# Supplementary material for: OCT4 cooperates with distinct ATP-dependent chromatin remodelers in naïve and primed pluripotent states in human
Source: Nat Commun. 2021 Aug 26;12:5123. doi: 10.1038/s41467-021-25107-3 (PMC8390644; doi:10.1038/s41467-021-25107-3)
Supplement: Supplementary file 3 — Supplementary Data 1 [file 41467_2021_25107_MOESM3_ESM.xlsx]

## Sheet: Naive OCT4 interactome
Entry	Entry name	Primary name	numObs	FDR	CCP
Q01860	PO5F1_HUMAN	POU5F1	4	0	32.0927
Q14839	CHD4_HUMAN	CHD4	3	0	24.2238
P43246	MSH2_HUMAN	MSH2	4	0.000889209	22.6274
P52701	MSH6_HUMAN	MSH6	4	0.000667055	22.5304
P58107	EPIPL_HUMAN	EPPK1	3	0.00372408	20.9284
P51532	SMCA4_HUMAN	SMARCA4	3	0.00925848	19.6889
A6NHR9	SMHD1_HUMAN	SMCHD1	3	0.00794635	19.6389
Q9NX02	NALP2_HUMAN	NLRP2	3	0.0102403	19.2321
P51531	SMCA2_HUMAN	SMARCA2	3	0.00969509	19.0576
Q8WX94	NALP7_HUMAN	NLRP7	4	0.00978236	18.967
O96019	ACL6A_HUMAN	ACTL6A	4	0.0127012	18.6443
Q92621	NU205_HUMAN	NUP205	3	0.0127406	18.5514
Q14683	SMC1A_HUMAN	SMC1A	4	0.0125737	18.4011
Q9UQE7	SMC3_HUMAN	SMC3	4	0.0176114	18.0112
P06493	CDK1_HUMAN	CDK1	3	0.0346355	16.7832
O95782	AP2A1_HUMAN	AP2A1	3	0.0387981	16.5361
Q9Y678	COPG1_HUMAN	COPG1	4	0.036997	16.5225
O95347	SMC2_HUMAN	SMC2	4	0.0385078	16.4085
P50570	DYN2_HUMAN	DNM2	3	0.0371483	16.3935
Q92922	SMRC1_HUMAN	SMARCC1	3	0.038155	16.2739
Q5T7N2	LITD1_HUMAN	L1TD1	4	0.0389563	16.1426
P42285	SK2L2_HUMAN	SKIV2L2	4	0.0533012	15.556
P11388	TOP2A_HUMAN	TOP2A	3	0.0570663	15.3636
Q15436	SC23A_HUMAN	SEC23A	4	0.0571929	15.3005
Q8N1F7	NUP93_HUMAN	NUP93	3	0.0575835	15.2384
O60716	CTND1_HUMAN	CTNND1	4	0.0581203	15.1586
O60264	SMCA5_HUMAN	SMARCA5	4	0.0603894	15.056
Q9UBF2	COPG2_HUMAN	COPG2	4	0.064511	14.8754
Q8TAQ2	SMRC2_HUMAN	SMARCC2	3	0.0723104	14.593
Q5T5X7	BEND3_HUMAN	BEND3	3	0.0838556	14.289
Q5UIP0	RIF1_HUMAN	RIF1	4	0.0949065	14.0315
Q5SRE5	NU188_HUMAN	NUP188	3	0.109011	13.7466
Q9BXS5	AP1M1_HUMAN	AP1M1	3	0.109627	13.7006
Q9Y6Q5	AP1M2_HUMAN	AP1M2	3	0.127565	13.2787
Q12824	SNF5_HUMAN	SMARCB1	4	0.13152	13.1813
Q92925	SMRD2_HUMAN	SMARCD2	3	0.139824	12.9386
P35606	COPB2_HUMAN	COPB2	3	0.145125	12.8189
Q9Y4W2	LAS1L_HUMAN	LAS1L	3	0.183	12.2121
P50454	SERPH_HUMAN	SERPINH1	3	0.185488	12.1132

## Sheet: Primed OCT4 interactome
Entry	Entry name	Primary name	numObs	FDR	CCP
Q01860	PO5F1_HUMAN	POU5F1	4	0	33.4726
Q9UQE7	SMC3_HUMAN	SMC3	4	0.028749	19.5952
Q86UP2	KTN1_HUMAN	KTN1	3	0.0240729	19.2229
P43246	MSH2_HUMAN	MSH2	3	0.0195886	19.1428
Q92922	SMRC1_HUMAN	SMARCC1	4	0.0231322	18.6633
O60264	SMCA5_HUMAN	SMARCA5	4	0.0576469	17.2816
Q9NU22	MDN1_HUMAN	MDN1	3	0.0528663	17.2226
P52701	MSH6_HUMAN	MSH6	3	0.046902	17.2171
Q14683	SMC1A_HUMAN	SMC1A	4	0.0479092	17.0349
A6NHR9	SMHD1_HUMAN	SMCHD1	3	0.0508273	16.6815
P51532	SMCA4_HUMAN	SMARCA4	3	0.0476856	16.6538
O95347	SMC2_HUMAN	SMC2	3	0.0643389	16.0593
P28370	SMCA1_HUMAN	SMARCA1	4	0.0666965	15.9264
Q02880	TOP2B_HUMAN	TOP2B	3	0.0687302	15.7755
P49756	RBM25_HUMAN	RBM25	3	0.0981078	15.0902
P06493	CDK1_HUMAN	CDK1	3	0.109884	14.7772
P11388	TOP2A_HUMAN	TOP2A	3	0.11433	14.6031
Q7L576	CYFP1_HUMAN	CYFIP1	3	0.11442	14.4205
Q13418	ILK_HUMAN	ILK	3	0.120824	14.2631
Q9NRZ9	HELLS_HUMAN	HELLS	3	0.126177	14.0053
O60341	KDM1A_HUMAN	KDM1A	3	0.1341	13.7343
Q6UXN9	WDR82_HUMAN	WDR82	3	0.141855	13.5741
Q13616	CUL1_HUMAN	CUL1	3	0.144604	13.4729
Q15118	PDK1_HUMAN	PDK1	3	0.14354	13.3697
Q01813	PFKAP_HUMAN	PFKP	3	0.170077	12.9612
Q9NSC2	SALL1_HUMAN	SALL1	3	0.166694	12.9465
Q14980	NUMA1_HUMAN	NUMA1	3	0.171698	12.7778
Q10570	CPSF1_HUMAN	CPSF1	3	0.173722	12.6965
Q13330	MTA1_HUMAN	MTA1	3	0.180953	12.4805
