# Supplementary material for: OCT4 cooperates with distinct ATP-dependent chromatin remodelers in naïve and primed pluripotent states in human
Source: Nat Commun. 2021 Aug 26;12:5123. doi: 10.1038/s41467-021-25107-3 (PMC8390644; doi:10.1038/s41467-021-25107-3)
Supplement: Supplementary file 4 — Supplementary Data 2 [file 41467_2021_25107_MOESM4_ESM.xlsx]

## Sheet: ChIP-seq and CUT&Tag QC metrics
Sample_name	Assay type	Reads type	Total reads	Mapped reads	Mapped reads %	Non-redundant uniquely mapped reads	Uniquely mapped reads %
Naive_Input1	ChIP-seq	Single-end	73120003	69170660	0.945988	52987136	0.72466
Primed_Input1	ChIP-seq	Single-end	64459865	4.85376e+07	0.75299	48537614	0.75299
Naive_BRG1	ChIP-seq	Single-end	71479139	60847788	0.851266	39120543	0.5473
Naive_BAF155	ChIP-seq	Single-end	70266227	59947867	0.853153	40645340	0.578448
Naive_BRM	ChIP-seq	Single-end	41246231	2.75327e+07	0.66752	29478799	0.714703
Primed_BRG1	ChIP-seq	Single-end	77486295	75127941	0.969564	51980567	0.670836
Primed_BAF155	ChIP-seq	Single-end	74107781	71972427	0.971186	42979122	0.579954
Primed_BRM	ChIP-seq	Single-end	37075775	34471842	0.929767	28933985	0.780401
Naive_Input2	ChIP-seq	Paired-end	29961742	27242875	0.909255	23405291	0.781173
Primed_Input2	ChIP-seq	Paired-end	26498110	25631373	0.967291	22230744	0.838956
Naïve_SOX2	ChIP-seq	Paired-end	65807882	44052705	0.669414	37856336	0.575255
Primed_SOX2	ChIP-seq	Paired-end	58320964	54394495	0.932675	47113273	0.807827
Naïve_KLF4	Cut&Tag	Paired-end	23063492	11356679	0.492409	8796268	0.381394
Primed_KLF4	Cut&Tag	Paired-end	10666721	5811550	0.54483	4714859	0.442016
