# Supplementary material for: OCT4 cooperates with distinct ATP-dependent chromatin remodelers in naïve and primed pluripotent states in human
Source: Nat Commun. 2021 Aug 26;12:5123. doi: 10.1038/s41467-021-25107-3 (PMC8390644; doi:10.1038/s41467-021-25107-3)
Supplement: Supplementary file 5 — Supplementary Data 3 [file 41467_2021_25107_MOESM5_ESM.xlsx]

## Sheet: BAF peaks by 10cluster(hg38)
chr1	1124707	1126079	cluster_1_peak_1
chr1	1191490	1192140	cluster_1_peak_2
chr1	1317817	1318432	cluster_1_peak_3
chr1	1378171	1379648	cluster_1_peak_4
chr1	1579053	1582272	cluster_1_peak_5
chr1	1586409	1588915	cluster_1_peak_6
chr1	1758754	1759191	cluster_1_peak_7
chr1	1852155	1852906	cluster_1_peak_8
chr1	1887716	1888738	cluster_1_peak_9
chr1	2134641	2136056	cluster_1_peak_10
chr1	2788870	2790531	cluster_1_peak_11
chr1	3639330	3640980	cluster_1_peak_12
chr1	3869199	3870398	cluster_1_peak_13
chr1	4108191	4108827	cluster_1_peak_14
chr1	6014592	6015689	cluster_1_peak_15
chr1	6017596	6018643	cluster_1_peak_16
chr1	6185349	6186003	cluster_1_peak_17
chr1	6275755	6277462	cluster_1_peak_18
chr1	6303620	6304458	cluster_1_peak_19
chr1	6339560	6341138	cluster_1_peak_20
chr1	6364686	6365465	cluster_1_peak_21
chr1	6476478	6477345	cluster_1_peak_22
chr1	6477605	6479075	cluster_1_peak_23
chr1	6558764	6559780	cluster_1_peak_24
chr1	6648583	6649183	cluster_1_peak_25
chr1	6770454	6771231	cluster_1_peak_26
chr1	6839486	6839842	cluster_1_peak_27
chr1	6866691	6869013	cluster_1_peak_28
chr1	7117392	7118130	cluster_1_peak_29
chr1	7894469	7894991	cluster_1_peak_30
chr1	7988608	7989096	cluster_1_peak_31
chr1	8211319	8212381	cluster_1_peak_32
chr1	8223138	8225397	cluster_1_peak_33
chr1	8506086	8506595	cluster_1_peak_34
chr1	8507252	8507691	cluster_1_peak_35
chr1	8902742	8904538	cluster_1_peak_36
chr1	8939409	8940689	cluster_1_peak_37
chr1	9010019	9011534	cluster_1_peak_38
chr1	9078736	9081439	cluster_1_peak_39
chr1	9214275	9216376	cluster_1_peak_40
chr1	9385334	9385864	cluster_1_peak_41
chr1	9389739	9390550	cluster_1_peak_42
chr1	9443055	9444744	cluster_1_peak_43
chr1	9476628	9477540	cluster_1_peak_44
chr1	9509037	9510760	cluster_1_peak_45
chr1	9520715	9521018	cluster_1_peak_46
chr1	9525853	9528188	cluster_1_peak_47
chr1	9755297	9755909	cluster_1_peak_48
chr1	9770304	9770860	cluster_1_peak_49
chr1	9773784	9775905	cluster_1_peak_50
chr1	9802909	9803354	cluster_1_peak_51
chr1	10385226	10388452	cluster_1_peak_52
chr1	10414521	10417317	cluster_1_peak_53
chr1	10427177	10428339	cluster_1_peak_54
chr1	10555399	10556838	cluster_1_peak_55
chr1	11051039	11055459	cluster_1_peak_56
chr1	11241656	11242174	cluster_1_peak_57
chr1	12001796	12002707	cluster_1_peak_58
chr1	12007589	12008051	cluster_1_peak_59
chr1	12014208	12016804	cluster_1_peak_60
chr1	12083427	12084457	cluster_1_peak_61
chr1	12161700	12162617	cluster_1_peak_62
chr1	12711366	12714323	cluster_1_peak_63
chr1	13240323	13240665	cluster_1_peak_64
chr1	13241789	13244010	cluster_1_peak_65
chr1	13383851	13384954	cluster_1_peak_66
chr1	13568419	13569578	cluster_1_peak_67
chr1	13801721	13801985	cluster_1_peak_68
chr1	13888421	13889200	cluster_1_peak_69
chr1	14373401	14373785	cluster_1_peak_70
chr1	14504472	14504756	cluster_1_peak_71
chr1	14763782	14764767	cluster_1_peak_72
chr1	14766897	14767513	cluster_1_peak_73
chr1	14875685	14876785	cluster_1_peak_74
chr1	14903846	14905139	cluster_1_peak_75
chr1	14906303	14907680	cluster_1_peak_76
chr1	14909960	14910520	cluster_1_peak_77
chr1	14913732	14914452	cluster_1_peak_78
chr1	14970168	14971673	cluster_1_peak_79
chr1	15122383	15124799	cluster_1_peak_80
chr1	15595132	15595519	cluster_1_peak_81
chr1	15596771	15597206	cluster_1_peak_82
chr1	15678545	15679445	cluster_1_peak_83
chr1	15680247	15682676	cluster_1_peak_84
chr1	15734752	15735493	cluster_1_peak_85
chr1	15787517	15788400	cluster_1_peak_86
chr1	15887115	15888777	cluster_1_peak_87
chr1	15896914	15897829	cluster_1_peak_88
chr1	16378777	16379849	cluster_1_peak_89
chr1	17030288	17030997	cluster_1_peak_90
chr1	17097119	17099337	cluster_1_peak_91
chr1	17166993	17168825	cluster_1_peak_92
chr1	17190001	17191301	cluster_1_peak_93
chr1	17303850	17304585	cluster_1_peak_94
chr1	17361362	17361730	cluster_1_peak_95
chr1	17370844	17372082	cluster_1_peak_96
chr1	17465145	17466876	cluster_1_peak_97
chr1	17474386	17477631	cluster_1_peak_98
chr1	19453508	19455399	cluster_1_peak_99
chr1	20611257	20614474	cluster_1_peak_100
chr1	20621487	20622434	cluster_1_peak_101
chr1	20727450	20728981	cluster_1_peak_102
chr1	20883358	20884630	cluster_1_peak_103
chr1	21534052	21535292	cluster_1_peak_104
chr1	21906079	21906643	cluster_1_peak_105
chr1	22971424	22972373	cluster_1_peak_106
chr1	23196819	23198109	cluster_1_peak_107
chr1	23346886	23347626	cluster_1_peak_108
chr1	23900052	23900228	cluster_1_peak_109
chr1	23904476	23905039	cluster_1_peak_110
chr1	24631481	24635066	cluster_1_peak_111
chr1	24718799	24719391	cluster_1_peak_112
chr1	24875098	24876604	cluster_1_peak_113
chr1	25063704	25064305	cluster_1_peak_114
chr1	25255723	25256317	cluster_1_peak_115
chr1	25549503	25550062	cluster_1_peak_116
chr1	25565525	25567113	cluster_1_peak_117
chr1	25572887	25574250	cluster_1_peak_118
chr1	25590206	25591344	cluster_1_peak_119
chr1	25592052	25592955	cluster_1_peak_120
chr1	25773428	25774139	cluster_1_peak_121
chr1	25918414	25919157	cluster_1_peak_122
chr1	26050505	26051203	cluster_1_peak_123
chr1	26220985	26223044	cluster_1_peak_124
chr1	26374861	26375397	cluster_1_peak_125
chr1	26395796	26396617	cluster_1_peak_126
chr1	26447528	26447901	cluster_1_peak_127
chr1	26905404	26908302	cluster_1_peak_128
chr1	27049818	27050222	cluster_1_peak_129
chr1	27061883	27062773	cluster_1_peak_130
chr1	27065492	27066163	cluster_1_peak_131
chr1	27156802	27157136	cluster_1_peak_132
chr1	27161227	27162137	cluster_1_peak_133
chr1	27165189	27167383	cluster_1_peak_134
chr1	27188917	27189872	cluster_1_peak_135
chr1	27220602	27221364	cluster_1_peak_136
chr1	27287074	27288275	cluster_1_peak_137
chr1	27680461	27680800	cluster_1_peak_138
chr1	27686526	27687114	cluster_1_peak_139
chr1	28163060	28163999	cluster_1_peak_140
chr1	28248721	28252074	cluster_1_peak_141
chr1	28300027	28300450	cluster_1_peak_142
chr1	28351422	28352541	cluster_1_peak_143
chr1	28540530	28540885	cluster_1_peak_144
chr1	28585513	28586676	cluster_1_peak_145
chr1	28671289	28673611	cluster_1_peak_146
chr1	28675394	28677005	cluster_1_peak_147
chr1	28724615	28726117	cluster_1_peak_148
chr1	28781475	28782780	cluster_1_peak_149
chr1	28965487	28966115	cluster_1_peak_150
chr1	29359160	29359585	cluster_1_peak_151
chr1	31033566	31034446	cluster_1_peak_152
chr1	31044748	31045449	cluster_1_peak_153
chr1	31109197	31113864	cluster_1_peak_154
chr1	31121818	31122471	cluster_1_peak_155
chr1	31170836	31171291	cluster_1_peak_156
chr1	31390008	31390564	cluster_1_peak_157
chr1	32100274	32100847	cluster_1_peak_158
chr1	32315791	32316536	cluster_1_peak_159
chr1	32643883	32645456	cluster_1_peak_160
chr1	32730287	32731306	cluster_1_peak_161
chr1	32802814	32803784	cluster_1_peak_162
chr1	32992205	32993242	cluster_1_peak_163
chr1	33244213	33245065	cluster_1_peak_164
chr1	34070194	34070679	cluster_1_peak_165
chr1	34631128	34632523	cluster_1_peak_166
chr1	34755257	34755884	cluster_1_peak_167
chr1	35264990	35265411	cluster_1_peak_168
chr1	35701878	35704228	cluster_1_peak_169
chr1	35855965	35856618	cluster_1_peak_170
chr1	36242536	36243645	cluster_1_peak_171
chr1	36325745	36326844	cluster_1_peak_172
chr1	36395407	36395899	cluster_1_peak_173
chr1	36440082	36441918	cluster_1_peak_174
chr1	36486822	36487524	cluster_1_peak_175
chr1	37213322	37214764	cluster_1_peak_176
chr1	37451854	37452440	cluster_1_peak_177
chr1	37604985	37605724	cluster_1_peak_178
chr1	38954828	38955478	cluster_1_peak_179
chr1	38970923	38971755	cluster_1_peak_180
chr1	39232642	39234333	cluster_1_peak_181
chr1	39304502	39306014	cluster_1_peak_182
chr1	39870227	39870740	cluster_1_peak_183
chr1	39896285	39896566	cluster_1_peak_184
chr1	39911926	39912553	cluster_1_peak_185
chr1	39979503	39982244	cluster_1_peak_186
chr1	40276554	40276936	cluster_1_peak_187
chr1	40571898	40574134	cluster_1_peak_188
chr1	40695701	40697407	cluster_1_peak_189
chr1	40727039	40727830	cluster_1_peak_190
chr1	40865458	40866925	cluster_1_peak_191
chr1	40906291	40908401	cluster_1_peak_192
chr1	40954748	40955581	cluster_1_peak_193
chr1	41109394	41110124	cluster_1_peak_194
chr1	41370407	41373041	cluster_1_peak_195
chr1	41435459	41437263	cluster_1_peak_196
chr1	42989463	42991197	cluster_1_peak_197
chr1	42992180	42992545	cluster_1_peak_198
chr1	43058663	43060479	cluster_1_peak_199
chr1	43471847	43473130	cluster_1_peak_200
chr1	43475831	43476735	cluster_1_peak_201
chr1	43477673	43478564	cluster_1_peak_202
chr1	43602888	43603686	cluster_1_peak_203
chr1	43640366	43641023	cluster_1_peak_204
chr1	43929436	43931557	cluster_1_peak_205
chr1	44106714	44108252	cluster_1_peak_206
chr1	44153991	44156122	cluster_1_peak_207
chr1	44327814	44328550	cluster_1_peak_208
chr1	44359552	44359964	cluster_1_peak_209
chr1	44688716	44689880	cluster_1_peak_210
chr1	44796656	44797572	cluster_1_peak_211
chr1	45319472	45320738	cluster_1_peak_212
chr1	45482576	45485538	cluster_1_peak_213
chr1	45513827	45514692	cluster_1_peak_214
chr1	45529130	45529553	cluster_1_peak_215
chr1	45538519	45539428	cluster_1_peak_216
chr1	45726055	45726236	cluster_1_peak_217
chr1	46056282	46058460	cluster_1_peak_218
chr1	46242915	46244028	cluster_1_peak_219
chr1	46311097	46312118	cluster_1_peak_220
chr1	46318872	46321633	cluster_1_peak_221
chr1	47129903	47130647	cluster_1_peak_222
chr1	47318035	47318782	cluster_1_peak_223
chr1	47379228	47380248	cluster_1_peak_224
chr1	47542361	47542616	cluster_1_peak_225
chr1	47983648	47984799	cluster_1_peak_226
chr1	48619274	48620206	cluster_1_peak_227
chr1	48645365	48646362	cluster_1_peak_228
chr1	50644591	50645265	cluster_1_peak_229
chr1	50645296	50645924	cluster_1_peak_230
chr1	51607660	51608063	cluster_1_peak_231
chr1	51649277	51650296	cluster_1_peak_232
chr1	51858653	51859443	cluster_1_peak_233
chr1	52004338	52011291	cluster_1_peak_234
chr1	52119531	52120495	cluster_1_peak_235
chr1	52148032	52148367	cluster_1_peak_236
chr1	52604372	52605160	cluster_1_peak_237
chr1	52868745	52869290	cluster_1_peak_238
chr1	52907504	52907891	cluster_1_peak_239
chr1	53507208	53509184	cluster_1_peak_240
chr1	54015468	54016901	cluster_1_peak_241
chr1	54323201	54324390	cluster_1_peak_242
chr1	54350523	54350922	cluster_1_peak_243
chr1	54564376	54565122	cluster_1_peak_244
chr1	54635788	54637352	cluster_1_peak_245
chr1	54876713	54877271	cluster_1_peak_246
chr1	58567983	58569079	cluster_1_peak_247
chr1	58605783	58606169	cluster_1_peak_248
chr1	58712317	58713035	cluster_1_peak_249
chr1	61727298	61730171	cluster_1_peak_250
chr1	61747865	61748207	cluster_1_peak_251
chr1	62191461	62192327	cluster_1_peak_252
chr1	62229232	62231499	cluster_1_peak_253
chr1	62237784	62238836	cluster_1_peak_254
chr1	62324362	62326431	cluster_1_peak_255
chr1	62336584	62338481	cluster_1_peak_256
chr1	62423552	62427360	cluster_1_peak_257
chr1	63314513	63315667	cluster_1_peak_258
chr1	63611284	63611714	cluster_1_peak_259
chr1	64951310	64952111	cluster_1_peak_260
chr1	65136626	65138523	cluster_1_peak_261
chr1	65141400	65141833	cluster_1_peak_262
chr1	65247769	65248272	cluster_1_peak_263
chr1	67815416	67815979	cluster_1_peak_264
chr1	67857637	67857932	cluster_1_peak_265
chr1	67986460	67987613	cluster_1_peak_266
chr1	68128322	68128518	cluster_1_peak_267
chr1	70460184	70461502	cluster_1_peak_268
chr1	70462561	70462886	cluster_1_peak_269
chr1	72000763	72001202	cluster_1_peak_270
chr1	72034768	72035187	cluster_1_peak_271
chr1	74971974	74972745	cluster_1_peak_272
chr1	75091503	75092118	cluster_1_peak_273
chr1	76081953	76082276	cluster_1_peak_274
chr1	76091170	76091605	cluster_1_peak_275
chr1	76594990	76595525	cluster_1_peak_276
chr1	77776547	77776931	cluster_1_peak_277
chr1	78214151	78214829	cluster_1_peak_278
chr1	79702158	79703350	cluster_1_peak_279
chr1	81453052	81453489	cluster_1_peak_280
chr1	82795552	82795880	cluster_1_peak_281
chr1	84510849	84512006	cluster_1_peak_282
chr1	86898631	86899118	cluster_1_peak_283
chr1	87099974	87100852	cluster_1_peak_284
chr1	87852707	87853436	cluster_1_peak_285
chr1	89889726	89891179	cluster_1_peak_286
chr1	89950052	89951424	cluster_1_peak_287
chr1	90778442	90778810	cluster_1_peak_288
chr1	91066636	91067480	cluster_1_peak_289
chr1	91913871	91917566	cluster_1_peak_290
chr1	91918093	91918879	cluster_1_peak_291
chr1	91919905	91922112	cluster_1_peak_292
chr1	92653991	92654477	cluster_1_peak_293
chr1	93288154	93288377	cluster_1_peak_294
chr1	93667729	93668243	cluster_1_peak_295
chr1	93779426	93780316	cluster_1_peak_296
chr1	94579770	94580338	cluster_1_peak_297
chr1	94806676	94807369	cluster_1_peak_298
chr1	94808955	94809459	cluster_1_peak_299
chr1	94883699	94884565	cluster_1_peak_300
chr1	99843866	99845842	cluster_1_peak_301
chr1	100434286	100435938	cluster_1_peak_302
chr1	103548037	103548345	cluster_1_peak_303
chr1	108532835	108534094	cluster_1_peak_304
chr1	108780987	108781381	cluster_1_peak_305
chr1	109050866	109051082	cluster_1_peak_306
chr1	109054145	109054600	cluster_1_peak_307
chr1	109068248	109068647	cluster_1_peak_308
chr1	109166815	109167111	cluster_1_peak_309
chr1	109207622	109208751	cluster_1_peak_310
chr1	109836903	109837271	cluster_1_peak_311
chr1	110187533	110188691	cluster_1_peak_312
chr1	110228249	110229411	cluster_1_peak_313
chr1	110870751	110871362	cluster_1_peak_314
chr1	111359416	111361565	cluster_1_peak_315
chr1	111363070	111365018	cluster_1_peak_316
chr1	111592438	111594288	cluster_1_peak_317
chr1	112635528	112635994	cluster_1_peak_318
chr1	112790966	112792540	cluster_1_peak_319
chr1	112837881	112839008	cluster_1_peak_320
chr1	112843607	112847220	cluster_1_peak_321
chr1	112861028	112861831	cluster_1_peak_322
chr1	112865426	112866496	cluster_1_peak_323
chr1	112871632	112873120	cluster_1_peak_324
chr1	112903817	112906447	cluster_1_peak_325
chr1	112964900	112966337	cluster_1_peak_326
chr1	113201573	113202250	cluster_1_peak_327
chr1	113770495	113770857	cluster_1_peak_328
chr1	113773223	113773437	cluster_1_peak_329
chr1	114473191	114473711	cluster_1_peak_330
chr1	114480275	114480680	cluster_1_peak_331
chr1	115308928	115309324	cluster_1_peak_332
chr1	116125636	116126156	cluster_1_peak_333
chr1	116368792	116369212	cluster_1_peak_334
chr1	116478702	116478986	cluster_1_peak_335
chr1	116489051	116489721	cluster_1_peak_336
chr1	116591440	116592957	cluster_1_peak_337
chr1	116642650	116643682	cluster_1_peak_338
chr1	117003002	117003977	cluster_1_peak_339
chr1	120425437	120425631	cluster_1_peak_340
chr1	143704162	143704650	cluster_1_peak_341
chr1	143719799	143721560	cluster_1_peak_342
chr1	143762274	143762934	cluster_1_peak_343
chr1	144554528	144556396	cluster_1_peak_344
chr1	145801863	145802411	cluster_1_peak_345
chr1	145929443	145929859	cluster_1_peak_346
chr1	145932013	145933933	cluster_1_peak_347
chr1	145935772	145936891	cluster_1_peak_348
chr1	145977059	145977871	cluster_1_peak_349
chr1	146048885	146049578	cluster_1_peak_350
chr1	146380698	146383725	cluster_1_peak_351
chr1	146948236	146949256	cluster_1_peak_352
chr1	147240182	147240906	cluster_1_peak_353
chr1	147560015	147563071	cluster_1_peak_354
chr1	147734119	147734692	cluster_1_peak_355
chr1	148137841	148138894	cluster_1_peak_356
chr1	149816276	149817397	cluster_1_peak_357
chr1	149876434	149877026	cluster_1_peak_358
chr1	150016593	150017916	cluster_1_peak_359
chr1	150185950	150187477	cluster_1_peak_360
chr1	150237665	150238143	cluster_1_peak_361
chr1	150573220	150573635	cluster_1_peak_362
chr1	150610994	150612173	cluster_1_peak_363
chr1	150639937	150641059	cluster_1_peak_364
chr1	150667371	150668132	cluster_1_peak_365
chr1	150670812	150672233	cluster_1_peak_366
chr1	150756739	150757440	cluster_1_peak_367
chr1	151269406	151270017	cluster_1_peak_368
chr1	151444005	151444213	cluster_1_peak_369
chr1	151504083	151504662	cluster_1_peak_370
chr1	151584655	151585989	cluster_1_peak_371
chr1	151986540	151986769	cluster_1_peak_372
chr1	151996016	151997029	cluster_1_peak_373
chr1	153515738	153517053	cluster_1_peak_374
chr1	153577309	153577952	cluster_1_peak_375
chr1	153607385	153609646	cluster_1_peak_376
chr1	153711061	153711412	cluster_1_peak_377
chr1	154157443	154157927	cluster_1_peak_378
chr1	154288428	154288635	cluster_1_peak_379
chr1	154338786	154339841	cluster_1_peak_380
chr1	154341869	154344020	cluster_1_peak_381
chr1	154385189	154387347	cluster_1_peak_382
chr1	154430484	154431307	cluster_1_peak_383
chr1	154432540	154434878	cluster_1_peak_384
chr1	155598068	155601790	cluster_1_peak_385
chr1	155607676	155610105	cluster_1_peak_386
chr1	155983237	155983771	cluster_1_peak_387
chr1	156397045	156399688	cluster_1_peak_388
chr1	156448236	156448953	cluster_1_peak_389
chr1	156712583	156714119	cluster_1_peak_390
chr1	157080523	157081828	cluster_1_peak_391
chr1	157132377	157133081	cluster_1_peak_392
chr1	157539999	157541024	cluster_1_peak_393
chr1	157975113	157976247	cluster_1_peak_394
chr1	157976876	157977187	cluster_1_peak_395
chr1	157978847	157979434	cluster_1_peak_396
chr1	158154624	158154815	cluster_1_peak_397
chr1	160362204	160362802	cluster_1_peak_398
chr1	160619795	160619967	cluster_1_peak_399
chr1	160626881	160627401	cluster_1_peak_400
chr1	160630704	160631317	cluster_1_peak_401
chr1	160691221	160691417	cluster_1_peak_402
chr1	160699391	160700149	cluster_1_peak_403
chr1	160810464	160810781	cluster_1_peak_404
chr1	160976308	160976500	cluster_1_peak_405
chr1	160977320	160978090	cluster_1_peak_406
chr1	160990273	160991389	cluster_1_peak_407
chr1	161008690	161009720	cluster_1_peak_408
chr1	161032954	161034370	cluster_1_peak_409
chr1	161074662	161075346	cluster_1_peak_410
chr1	161082699	161083845	cluster_1_peak_411
chr1	161085682	161086943	cluster_1_peak_412
chr1	161188424	161188747	cluster_1_peak_413
chr1	161322725	161322986	cluster_1_peak_414
chr1	162457464	162458187	cluster_1_peak_415
chr1	162494075	162495895	cluster_1_peak_416
chr1	163875214	163875850	cluster_1_peak_417
chr1	164597985	164599033	cluster_1_peak_418
chr1	164617437	164618241	cluster_1_peak_419
chr1	164696272	164696502	cluster_1_peak_420
chr1	165169129	165169718	cluster_1_peak_421
chr1	165248747	165249693	cluster_1_peak_422
chr1	167123758	167124222	cluster_1_peak_423
chr1	167861535	167862481	cluster_1_peak_424
chr1	167863355	167863680	cluster_1_peak_425
chr1	167882580	167884142	cluster_1_peak_426
chr1	167909743	167910860	cluster_1_peak_427
chr1	167912182	167912640	cluster_1_peak_428
chr1	168170978	168171777	cluster_1_peak_429
chr1	168195779	168196102	cluster_1_peak_430
chr1	169119491	169119783	cluster_1_peak_431
chr1	169216007	169216290	cluster_1_peak_432
chr1	171753859	171754560	cluster_1_peak_433
chr1	171966885	171967524	cluster_1_peak_434
chr1	172431629	172432357	cluster_1_peak_435
chr1	172671510	172672038	cluster_1_peak_436
chr1	173187256	173188175	cluster_1_peak_437
chr1	175934860	175937226	cluster_1_peak_438
chr1	179677917	179678219	cluster_1_peak_439
chr1	181042640	181043594	cluster_1_peak_440
chr1	181115849	181116447	cluster_1_peak_441
chr1	181117501	181118286	cluster_1_peak_442
chr1	181119115	181119915	cluster_1_peak_443
chr1	182132926	182133239	cluster_1_peak_444
chr1	183027848	183028240	cluster_1_peak_445
chr1	183035625	183036785	cluster_1_peak_446
chr1	183159367	183161076	cluster_1_peak_447
chr1	183272192	183273459	cluster_1_peak_448
chr1	183276363	183277178	cluster_1_peak_449
chr1	183281706	183282338	cluster_1_peak_450
chr1	183461317	183462211	cluster_1_peak_451
chr1	184900024	184900956	cluster_1_peak_452
chr1	184954207	184954731	cluster_1_peak_453
chr1	188769119	188769540	cluster_1_peak_454
chr1	188986716	188987112	cluster_1_peak_455
chr1	191674409	191675145	cluster_1_peak_456
chr1	195384793	195385109	cluster_1_peak_457
chr1	196108773	196109703	cluster_1_peak_458
chr1	198498892	198499249	cluster_1_peak_459
chr1	199913118	199914069	cluster_1_peak_460
chr1	199975317	199978184	cluster_1_peak_461
chr1	200289351	200289873	cluster_1_peak_462
chr1	200639000	200641734	cluster_1_peak_463
chr1	200653299	200655389	cluster_1_peak_464
chr1	200898328	200898795	cluster_1_peak_465
chr1	200934874	200936699	cluster_1_peak_466
chr1	201591472	201592404	cluster_1_peak_467
chr1	202004270	202005140	cluster_1_peak_468
chr1	202017579	202019537	cluster_1_peak_469
chr1	202034562	202035510	cluster_1_peak_470
chr1	202049411	202050933	cluster_1_peak_471
chr1	202056922	202059335	cluster_1_peak_472
chr1	202062741	202065425	cluster_1_peak_473
chr1	202074507	202075321	cluster_1_peak_474
chr1	202084626	202087787	cluster_1_peak_475
chr1	202101340	202104534	cluster_1_peak_476
chr1	202112112	202113358	cluster_1_peak_477
chr1	202114194	202116245	cluster_1_peak_478
chr1	202117959	202119183	cluster_1_peak_479
chr1	202449972	202450151	cluster_1_peak_480
chr1	202821384	202822417	cluster_1_peak_481
chr1	202825686	202826203	cluster_1_peak_482
chr1	202836491	202840181	cluster_1_peak_483
chr1	203140703	203141242	cluster_1_peak_484
chr1	203543270	203544823	cluster_1_peak_485
chr1	203753375	203755689	cluster_1_peak_486
chr1	203788274	203790764	cluster_1_peak_487
chr1	203838730	203839942	cluster_1_peak_488
chr1	203840763	203841479	cluster_1_peak_489
chr1	204069279	204070398	cluster_1_peak_490
chr1	204102246	204103523	cluster_1_peak_491
chr1	205138195	205139111	cluster_1_peak_492
chr1	205437037	205437279	cluster_1_peak_493
chr1	205687438	205688757	cluster_1_peak_494
chr1	208131848	208134823	cluster_1_peak_495
chr1	208177756	208178163	cluster_1_peak_496
chr1	208179331	208180388	cluster_1_peak_497
chr1	208184166	208184731	cluster_1_peak_498
chr1	208219230	208220026	cluster_1_peak_499
chr1	210298675	210300801	cluster_1_peak_500
chr1	211293237	211293683	cluster_1_peak_501
chr1	211638576	211639211	cluster_1_peak_502
chr1	212209185	212209832	cluster_1_peak_503
chr1	212260409	212261822	cluster_1_peak_504
chr1	212487232	212489210	cluster_1_peak_505
chr1	212712340	212713204	cluster_1_peak_506
chr1	212780502	212780872	cluster_1_peak_507
chr1	216926731	216927665	cluster_1_peak_508
chr1	223041358	223041656	cluster_1_peak_509
chr1	223081153	223081685	cluster_1_peak_510
chr1	223674580	223674754	cluster_1_peak_511
chr1	223737279	223740496	cluster_1_peak_512
chr1	223884332	223885220	cluster_1_peak_513
chr1	224149757	224150304	cluster_1_peak_514
chr1	224167189	224169047	cluster_1_peak_515
chr1	224169836	224171385	cluster_1_peak_516
chr1	224172882	224174582	cluster_1_peak_517
chr1	224197335	224198520	cluster_1_peak_518
chr1	224251116	224252229	cluster_1_peak_519
chr1	224374330	224374645	cluster_1_peak_520
chr1	224480064	224480540	cluster_1_peak_521
chr1	225463553	225465255	cluster_1_peak_522
chr1	225469069	225469565	cluster_1_peak_523
chr1	225739631	225740973	cluster_1_peak_524
chr1	226005715	226006957	cluster_1_peak_525
chr1	226149630	226150140	cluster_1_peak_526
chr1	226606451	226607071	cluster_1_peak_527
chr1	226846823	226847457	cluster_1_peak_528
chr1	226867334	226868015	cluster_1_peak_529
chr1	227388730	227389800	cluster_1_peak_530
chr1	227447443	227447940	cluster_1_peak_531
chr1	227606367	227606950	cluster_1_peak_532
chr1	227763713	227764691	cluster_1_peak_533
chr1	227868183	227869674	cluster_1_peak_534
chr1	227891352	227893169	cluster_1_peak_535
chr1	227952668	227953045	cluster_1_peak_536
chr1	228676215	228677371	cluster_1_peak_537
chr1	228722936	228723700	cluster_1_peak_538
chr1	228783637	228784700	cluster_1_peak_539
chr1	229106993	229109213	cluster_1_peak_540
chr1	229141155	229142014	cluster_1_peak_541
chr1	229199200	229201336	cluster_1_peak_542
chr1	229203172	229203909	cluster_1_peak_543
chr1	229221209	229222027	cluster_1_peak_544
chr1	229237244	229238367	cluster_1_peak_545
chr1	229252840	229254172	cluster_1_peak_546
chr1	229395755	229397435	cluster_1_peak_547
chr1	229418204	229419555	cluster_1_peak_548
chr1	231151790	231152434	cluster_1_peak_549
chr1	231284443	231285143	cluster_1_peak_550
chr1	232611719	232612237	cluster_1_peak_551
chr1	233142827	233143661	cluster_1_peak_552
chr1	234495233	234496228	cluster_1_peak_553
chr1	234507256	234507873	cluster_1_peak_554
chr1	234512111	234514084	cluster_1_peak_555
chr1	234539003	234540537	cluster_1_peak_556
chr1	235349508	235350127	cluster_1_peak_557
chr1	235397433	235400969	cluster_1_peak_558
chr1	235636062	235636510	cluster_1_peak_559
chr1	235658942	235660068	cluster_1_peak_560
chr1	235821478	235822832	cluster_1_peak_561
chr1	235847217	235847963	cluster_1_peak_562
chr1	240644656	240644884	cluster_1_peak_563
chr1	240652366	240653011	cluster_1_peak_564
chr1	241007817	241008622	cluster_1_peak_565
chr1	241107943	241108953	cluster_1_peak_566
chr1	241270672	241271816	cluster_1_peak_567
chr1	241964590	241965487	cluster_1_peak_568
chr1	241971724	241973500	cluster_1_peak_569
chr1	242005024	242005524	cluster_1_peak_570
chr1	243173892	243174148	cluster_1_peak_571
chr1	243269231	243269910	cluster_1_peak_572
chr1	243439966	243440808	cluster_1_peak_573
chr1	243447444	243448416	cluster_1_peak_574
chr1	243727028	243727265	cluster_1_peak_575
chr1	243864464	243865163	cluster_1_peak_576
chr1	244303973	244305194	cluster_1_peak_577
chr1	244329931	244330261	cluster_1_peak_578
chr1	244733721	244736798	cluster_1_peak_579
chr1	244739780	244740628	cluster_1_peak_580
chr1	244982009	244982939	cluster_1_peak_581
chr1	246008288	246009448	cluster_1_peak_582
chr1	246165044	246165685	cluster_1_peak_583
chr1	246183052	246183420	cluster_1_peak_584
chr1	246683507	246685070	cluster_1_peak_585
chr1	246686327	246687214	cluster_1_peak_586
chr1	247221195	247221514	cluster_1_peak_587
chr10	3126507	3127570	cluster_1_peak_588
chr10	3139140	3140626	cluster_1_peak_589
chr10	5493306	5493974	cluster_1_peak_590
chr10	5721717	5723118	cluster_1_peak_591
chr10	5951070	5952110	cluster_1_peak_592
chr10	6170452	6171251	cluster_1_peak_593
chr10	7606797	7608327	cluster_1_peak_594
chr10	8484432	8485347	cluster_1_peak_595
chr10	9825108	9826072	cluster_1_peak_596
chr10	9911496	9912288	cluster_1_peak_597
chr10	10533576	10533931	cluster_1_peak_598
chr10	10541987	10542185	cluster_1_peak_599
chr10	12220603	12220825	cluster_1_peak_600
chr10	12221917	12222307	cluster_1_peak_601
chr10	12264277	12265502	cluster_1_peak_602
chr10	12444253	12445999	cluster_1_peak_603
chr10	12482396	12482995	cluster_1_peak_604
chr10	12587800	12589641	cluster_1_peak_605
chr10	12611648	12612046	cluster_1_peak_606
chr10	12877121	12877586	cluster_1_peak_607
chr10	13168984	13169246	cluster_1_peak_608
chr10	13728758	13729577	cluster_1_peak_609
chr10	14559393	14560480	cluster_1_peak_610
chr10	14585612	14586202	cluster_1_peak_611
chr10	14705040	14706301	cluster_1_peak_612
chr10	14991495	14992706	cluster_1_peak_613
chr10	15002533	15004541	cluster_1_peak_614
chr10	15006040	15006349	cluster_1_peak_615
chr10	15049530	15049848	cluster_1_peak_616
chr10	15202315	15203215	cluster_1_peak_617
chr10	15289432	15290192	cluster_1_peak_618
chr10	15374274	15375909	cluster_1_peak_619
chr10	17527410	17528142	cluster_1_peak_620
chr10	19510000	19510375	cluster_1_peak_621
chr10	20619926	20620402	cluster_1_peak_622
chr10	21185055	21185753	cluster_1_peak_623
chr10	21350458	21351987	cluster_1_peak_624
chr10	21431203	21431650	cluster_1_peak_625
chr10	21664456	21665665	cluster_1_peak_626
chr10	21719973	21720315	cluster_1_peak_627
chr10	21761204	21761978	cluster_1_peak_628
chr10	21926373	21927225	cluster_1_peak_629
chr10	22602732	22603420	cluster_1_peak_630
chr10	22615713	22616398	cluster_1_peak_631
chr10	22648448	22648961	cluster_1_peak_632
chr10	22649656	22649950	cluster_1_peak_633
chr10	23051842	23053461	cluster_1_peak_634
chr10	23458690	23460261	cluster_1_peak_635
chr10	24222726	24224535	cluster_1_peak_636
chr10	24235362	24236572	cluster_1_peak_637
chr10	24463865	24464465	cluster_1_peak_638
chr10	24483254	24484047	cluster_1_peak_639
chr10	24736841	24737494	cluster_1_peak_640
chr10	26081023	26081635	cluster_1_peak_641
chr10	26894052	26894729	cluster_1_peak_642
chr10	27198686	27198885	cluster_1_peak_643
chr10	28733817	28735317	cluster_1_peak_644
chr10	28793481	28793822	cluster_1_peak_645
chr10	28796492	28796938	cluster_1_peak_646
chr10	28991292	28992194	cluster_1_peak_647
chr10	29011032	29011368	cluster_1_peak_648
chr10	29277183	29277672	cluster_1_peak_649
chr10	29698830	29701052	cluster_1_peak_650
chr10	29753426	29754121	cluster_1_peak_651
chr10	30151680	30152431	cluster_1_peak_652
chr10	31665919	31666355	cluster_1_peak_653
chr10	31896550	31897956	cluster_1_peak_654
chr10	31962598	31963556	cluster_1_peak_655
chr10	32075267	32075502	cluster_1_peak_656
chr10	32232340	32232663	cluster_1_peak_657
chr10	32253325	32253775	cluster_1_peak_658
chr10	32384162	32384659	cluster_1_peak_659
chr10	32985418	32986322	cluster_1_peak_660
chr10	34656936	34658511	cluster_1_peak_661
chr10	34941467	34942299	cluster_1_peak_662
chr10	34977039	34978613	cluster_1_peak_663
chr10	35447918	35449129	cluster_1_peak_664
chr10	35695997	35696767	cluster_1_peak_665
chr10	42381887	42382992	cluster_1_peak_666
chr10	42641607	42641861	cluster_1_peak_667
chr10	43371294	43371797	cluster_1_peak_668
chr10	43415464	43418344	cluster_1_peak_669
chr10	43423377	43423677	cluster_1_peak_670
chr10	43433358	43433790	cluster_1_peak_671
chr10	43457078	43458766	cluster_1_peak_672
chr10	43464090	43464740	cluster_1_peak_673
chr10	45375883	45376844	cluster_1_peak_674
chr10	46043359	46045195	cluster_1_peak_675
chr10	46062624	46063367	cluster_1_peak_676
chr10	46104061	46104586	cluster_1_peak_677
chr10	47340304	47340996	cluster_1_peak_678
chr10	47396434	47396921	cluster_1_peak_679
chr10	47406299	47407756	cluster_1_peak_680
chr10	47991643	47992235	cluster_1_peak_681
chr10	49359581	49360470	cluster_1_peak_682
chr10	49361283	49362413	cluster_1_peak_683
chr10	49363735	49364305	cluster_1_peak_684
chr10	49465835	49466077	cluster_1_peak_685
chr10	49552194	49552612	cluster_1_peak_686
chr10	50232260	50232832	cluster_1_peak_687
chr10	50563797	50564089	cluster_1_peak_688
chr10	51718316	51719432	cluster_1_peak_689
chr10	51729783	51730905	cluster_1_peak_690
chr10	51766645	51767359	cluster_1_peak_691
chr10	51895163	51895585	cluster_1_peak_692
chr10	52247795	52248269	cluster_1_peak_693
chr10	59673654	59674590	cluster_1_peak_694
chr10	59678278	59679937	cluster_1_peak_695
chr10	59697838	59698552	cluster_1_peak_696
chr10	59758894	59760682	cluster_1_peak_697
chr10	59972012	59972214	cluster_1_peak_698
chr10	61628774	61629113	cluster_1_peak_699
chr10	63091869	63095047	cluster_1_peak_700
chr10	63103907	63104754	cluster_1_peak_701
chr10	63115766	63116469	cluster_1_peak_702
chr10	63123220	63125530	cluster_1_peak_703
chr10	63129525	63130237	cluster_1_peak_704
chr10	63130917	63131559	cluster_1_peak_705
chr10	63260608	63261558	cluster_1_peak_706
chr10	63292622	63293078	cluster_1_peak_707
chr10	63660524	63661265	cluster_1_peak_708
chr10	65815253	65816127	cluster_1_peak_709
chr10	65868134	65868608	cluster_1_peak_710
chr10	67927662	67928195	cluster_1_peak_711
chr10	68547387	68550048	cluster_1_peak_712
chr10	68550816	68551306	cluster_1_peak_713
chr10	68593042	68595821	cluster_1_peak_714
chr10	68631466	68633065	cluster_1_peak_715
chr10	68726434	68726753	cluster_1_peak_716
chr10	68728248	68729181	cluster_1_peak_717
chr10	69438133	69438962	cluster_1_peak_718
chr10	70002428	70003439	cluster_1_peak_719
chr10	70119844	70121026	cluster_1_peak_720
chr10	70222454	70222781	cluster_1_peak_721
chr10	70445601	70446572	cluster_1_peak_722
chr10	70451126	70451454	cluster_1_peak_723
chr10	70559109	70560527	cluster_1_peak_724
chr10	70588968	70590507	cluster_1_peak_725
chr10	70984908	70986691	cluster_1_peak_726
chr10	71642699	71643409	cluster_1_peak_727
chr10	71874751	71875082	cluster_1_peak_728
chr10	72170563	72171976	cluster_1_peak_729
chr10	72676395	72677302	cluster_1_peak_730
chr10	72771829	72772768	cluster_1_peak_731
chr10	73601414	73601894	cluster_1_peak_732
chr10	73741783	73742462	cluster_1_peak_733
chr10	73892685	73893844	cluster_1_peak_734
chr10	73905263	73905681	cluster_1_peak_735
chr10	73919674	73920493	cluster_1_peak_736
chr10	73937637	73938011	cluster_1_peak_737
chr10	74025173	74025940	cluster_1_peak_738
chr10	74730026	74730716	cluster_1_peak_739
chr10	74795670	74796588	cluster_1_peak_740
chr10	74808370	74808710	cluster_1_peak_741
chr10	74947028	74949587	cluster_1_peak_742
chr10	75062798	75063467	cluster_1_peak_743
chr10	75070381	75070574	cluster_1_peak_744
chr10	75080910	75082853	cluster_1_peak_745
chr10	75103255	75104432	cluster_1_peak_746
chr10	75123143	75124041	cluster_1_peak_747
chr10	75132838	75133600	cluster_1_peak_748
chr10	77744141	77744609	cluster_1_peak_749
chr10	77850787	77851487	cluster_1_peak_750
chr10	77864503	77864837	cluster_1_peak_751
chr10	79078546	79079037	cluster_1_peak_752
chr10	79188069	79188906	cluster_1_peak_753
chr10	79237758	79238607	cluster_1_peak_754
chr10	79281788	79282707	cluster_1_peak_755
chr10	80092737	80093080	cluster_1_peak_756
chr10	80099638	80101560	cluster_1_peak_757
chr10	80843389	80844249	cluster_1_peak_758
chr10	84160682	84161550	cluster_1_peak_759
chr10	84179377	84179916	cluster_1_peak_760
chr10	84401762	84402430	cluster_1_peak_761
chr10	86443074	86443940	cluster_1_peak_762
chr10	86516163	86516393	cluster_1_peak_763
chr10	86568887	86570154	cluster_1_peak_764
chr10	86970590	86973743	cluster_1_peak_765
chr10	87144309	87144705	cluster_1_peak_766
chr10	87948545	87949635	cluster_1_peak_767
chr10	90822644	90822855	cluster_1_peak_768
chr10	92406981	92408510	cluster_1_peak_769
chr10	92410198	92411150	cluster_1_peak_770
chr10	92430535	92431022	cluster_1_peak_771
chr10	92541599	92542933	cluster_1_peak_772
chr10	92543908	92544778	cluster_1_peak_773
chr10	92587951	92588472	cluster_1_peak_774
chr10	92656092	92657349	cluster_1_peak_775
chr10	93237760	93239190	cluster_1_peak_776
chr10	93464049	93464931	cluster_1_peak_777
chr10	93465667	93466242	cluster_1_peak_778
chr10	93475240	93476440	cluster_1_peak_779
chr10	93750839	93751981	cluster_1_peak_780
chr10	94016893	94017664	cluster_1_peak_781
chr10	95565969	95566480	cluster_1_peak_782
chr10	96454045	96454502	cluster_1_peak_783
chr10	96772513	96773489	cluster_1_peak_784
chr10	96800192	96800721	cluster_1_peak_785
chr10	96840350	96841406	cluster_1_peak_786
chr10	97069796	97070581	cluster_1_peak_787
chr10	97267515	97268089	cluster_1_peak_788
chr10	97278786	97279896	cluster_1_peak_789
chr10	97408487	97409098	cluster_1_peak_790
chr10	97416350	97419652	cluster_1_peak_791
chr10	97468647	97469096	cluster_1_peak_792
chr10	97476193	97476619	cluster_1_peak_793
chr10	97527209	97527408	cluster_1_peak_794
chr10	97539267	97540241	cluster_1_peak_795
chr10	97701365	97702474	cluster_1_peak_796
chr10	97718642	97719320	cluster_1_peak_797
chr10	99344683	99345090	cluster_1_peak_798
chr10	99593094	99594224	cluster_1_peak_799
chr10	99783971	99784931	cluster_1_peak_800
chr10	99820588	99821399	cluster_1_peak_801
chr10	99926496	99927256	cluster_1_peak_802
chr10	100111026	100112148	cluster_1_peak_803
chr10	100380143	100381275	cluster_1_peak_804
chr10	101148124	101148842	cluster_1_peak_805
chr10	101719509	101720970	cluster_1_peak_806
chr10	101908611	101909681	cluster_1_peak_807
chr10	102035903	102038559	cluster_1_peak_808
chr10	102294810	102295003	cluster_1_peak_809
chr10	102388190	102389479	cluster_1_peak_810
chr10	102438469	102441090	cluster_1_peak_811
chr10	102454033	102456288	cluster_1_peak_812
chr10	102467859	102469085	cluster_1_peak_813
chr10	102638872	102640110	cluster_1_peak_814
chr10	102657050	102657827	cluster_1_peak_815
chr10	102894467	102895842	cluster_1_peak_816
chr10	103254723	103255675	cluster_1_peak_817
chr10	103354420	103355090	cluster_1_peak_818
chr10	103512539	103513605	cluster_1_peak_819
chr10	103607988	103608183	cluster_1_peak_820
chr10	103695398	103697313	cluster_1_peak_821
chr10	103731721	103733424	cluster_1_peak_822
chr10	103789604	103790226	cluster_1_peak_823
chr10	103800828	103801308	cluster_1_peak_824
chr10	103802049	103802922	cluster_1_peak_825
chr10	103803773	103805372	cluster_1_peak_826
chr10	103846001	103846274	cluster_1_peak_827
chr10	103859802	103860184	cluster_1_peak_828
chr10	103899283	103900967	cluster_1_peak_829
chr10	103928134	103930078	cluster_1_peak_830
chr10	104471594	104471901	cluster_1_peak_831
chr10	106015398	106015940	cluster_1_peak_832
chr10	106500045	106501071	cluster_1_peak_833
chr10	107661464	107661883	cluster_1_peak_834
chr10	110408013	110408941	cluster_1_peak_835
chr10	110430444	110430732	cluster_1_peak_836
chr10	110456532	110457214	cluster_1_peak_837
chr10	110475670	110476265	cluster_1_peak_838
chr10	110487259	110487910	cluster_1_peak_839
chr10	112765915	112766073	cluster_1_peak_840
chr10	112917266	112918539	cluster_1_peak_841
chr10	112938515	112938987	cluster_1_peak_842
chr10	113229871	113230445	cluster_1_peak_843
chr10	113844172	113844534	cluster_1_peak_844
chr10	114165161	114165319	cluster_1_peak_845
chr10	114346421	114346733	cluster_1_peak_846
chr10	114841505	114842063	cluster_1_peak_847
chr10	118959482	118960690	cluster_1_peak_848
chr10	118963332	118964288	cluster_1_peak_849
chr10	119091033	119091485	cluster_1_peak_850
chr10	119536295	119537104	cluster_1_peak_851
chr10	120505100	120505282	cluster_1_peak_852
chr10	121007362	121007607	cluster_1_peak_853
chr10	121632105	121633288	cluster_1_peak_854
chr10	121821114	121821694	cluster_1_peak_855
chr10	121892753	121893142	cluster_1_peak_856
chr10	121935627	121936323	cluster_1_peak_857
chr10	122063128	122063560	cluster_1_peak_858
chr10	123781840	123782536	cluster_1_peak_859
chr10	124035181	124036413	cluster_1_peak_860
chr10	124075892	124078344	cluster_1_peak_861
chr10	124385222	124386851	cluster_1_peak_862
chr10	124422419	124424915	cluster_1_peak_863
chr10	124428292	124429158	cluster_1_peak_864
chr10	124435334	124437388	cluster_1_peak_865
chr10	124439664	124441090	cluster_1_peak_866
chr10	124954017	124955271	cluster_1_peak_867
chr10	125010584	125010769	cluster_1_peak_868
chr10	125023230	125023948	cluster_1_peak_869
chr10	125037069	125037769	cluster_1_peak_870
chr10	125041684	125043443	cluster_1_peak_871
chr10	125045215	125046798	cluster_1_peak_872
chr10	125073290	125074520	cluster_1_peak_873
chr10	125102434	125102942	cluster_1_peak_874
chr10	125230979	125231971	cluster_1_peak_875
chr10	126424924	126425498	cluster_1_peak_876
chr10	126755367	126755841	cluster_1_peak_877
chr10	126910214	126910693	cluster_1_peak_878
chr10	126911346	126912868	cluster_1_peak_879
chr10	128440278	128441075	cluster_1_peak_880
chr10	128922202	128923248	cluster_1_peak_881
chr10	130655776	130656519	cluster_1_peak_882
chr10	130929570	130930297	cluster_1_peak_883
chr10	131114657	131116173	cluster_1_peak_884
chr10	131294016	131294393	cluster_1_peak_885
chr10	131897394	131898089	cluster_1_peak_886
chr10	131997291	131998413	cluster_1_peak_887
chr10	132413495	132414087	cluster_1_peak_888
chr10	132417985	132419422	cluster_1_peak_889
chr10	132447749	132449499	cluster_1_peak_890
chr10	132516923	132519305	cluster_1_peak_891
chr10	132532291	132533360	cluster_1_peak_892
chr10	132912932	132913912	cluster_1_peak_893
chr10	132947237	132947748	cluster_1_peak_894
chr10	132961841	132962587	cluster_1_peak_895
chr10	133278583	133279275	cluster_1_peak_896
chr11	328374	329913	cluster_1_peak_897
chr11	455021	456337	cluster_1_peak_898
chr11	602917	604724	cluster_1_peak_899
chr11	736424	738517	cluster_1_peak_900
chr11	955314	955762	cluster_1_peak_901
chr11	1977886	1979541	cluster_1_peak_902
chr11	2234095	2235355	cluster_1_peak_903
chr11	2247692	2247876	cluster_1_peak_904
chr11	2338225	2340353	cluster_1_peak_905
chr11	2359715	2361204	cluster_1_peak_906
chr11	2390202	2391284	cluster_1_peak_907
chr11	2532727	2535131	cluster_1_peak_908
chr11	2904218	2905018	cluster_1_peak_909
chr11	2980258	2981861	cluster_1_peak_910
chr11	3537635	3538009	cluster_1_peak_911
chr11	4018790	4018952	cluster_1_peak_912
chr11	4136533	4137369	cluster_1_peak_913
chr11	4781864	4782895	cluster_1_peak_914
chr11	7515939	7516308	cluster_1_peak_915
chr11	8226631	8227961	cluster_1_peak_916
chr11	8229131	8229805	cluster_1_peak_917
chr11	8466892	8467695	cluster_1_peak_918
chr11	8720839	8721815	cluster_1_peak_919
chr11	9057878	9058503	cluster_1_peak_920
chr11	9097452	9098350	cluster_1_peak_921
chr11	9210519	9211247	cluster_1_peak_922
chr11	9228052	9228428	cluster_1_peak_923
chr11	9268911	9270120	cluster_1_peak_924
chr11	9329025	9329824	cluster_1_peak_925
chr11	9337116	9337589	cluster_1_peak_926
chr11	9355343	9356305	cluster_1_peak_927
chr11	9451768	9452375	cluster_1_peak_928
chr11	9511182	9512756	cluster_1_peak_929
chr11	9611348	9611919	cluster_1_peak_930
chr11	9619592	9620582	cluster_1_peak_931
chr11	9774606	9775833	cluster_1_peak_932
chr11	9799710	9800360	cluster_1_peak_933
chr11	9900222	9900729	cluster_1_peak_934
chr11	9908632	9909433	cluster_1_peak_935
chr11	10390900	10391344	cluster_1_peak_936
chr11	10406270	10406537	cluster_1_peak_937
chr11	10842929	10843775	cluster_1_peak_938
chr11	11550537	11554059	cluster_1_peak_939
chr11	12180791	12181180	cluster_1_peak_940
chr11	12508031	12509331	cluster_1_peak_941
chr11	12871781	12872070	cluster_1_peak_942
chr11	15016588	15018142	cluster_1_peak_943
chr11	16820371	16820924	cluster_1_peak_944
chr11	21105185	21105577	cluster_1_peak_945
chr11	23879607	23880244	cluster_1_peak_946
chr11	27882262	27882610	cluster_1_peak_947
chr11	31442206	31442647	cluster_1_peak_948
chr11	33044031	33044552	cluster_1_peak_949
chr11	33310667	33311091	cluster_1_peak_950
chr11	34033496	34034496	cluster_1_peak_951
chr11	34148803	34149173	cluster_1_peak_952
chr11	34245364	34246373	cluster_1_peak_953
chr11	34254839	34255419	cluster_1_peak_954
chr11	34270428	34271268	cluster_1_peak_955
chr11	34274660	34275280	cluster_1_peak_956
chr11	34307202	34308418	cluster_1_peak_957
chr11	34903098	34903650	cluster_1_peak_958
chr11	35347641	35348840	cluster_1_peak_959
chr11	36145936	36146718	cluster_1_peak_960
chr11	37597819	37598186	cluster_1_peak_961
chr11	37859050	37860012	cluster_1_peak_962
chr11	40037094	40037365	cluster_1_peak_963
chr11	41753978	41754677	cluster_1_peak_964
chr11	45756643	45757374	cluster_1_peak_965
chr11	45825934	45826804	cluster_1_peak_966
chr11	45927916	45929255	cluster_1_peak_967
chr11	46159677	46160446	cluster_1_peak_968
chr11	46240413	46241476	cluster_1_peak_969
chr11	46306267	46309061	cluster_1_peak_970
chr11	46584580	46586203	cluster_1_peak_971
chr11	46625401	46626940	cluster_1_peak_972
chr11	46633291	46635008	cluster_1_peak_973
chr11	46674486	46675536	cluster_1_peak_974
chr11	46723571	46725000	cluster_1_peak_975
chr11	46769399	46769953	cluster_1_peak_976
chr11	46896992	46897419	cluster_1_peak_977
chr11	46906342	46907068	cluster_1_peak_978
chr11	47036943	47037318	cluster_1_peak_979
chr11	47189221	47189689	cluster_1_peak_980
chr11	47193330	47195089	cluster_1_peak_981
chr11	47512801	47513674	cluster_1_peak_982
chr11	47538200	47540628	cluster_1_peak_983
chr11	47703481	47704592	cluster_1_peak_984
chr11	47705912	47707428	cluster_1_peak_985
chr11	47943797	47945016	cluster_1_peak_986
chr11	48051023	48052462	cluster_1_peak_987
chr11	48055723	48057241	cluster_1_peak_988
chr11	48090631	48092189	cluster_1_peak_989
chr11	48272550	48272913	cluster_1_peak_990
chr11	49505043	49505753	cluster_1_peak_991
chr11	57155127	57156799	cluster_1_peak_992
chr11	57283571	57284697	cluster_1_peak_993
chr11	57732729	57734047	cluster_1_peak_994
chr11	57788029	57788754	cluster_1_peak_995
chr11	57942834	57943429	cluster_1_peak_996
chr11	59625397	59626433	cluster_1_peak_997
chr11	60713109	60714911	cluster_1_peak_998
chr11	61488176	61489247	cluster_1_peak_999
chr11	61663048	61664323	cluster_1_peak_1000
chr11	61707956	61709453	cluster_1_peak_1001
chr11	61715591	61717625	cluster_1_peak_1002
chr11	61730930	61732304	cluster_1_peak_1003
chr11	61834490	61835914	cluster_1_peak_1004
chr11	61881235	61882771	cluster_1_peak_1005
chr11	61885383	61886906	cluster_1_peak_1006
chr11	62017899	62018180	cluster_1_peak_1007
chr11	62025511	62026104	cluster_1_peak_1008
chr11	62171180	62173214	cluster_1_peak_1009
chr11	62193456	62196866	cluster_1_peak_1010
chr11	62242033	62242271	cluster_1_peak_1011
chr11	62325796	62327776	cluster_1_peak_1012
chr11	62333870	62334113	cluster_1_peak_1013
chr11	62355110	62355675	cluster_1_peak_1014
chr11	62367478	62368924	cluster_1_peak_1015
chr11	62371117	62371680	cluster_1_peak_1016
chr11	62382267	62383170	cluster_1_peak_1017
chr11	62500181	62500800	cluster_1_peak_1018
chr11	62606526	62607466	cluster_1_peak_1019
chr11	62657124	62657343	cluster_1_peak_1020
chr11	62697539	62698140	cluster_1_peak_1021
chr11	62712993	62713796	cluster_1_peak_1022
chr11	62750849	62751895	cluster_1_peak_1023
chr11	62890216	62895161	cluster_1_peak_1024
chr11	63105472	63105969	cluster_1_peak_1025
chr11	63927404	63927874	cluster_1_peak_1026
chr11	64275064	64277225	cluster_1_peak_1027
chr11	64406542	64408084	cluster_1_peak_1028
chr11	64437462	64439674	cluster_1_peak_1029
chr11	64542301	64543030	cluster_1_peak_1030
chr11	64702512	64703419	cluster_1_peak_1031
chr11	64846318	64847522	cluster_1_peak_1032
chr11	65366237	65366748	cluster_1_peak_1033
chr11	65467579	65469212	cluster_1_peak_1034
chr11	65492861	65495449	cluster_1_peak_1035
chr11	65508416	65509876	cluster_1_peak_1036
chr11	65938673	65939884	cluster_1_peak_1037
chr11	66105921	66107482	cluster_1_peak_1038
chr11	66111830	66112365	cluster_1_peak_1039
chr11	66228476	66229988	cluster_1_peak_1040
chr11	67030791	67032199	cluster_1_peak_1041
chr11	67074111	67074608	cluster_1_peak_1042
chr11	67081497	67082358	cluster_1_peak_1043
chr11	67253954	67254143	cluster_1_peak_1044
chr11	67476944	67478569	cluster_1_peak_1045
chr11	67717939	67718414	cluster_1_peak_1046
chr11	67911443	67912490	cluster_1_peak_1047
chr11	68185876	68186427	cluster_1_peak_1048
chr11	68353047	68353833	cluster_1_peak_1049
chr11	68542231	68543007	cluster_1_peak_1050
chr11	68622680	68622941	cluster_1_peak_1051
chr11	68763102	68763809	cluster_1_peak_1052
chr11	68850227	68850569	cluster_1_peak_1053
chr11	69131589	69132238	cluster_1_peak_1054
chr11	69144005	69145133	cluster_1_peak_1055
chr11	69777842	69780008	cluster_1_peak_1056
chr11	69781275	69781586	cluster_1_peak_1057
chr11	69787309	69788697	cluster_1_peak_1058
chr11	69938745	69940049	cluster_1_peak_1059
chr11	70226201	70227521	cluster_1_peak_1060
chr11	70312206	70313148	cluster_1_peak_1061
chr11	70389790	70390178	cluster_1_peak_1062
chr11	70424248	70425203	cluster_1_peak_1063
chr11	70432092	70433401	cluster_1_peak_1064
chr11	70567235	70568899	cluster_1_peak_1065
chr11	71597903	71598892	cluster_1_peak_1066
chr11	71751088	71751268	cluster_1_peak_1067
chr11	71780898	71781117	cluster_1_peak_1068
chr11	71782372	71783357	cluster_1_peak_1069
chr11	71831849	71832328	cluster_1_peak_1070
chr11	71888272	71888698	cluster_1_peak_1071
chr11	71895544	71896424	cluster_1_peak_1072
chr11	71897848	71898784	cluster_1_peak_1073
chr11	72162749	72163422	cluster_1_peak_1074
chr11	72164190	72166330	cluster_1_peak_1075
chr11	72169194	72169734	cluster_1_peak_1076
chr11	72170953	72172672	cluster_1_peak_1077
chr11	72191324	72192353	cluster_1_peak_1078
chr11	72420251	72423146	cluster_1_peak_1079
chr11	72423956	72425020	cluster_1_peak_1080
chr11	72546522	72547342	cluster_1_peak_1081
chr11	73783480	73784961	cluster_1_peak_1082
chr11	74127683	74128553	cluster_1_peak_1083
chr11	74552947	74553763	cluster_1_peak_1084
chr11	75200955	75202440	cluster_1_peak_1085
chr11	75313387	75314205	cluster_1_peak_1086
chr11	75330063	75332639	cluster_1_peak_1087
chr11	75334315	75335370	cluster_1_peak_1088
chr11	75347633	75348331	cluster_1_peak_1089
chr11	75372171	75372591	cluster_1_peak_1090
chr11	75385962	75387936	cluster_1_peak_1091
chr11	75497509	75499833	cluster_1_peak_1092
chr11	76576899	76579684	cluster_1_peak_1093
chr11	76606617	76606936	cluster_1_peak_1094
chr11	77476246	77476603	cluster_1_peak_1095
chr11	77569349	77569588	cluster_1_peak_1096
chr11	78050977	78052037	cluster_1_peak_1097
chr11	78112753	78113000	cluster_1_peak_1098
chr11	78251205	78251519	cluster_1_peak_1099
chr11	78309517	78311175	cluster_1_peak_1100
chr11	78367711	78368187	cluster_1_peak_1101
chr11	78369195	78371338	cluster_1_peak_1102
chr11	78514594	78515490	cluster_1_peak_1103
chr11	79234312	79234834	cluster_1_peak_1104
chr11	80698818	80700497	cluster_1_peak_1105
chr11	80719096	80719772	cluster_1_peak_1106
chr11	80960526	80961214	cluster_1_peak_1107
chr11	84165540	84166295	cluster_1_peak_1108
chr11	86074183	86074897	cluster_1_peak_1109
chr11	86335120	86335620	cluster_1_peak_1110
chr11	87141974	87142674	cluster_1_peak_1111
chr11	88329061	88330646	cluster_1_peak_1112
chr11	89540302	89541471	cluster_1_peak_1113
chr11	89571409	89572262	cluster_1_peak_1114
chr11	89605793	89606089	cluster_1_peak_1115
chr11	93769581	93770769	cluster_1_peak_1116
chr11	96180590	96181294	cluster_1_peak_1117
chr11	97583453	97584233	cluster_1_peak_1118
chr11	98495055	98495457	cluster_1_peak_1119
chr11	100603348	100604028	cluster_1_peak_1120
chr11	100647747	100648445	cluster_1_peak_1121
chr11	100727195	100728578	cluster_1_peak_1122
chr11	100734450	100734957	cluster_1_peak_1123
chr11	100955892	100957074	cluster_1_peak_1124
chr11	101566582	101567522	cluster_1_peak_1125
chr11	102253291	102254319	cluster_1_peak_1126
chr11	102685486	102686287	cluster_1_peak_1127
chr11	103433593	103434361	cluster_1_peak_1128
chr11	107254718	107255236	cluster_1_peak_1129
chr11	107786370	107790681	cluster_1_peak_1130
chr11	107844058	107844517	cluster_1_peak_1131
chr11	107884529	107885091	cluster_1_peak_1132
chr11	108199982	108200344	cluster_1_peak_1133
chr11	108340631	108342021	cluster_1_peak_1134
chr11	112195920	112196284	cluster_1_peak_1135
chr11	113854105	113854667	cluster_1_peak_1136
chr11	113879745	113880354	cluster_1_peak_1137
chr11	113890651	113891436	cluster_1_peak_1138
chr11	117269985	117271747	cluster_1_peak_1139
chr11	117868773	117869291	cluster_1_peak_1140
chr11	118462167	118462910	cluster_1_peak_1141
chr11	118845298	118847851	cluster_1_peak_1142
chr11	118853160	118854012	cluster_1_peak_1143
chr11	118972704	118976437	cluster_1_peak_1144
chr11	118987334	118989762	cluster_1_peak_1145
chr11	118990742	118991229	cluster_1_peak_1146
chr11	118992563	118992949	cluster_1_peak_1147
chr11	119033267	119034280	cluster_1_peak_1148
chr11	119037677	119040315	cluster_1_peak_1149
chr11	119041658	119042287	cluster_1_peak_1150
chr11	119125485	119126543	cluster_1_peak_1151
chr11	119202684	119203023	cluster_1_peak_1152
chr11	119318222	119319482	cluster_1_peak_1153
chr11	120043072	120044368	cluster_1_peak_1154
chr11	120121746	120122380	cluster_1_peak_1155
chr11	120503407	120504465	cluster_1_peak_1156
chr11	120710396	120711047	cluster_1_peak_1157
chr11	122661195	122661890	cluster_1_peak_1158
chr11	122676629	122677476	cluster_1_peak_1159
chr11	122692447	122693506	cluster_1_peak_1160
chr11	122720543	122720936	cluster_1_peak_1161
chr11	123216164	123216997	cluster_1_peak_1162
chr11	123258449	123259797	cluster_1_peak_1163
chr11	124811030	124811998	cluster_1_peak_1164
chr11	124833036	124833937	cluster_1_peak_1165
chr11	125797562	125798383	cluster_1_peak_1166
chr11	126079246	126080882	cluster_1_peak_1167
chr11	126405717	126406271	cluster_1_peak_1168
chr11	126426150	126426540	cluster_1_peak_1169
chr11	128597392	128598732	cluster_1_peak_1170
chr11	129846604	129847452	cluster_1_peak_1171
chr11	129849336	129850178	cluster_1_peak_1172
chr11	130288678	130289714	cluster_1_peak_1173
chr11	130331060	130331484	cluster_1_peak_1174
chr11	130373012	130375069	cluster_1_peak_1175
chr11	130760717	130761099	cluster_1_peak_1176
chr11	130804276	130805286	cluster_1_peak_1177
chr11	133946796	133949811	cluster_1_peak_1178
chr11	134657105	134658150	cluster_1_peak_1179
chr12	591236	592366	cluster_1_peak_1180
chr12	646512	646837	cluster_1_peak_1181
chr12	1047869	1049144	cluster_1_peak_1182
chr12	1369419	1370431	cluster_1_peak_1183
chr12	1625363	1625895	cluster_1_peak_1184
chr12	2974439	2975170	cluster_1_peak_1185
chr12	2976215	2977809	cluster_1_peak_1186
chr12	2985209	2987400	cluster_1_peak_1187
chr12	2988224	2989095	cluster_1_peak_1188
chr12	4032995	4033296	cluster_1_peak_1189
chr12	4709206	4709814	cluster_1_peak_1190
chr12	5536955	5538174	cluster_1_peak_1191
chr12	5940643	5941222	cluster_1_peak_1192
chr12	6144986	6145976	cluster_1_peak_1193
chr12	6178940	6179748	cluster_1_peak_1194
chr12	6182495	6183749	cluster_1_peak_1195
chr12	6193841	6194367	cluster_1_peak_1196
chr12	6195629	6196387	cluster_1_peak_1197
chr12	6528959	6529518	cluster_1_peak_1198
chr12	6881479	6882475	cluster_1_peak_1199
chr12	7677629	7679728	cluster_1_peak_1200
chr12	7704997	7706519	cluster_1_peak_1201
chr12	7765035	7765417	cluster_1_peak_1202
chr12	7784140	7786098	cluster_1_peak_1203
chr12	7825170	7827292	cluster_1_peak_1204
chr12	7883360	7883982	cluster_1_peak_1205
chr12	7884555	7886580	cluster_1_peak_1206
chr12	7940438	7942046	cluster_1_peak_1207
chr12	7986241	7987196	cluster_1_peak_1208
chr12	8120087	8120688	cluster_1_peak_1209
chr12	8813269	8814365	cluster_1_peak_1210
chr12	8829570	8830103	cluster_1_peak_1211
chr12	10131312	10133815	cluster_1_peak_1212
chr12	10157549	10158018	cluster_1_peak_1213
chr12	10164939	10165967	cluster_1_peak_1214
chr12	10205313	10205994	cluster_1_peak_1215
chr12	10395348	10396112	cluster_1_peak_1216
chr12	11656434	11656854	cluster_1_peak_1217
chr12	12270724	12273087	cluster_1_peak_1218
chr12	12507664	12508164	cluster_1_peak_1219
chr12	12595670	12596826	cluster_1_peak_1220
chr12	12600408	12600947	cluster_1_peak_1221
chr12	12606134	12607454	cluster_1_peak_1222
chr12	12877575	12878217	cluster_1_peak_1223
chr12	13386409	13386966	cluster_1_peak_1224
chr12	14307388	14307919	cluster_1_peak_1225
chr12	14569981	14570945	cluster_1_peak_1226
chr12	17334844	17335111	cluster_1_peak_1227
chr12	19053914	19054940	cluster_1_peak_1228
chr12	19428233	19428925	cluster_1_peak_1229
chr12	25135411	25136149	cluster_1_peak_1230
chr12	25347628	25348308	cluster_1_peak_1231
chr12	26096946	26097271	cluster_1_peak_1232
chr12	26573207	26573724	cluster_1_peak_1233
chr12	27226382	27226745	cluster_1_peak_1234
chr12	27973485	27974067	cluster_1_peak_1235
chr12	31749093	31749671	cluster_1_peak_1236
chr12	32022326	32022698	cluster_1_peak_1237
chr12	32182616	32184147	cluster_1_peak_1238
chr12	32270840	32271762	cluster_1_peak_1239
chr12	32330873	32331394	cluster_1_peak_1240
chr12	32849955	32850917	cluster_1_peak_1241
chr12	39526840	39527365	cluster_1_peak_1242
chr12	41418446	41418819	cluster_1_peak_1243
chr12	42744683	42745056	cluster_1_peak_1244
chr12	43792680	43792997	cluster_1_peak_1245
chr12	43819574	43821274	cluster_1_peak_1246
chr12	43823495	43824154	cluster_1_peak_1247
chr12	43829376	43829916	cluster_1_peak_1248
chr12	46036683	46037380	cluster_1_peak_1249
chr12	46133624	46133946	cluster_1_peak_1250
chr12	47233287	47235003	cluster_1_peak_1251
chr12	48720302	48720885	cluster_1_peak_1252
chr12	48726109	48726777	cluster_1_peak_1253
chr12	48794709	48795112	cluster_1_peak_1254
chr12	48842810	48843587	cluster_1_peak_1255
chr12	48947698	48948282	cluster_1_peak_1256
chr12	49254938	49256265	cluster_1_peak_1257
chr12	49257021	49258064	cluster_1_peak_1258
chr12	49278099	49278983	cluster_1_peak_1259
chr12	49279602	49280654	cluster_1_peak_1260
chr12	49282408	49284259	cluster_1_peak_1261
chr12	49778235	49778701	cluster_1_peak_1262
chr12	49866190	49868053	cluster_1_peak_1263
chr12	50229786	50230531	cluster_1_peak_1264
chr12	50234389	50235238	cluster_1_peak_1265
chr12	50239431	50240421	cluster_1_peak_1266
chr12	50308299	50309920	cluster_1_peak_1267
chr12	50387296	50389183	cluster_1_peak_1268
chr12	50516883	50518602	cluster_1_peak_1269
chr12	50747553	50748345	cluster_1_peak_1270
chr12	50750454	50750746	cluster_1_peak_1271
chr12	50758241	50759472	cluster_1_peak_1272
chr12	50768787	50769332	cluster_1_peak_1273
chr12	50786535	50787487	cluster_1_peak_1274
chr12	51069572	51070319	cluster_1_peak_1275
chr12	51248467	51249026	cluster_1_peak_1276
chr12	51317575	51319247	cluster_1_peak_1277
chr12	51326977	51327550	cluster_1_peak_1278
chr12	51432342	51432814	cluster_1_peak_1279
chr12	51529714	51529914	cluster_1_peak_1280
chr12	52925216	52926060	cluster_1_peak_1281
chr12	52971619	52972357	cluster_1_peak_1282
chr12	53358454	53359158	cluster_1_peak_1283
chr12	53366070	53367418	cluster_1_peak_1284
chr12	53390383	53391016	cluster_1_peak_1285
chr12	53438255	53439034	cluster_1_peak_1286
chr12	54039548	54039990	cluster_1_peak_1287
chr12	54387052	54389161	cluster_1_peak_1288
chr12	55173159	55173829	cluster_1_peak_1289
chr12	56059892	56060702	cluster_1_peak_1290
chr12	56377321	56377689	cluster_1_peak_1291
chr12	56400016	56400427	cluster_1_peak_1292
chr12	56525497	56527721	cluster_1_peak_1293
chr12	56582476	56583165	cluster_1_peak_1294
chr12	56788243	56788483	cluster_1_peak_1295
chr12	57497588	57498522	cluster_1_peak_1296
chr12	57504095	57504304	cluster_1_peak_1297
chr12	59845283	59845516	cluster_1_peak_1298
chr12	59867536	59868112	cluster_1_peak_1299
chr12	62513067	62513341	cluster_1_peak_1300
chr12	63862443	63862835	cluster_1_peak_1301
chr12	63870873	63871172	cluster_1_peak_1302
chr12	63918161	63919170	cluster_1_peak_1303
chr12	64086129	64086441	cluster_1_peak_1304
chr12	64583869	64584471	cluster_1_peak_1305
chr12	64663053	64663458	cluster_1_peak_1306
chr12	64889049	64890212	cluster_1_peak_1307
chr12	65738663	65739374	cluster_1_peak_1308
chr12	68428160	68428836	cluster_1_peak_1309
chr12	68484852	68485286	cluster_1_peak_1310
chr12	68559880	68560302	cluster_1_peak_1311
chr12	68636307	68637014	cluster_1_peak_1312
chr12	69115942	69116692	cluster_1_peak_1313
chr12	69332204	69333196	cluster_1_peak_1314
chr12	71023328	71023561	cluster_1_peak_1315
chr12	71552800	71553564	cluster_1_peak_1316
chr12	72228408	72228637	cluster_1_peak_1317
chr12	76738825	76739730	cluster_1_peak_1318
chr12	78243282	78244554	cluster_1_peak_1319
chr12	82146129	82147086	cluster_1_peak_1320
chr12	82650751	82651048	cluster_1_peak_1321
chr12	82740349	82740988	cluster_1_peak_1322
chr12	82848692	82850802	cluster_1_peak_1323
chr12	83000873	83001397	cluster_1_peak_1324
chr12	83074262	83074980	cluster_1_peak_1325
chr12	85688971	85689308	cluster_1_peak_1326
chr12	86912011	86912342	cluster_1_peak_1327
chr12	89648351	89648913	cluster_1_peak_1328
chr12	89750716	89751209	cluster_1_peak_1329
chr12	89775117	89776071	cluster_1_peak_1330
chr12	92150371	92150873	cluster_1_peak_1331
chr12	92934864	92935624	cluster_1_peak_1332
chr12	93072647	93072816	cluster_1_peak_1333
chr12	93214682	93215265	cluster_1_peak_1334
chr12	93286591	93288048	cluster_1_peak_1335
chr12	93318757	93319651	cluster_1_peak_1336
chr12	93351176	93353065	cluster_1_peak_1337
chr12	93366967	93369475	cluster_1_peak_1338
chr12	95054577	95055233	cluster_1_peak_1339
chr12	95057316	95057918	cluster_1_peak_1340
chr12	95201047	95201413	cluster_1_peak_1341
chr12	95204231	95205285	cluster_1_peak_1342
chr12	95621539	95622046	cluster_1_peak_1343
chr12	95648702	95649757	cluster_1_peak_1344
chr12	95754870	95756066	cluster_1_peak_1345
chr12	96094067	96094636	cluster_1_peak_1346
chr12	98511085	98512923	cluster_1_peak_1347
chr12	98513153	98514129	cluster_1_peak_1348
chr12	98552093	98552541	cluster_1_peak_1349
chr12	98553698	98554105	cluster_1_peak_1350
chr12	100229212	100230401	cluster_1_peak_1351
chr12	100647987	100648540	cluster_1_peak_1352
chr12	101453399	101453949	cluster_1_peak_1353
chr12	101456390	101456628	cluster_1_peak_1354
chr12	101459645	101460773	cluster_1_peak_1355
chr12	101467073	101468536	cluster_1_peak_1356
chr12	101496768	101497273	cluster_1_peak_1357
chr12	104256216	104256854	cluster_1_peak_1358
chr12	104270672	104273583	cluster_1_peak_1359
chr12	104277167	104279205	cluster_1_peak_1360
chr12	104300682	104301101	cluster_1_peak_1361
chr12	104366025	104367906	cluster_1_peak_1362
chr12	104588057	104588937	cluster_1_peak_1363
chr12	104605198	104605598	cluster_1_peak_1364
chr12	105078772	105079350	cluster_1_peak_1365
chr12	108738844	108739980	cluster_1_peak_1366
chr12	108772237	108773202	cluster_1_peak_1367
chr12	108823883	108824352	cluster_1_peak_1368
chr12	109226268	109227507	cluster_1_peak_1369
chr12	110552430	110553062	cluster_1_peak_1370
chr12	110578175	110578700	cluster_1_peak_1371
chr12	110609453	110610015	cluster_1_peak_1372
chr12	110725944	110727388	cluster_1_peak_1373
chr12	110728414	110728649	cluster_1_peak_1374
chr12	110816677	110816841	cluster_1_peak_1375
chr12	111002127	111002875	cluster_1_peak_1376
chr12	111008692	111009270	cluster_1_peak_1377
chr12	111339111	111339727	cluster_1_peak_1378
chr12	111347345	111347620	cluster_1_peak_1379
chr12	111431682	111432161	cluster_1_peak_1380
chr12	111507856	111508768	cluster_1_peak_1381
chr12	111644225	111644609	cluster_1_peak_1382
chr12	111645347	111646445	cluster_1_peak_1383
chr12	111769362	111769855	cluster_1_peak_1384
chr12	111773838	111774612	cluster_1_peak_1385
chr12	111775349	111776429	cluster_1_peak_1386
chr12	112137146	112137551	cluster_1_peak_1387
chr12	112253802	112254050	cluster_1_peak_1388
chr12	112904168	112904647	cluster_1_peak_1389
chr12	113204438	113206675	cluster_1_peak_1390
chr12	113214874	113215259	cluster_1_peak_1391
chr12	114636112	114637389	cluster_1_peak_1392
chr12	114767012	114767413	cluster_1_peak_1393
chr12	114778683	114779603	cluster_1_peak_1394
chr12	114780931	114782444	cluster_1_peak_1395
chr12	114784578	114785908	cluster_1_peak_1396
chr12	114789537	114790821	cluster_1_peak_1397
chr12	115132084	115133272	cluster_1_peak_1398
chr12	115961301	115961942	cluster_1_peak_1399
chr12	116288016	116289289	cluster_1_peak_1400
chr12	116332690	116333004	cluster_1_peak_1401
chr12	116336741	116337205	cluster_1_peak_1402
chr12	116342841	116343249	cluster_1_peak_1403
chr12	116364999	116365472	cluster_1_peak_1404
chr12	116406461	116407074	cluster_1_peak_1405
chr12	116431381	116432177	cluster_1_peak_1406
chr12	116855644	116856072	cluster_1_peak_1407
chr12	117790256	117790885	cluster_1_peak_1408
chr12	118109145	118109537	cluster_1_peak_1409
chr12	118271598	118272232	cluster_1_peak_1410
chr12	118273356	118273914	cluster_1_peak_1411
chr12	118277392	118278591	cluster_1_peak_1412
chr12	118535936	118536953	cluster_1_peak_1413
chr12	119930258	119932872	cluster_1_peak_1414
chr12	120078951	120080006	cluster_1_peak_1415
chr12	120104553	120107079	cluster_1_peak_1416
chr12	120276661	120278070	cluster_1_peak_1417
chr12	120282531	120283623	cluster_1_peak_1418
chr12	120284825	120285862	cluster_1_peak_1419
chr12	120286715	120287783	cluster_1_peak_1420
chr12	120294944	120296339	cluster_1_peak_1421
chr12	120419235	120420848	cluster_1_peak_1422
chr12	120421595	120422248	cluster_1_peak_1423
chr12	120518295	120518627	cluster_1_peak_1424
chr12	120599200	120602058	cluster_1_peak_1425
chr12	120638607	120638929	cluster_1_peak_1426
chr12	120921822	120922689	cluster_1_peak_1427
chr12	121077133	121077850	cluster_1_peak_1428
chr12	121202436	121203618	cluster_1_peak_1429
chr12	121226520	121228122	cluster_1_peak_1430
chr12	121229512	121230537	cluster_1_peak_1431
chr12	121249683	121251085	cluster_1_peak_1432
chr12	121515840	121517338	cluster_1_peak_1433
chr12	121572817	121573688	cluster_1_peak_1434
chr12	121589499	121593618	cluster_1_peak_1435
chr12	121602190	121602812	cluster_1_peak_1436
chr12	121608312	121613329	cluster_1_peak_1437
chr12	121614204	121616163	cluster_1_peak_1438
chr12	121623083	121625050	cluster_1_peak_1439
chr12	121647318	121649662	cluster_1_peak_1440
chr12	121759149	121760858	cluster_1_peak_1441
chr12	121785955	121786924	cluster_1_peak_1442
chr12	121923841	121927718	cluster_1_peak_1443
chr12	121972753	121973218	cluster_1_peak_1444
chr12	122098815	122099961	cluster_1_peak_1445
chr12	122113266	122115251	cluster_1_peak_1446
chr12	122358465	122359716	cluster_1_peak_1447
chr12	122394343	122396303	cluster_1_peak_1448
chr12	122438651	122439804	cluster_1_peak_1449
chr12	122440506	122440943	cluster_1_peak_1450
chr12	122449368	122449717	cluster_1_peak_1451
chr12	122451773	122454144	cluster_1_peak_1452
chr12	122455360	122456235	cluster_1_peak_1453
chr12	122463901	122468838	cluster_1_peak_1454
chr12	122469145	122469561	cluster_1_peak_1455
chr12	122536770	122537520	cluster_1_peak_1456
chr12	122649680	122650232	cluster_1_peak_1457
chr12	122651077	122651868	cluster_1_peak_1458
chr12	122790683	122792290	cluster_1_peak_1459
chr12	122830680	122831351	cluster_1_peak_1460
chr12	122925453	122925953	cluster_1_peak_1461
chr12	123127930	123130741	cluster_1_peak_1462
chr12	123133889	123135252	cluster_1_peak_1463
chr12	123253727	123254005	cluster_1_peak_1464
chr12	123446020	123446515	cluster_1_peak_1465
chr12	123448370	123449378	cluster_1_peak_1466
chr12	123481029	123483031	cluster_1_peak_1467
chr12	123490069	123495115	cluster_1_peak_1468
chr12	123515925	123517346	cluster_1_peak_1469
chr12	123772001	123772479	cluster_1_peak_1470
chr12	124074967	124076610	cluster_1_peak_1471
chr12	124085831	124086435	cluster_1_peak_1472
chr12	124100382	124101186	cluster_1_peak_1473
chr12	124177703	124178123	cluster_1_peak_1474
chr12	124180040	124180824	cluster_1_peak_1475
chr12	124259379	124259987	cluster_1_peak_1476
chr12	124293069	124294028	cluster_1_peak_1477
chr12	124630887	124634979	cluster_1_peak_1478
chr12	124636079	124636718	cluster_1_peak_1479
chr12	124677262	124679673	cluster_1_peak_1480
chr12	124680947	124684609	cluster_1_peak_1481
chr12	124713234	124713621	cluster_1_peak_1482
chr12	124726962	124728336	cluster_1_peak_1483
chr12	124749196	124750994	cluster_1_peak_1484
chr12	124904571	124905938	cluster_1_peak_1485
chr12	125055717	125056679	cluster_1_peak_1486
chr12	125112137	125112494	cluster_1_peak_1487
chr12	127240911	127241461	cluster_1_peak_1488
chr12	127592717	127593276	cluster_1_peak_1489
chr12	127607331	127607782	cluster_1_peak_1490
chr12	129152428	129152780	cluster_1_peak_1491
chr12	130405256	130405735	cluster_1_peak_1492
chr12	130797360	130798030	cluster_1_peak_1493
chr12	130862161	130862793	cluster_1_peak_1494
chr12	130980802	130981809	cluster_1_peak_1495
chr12	131103077	131105025	cluster_1_peak_1496
chr12	131633985	131634420	cluster_1_peak_1497
chr12	131817599	131819668	cluster_1_peak_1498
chr12	131859315	131861443	cluster_1_peak_1499
chr12	131862730	131865624	cluster_1_peak_1500
chr12	131877176	131877500	cluster_1_peak_1501
chr12	131878144	131880028	cluster_1_peak_1502
chr13	18250634	18251877	cluster_1_peak_1503
chr13	19599292	19600277	cluster_1_peak_1504
chr13	19742530	19743036	cluster_1_peak_1505
chr13	19793152	19795986	cluster_1_peak_1506
chr13	20425809	20426328	cluster_1_peak_1507
chr13	20789047	20789367	cluster_1_peak_1508
chr13	20975019	20975734	cluster_1_peak_1509
chr13	21038171	21039678	cluster_1_peak_1510
chr13	21133938	21135926	cluster_1_peak_1511
chr13	21200706	21200956	cluster_1_peak_1512
chr13	23811516	23812083	cluster_1_peak_1513
chr13	24591123	24592545	cluster_1_peak_1514
chr13	24606129	24606817	cluster_1_peak_1515
chr13	24617691	24618140	cluster_1_peak_1516
chr13	24627156	24628977	cluster_1_peak_1517
chr13	24682468	24682640	cluster_1_peak_1518
chr13	24683477	24684287	cluster_1_peak_1519
chr13	24925725	24926014	cluster_1_peak_1520
chr13	24956226	24957372	cluster_1_peak_1521
chr13	27079364	27079820	cluster_1_peak_1522
chr13	27874943	27875442	cluster_1_peak_1523
chr13	28165877	28166877	cluster_1_peak_1524
chr13	28307584	28308724	cluster_1_peak_1525
chr13	28677824	28678111	cluster_1_peak_1526
chr13	29875235	29876058	cluster_1_peak_1527
chr13	29903534	29903959	cluster_1_peak_1528
chr13	30443013	30443301	cluster_1_peak_1529
chr13	32365385	32365900	cluster_1_peak_1530
chr13	32391029	32391678	cluster_1_peak_1531
chr13	32417906	32418073	cluster_1_peak_1532
chr13	33153378	33154449	cluster_1_peak_1533
chr13	33297667	33298004	cluster_1_peak_1534
chr13	33774114	33774946	cluster_1_peak_1535
chr13	34116487	34117364	cluster_1_peak_1536
chr13	36322129	36322551	cluster_1_peak_1537
chr13	36366682	36367343	cluster_1_peak_1538
chr13	39388957	39389510	cluster_1_peak_1539
chr13	39590759	39590985	cluster_1_peak_1540
chr13	40403086	40403582	cluster_1_peak_1541
chr13	40893358	40894015	cluster_1_peak_1542
chr13	40922702	40922998	cluster_1_peak_1543
chr13	40926813	40928938	cluster_1_peak_1544
chr13	41135767	41136678	cluster_1_peak_1545
chr13	41156552	41157505	cluster_1_peak_1546
chr13	41276425	41277482	cluster_1_peak_1547
chr13	41349720	41350909	cluster_1_peak_1548
chr13	41409977	41412016	cluster_1_peak_1549
chr13	41420843	41422399	cluster_1_peak_1550
chr13	41435004	41436966	cluster_1_peak_1551
chr13	41610274	41610911	cluster_1_peak_1552
chr13	41613155	41614034	cluster_1_peak_1553
chr13	42026656	42027019	cluster_1_peak_1554
chr13	42594320	42595080	cluster_1_peak_1555
chr13	42971066	42972253	cluster_1_peak_1556
chr13	42974294	42974881	cluster_1_peak_1557
chr13	43019955	43020276	cluster_1_peak_1558
chr13	43021601	43022884	cluster_1_peak_1559
chr13	43153494	43154766	cluster_1_peak_1560
chr13	43929461	43930338	cluster_1_peak_1561
chr13	44389968	44390782	cluster_1_peak_1562
chr13	44523098	44523883	cluster_1_peak_1563
chr13	44555200	44555545	cluster_1_peak_1564
chr13	44714110	44714438	cluster_1_peak_1565
chr13	45344657	45345093	cluster_1_peak_1566
chr13	45345865	45346798	cluster_1_peak_1567
chr13	46168358	46168748	cluster_1_peak_1568
chr13	46198227	46199613	cluster_1_peak_1569
chr13	46219984	46220641	cluster_1_peak_1570
chr13	46472294	46472872	cluster_1_peak_1571
chr13	46479329	46480547	cluster_1_peak_1572
chr13	46866011	46867074	cluster_1_peak_1573
chr13	48003429	48005366	cluster_1_peak_1574
chr13	48009255	48010105	cluster_1_peak_1575
chr13	49063440	49063933	cluster_1_peak_1576
chr13	49386839	49387363	cluster_1_peak_1577
chr13	49551259	49552028	cluster_1_peak_1578
chr13	49599664	49603412	cluster_1_peak_1579
chr13	49746048	49746506	cluster_1_peak_1580
chr13	49833370	49833953	cluster_1_peak_1581
chr13	49952150	49952492	cluster_1_peak_1582
chr13	50227539	50227752	cluster_1_peak_1583
chr13	52105579	52105829	cluster_1_peak_1584
chr13	52707187	52707609	cluster_1_peak_1585
chr13	52751163	52751762	cluster_1_peak_1586
chr13	58329850	58330206	cluster_1_peak_1587
chr13	59607578	59608624	cluster_1_peak_1588
chr13	60574037	60575565	cluster_1_peak_1589
chr13	66232027	66232489	cluster_1_peak_1590
chr13	66612960	66613654	cluster_1_peak_1591
chr13	67508933	67509477	cluster_1_peak_1592
chr13	68888771	68889038	cluster_1_peak_1593
chr13	70841533	70841739	cluster_1_peak_1594
chr13	73001763	73002572	cluster_1_peak_1595
chr13	73034275	73036546	cluster_1_peak_1596
chr13	73045307	73045763	cluster_1_peak_1597
chr13	73053375	73055171	cluster_1_peak_1598
chr13	73083726	73084408	cluster_1_peak_1599
chr13	73090229	73091219	cluster_1_peak_1600
chr13	73095895	73099458	cluster_1_peak_1601
chr13	73121996	73122907	cluster_1_peak_1602
chr13	73136949	73137242	cluster_1_peak_1603
chr13	73214340	73214731	cluster_1_peak_1604
chr13	76522150	76522611	cluster_1_peak_1605
chr13	77268650	77269613	cluster_1_peak_1606
chr13	77426777	77427845	cluster_1_peak_1607
chr13	77730547	77730950	cluster_1_peak_1608
chr13	80222698	80223515	cluster_1_peak_1609
chr13	93625625	93625974	cluster_1_peak_1610
chr13	93628117	93628691	cluster_1_peak_1611
chr13	94700169	94700737	cluster_1_peak_1612
chr13	95491904	95492608	cluster_1_peak_1613
chr13	95783982	95785738	cluster_1_peak_1614
chr13	97028544	97028871	cluster_1_peak_1615
chr13	97912218	97912755	cluster_1_peak_1616
chr13	98060385	98064886	cluster_1_peak_1617
chr13	98565862	98566252	cluster_1_peak_1618
chr13	98658059	98658443	cluster_1_peak_1619
chr13	98731805	98732133	cluster_1_peak_1620
chr13	98737889	98738513	cluster_1_peak_1621
chr13	98927874	98929346	cluster_1_peak_1622
chr13	98988791	98989250	cluster_1_peak_1623
chr13	99140887	99141156	cluster_1_peak_1624
chr13	99180665	99181426	cluster_1_peak_1625
chr13	99241185	99241783	cluster_1_peak_1626
chr13	99610491	99611105	cluster_1_peak_1627
chr13	99628312	99629180	cluster_1_peak_1628
chr13	100408361	100409764	cluster_1_peak_1629
chr13	100502747	100503244	cluster_1_peak_1630
chr13	101751487	101752060	cluster_1_peak_1631
chr13	102495033	102495994	cluster_1_peak_1632
chr13	102911331	102911763	cluster_1_peak_1633
chr13	105273289	105273603	cluster_1_peak_1634
chr13	106343135	106344055	cluster_1_peak_1635
chr13	106421913	106424194	cluster_1_peak_1636
chr13	106432527	106433830	cluster_1_peak_1637
chr13	107743833	107744262	cluster_1_peak_1638
chr13	107769884	107771194	cluster_1_peak_1639
chr13	108060086	108061012	cluster_1_peak_1640
chr13	109250195	109250441	cluster_1_peak_1641
chr13	109667955	109669263	cluster_1_peak_1642
chr13	109712287	109712753	cluster_1_peak_1643
chr13	109743765	109744380	cluster_1_peak_1644
chr13	110599706	110601623	cluster_1_peak_1645
chr13	110609929	110610867	cluster_1_peak_1646
chr13	111845681	111846891	cluster_1_peak_1647
chr13	112391883	112392189	cluster_1_peak_1648
chr13	112637493	112638629	cluster_1_peak_1649
chr13	112770394	112771535	cluster_1_peak_1650
chr13	113099192	113099539	cluster_1_peak_1651
chr13	113158448	113158837	cluster_1_peak_1652
chr13	113187251	113187736	cluster_1_peak_1653
chr13	113223034	113223784	cluster_1_peak_1654
chr13	113378880	113381619	cluster_1_peak_1655
chr13	113420635	113422440	cluster_1_peak_1656
chr13	113545042	113546135	cluster_1_peak_1657
chr13	113924983	113926461	cluster_1_peak_1658
chr13	114268273	114268945	cluster_1_peak_1659
chr14	20642850	20643428	cluster_1_peak_1660
chr14	20644679	20645516	cluster_1_peak_1661
chr14	21547311	21547667	cluster_1_peak_1662
chr14	22723895	22726206	cluster_1_peak_1663
chr14	22807484	22808681	cluster_1_peak_1664
chr14	22826794	22828060	cluster_1_peak_1665
chr14	23196580	23199061	cluster_1_peak_1666
chr14	23233217	23233654	cluster_1_peak_1667
chr14	26393947	26394980	cluster_1_peak_1668
chr14	26791228	26791668	cluster_1_peak_1669
chr14	28661104	28661926	cluster_1_peak_1670
chr14	30972081	30973010	cluster_1_peak_1671
chr14	31045099	31049050	cluster_1_peak_1672
chr14	31058004	31061019	cluster_1_peak_1673
chr14	31090331	31090799	cluster_1_peak_1674
chr14	31137243	31137656	cluster_1_peak_1675
chr14	31138412	31138582	cluster_1_peak_1676
chr14	31567627	31568124	cluster_1_peak_1677
chr14	32489696	32490640	cluster_1_peak_1678
chr14	33959910	33960189	cluster_1_peak_1679
chr14	33963341	33965478	cluster_1_peak_1680
chr14	34050755	34054045	cluster_1_peak_1681
chr14	34139249	34140311	cluster_1_peak_1682
chr14	34331661	34332943	cluster_1_peak_1683
chr14	34359619	34359935	cluster_1_peak_1684
chr14	34482748	34483477	cluster_1_peak_1685
chr14	34490198	34491983	cluster_1_peak_1686
chr14	34502341	34503294	cluster_1_peak_1687
chr14	34504091	34504917	cluster_1_peak_1688
chr14	35113687	35113990	cluster_1_peak_1689
chr14	35336522	35337205	cluster_1_peak_1690
chr14	35374252	35374714	cluster_1_peak_1691
chr14	36383088	36384420	cluster_1_peak_1692
chr14	39085867	39086439	cluster_1_peak_1693
chr14	39109791	39110808	cluster_1_peak_1694
chr14	39112466	39113505	cluster_1_peak_1695
chr14	40465266	40465618	cluster_1_peak_1696
chr14	41597641	41598192	cluster_1_peak_1697
chr14	42337461	42338311	cluster_1_peak_1698
chr14	47241150	47241351	cluster_1_peak_1699
chr14	47277737	47278299	cluster_1_peak_1700
chr14	47485004	47485820	cluster_1_peak_1701
chr14	49716170	49716540	cluster_1_peak_1702
chr14	49721252	49722275	cluster_1_peak_1703
chr14	49875741	49876221	cluster_1_peak_1704
chr14	49911727	49912739	cluster_1_peak_1705
chr14	49970529	49971402	cluster_1_peak_1706
chr14	50006681	50009626	cluster_1_peak_1707
chr14	50081338	50082153	cluster_1_peak_1708
chr14	50675163	50675949	cluster_1_peak_1709
chr14	50677403	50677791	cluster_1_peak_1710
chr14	50909718	50911336	cluster_1_peak_1711
chr14	51368823	51369955	cluster_1_peak_1712
chr14	51462182	51462498	cluster_1_peak_1713
chr14	51599056	51599946	cluster_1_peak_1714
chr14	51605101	51605599	cluster_1_peak_1715
chr14	52277609	52278017	cluster_1_peak_1716
chr14	52279429	52279791	cluster_1_peak_1717
chr14	52733846	52734546	cluster_1_peak_1718
chr14	52814927	52815414	cluster_1_peak_1719
chr14	52823396	52824117	cluster_1_peak_1720
chr14	52900619	52901480	cluster_1_peak_1721
chr14	52960901	52961691	cluster_1_peak_1722
chr14	53259261	53259524	cluster_1_peak_1723
chr14	54862361	54863579	cluster_1_peak_1724
chr14	54883172	54883995	cluster_1_peak_1725
chr14	54914954	54916556	cluster_1_peak_1726
chr14	55077419	55078109	cluster_1_peak_1727
chr14	55453533	55455719	cluster_1_peak_1728
chr14	55800702	55800961	cluster_1_peak_1729
chr14	60241231	60241431	cluster_1_peak_1730
chr14	62865417	62865836	cluster_1_peak_1731
chr14	63519989	63520583	cluster_1_peak_1732
chr14	63529108	63529592	cluster_1_peak_1733
chr14	63563624	63566089	cluster_1_peak_1734
chr14	63677823	63678435	cluster_1_peak_1735
chr14	63761384	63761982	cluster_1_peak_1736
chr14	63923097	63923508	cluster_1_peak_1737
chr14	63964024	63964504	cluster_1_peak_1738
chr14	64036941	64037184	cluster_1_peak_1739
chr14	64043337	64043832	cluster_1_peak_1740
chr14	64172734	64173380	cluster_1_peak_1741
chr14	64410310	64410827	cluster_1_peak_1742
chr14	64619349	64620011	cluster_1_peak_1743
chr14	64977130	64978601	cluster_1_peak_1744
chr14	64979518	64980119	cluster_1_peak_1745
chr14	65002125	65003225	cluster_1_peak_1746
chr14	65151901	65152419	cluster_1_peak_1747
chr14	65304837	65306280	cluster_1_peak_1748
chr14	65329525	65330846	cluster_1_peak_1749
chr14	65356407	65357827	cluster_1_peak_1750
chr14	66288564	66288886	cluster_1_peak_1751
chr14	66792568	66793201	cluster_1_peak_1752
chr14	67450639	67450961	cluster_1_peak_1753
chr14	67491240	67492391	cluster_1_peak_1754
chr14	67499922	67501884	cluster_1_peak_1755
chr14	68106509	68106961	cluster_1_peak_1756
chr14	68514422	68514949	cluster_1_peak_1757
chr14	68520824	68521343	cluster_1_peak_1758
chr14	68550300	68551265	cluster_1_peak_1759
chr14	69101424	69101609	cluster_1_peak_1760
chr14	69697609	69698655	cluster_1_peak_1761
chr14	70718540	70719022	cluster_1_peak_1762
chr14	70775713	70776570	cluster_1_peak_1763
chr14	70799619	70800630	cluster_1_peak_1764
chr14	70853385	70853640	cluster_1_peak_1765
chr14	70871673	70872050	cluster_1_peak_1766
chr14	72245342	72245823	cluster_1_peak_1767
chr14	72858318	72858948	cluster_1_peak_1768
chr14	73005295	73006433	cluster_1_peak_1769
chr14	73181011	73181553	cluster_1_peak_1770
chr14	73278817	73279438	cluster_1_peak_1771
chr14	73325888	73326391	cluster_1_peak_1772
chr14	73430558	73431102	cluster_1_peak_1773
chr14	73607385	73607643	cluster_1_peak_1774
chr14	73710913	73711241	cluster_1_peak_1775
chr14	73717794	73718109	cluster_1_peak_1776
chr14	73795313	73796465	cluster_1_peak_1777
chr14	74265399	74266010	cluster_1_peak_1778
chr14	74566203	74567532	cluster_1_peak_1779
chr14	74702477	74702745	cluster_1_peak_1780
chr14	74978278	74980223	cluster_1_peak_1781
chr14	75185066	75185645	cluster_1_peak_1782
chr14	75221998	75222562	cluster_1_peak_1783
chr14	75246294	75246896	cluster_1_peak_1784
chr14	75254452	75257282	cluster_1_peak_1785
chr14	75441095	75442993	cluster_1_peak_1786
chr14	75473954	75474651	cluster_1_peak_1787
chr14	75811309	75811734	cluster_1_peak_1788
chr14	75931154	75931837	cluster_1_peak_1789
chr14	75964705	75965540	cluster_1_peak_1790
chr14	76480203	76480739	cluster_1_peak_1791
chr14	76733716	76733986	cluster_1_peak_1792
chr14	76884637	76885392	cluster_1_peak_1793
chr14	76952147	76954940	cluster_1_peak_1794
chr14	77565437	77565831	cluster_1_peak_1795
chr14	77641381	77641566	cluster_1_peak_1796
chr14	77656731	77658967	cluster_1_peak_1797
chr14	77772592	77772781	cluster_1_peak_1798
chr14	77781226	77782076	cluster_1_peak_1799
chr14	77784048	77784936	cluster_1_peak_1800
chr14	77786211	77788511	cluster_1_peak_1801
chr14	77790963	77791364	cluster_1_peak_1802
chr14	77794180	77796895	cluster_1_peak_1803
chr14	77797352	77798079	cluster_1_peak_1804
chr14	77804073	77805068	cluster_1_peak_1805
chr14	77814271	77816425	cluster_1_peak_1806
chr14	77817309	77817692	cluster_1_peak_1807
chr14	78589480	78590321	cluster_1_peak_1808
chr14	78638013	78638769	cluster_1_peak_1809
chr14	79552586	79553133	cluster_1_peak_1810
chr14	79580802	79581214	cluster_1_peak_1811
chr14	81320265	81320810	cluster_1_peak_1812
chr14	81400251	81401899	cluster_1_peak_1813
chr14	89061311	89062127	cluster_1_peak_1814
chr14	89419882	89420406	cluster_1_peak_1815
chr14	89422680	89423190	cluster_1_peak_1816
chr14	89425931	89426849	cluster_1_peak_1817
chr14	89431877	89433055	cluster_1_peak_1818
chr14	89460025	89460592	cluster_1_peak_1819
chr14	89498919	89499312	cluster_1_peak_1820
chr14	89601405	89601774	cluster_1_peak_1821
chr14	89654168	89654590	cluster_1_peak_1822
chr14	90089108	90090274	cluster_1_peak_1823
chr14	90170265	90171117	cluster_1_peak_1824
chr14	92542869	92543409	cluster_1_peak_1825
chr14	92978300	92978949	cluster_1_peak_1826
chr14	93130268	93130947	cluster_1_peak_1827
chr14	93133418	93134287	cluster_1_peak_1828
chr14	93342377	93342561	cluster_1_peak_1829
chr14	96514140	96514568	cluster_1_peak_1830
chr14	96726533	96727392	cluster_1_peak_1831
chr14	97820336	97820597	cluster_1_peak_1832
chr14	98069773	98070161	cluster_1_peak_1833
chr14	98896086	98896703	cluster_1_peak_1834
chr14	99141793	99142783	cluster_1_peak_1835
chr14	99143908	99144767	cluster_1_peak_1836
chr14	100179616	100180324	cluster_1_peak_1837
chr14	100199258	100200558	cluster_1_peak_1838
chr14	100204510	100206634	cluster_1_peak_1839
chr14	100300808	100302103	cluster_1_peak_1840
chr14	100310299	100313333	cluster_1_peak_1841
chr14	100317743	100319639	cluster_1_peak_1842
chr14	100804681	100805352	cluster_1_peak_1843
chr14	100820703	100821571	cluster_1_peak_1844
chr14	101705554	101708426	cluster_1_peak_1845
chr14	101972182	101972783	cluster_1_peak_1846
chr14	102097386	102098223	cluster_1_peak_1847
chr14	102125066	102126810	cluster_1_peak_1848
chr14	102135390	102136731	cluster_1_peak_1849
chr14	102158699	102159084	cluster_1_peak_1850
chr14	102171804	102172011	cluster_1_peak_1851
chr14	102411702	102412708	cluster_1_peak_1852
chr14	102530345	102531644	cluster_1_peak_1853
chr14	102532336	102532864	cluster_1_peak_1854
chr14	102533370	102535454	cluster_1_peak_1855
chr14	102582995	102584652	cluster_1_peak_1856
chr14	102738933	102739822	cluster_1_peak_1857
chr14	102811311	102811695	cluster_1_peak_1858
chr14	102862398	102864213	cluster_1_peak_1859
chr14	103753573	103754161	cluster_1_peak_1860
chr14	104169811	104172549	cluster_1_peak_1861
chr14	104224757	104226357	cluster_1_peak_1862
chr14	105029778	105030676	cluster_1_peak_1863
chr14	105077827	105078782	cluster_1_peak_1864
chr14	105109773	105110209	cluster_1_peak_1865
chr15	22864369	22864773	cluster_1_peak_1866
chr15	22885005	22885428	cluster_1_peak_1867
chr15	24212570	24213542	cluster_1_peak_1868
chr15	24696262	24697221	cluster_1_peak_1869
chr15	24763714	24764506	cluster_1_peak_1870
chr15	24864513	24865763	cluster_1_peak_1871
chr15	24873785	24874152	cluster_1_peak_1872
chr15	25799786	25801012	cluster_1_peak_1873
chr15	26564328	26564704	cluster_1_peak_1874
chr15	31442098	31442445	cluster_1_peak_1875
chr15	31522121	31522453	cluster_1_peak_1876
chr15	33100240	33100555	cluster_1_peak_1877
chr15	33205691	33207164	cluster_1_peak_1878
chr15	33846252	33846919	cluster_1_peak_1879
chr15	34122785	34123339	cluster_1_peak_1880
chr15	34799093	34799836	cluster_1_peak_1881
chr15	34993555	34994155	cluster_1_peak_1882
chr15	35023755	35024414	cluster_1_peak_1883
chr15	37112255	37113959	cluster_1_peak_1884
chr15	38642735	38643263	cluster_1_peak_1885
chr15	40157615	40158149	cluster_1_peak_1886
chr15	40679205	40680465	cluster_1_peak_1887
chr15	40721736	40722437	cluster_1_peak_1888
chr15	40875856	40877129	cluster_1_peak_1889
chr15	40878072	40879981	cluster_1_peak_1890
chr15	40886672	40888360	cluster_1_peak_1891
chr15	40959542	40961426	cluster_1_peak_1892
chr15	41139198	41139863	cluster_1_peak_1893
chr15	41141698	41142672	cluster_1_peak_1894
chr15	41218449	41219796	cluster_1_peak_1895
chr15	41248631	41249224	cluster_1_peak_1896
chr15	41480807	41481094	cluster_1_peak_1897
chr15	41592877	41594161	cluster_1_peak_1898
chr15	41928453	41929331	cluster_1_peak_1899
chr15	41962695	41963475	cluster_1_peak_1900
chr15	42138932	42139366	cluster_1_peak_1901
chr15	42146126	42147224	cluster_1_peak_1902
chr15	42150722	42151265	cluster_1_peak_1903
chr15	42392438	42392987	cluster_1_peak_1904
chr15	42497655	42499703	cluster_1_peak_1905
chr15	42665808	42666356	cluster_1_peak_1906
chr15	43086633	43087457	cluster_1_peak_1907
chr15	43165541	43166771	cluster_1_peak_1908
chr15	43780369	43780762	cluster_1_peak_1909
chr15	43828952	43830354	cluster_1_peak_1910
chr15	44395093	44395874	cluster_1_peak_1911
chr15	45157950	45158974	cluster_1_peak_1912
chr15	47405359	47406272	cluster_1_peak_1913
chr15	48005658	48006684	cluster_1_peak_1914
chr15	48007322	48007953	cluster_1_peak_1915
chr15	48012016	48012660	cluster_1_peak_1916
chr15	50390629	50393162	cluster_1_peak_1917
chr15	50779888	50780907	cluster_1_peak_1918
chr15	50782604	50784239	cluster_1_peak_1919
chr15	50789624	50792462	cluster_1_peak_1920
chr15	50815969	50816658	cluster_1_peak_1921
chr15	50854544	50855248	cluster_1_peak_1922
chr15	50880375	50882594	cluster_1_peak_1923
chr15	50885276	50885943	cluster_1_peak_1924
chr15	51874774	51876914	cluster_1_peak_1925
chr15	52459058	52459397	cluster_1_peak_1926
chr15	52501221	52501435	cluster_1_peak_1927
chr15	52517075	52517353	cluster_1_peak_1928
chr15	55396895	55397094	cluster_1_peak_1929
chr15	55774388	55776204	cluster_1_peak_1930
chr15	56910746	56911236	cluster_1_peak_1931
chr15	57322975	57325914	cluster_1_peak_1932
chr15	57424872	57426055	cluster_1_peak_1933
chr15	58439665	58442635	cluster_1_peak_1934
chr15	58443388	58444313	cluster_1_peak_1935
chr15	58528060	58528561	cluster_1_peak_1936
chr15	58767600	58768041	cluster_1_peak_1937
chr15	58793863	58794150	cluster_1_peak_1938
chr15	58814091	58814378	cluster_1_peak_1939
chr15	59533420	59533744	cluster_1_peak_1940
chr15	59537328	59537824	cluster_1_peak_1941
chr15	59548940	59551266	cluster_1_peak_1942
chr15	59569898	59570848	cluster_1_peak_1943
chr15	60317121	60317315	cluster_1_peak_1944
chr15	60379591	60380156	cluster_1_peak_1945
chr15	62417873	62419892	cluster_1_peak_1946
chr15	62446105	62446460	cluster_1_peak_1947
chr15	62447654	62448177	cluster_1_peak_1948
chr15	62474473	62475191	cluster_1_peak_1949
chr15	62560927	62561943	cluster_1_peak_1950
chr15	64126793	64127763	cluster_1_peak_1951
chr15	64382796	64383351	cluster_1_peak_1952
chr15	64454270	64455035	cluster_1_peak_1953
chr15	64563739	64564492	cluster_1_peak_1954
chr15	64571696	64572411	cluster_1_peak_1955
chr15	64639507	64641074	cluster_1_peak_1956
chr15	64780625	64781036	cluster_1_peak_1957
chr15	64795693	64798457	cluster_1_peak_1958
chr15	64801822	64802533	cluster_1_peak_1959
chr15	65137167	65137543	cluster_1_peak_1960
chr15	65223969	65224181	cluster_1_peak_1961
chr15	65225790	65226592	cluster_1_peak_1962
chr15	65237015	65237379	cluster_1_peak_1963
chr15	65251738	65254955	cluster_1_peak_1964
chr15	65265220	65265775	cluster_1_peak_1965
chr15	65647455	65649215	cluster_1_peak_1966
chr15	65732996	65735634	cluster_1_peak_1967
chr15	65829249	65830384	cluster_1_peak_1968
chr15	65883633	65884015	cluster_1_peak_1969
chr15	65901751	65902759	cluster_1_peak_1970
chr15	66427206	66428776	cluster_1_peak_1971
chr15	66832824	66833865	cluster_1_peak_1972
chr15	67728620	67729051	cluster_1_peak_1973
chr15	67746496	67747002	cluster_1_peak_1974
chr15	67779775	67780932	cluster_1_peak_1975
chr15	67852575	67853919	cluster_1_peak_1976
chr15	67917725	67918306	cluster_1_peak_1977
chr15	68017074	68017844	cluster_1_peak_1978
chr15	68021923	68022420	cluster_1_peak_1979
chr15	68025717	68026988	cluster_1_peak_1980
chr15	68042517	68043091	cluster_1_peak_1981
chr15	68126343	68126823	cluster_1_peak_1982
chr15	68506770	68507714	cluster_1_peak_1983
chr15	68795170	68795769	cluster_1_peak_1984
chr15	70033163	70034040	cluster_1_peak_1985
chr15	70289269	70289747	cluster_1_peak_1986
chr15	70427265	70428469	cluster_1_peak_1987
chr15	70437725	70438375	cluster_1_peak_1988
chr15	70779139	70780371	cluster_1_peak_1989
chr15	70781043	70781671	cluster_1_peak_1990
chr15	70789310	70789690	cluster_1_peak_1991
chr15	70804450	70806676	cluster_1_peak_1992
chr15	71251917	71252378	cluster_1_peak_1993
chr15	71265739	71266142	cluster_1_peak_1994
chr15	71336825	71337837	cluster_1_peak_1995
chr15	72102952	72103402	cluster_1_peak_1996
chr15	72167931	72169644	cluster_1_peak_1997
chr15	72670739	72671929	cluster_1_peak_1998
chr15	72691802	72692617	cluster_1_peak_1999
chr15	72708622	72709421	cluster_1_peak_2000
[truncated: 67,007 more rows]

## Sheet: Annotation of BAF peaks
PeakID	Cluster	Chr	Start	End	Annotation	Distance to TSS	Nearest PromoterID	Nearest Refseq	Nearest Ensembl	Gene Name	Gene Description
cluster_1_peak_1	C1	chr1	1124708	1126079	Intergenic	-9304	NM_001363525	NM_017891	ENSG00000131591	C1orf159	chromosome 1 open reading frame 159
cluster_1_peak_2	C1	chr1	1191491	1192140	intron (NM_001130045, intron 13 of 15)	12134	NM_153254	NM_153254	ENSG00000162571	TTLL10	tubulin tyrosine ligase like 10
cluster_1_peak_3	C1	chr1	1317818	1318432	intron (NM_001256463, intron 2 of 14)	-5559	NR_106785	NR_106785	ENSG00000283712	MIR6727	microRNA 6727
cluster_1_peak_4	C1	chr1	1378172	1379648	Intergenic	-3703	NM_001127230	NM_017900	ENSG00000175756	AURKAIP1	aurora kinase A interacting protein 1
cluster_1_peak_5	C1	chr1	1579054	1582272	Intergenic	-5800	NM_014188	NM_014188	ENSG00000160075	SSU72	SSU72 homolog, RNA polymerase II CTD phosphatase
cluster_1_peak_6	C1	chr1	1586410	1588915	Intergenic	-11771	NR_147951	NR_147951		LOC105378586	uncharacterized LOC105378586
cluster_1_peak_7	C1	chr1	1758755	1759191	promoter-TSS (NM_001198995)	-331	NM_001198995	NM_023018	ENSG00000008130	NADK	NAD kinase
cluster_1_peak_8	C1	chr1	1852156	1852906	intron (NM_001282538, intron 1 of 9)	38556	NM_002074	NM_002074	ENSG00000078369	GNB1	G protein subunit beta 1
cluster_1_peak_9	C1	chr1	1887717	1888738	intron (NM_001282538, intron 1 of 9)	2860	NM_002074	NM_002074	ENSG00000078369	GNB1	G protein subunit beta 1
cluster_1_peak_10	C1	chr1	2134642	2136056	intron (NR_146911, intron 2 of 15)	30633	NM_001033582	NM_002744	ENSG00000067606	PRKCZ	protein kinase C zeta
cluster_1_peak_11	C1	chr1	2788871	2790531	exon (NM_001242672, exon 2 of 8)	11167	NM_001242672	NM_001242672	ENSG00000215912	TTC34	tetratricopeptide repeat domain 34
cluster_1_peak_12	C1	chr1	3639331	3640980	intron (NM_017818, intron 3 of 11)	9948	NM_017818	NM_017818	ENSG00000116213	WRAP73	WD repeat containing, antisense to TP73
cluster_1_peak_13	C1	chr1	3869200	3870398	intron (NR_135152, intron 5 of 6)	12323	NR_135150	NM_004402	ENSG00000169598	DFFB	DNA fragmentation factor subunit beta
cluster_1_peak_14	C1	chr1	4108192	4108827	Intergenic	-159529	NR_147024	NR_147024	ENSG00000226374	LINC01345	long intergenic non-protein coding RNA 1345
cluster_1_peak_15	C1	chr1	6014593	6015689	intron (NM_001199861, intron 1 of 15)	-11192	NM_003636	NM_003636	ENSG00000069424	KCNAB2	potassium voltage-gated channel subfamily A regulatory beta subunit 2
cluster_1_peak_16	C1	chr1	6017597	6018643	intron (NM_001199861, intron 1 of 15)	-8213	NM_003636	NM_003636	ENSG00000069424	KCNAB2	potassium voltage-gated channel subfamily A regulatory beta subunit 2
cluster_1_peak_17	C1	chr1	6185350	6186003	3' UTR (NM_000983, exon 4 of 4)	-5355	NM_015557	NM_015557	ENSG00000116254	CHD5	chromodomain helicase DNA binding protein 5
cluster_1_peak_18	C1	chr1	6275756	6277462	intron (NM_181866, intron 8 of 8)	-15511	NM_207370	NM_207370	ENSG00000158292	GPR153	G protein-coupled receptor 153
cluster_1_peak_19	C1	chr1	6303621	6304458	intron (NM_181866, intron 6 of 8)	-42941	NM_207370	NM_207370	ENSG00000158292	GPR153	G protein-coupled receptor 153
cluster_1_peak_20	C1	chr1	6339561	6341138	intron (NM_181866, intron 2 of 8)	18580	NM_181866	NM_007274	ENSG00000097021	ACOT7	acyl-CoA thioesterase 7
cluster_1_peak_21	C1	chr1	6364687	6365465	intron (NM_007274, intron 1 of 8)	-4362	NM_181865	NM_007274	ENSG00000097021	ACOT7	acyl-CoA thioesterase 7
cluster_1_peak_22	C1	chr1	6476479	6477345	intron (NM_001042663, intron 3 of 21)	8557	NM_001265593	NM_020631	ENSG00000171680	PLEKHG5	pleckstrin homology and RhoGEF domain containing G5
cluster_1_peak_23	C1	chr1	6477606	6479075	intron (NM_001042663, intron 2 of 21)	7129	NM_001265593	NM_020631	ENSG00000171680	PLEKHG5	pleckstrin homology and RhoGEF domain containing G5
cluster_1_peak_24	C1	chr1	6558765	6559780	intron (NM_177540, intron 1 of 4)	3965	NM_138697	NM_138697	ENSG00000173662	TAS1R1	taste 1 receptor member 1
cluster_1_peak_25	C1	chr1	6648584	6649183	intron (NM_018198, intron 7 of 15)	23733	NM_001195752	NM_138350	ENSG00000041988	THAP3	THAP domain containing 3
cluster_1_peak_26	C1	chr1	6770455	6771231	Intergenic	14137	NR_149049	NR_149049		CAMTA1-DT	CAMTA1 divergent transcript
cluster_1_peak_27	C1	chr1	6839487	6839842	intron (NM_001349608, intron 2 of 21)	54210	NM_001349610	NM_015215	ENSG00000171735	CAMTA1	calmodulin binding transcription activator 1
cluster_1_peak_28	C1	chr1	6866692	6869013	intron (NM_001349608, intron 2 of 21)	82398	NM_001349610	NM_015215	ENSG00000171735	CAMTA1	calmodulin binding transcription activator 1
cluster_1_peak_29	C1	chr1	7117393	7118130	intron (NM_001349608, intron 3 of 21)	271993	NR_146200	NR_146199	ENSG00000237728	LOC102725193	uncharacterized LOC102725193
cluster_1_peak_30	C1	chr1	7894470	7894991	Intergenic	-41239	NM_021995	NM_006786	ENSG00000049247	UTS2	urotensin 2
cluster_1_peak_31	C1	chr1	7988609	7989096	Intergenic	27141	NM_007262	NM_007262	ENSG00000116288	PARK7	Parkinsonism associated deglycase
cluster_1_peak_32	C1	chr1	8211320	8212381	intron (NR_125998, intron 2 of 3)	3178	NR_125998	NR_125998	ENSG00000227634	LINC01714	long intergenic non-protein coding RNA 1714
cluster_1_peak_33	C1	chr1	8223139	8225397	Intergenic	15596	NR_125998	NR_125998	ENSG00000227634	LINC01714	long intergenic non-protein coding RNA 1714
cluster_1_peak_34	C1	chr1	8506087	8506595	intron (NM_001042681, intron 8 of 22)	-11428	NR_132752	NR_132752		SNORD128	small nucleolar RNA, C/D box 128
cluster_1_peak_35	C1	chr1	8507253	8507691	intron (NM_001042681, intron 8 of 22)	-12559	NR_132752	NR_132752		SNORD128	small nucleolar RNA, C/D box 128
cluster_1_peak_36	C1	chr1	8902743	8904538	Intergenic	24805	NR_038351	NR_038351	ENSG00000230679	ENO1-AS1	ENO1 antisense RNA 1
cluster_1_peak_37	C1	chr1	8939410	8940689	Intergenic	-5819	NM_001270502	NM_001215	ENSG00000131686	CA6	carbonic anhydrase 6
cluster_1_peak_38	C1	chr1	9010020	9011534	intron (NM_207420, intron 8 of 11)	15568	NM_207420	NM_207420	ENSG00000197241	SLC2A7	solute carrier family 2 member 7
cluster_1_peak_39	C1	chr1	9078737	9081439	Intergenic	-7829	NM_001328619	NM_003039	ENSG00000142583	SLC2A5	solute carrier family 2 member 5
cluster_1_peak_40	C1	chr1	9214276	9216376	Intergenic	-19448	NM_004285	NM_004285	ENSG00000049239	H6PD	hexose-6-phosphate dehydrogenase/glucose 1-dehydrogenase
cluster_1_peak_41	C1	chr1	9385335	9385864	Intergenic	43317	NR_104623	NR_104622	ENSG00000284693	LINC02606	long intergenic non-protein coding RNA 2606
cluster_1_peak_42	C1	chr1	9389740	9390550	Intergenic	38771	NR_104623	NR_104622	ENSG00000284693	LINC02606	long intergenic non-protein coding RNA 2606
cluster_1_peak_43	C1	chr1	9443056	9444744	Intergenic	-14904	NR_104622	NR_104622	ENSG00000284693	LINC02606	long intergenic non-protein coding RNA 2606
cluster_1_peak_44	C1	chr1	9476629	9477540	Intergenic	-48088	NR_104622	NR_104622	ENSG00000284693	LINC02606	long intergenic non-protein coding RNA 2606
cluster_1_peak_45	C1	chr1	9509038	9510760	Intergenic	-29566	NM_032315	NM_032315	ENSG00000171612	SLC25A33	solute carrier family 25 member 33
cluster_1_peak_46	C1	chr1	9520716	9521018	Intergenic	-18598	NM_032315	NM_032315	ENSG00000171612	SLC25A33	solute carrier family 25 member 33
cluster_1_peak_47	C1	chr1	9525854	9528188	Intergenic	-12444	NM_032315	NM_032315	ENSG00000171612	SLC25A33	solute carrier family 25 member 33
cluster_1_peak_48	C1	chr1	9755298	9755909	intron (NM_014944, intron 2 of 17)	64136	NM_001350235	NM_005026	ENSG00000171608	PIK3CD	phosphatidylinositol-4,5-bisphosphate 3-kinase catalytic subunit delta
cluster_1_peak_49	C1	chr1	9770305	9770860	intron (NM_001009566, intron 2 of 18)	53944	NM_014944	NM_014944	ENSG00000171603	CLSTN1	calsyntenin 1
cluster_1_peak_50	C1	chr1	9773785	9775905	intron (NM_001009566, intron 1 of 18)	49681	NM_014944	NM_014944	ENSG00000171603	CLSTN1	calsyntenin 1
cluster_1_peak_51	C1	chr1	9802910	9803354	intron (NM_001009566, intron 1 of 18)	21394	NM_014944	NM_014944	ENSG00000171603	CLSTN1	calsyntenin 1
cluster_1_peak_52	C1	chr1	10385227	10388452	Intergenic	-12225	NM_002631	NM_002631	ENSG00000142657	PGD	phosphogluconate dehydrogenase
cluster_1_peak_53	C1	chr1	10414522	10417317	intron (NM_001304451, intron 7 of 11)	-14514	NM_001270517	NM_198544	ENSG00000251503	CENPS-CORT	CENPS-CORT readthrough
cluster_1_peak_54	C1	chr1	10427178	10428339	Intergenic	-2675	NM_001270517	NM_198544	ENSG00000251503	CENPS-CORT	CENPS-CORT readthrough
cluster_1_peak_55	C1	chr1	10555400	10556838	intron (NM_004565, intron 3 of 8)	81169	NM_004565	NM_004565	ENSG00000142655	PEX14	peroxisomal biogenesis factor 14
cluster_1_peak_56	C1	chr1	11051040	11055459	Intergenic	-6010	NM_139208	NM_006610	ENSG00000009724	MASP2	mannan binding lectin serine peptidase 2
cluster_1_peak_57	C1	chr1	11241657	11242174	intron (NM_004958, intron 9 of 57)	20636	NM_004958	NM_004958	ENSG00000198793	MTOR	mechanistic target of rapamycin kinase
cluster_1_peak_58	C1	chr1	12001797	12002707	intron (NM_001127660, intron 10 of 17)	-17246	NM_021933	NM_021933	ENSG00000116691	MIIP	migration and invasion inhibitory protein
cluster_1_peak_59	C1	chr1	12007590	12008051	intron (NM_001127660, intron 16 of 17)	-11678	NM_021933	NM_021933	ENSG00000116691	MIIP	migration and invasion inhibitory protein
cluster_1_peak_60	C1	chr1	12014209	12016804	Intergenic	-3992	NM_021933	NM_021933	ENSG00000116691	MIIP	migration and invasion inhibitory protein
cluster_1_peak_61	C1	chr1	12083428	12084457	intron (NM_001281430, intron 1 of 13)	20565	NM_001281430	NM_001243	ENSG00000120949	TNFRSF8	TNF receptor superfamily member 8
cluster_1_peak_62	C1	chr1	12161701	12162617	Intergenic	-4784	NR_107000	NR_107000	ENSG00000283789	MIR7846	microRNA 7846
cluster_1_peak_63	C1	chr1	12711367	12714323	Intergenic	-3265	NM_001103170	NM_001103169	ENSG00000188984	AADACL3	arylacetamide deacetylase like 3
cluster_1_peak_64	C1	chr1	13240324	13240665	Intergenic	-13704	NM_001013407	NM_001013407	ENSG00000270601	PRAMEF5	PRAME family member 5
cluster_1_peak_65	C1	chr1	13241790	13244010	Intergenic	-11298	NM_001013407	NM_001013407	ENSG00000270601	PRAMEF5	PRAME family member 5
cluster_1_peak_66	C1	chr1	13383852	13384954	Intergenic	-5229	NM_001099851	NM_001099851	ENSG00000204479	PRAMEF17	PRAME family member 17
cluster_1_peak_67	C1	chr1	13568420	13569578	Intergenic	-14758	NM_198389	NM_006474	ENSG00000162493	PDPN	podoplanin
cluster_1_peak_68	C1	chr1	13801722	13801985	intron (NM_012231, intron 8 of 9)	52438	NM_001007257	NM_012231	ENSG00000116731	PRDM2	PR/SET domain 2
cluster_1_peak_69	C1	chr1	13888422	13889200	Intergenic	139396	NM_001007257	NM_012231	ENSG00000116731	PRDM2	PR/SET domain 2
cluster_1_peak_70	C1	chr1	14373402	14373785	intron (NR_149058, intron 3 of 4)	46380	NR_149058	NR_149058		KAZN-AS1	KAZN antisense RNA 1
cluster_1_peak_71	C1	chr1	14504473	14504756	Intergenic	-84641	NR_149058	NR_149058		KAZN-AS1	KAZN antisense RNA 1
cluster_1_peak_72	C1	chr1	14763783	14764767	intron (NM_201628, intron 1 of 14)	-159854	NM_001370229	NM_015209	ENSG00000189337	KAZN	kazrin, periplakin interacting protein
cluster_1_peak_73	C1	chr1	14766898	14767513	intron (NM_201628, intron 1 of 14)	-156924	NM_001370229	NM_015209	ENSG00000189337	KAZN	kazrin, periplakin interacting protein
cluster_1_peak_74	C1	chr1	14875686	14876785	intron (NM_201628, intron 1 of 14)	-47894	NM_001370229	NM_015209	ENSG00000189337	KAZN	kazrin, periplakin interacting protein
cluster_1_peak_75	C1	chr1	14903847	14905139	intron (NM_201628, intron 1 of 14)	-19636	NM_001370229	NM_015209	ENSG00000189337	KAZN	kazrin, periplakin interacting protein
cluster_1_peak_76	C1	chr1	14906304	14907680	intron (NM_201628, intron 1 of 14)	-17137	NM_001370229	NM_015209	ENSG00000189337	KAZN	kazrin, periplakin interacting protein
cluster_1_peak_77	C1	chr1	14909961	14910520	intron (NM_201628, intron 1 of 14)	-13889	NM_001370229	NM_015209	ENSG00000189337	KAZN	kazrin, periplakin interacting protein
cluster_1_peak_78	C1	chr1	14913733	14914452	intron (NM_201628, intron 1 of 14)	-10037	NM_001370229	NM_015209	ENSG00000189337	KAZN	kazrin, periplakin interacting protein
cluster_1_peak_79	C1	chr1	14970169	14971673	intron (NM_001370231, intron 3 of 8)	25002	NM_001017999	NM_015209	ENSG00000189337	KAZN	kazrin, periplakin interacting protein
cluster_1_peak_80	C1	chr1	15122384	15124799	intron (NR_027136, intron 2 of 4)	28873	NR_027136	NM_182534	ENSG00000175147	TMEM51-AS1	TMEM51 antisense RNA 1
cluster_1_peak_81	C1	chr1	15595133	15595519	Intergenic	-10275	NM_024758	NM_024758	ENSG00000116771	AGMAT	agmatinase
cluster_1_peak_82	C1	chr1	15596772	15597206	Intergenic	-11938	NM_024758	NM_024758	ENSG00000116771	AGMAT	agmatinase
cluster_1_peak_83	C1	chr1	15678546	15679445	Intergenic	-5325	NM_015164	NM_015164	ENSG00000116786	PLEKHM2	pleckstrin homology and RUN domain containing M2
cluster_1_peak_84	C1	chr1	15680248	15682676	Intergenic	-2858	NM_015164	NM_015164	ENSG00000116786	PLEKHM2	pleckstrin homology and RUN domain containing M2
cluster_1_peak_85	C1	chr1	15734753	15735493	TTS (NM_015164)	-1135	NM_207348	NM_207348	ENSG00000162461	SLC25A34	solute carrier family 25 member 34
cluster_1_peak_86	C1	chr1	15787518	15788400	Intergenic	19740	NM_001089591	NM_001089591	ENSG00000233954	UQCRHL	ubiquinol-cytochrome c reductase hinge protein like
cluster_1_peak_87	C1	chr1	15887116	15888777	intron (NM_015001, intron 3 of 14)	-39799	NR_024279	NR_024279	ENSG00000179743	FLJ37453	uncharacterized LOC729614
cluster_1_peak_88	C1	chr1	15896915	15897829	intron (NM_015001, intron 3 of 14)	-49225	NR_024279	NR_024279	ENSG00000179743	FLJ37453	uncharacterized LOC729614
cluster_1_peak_89	C1	chr1	16378778	16379849	intron (NR_073500, intron 1 of 1)	12071	NR_073503	NM_001114600	ENSG00000055070	SZRD1	SUZ RNA binding domain containing 1
cluster_1_peak_90	C1	chr1	17030289	17030997	intron (NM_003000, intron 3 of 7)	-18715	NM_001141974	NM_022089	ENSG00000159363	ATP13A2	ATPase cation transporting 13A2
cluster_1_peak_91	C1	chr1	17097120	17099337	intron (NM_007365, intron 3 of 15)	21223	NM_007365	NM_007365	ENSG00000117115	PADI2	peptidyl arginine deiminase 2
cluster_1_peak_92	C1	chr1	17166994	17168825	Intergenic	-21880	NR_148993	NR_148993	ENSG00000204362	LINC02783	long intergenic non-protein coding RNA 2783
cluster_1_peak_93	C1	chr1	17190002	17191301	intron (NR_148993, intron 1 of 3)	862	NR_148993	NR_148993	ENSG00000204362	LINC02783	long intergenic non-protein coding RNA 2783
cluster_1_peak_94	C1	chr1	17303851	17304585	Intergenic	-3979	NM_012387	NM_012387	ENSG00000159339	PADI4	peptidyl arginine deiminase 4
cluster_1_peak_95	C1	chr1	17361363	17361730	intron (NM_012387, intron 15 of 15).2	-10650	NM_207421	NM_207421	ENSG00000276747	PADI6	peptidyl arginine deiminase 6
cluster_1_peak_96	C1	chr1	17370845	17372082	promoter-TSS (NM_207421).2	-733	NM_207421	NM_207421	ENSG00000276747	PADI6	peptidyl arginine deiminase 6
cluster_1_peak_97	C1	chr1	17465146	17466876	Intergenic	-26334	NM_018715	NM_018715	ENSG00000179051	RCC2	regulator of chromosome condensation 2
cluster_1_peak_98	C1	chr1	17474387	17477631	Intergenic	-36332	NM_018715	NM_018715	ENSG00000179051	RCC2	regulator of chromosome condensation 2
cluster_1_peak_99	C1	chr1	19453509	19455399	intron (NM_001206541, intron 1 of 8)	29841	NM_001282162	NM_004930	ENSG00000077549	CAPZB	capping actin protein of muscle Z-line subunit beta
cluster_1_peak_100	C1	chr1	20611258	20614474	intron (NM_001785, intron 2 of 3)	-20592	NM_032409	NM_032409	ENSG00000158828	PINK1	PTEN induced kinase 1
cluster_1_peak_101	C1	chr1	20621488	20622434	Intergenic	-11497	NM_032409	NM_032409	ENSG00000158828	PINK1	PTEN induced kinase 1
cluster_1_peak_102	C1	chr1	20727451	20728981	intron (NM_001103161, intron 1 of 9)	4487	NM_001103160	NM_001103160	ENSG00000189410	SH2D5	SH2 domain containing 5
cluster_1_peak_103	C1	chr1	20883359	20884630	intron (NM_003760, intron 14 of 31)	-97306	NM_016287	NM_016287	ENSG00000127483	HP1BP3	heterochromatin protein 1 binding protein 3
cluster_1_peak_104	C1	chr1	21534053	21535292	intron (NM_001177520, intron 1 of 9)	-16598	NM_001369803	NM_000478	ENSG00000162551	ALPL	alkaline phosphatase, biomineralization associated
cluster_1_peak_105	C1	chr1	21906080	21906643	intron (NM_005529, intron 1 of 96)	30949	NM_005529	NM_005529	ENSG00000142798	HSPG2	heparan sulfate proteoglycan 2
cluster_1_peak_106	C1	chr1	22971425	22972373	intron (NM_001289974, intron 2 of 7)	967	NM_001289974	NM_001289974	ENSG00000215906	LACTBL1	lactamase beta like 1
cluster_1_peak_107	C1	chr1	23196820	23198109	Intergenic	-2735	NM_000864	NM_000864	ENSG00000179546	HTR1D	5-hydroxytryptamine receptor 1D
cluster_1_peak_108	C1	chr1	23346887	23347626	Intergenic	-2972	NM_001297621	NM_005826	ENSG00000125944	HNRNPR	heterogeneous nuclear ribonucleoprotein R
cluster_1_peak_109	C1	chr1	23900053	23900228	intron (NM_001841, intron 1 of 1)	13222	NM_001841	NM_001841	ENSG00000188822	CNR2	cannabinoid receptor 2
cluster_1_peak_110	C1	chr1	23904477	23905039	intron (NM_001841, intron 1 of 1)	8604	NM_001841	NM_001841	ENSG00000188822	CNR2	cannabinoid receptor 2
cluster_1_peak_111	C1	chr1	24631482	24635066	Intergenic	-10028	NM_001366592	NM_005839	ENSG00000133226	SRRM1	serine and arginine repetitive matrix 1
cluster_1_peak_112	C1	chr1	24718800	24719391	Intergenic	-26352	NM_013943	NM_013943	ENSG00000169504	CLIC4	chloride intracellular channel 4
cluster_1_peak_113	C1	chr1	24875099	24876604	Intergenic	43565	NR_106789	NR_106789	ENSG00000278034	MIR6731	microRNA 6731
cluster_1_peak_114	C1	chr1	25063705	25064305	Intergenic	40502	NR_039623	NR_039623	ENSG00000264371	MIR4425	microRNA 4425
cluster_1_peak_115	C1	chr1	25255724	25256317	intron (NR_135788, intron 1 of 3)	-8501	NR_135780	NM_020317	ENSG00000117616	RSRP1	arginine and serine rich protein 1
cluster_1_peak_116	C1	chr1	25549504	25550062	intron (NM_015627, intron 1 of 8)	6198	NM_015627	NM_015627	ENSG00000157978	LDLRAP1	low density lipoprotein receptor adaptor protein 1
cluster_1_peak_117	C1	chr1	25565526	25567113	intron (NM_015627, intron 8 of 8)	22734	NM_015627	NM_015627	ENSG00000157978	LDLRAP1	low density lipoprotein receptor adaptor protein 1
cluster_1_peak_118	C1	chr1	25572888	25574250	Intergenic	29984	NM_015627	NM_015627	ENSG00000157978	LDLRAP1	low density lipoprotein receptor adaptor protein 1
cluster_1_peak_119	C1	chr1	25590207	25591344	Intergenic	-26693	NM_020379	NM_020379	ENSG00000117643	MAN1C1	mannosidase alpha class 1C member 1
cluster_1_peak_120	C1	chr1	25592053	25592955	Intergenic	-24964	NM_020379	NM_020379	ENSG00000117643	MAN1C1	mannosidase alpha class 1C member 1
cluster_1_peak_121	C1	chr1	25773429	25774139	intron (NM_020379, intron 8 of 11)	-26409	NM_020451	NM_020451	ENSG00000162430	SELENON	selenoprotein N
cluster_1_peak_122	C1	chr1	25918415	25919157	Intergenic	-11909	NM_203399	NM_005563	ENSG00000117632	STMN1	stathmin 1
cluster_1_peak_123	C1	chr1	26050506	26051203	TTS (NM_032588)	-4736	NM_032513	NM_032513	ENSG00000158014	SLC30A2	solute carrier family 30 member 2
cluster_1_peak_124	C1	chr1	26220986	26223044	Intergenic	-3305	NR_110698	NR_110698	ENSG00000236155	LOC101928303	uncharacterized LOC101928303
cluster_1_peak_125	C1	chr1	26374862	26375397	Intergenic	-2335	NM_173574	NM_173574	ENSG00000176083	ZNF683	zinc finger protein 683
cluster_1_peak_126	C1	chr1	26395797	26396617	Intergenic	-14610	NM_024674	NM_024674	ENSG00000131914	LIN28A	lin-28 homolog A
cluster_1_peak_127	C1	chr1	26447529	26447901	intron (NM_205861, intron 6 of 8)	15394	NM_205861	NM_024887	ENSG00000117682	DHDDS	dehydrodolichyl diphosphate synthase subunit
cluster_1_peak_128	C1	chr1	26905405	26908302	Intergenic	-6386	NM_022078	NM_022078	ENSG00000198746	GPATCH3	G-patch domain containing 3
cluster_1_peak_129	C1	chr1	27049819	27050222	Intergenic	-37170	NM_052943	NM_052943	ENSG00000158246	TENT5B	terminal nucleotidyltransferase 5B
cluster_1_peak_130	C1	chr1	27061884	27062773	Intergenic	-49478	NM_052943	NM_052943	ENSG00000158246	TENT5B	terminal nucleotidyltransferase 5B
cluster_1_peak_131	C1	chr1	27065493	27066163	Intergenic	-52978	NM_052943	NM_052943	ENSG00000158246	TENT5B	terminal nucleotidyltransferase 5B
cluster_1_peak_132	C1	chr1	27156803	27157136	Intergenic	-1844	NM_003047	NM_003047	ENSG00000090020	SLC9A1	solute carrier family 9 member A1
cluster_1_peak_133	C1	chr1	27161228	27162137	Intergenic	-6557	NM_003047	NM_003047	ENSG00000090020	SLC9A1	solute carrier family 9 member A1
cluster_1_peak_134	C1	chr1	27165190	27167383	Intergenic	-11161	NM_003047	NM_003047	ENSG00000090020	SLC9A1	solute carrier family 9 member A1
cluster_1_peak_135	C1	chr1	27188918	27189872	Intergenic	-34270	NM_003047	NM_003047	ENSG00000090020	SLC9A1	solute carrier family 9 member A1
cluster_1_peak_136	C1	chr1	27220603	27221364	Intergenic	-13649	NM_015023	NM_015023	ENSG00000142784	WDTC1	WD and tetratricopeptide repeats 1
cluster_1_peak_137	C1	chr1	27287075	27288275	exon (NM_015023, exon 6 of 16)	-34470	NM_032125	NM_032125	ENSG00000186501	TMEM222	transmembrane protein 222
cluster_1_peak_138	C1	chr1	27680462	27680800	Intergenic	-8439	NM_022873	NM_002038	ENSG00000126709	IFI6	interferon alpha inducible protein 6
cluster_1_peak_139	C1	chr1	27686527	27687114	Intergenic	-14628	NM_022873	NM_002038	ENSG00000126709	IFI6	interferon alpha inducible protein 6
cluster_1_peak_140	C1	chr1	28163061	28163999	intron (NM_001164722, intron 1 of 1)	13160	NM_000952	NM_000952	ENSG00000169403	PTAFR	platelet activating factor receptor
cluster_1_peak_141	C1	chr1	28248722	28252074	Intergenic	-9120	NM_031459	NM_031459	ENSG00000130766	SESN2	sestrin 2
cluster_1_peak_142	C1	chr1	28300028	28300450	Intergenic	-28801	NM_001127350	NM_017638	ENSG00000130772	MED18	mediator complex subunit 18
cluster_1_peak_143	C1	chr1	28351423	28352541	Intergenic	-17758	NM_001350161	NM_023923	ENSG00000204138	PHACTR4	phosphatase and actin regulator 4
cluster_1_peak_144	C1	chr1	28540531	28540885	Intergenic	-12309	NR_003109	NM_017846	ENSG00000180098	TRNAU1AP	tRNA selenocysteine 1 associated protein 1
cluster_1_peak_145	C1	chr1	28585514	28586676	Intergenic	-3112	NR_146382	NR_024127	ENSG00000197989	SNHG12	small nucleolar RNA host gene 12
cluster_1_peak_146	C1	chr1	28671290	28673611	intron (NM_024482, intron 1 of 9)	3666	NM_006582	NM_006582	ENSG00000162419	GMEB1	glucocorticoid modulatory element binding protein 1
cluster_1_peak_147	C1	chr1	28675395	28677005	intron (NM_024482, intron 1 of 9)	7416	NM_006582	NM_006582	ENSG00000162419	GMEB1	glucocorticoid modulatory element binding protein 1
cluster_1_peak_148	C1	chr1	28724616	28726117	Intergenic	-11255	NM_001173128	NM_016258	ENSG00000198492	YTHDF2	YTH N6-methyladenosine RNA binding protein 2
cluster_1_peak_149	C1	chr1	28781476	28782780	Intergenic	-30042	NM_000911	NM_000911	ENSG00000116329	OPRD1	opioid receptor delta 1
cluster_1_peak_150	C1	chr1	28965488	28966115	intron (NM_001166006, intron 1 of 14)	51225	NM_001166006	NM_004437	ENSG00000159023	EPB41	erythrocyte membrane protein band 4.1
cluster_1_peak_151	C1	chr1	29359161	29359585	Intergenic	-9259	NR_110758	NR_110758	ENSG00000230523	LINC01756	long intergenic non-protein coding RNA 1756
cluster_1_peak_152	C1	chr1	31033567	31034446	intron (NM_001020658, intron 2 of 21)	31711	NM_014676	NM_014676	ENSG00000134644	PUM1	pumilio RNA binding family member 1
cluster_1_peak_153	C1	chr1	31044749	31045449	intron (NM_001020658, intron 2 of 21)	20618	NM_014676	NM_014676	ENSG00000134644	PUM1	pumilio RNA binding family member 1
cluster_1_peak_154	C1	chr1	31109198	31113864	Intergenic	-45814	NM_001020658	NM_014676	ENSG00000134644	PUM1	pumilio RNA binding family member 1
cluster_1_peak_155	C1	chr1	31121819	31122471	Intergenic	-56428	NM_001020658	NM_014676	ENSG00000134644	PUM1	pumilio RNA binding family member 1
cluster_1_peak_156	C1	chr1	31170837	31171291	Intergenic	68823	NM_024522	NM_024522	ENSG00000084628	NKAIN1	sodium/potassium transporting ATPase interacting 1
cluster_1_peak_157	C1	chr1	31390009	31390564	Intergenic	-16998	NM_001320996	NM_004102	ENSG00000121769	FABP3	fatty acid binding protein 3
cluster_1_peak_158	C1	chr1	32100275	32100847	exon (NM_001319677, exon 8 of 9)	-7495	NM_012316	NM_012316	ENSG00000025800	KPNA6	karyopherin subunit alpha 6
cluster_1_peak_159	C1	chr1	32315792	32316536	intron (NM_004964, intron 2 of 13)	20069	NM_023009	NM_023009	ENSG00000175130	MARCKSL1	MARCKS like 1
cluster_1_peak_160	C1	chr1	32643884	32645456	intron (NM_001366257, intron 1 of 6)	5880	NM_001366278	NM_178547	ENSG00000176261	ZBTB8OS	zinc finger and BTB domain containing 8 opposite strand
cluster_1_peak_161	C1	chr1	32730288	32731306	Intergenic	-11033	NM_020888	NM_020888	ENSG00000162522	KIAA1522	KIAA1522
cluster_1_peak_162	C1	chr1	32802815	32803784	intron (NM_003680, intron 4 of 12)	-14143	NM_001256121	NM_022753	ENSG00000116497	S100PBP	S100P binding protein
cluster_1_peak_163	C1	chr1	32992206	32993242	Intergenic	-27915	NM_153341	NM_153341	ENSG00000116514	RNF19B	ring finger protein 19B
cluster_1_peak_164	C1	chr1	33244214	33245065	Intergenic	-11853	NM_152493	NM_152493	ENSG00000160094	ZNF362	zinc finger protein 362
cluster_1_peak_165	C1	chr1	34070195	34070679	intron (NM_052896, intron 2 of 69)	94837	NM_001281956	NM_052896	ENSG00000121904	CSMD2	CUB and Sushi multiple domains 2
cluster_1_peak_166	C1	chr1	34631129	34632523	Intergenic	37868	NR_030278	NR_030278	ENSG00000207941	MIR552	microRNA 552
cluster_1_peak_167	C1	chr1	34755258	34755884	intron (NM_005268, intron 1 of 1)	524	NM_005268	NM_005268	ENSG00000189280	GJB5	gap junction protein beta 5
cluster_1_peak_168	C1	chr1	35264991	35265411	Intergenic	-3508	NM_005095	NM_005095	ENSG00000146463	ZMYM4	zinc finger MYM-type containing 4
cluster_1_peak_169	C1	chr1	35701879	35704228	Intergenic	13858	NM_001348691	NM_152374	ENSG00000142686	C1orf216	chromosome 1 open reading frame 216
cluster_1_peak_170	C1	chr1	35855966	35856618	non-coding (NR_146062, exon 20 of 20)	-13516	NM_001317123	NM_012199	ENSG00000092847	AGO1	argonaute RISC component 1
cluster_1_peak_171	C1	chr1	36242537	36243645	intron (NM_001321471, intron 2 of 12)	18648	NM_001321471	NM_005119	ENSG00000054118	THRAP3	thyroid hormone receptor associated protein 3
cluster_1_peak_172	C1	chr1	36325746	36326844	Intergenic	-2141	NM_018166	NM_018166	ENSG00000142694	EVA1B	eva-1 homolog B
cluster_1_peak_173	C1	chr1	36395408	36395899	intron (NM_032881, intron 1 of 1)	2255	NM_032881	NM_032881	ENSG00000181817	LSM10	LSM10, U7 small nuclear RNA associated
cluster_1_peak_174	C1	chr1	36440083	36441918	intron (NM_145047, intron 1 of 9)	9451	NM_206837	NM_145047	ENSG00000116885	OSCP1	organic solute carrier partner 1
cluster_1_peak_175	C1	chr1	36486823	36487524	Intergenic	-3859	NM_156039	NM_000760	ENSG00000119535	CSF3R	colony stimulating factor 3 receptor
cluster_1_peak_176	C1	chr1	37213323	37214764	Intergenic	52480	NR_036217	NR_036217	ENSG00000264698	MIR4255	microRNA 4255
cluster_1_peak_177	C1	chr1	37451855	37452440	Intergenic	22296	NR_038842	NR_038842	ENSG00000233621	LINC01137	long intergenic non-protein coding RNA 1137
cluster_1_peak_178	C1	chr1	37604986	37605724	Intergenic	-9370	NM_001323624	NM_013285	ENSG00000134697	GNL2	G protein nucleolar 2
cluster_1_peak_179	C1	chr1	38954829	38955478	Intergenic	-13323	NM_017821	NM_017821	ENSG00000158315	RHBDL2	rhomboid like 2
cluster_1_peak_180	C1	chr1	38970924	38971755	Intergenic	-19905	NM_001136275	NM_024595	ENSG00000174574	AKIRIN1	akirin 1
cluster_1_peak_181	C1	chr1	39232643	39234333	intron (NM_012090, intron 2 of 92)	149321	NM_012090	NM_012090	ENSG00000127603	MACF1	microtubule actin crosslinking factor 1
cluster_1_peak_182	C1	chr1	39304503	39306014	intron (NM_012090, intron 22 of 92)	-103815	NM_015038	NM_015038	ENSG00000127603	KIAA0754	KIAA0754
cluster_1_peak_183	C1	chr1	39870228	39870740	intron (NM_017646, intron 1 of 10)	13020	NM_017646	NM_017646	ENSG00000043514	TRIT1	tRNA isopentenyltransferase 1
cluster_1_peak_184	C1	chr1	39896286	39896566	3' UTR (NM_001033081, exon 2 of 2)	5491	NM_001033081	NM_005376	ENSG00000116990	MYCL	MYCL proto-oncogene, bHLH transcription factor
cluster_1_peak_185	C1	chr1	39911927	39912553	Intergenic	-10323	NM_001033082	NM_005376	ENSG00000116990	MYCL	MYCL proto-oncogene, bHLH transcription factor
cluster_1_peak_186	C1	chr1	39979504	39982244	Intergenic	25729	NM_001287809	NM_032793	ENSG00000168389	MFSD2A	major facilitator superfamily domain containing 2A
cluster_1_peak_187	C1	chr1	40276555	40276936	intron (NM_005857, intron 6 of 9)	18509	NM_005857	NM_005857	ENSG00000084073	ZMPSTE24	zinc metallopeptidase STE24
cluster_1_peak_188	C1	chr1	40571899	40574134	Intergenic	41379	NM_152373	NM_152373	ENSG00000117010	ZNF684	zinc finger protein 684
cluster_1_peak_189	C1	chr1	40695702	40697407	intron (NM_001142590, intron 2 of 14)	-4293	NR_024567	NR_024567		NFYC-AS1	NFYC antisense RNA 1
cluster_1_peak_190	C1	chr1	40727040	40727830	intron (NM_001142590, intron 6 of 14)	-11401	NM_001308114	NM_014223	ENSG00000066136	NFYC	nuclear transcription factor Y subunit gamma
cluster_1_peak_191	C1	chr1	40865459	40866925	Intergenic	-3829	NM_133467	NM_133467	ENSG00000179862	CITED4	Cbp/p300 interacting transactivator with Glu/Asp rich carboxy-terminal domain 4
cluster_1_peak_192	C1	chr1	40906292	40908401	Intergenic	-44983	NM_133467	NM_133467	ENSG00000179862	CITED4	Cbp/p300 interacting transactivator with Glu/Asp rich carboxy-terminal domain 4
cluster_1_peak_193	C1	chr1	40954749	40955581	Intergenic	-24531	NR_125440	NM_001905	ENSG00000171793	CTPS1	CTP synthase 1
cluster_1_peak_194	C1	chr1	41109395	41110124	intron (NM_001172222, intron 4 of 10)	51673	NM_001172222	NM_012236	ENSG00000010803	SCMH1	Scm polycomb group protein homolog 1
cluster_1_peak_195	C1	chr1	41370408	41373041	intron (NM_001291281, intron 1 of 2)	3945	NR_135817	NR_135817	ENSG00000229901	LOC101929901	uncharacterized LOC101929901
cluster_1_peak_196	C1	chr1	41435460	41437263	Intergenic	48322	NR_126098	NM_001956	ENSG00000127129	EDN2	endothelin 2
cluster_1_peak_197	C1	chr1	42989464	42991197	Intergenic	31281	NR_033967	NR_033967	ENSG00000227533	SLC2A1-AS1	SLC2A1 antisense RNA 1
cluster_1_peak_198	C1	chr1	42992181	42992545	Intergenic	33314	NR_033967	NR_033967	ENSG00000227533	SLC2A1-AS1	SLC2A1 antisense RNA 1
cluster_1_peak_199	C1	chr1	43058664	43060479	Intergenic	-88333	NM_001101376	NM_001101376	ENSG00000186973	FAM183A	family with sequence similarity 183 member A
cluster_1_peak_200	C1	chr1	43471848	43473130	Intergenic	-18500	NM_001243526	NM_031207	ENSG00000178922	HYI	hydroxypyruvate isomerase (putative)
cluster_1_peak_201	C1	chr1	43475832	43476735	Intergenic	-22294	NM_001243526	NM_031207	ENSG00000178922	HYI	hydroxypyruvate isomerase (putative)
cluster_1_peak_202	C1	chr1	43477674	43478564	Intergenic	-24130	NM_001243526	NM_031207	ENSG00000178922	HYI	hydroxypyruvate isomerase (putative)
cluster_1_peak_203	C1	chr1	43602889	43603686	intron (NM_001329137, intron 15 of 34)	-46862	NM_014663	NM_014663	ENSG00000066135	KDM4A	lysine demethylase 4A
cluster_1_peak_204	C1	chr1	43640367	43641023	Intergenic	-9454	NM_014663	NM_014663	ENSG00000066135	KDM4A	lysine demethylase 4A
cluster_1_peak_205	C1	chr1	43929437	43931557	non-coding (NR_073018, exon 11 of 11)	-2823	NM_057090	NM_003976	ENSG00000117407	ARTN	artemin
cluster_1_peak_206	C1	chr1	44106715	44108252	Intergenic	-11338	NM_173484	NM_173484	ENSG00000171872	KLF17	Kruppel like factor 17
cluster_1_peak_207	C1	chr1	44153992	44156122	Intergenic	-13426	NM_001358438	NM_001358438	ENSG00000283039	KLF18	Kruppel like factor 18
cluster_1_peak_208	C1	chr1	44327815	44328550	intron (NM_001301701, intron 2 of 7)	27075	NM_001301698	NM_024066	ENSG00000117419	ERI3	ERI1 exoribonuclease family member 3
cluster_1_peak_209	C1	chr1	44359553	44359964	Intergenic	-4479	NM_001301701	NM_024066	ENSG00000117419	ERI3	ERI1 exoribonuclease family member 3
cluster_1_peak_210	C1	chr1	44688717	44689880	intron (NM_001145636, intron 1 of 11)	14584	NM_001145636	NM_001004307	ENSG00000198520	ARMH1	armadillo like helical domain containing 1
cluster_1_peak_211	C1	chr1	44796657	44797572	Intergenic	-3263	NM_004073	NM_004073	ENSG00000173846	PLK3	polo like kinase 3
cluster_1_peak_212	C1	chr1	45319473	45320738	Intergenic	-6790	NM_032756	NM_032756	ENSG00000186603	HPDL	4-hydroxyphenylpyruvate dioxygenase like
cluster_1_peak_213	C1	chr1	45482577	45485538	intron (NM_007170, intron 1 of 10)	7106	NM_001320800	NM_007170	ENSG00000070759	TESK2	testis associated actin remodelling kinase 2
cluster_1_peak_214	C1	chr1	45513828	45514692	TTS (NM_015506)	7624	NM_181697	NM_002574	ENSG00000117450	PRDX1	peroxiredoxin 1
cluster_1_peak_215	C1	chr1	45529131	45529553	Intergenic	-6452	NM_001202431	NM_002574	ENSG00000117450	PRDX1	peroxiredoxin 1
cluster_1_peak_216	C1	chr1	45538520	45539428	Intergenic	-11809	NM_001202413	NM_006066	ENSG00000117448	AKR1A1	aldo-keto reductase family 1 member A1
cluster_1_peak_217	C1	chr1	45726056	45726236	intron (NM_001145349, intron 5 of 9)	24507	NM_005897	NM_005897	ENSG00000197429	IPP	intracisternal A particle-promoted polypeptide
cluster_1_peak_218	C1	chr1	46056283	46058460	intron (NR_137329, intron 5 of 8)	73302	NM_001328651	NM_003629	ENSG00000117461	PIK3R3	phosphoinositide-3-kinase regulatory subunit 3
cluster_1_peak_219	C1	chr1	46242916	46244028	Intergenic	-4216	NM_001370766	NM_003579	ENSG00000085999	RAD54L	RAD54 like
cluster_1_peak_220	C1	chr1	46311098	46312118	intron (NM_001297566, intron 2 of 2)	7910	NM_001297566	NM_006004	ENSG00000173660	UQCRH	ubiquinol-cytochrome c reductase hinge protein
cluster_1_peak_221	C1	chr1	46318873	46321633	Intergenic	16555	NM_001297566	NM_006004	ENSG00000173660	UQCRH	ubiquinol-cytochrome c reductase hinge protein
cluster_1_peak_222	C1	chr1	47129904	47130647	Intergenic	-7150	NM_001308102	NM_001010969	ENSG00000162365	CYP4A22	cytochrome P450 family 4 subfamily A member 22
cluster_1_peak_223	C1	chr1	47318036	47318782	Intergenic	-4262	NM_003035	NM_003035	ENSG00000123473	STIL	STIL centriolar assembly protein
cluster_1_peak_224	C1	chr1	47379229	47380248	TTS (NR_046394)	-36547	NM_012186	NM_012186	ENSG00000186790	FOXE3	forkhead box E3
cluster_1_peak_225	C1	chr1	47542362	47542616	Intergenic	-105172	NR_126355	NR_126355		LINC01389	long intergenic non-protein coding RNA 1389
cluster_1_peak_226	C1	chr1	47983649	47984799	intron (NM_001194986, intron 2 of 6)	13161	NM_001194986	NM_001194986	ENSG00000269113	TRABD2B	TraB domain containing 2B
cluster_1_peak_227	C1	chr1	48619275	48620206	intron (NM_001323575, intron 9 of 12)	-147532	NM_001286239	NM_019073	ENSG00000132122	SPATA6	spermatogenesis associated 6
cluster_1_peak_228	C1	chr1	48645366	48646362	intron (NM_001323575, intron 8 of 12)	131027	NM_024603	NM_024603	ENSG00000162373	BEND5	BEN domain containing 5
cluster_1_peak_229	C1	chr1	50644592	50645265	intron (NM_007051, intron 8 of 18)	-221485	NM_032110	NM_032110	ENSG00000142700	DMRTA2	DMRT like family A2
cluster_1_peak_230	C1	chr1	50645297	50645924	intron (NM_007051, intron 8 of 18)	-222167	NM_032110	NM_032110	ENSG00000142700	DMRTA2	DMRT like family A2
cluster_1_peak_231	C1	chr1	51607661	51608063	Intergenic	-9230	NM_148909	NM_024586	ENSG00000117859	OSBPL9	oxysterol binding protein like 9
cluster_1_peak_232	C1	chr1	51649278	51650296	intron (NM_148906, intron 1 of 22)	32695	NM_148908	NM_024586	ENSG00000117859	OSBPL9	oxysterol binding protein like 9
cluster_1_peak_233	C1	chr1	51858654	51859443	intron (NM_001101662, intron 1 of 30)	18992	NM_001242361	NM_002525	ENSG00000078618	NRDC	nardilysin convertase
cluster_1_peak_234	C1	chr1	52004339	52011291	Intergenic	-17115	NM_002867	NM_002867	ENSG00000169213	RAB3B	RAB3B, member RAS oncogene family
cluster_1_peak_235	C1	chr1	52119532	52120495	Intergenic	-22076	NM_007324	NM_004799	ENSG00000157077	ZFYVE9	zinc finger FYVE-type containing 9
cluster_1_peak_236	C1	chr1	52148033	52148367	intron (NM_007324, intron 1 of 17)	6106	NM_004799	NM_004799	ENSG00000157077	ZFYVE9	zinc finger FYVE-type containing 9
cluster_1_peak_237	C1	chr1	52604373	52605160	intron (NM_015696, intron 1 of 2)	2395	NM_015696	NM_015696	ENSG00000116157	GPX7	glutathione peroxidase 7
cluster_1_peak_238	C1	chr1	52868746	52869290	intron (NM_001307931, intron 7 of 12)	26258	NM_001307931	NM_001004339	ENSG00000203995	ZYG11A	zyg-11 family member A, cell cycle regulator
cluster_1_peak_239	C1	chr1	52907505	52907891	intron (NM_001198961, intron 4 of 9)	14042	NM_001319958	NM_018281	ENSG00000121310	ECHDC2	enoyl-CoA hydratase domain containing 2
cluster_1_peak_240	C1	chr1	53507209	53509184	intron (NM_147193, intron 9 of 9)	48797	NM_033067	NM_033067	ENSG00000143006	DMRTB1	DMRT like family B with proline rich C-terminal 1
cluster_1_peak_241	C1	chr1	54015469	54016901	intron (NM_001010978, intron 2 of 5)	2001	NM_001276395	NM_001010978	ENSG00000203985	LDLRAD1	low density lipoprotein receptor class A domain containing 1
cluster_1_peak_242	C1	chr1	54323202	54324390	intron (NM_001009955, intron 4 of 16)	82598	NM_145716	NM_018070	ENSG00000157216	SSBP3	single stranded DNA binding protein 3
cluster_1_peak_243	C1	chr1	54350524	54350922	intron (NM_001009955, intron 4 of 16)	55671	NM_145716	NM_018070	ENSG00000157216	SSBP3	single stranded DNA binding protein 3
cluster_1_peak_244	C1	chr1	54564377	54565122	intron (NM_015547, intron 1 of 16)	16521	NM_147161	NM_015547	ENSG00000162390	ACOT11	acyl-CoA thioesterase 11
cluster_1_peak_245	C1	chr1	54635789	54637352	3' UTR (NM_015547, exon 17 of 17)	-5170	NR_037640	NR_037639	ENSG00000271723	MROH7-TTC4	MROH7-TTC4 readthrough (NMD candidate)
cluster_1_peak_246	C1	chr1	54876714	54877271	intron (NM_014762, intron 2 of 8)	10203	NM_014762	NM_014762	ENSG00000116133	DHCR24	24-dehydrocholesterol reductase
cluster_1_peak_247	C1	chr1	58567984	58569079	Intergenic	8721	NM_002353	NM_002353	ENSG00000184292	TACSTD2	tumor associated calcium signal transducer 2
cluster_1_peak_248	C1	chr1	58605784	58606169	Intergenic	-28724	NM_002353	NM_002353	ENSG00000184292	TACSTD2	tumor associated calcium signal transducer 2
cluster_1_peak_249	C1	chr1	58712318	58713035	Intergenic	-12614	NM_001085487	NM_001085487	ENSG00000162601	MYSM1	Myb like, SWIRM and MPN domains 1
cluster_1_peak_250	C1	chr1	61727299	61730171	Intergenic	-3312	NR_135162	NM_032027	ENSG00000162604	TM2D1	TM2 domain containing 1
cluster_1_peak_251	C1	chr1	61747866	61748207	intron (NM_001350145, intron 1 of 43)	5556	NM_001350145	NM_005799	ENSG00000132849	PATJ	PATJ crumbs cell polarity complex component
cluster_1_peak_252	C1	chr1	62191462	62192327	Intergenic	-2955	NM_001164835	NM_019079	ENSG00000240563	L1TD1	LINE1 type transposase domain containing 1
cluster_1_peak_253	C1	chr1	62229233	62231499	Intergenic	35517	NM_019079	NM_019079	ENSG00000240563	L1TD1	LINE1 type transposase domain containing 1
cluster_1_peak_254	C1	chr1	62237785	62238836	exon (NM_001320269, exon 9 of 9)	43461	NM_019079	NM_019079	ENSG00000240563	L1TD1	LINE1 type transposase domain containing 1
cluster_1_peak_255	C1	chr1	62324363	62326431	Intergenic	-5963	NM_001320269	NM_181712	ENSG00000132854	KANK4	KN motif and ankyrin repeat domains 4
cluster_1_peak_256	C1	chr1	62336585	62338481	Intergenic	-18099	NM_001320269	NM_181712	ENSG00000132854	KANK4	KN motif and ankyrin repeat domains 4
cluster_1_peak_257	C1	chr1	62423553	62427360	Intergenic	-10848	NM_001017416	NM_003368	ENSG00000162607	USP1	ubiquitin specific peptidase 1
cluster_1_peak_258	C1	chr1	63314514	63315667	intron (NR_038252, intron 2 of 11)	2167	NR_038252	NR_038252	ENSG00000224209	LINC00466	long intergenic non-protein coding RNA 466
cluster_1_peak_259	C1	chr1	63611285	63611714	intron (NM_001172819, intron 1 of 10)	-11717	NM_001172818	NM_002633	ENSG00000079739	PGM1	phosphoglucomutase 1
cluster_1_peak_260	C1	chr1	64951311	64952111	intron (NM_001321852, intron 1 of 24)	14838	NM_001321855	NM_002227	ENSG00000162434	JAK1	Janus kinase 1
cluster_1_peak_261	C1	chr1	65136627	65138523	Intergenic	-9974	NM_203464	NM_013410	ENSG00000162433	AK4	adenylate kinase 4
cluster_1_peak_262	C1	chr1	65141401	65141833	Intergenic	-5932	NM_203464	NM_013410	ENSG00000162433	AK4	adenylate kinase 4
cluster_1_peak_263	C1	chr1	65247770	65248272	Intergenic	-16673	NM_001256865	NM_014787	ENSG00000116675	DNAJC6	DnaJ heat shock protein family (Hsp40) member C6
cluster_1_peak_264	C1	chr1	67815417	67815979	intron (NM_018841, intron 1 of 3)	-16590	NR_040077	NR_040077	ENSG00000232284	GNG12-AS1	GNG12, DIRAS3 and WLS antisense RNA 1
cluster_1_peak_265	C1	chr1	67857638	67857932	intron (NR_040077, intron 1 of 9)	-24318	NM_018841	NM_018841	ENSG00000172380	GNG12	G protein subunit gamma 12
cluster_1_peak_266	C1	chr1	67986461	67987613	intron (NR_040077, intron 1 of 9)	64594	NM_004675	NM_004675	ENSG00000162595	DIRAS3	DIRAS family GTPase 3
cluster_1_peak_267	C1	chr1	68128323	68128518	intron (NM_001193334, intron 10 of 10)	55190	NR_031664	NR_031664	ENSG00000221203	MIR1262	microRNA 1262
cluster_1_peak_268	C1	chr1	70460185	70461502	Intergenic	49575	NM_001902	NM_001902	ENSG00000116761	CTH	cystathionine gamma-lyase
cluster_1_peak_269	C1	chr1	70462562	70462886	Intergenic	51456	NM_001902	NM_001902	ENSG00000116761	CTH	cystathionine gamma-lyase
cluster_1_peak_270	C1	chr1	72000764	72001202	intron (NM_173808, intron 1 of 6)	-163971	NR_046218	NR_046218	ENSG00000228853	NEGR1-IT1	NEGR1 intronic transcript 1
cluster_1_peak_271	C1	chr1	72034769	72035187	intron (NM_173808, intron 1 of 6)	-197966	NR_046218	NR_046218	ENSG00000228853	NEGR1-IT1	NEGR1 intronic transcript 1
cluster_1_peak_272	C1	chr1	74971975	74972745	Intergenic	-156074	NM_001001933	NM_001001933	ENSG00000162624	LHX8	LIM homeobox 8
cluster_1_peak_273	C1	chr1	75091504	75092118	Intergenic	-36623	NM_001001933	NM_001001933	ENSG00000162624	LHX8	LIM homeobox 8
cluster_1_peak_274	C1	chr1	76081954	76082276	intron (NM_001349108, intron 1 of 3)	7369	NM_001349111	NM_152996	ENSG00000184005	ST6GALNAC3	ST6 N-acetylgalactosaminide alpha-2,6-sialyltransferase 3
cluster_1_peak_275	C1	chr1	76091171	76091605	intron (NM_001349108, intron 1 of 3)	16642	NM_001349111	NM_152996	ENSG00000184005	ST6GALNAC3	ST6 N-acetylgalactosaminide alpha-2,6-sialyltransferase 3
cluster_1_peak_276	C1	chr1	76594991	76595525	intron (NR_146056, intron 4 of 5)	184009	NR_149059	NR_149059	ENSG00000237552	LINC02567	long intergenic non-protein coding RNA 2567
cluster_1_peak_277	C1	chr1	77776548	77776931	Intergenic	-2885	NM_001270384	NM_198549	ENSG00000180488	MIGA1	mitoguardin 1
cluster_1_peak_278	C1	chr1	78214152	78214829	Intergenic	-15109	NR_027310	NM_144700	ENSG00000237413	MGC27382	uncharacterized MGC27382
cluster_1_peak_279	C1	chr1	79702159	79703350	Intergenic	-696024	NM_022159	NM_022159	ENSG00000162618	ADGRL4	adhesion G protein-coupled receptor L4
cluster_1_peak_280	C1	chr1	81453053	81453489	intron (NM_001366008, intron 2 of 26)	104431	NR_125943	NR_125943	ENSG00000234953	LOC101927434	uncharacterized LOC101927434
cluster_1_peak_281	C1	chr1	82795553	82795880	Intergenic	-107467	NR_147074	NR_147074	ENSG00000230817	LINC01362	long intergenic non-protein coding RNA 1362
cluster_1_peak_282	C1	chr1	84510850	84512006	intron (NM_001310156, intron 1 of 13)	-4847	NM_005274	NM_005274	ENSG00000174021	GNG5	G protein subunit gamma 5
cluster_1_peak_283	C1	chr1	86898632	86899118	intron (NR_144512, intron 2 of 4)	15251	NM_004261	NM_004261	ENSG00000183291	SELENOF	selenoprotein F
cluster_1_peak_284	C1	chr1	87099975	87100852	intron (NM_012262, intron 5 of 6)	-29352	NR_026988	NM_207357	ENSG00000267272	LINC01140	long intergenic non-protein coding RNA 1140
cluster_1_peak_285	C1	chr1	87852708	87853436	Intergenic	-481417	NR_038324	NR_038324	ENSG00000227290	LINC01364	long intergenic non-protein coding RNA 1364
cluster_1_peak_286	C1	chr1	89889727	89891179	intron (NM_001134479, intron 2 of 2)	68514	NM_018103	NM_018103	ENSG00000171492	LRRC8D	leucine rich repeat containing 8 VRAC subunit D
cluster_1_peak_287	C1	chr1	89950053	89951424	Intergenic	44228	NR_002830	NR_002830		GEMIN8P4	gem nuclear organelle associated protein 8 pseudogene 4
cluster_1_peak_288	C1	chr1	90778443	90778810	Intergenic	57535	NR_147932	NR_135038	ENSG00000233593	LINC02609	long intergenic non-protein coding RNA 2609
cluster_1_peak_289	C1	chr1	91066637	91067480	Intergenic	-44803	NM_032186	NM_016620	ENSG00000122482	ZNF644	zinc finger protein 644
cluster_1_peak_290	C1	chr1	91913872	91917566	Intergenic	-9717	NM_001195684	NM_003243	ENSG00000069702	TGFBR3	transforming growth factor beta receptor 3
cluster_1_peak_291	C1	chr1	91918094	91918879	Intergenic	-12484	NM_001195684	NM_003243	ENSG00000069702	TGFBR3	transforming growth factor beta receptor 3
cluster_1_peak_292	C1	chr1	91919906	91922112	Intergenic	-15007	NM_001195684	NM_003243	ENSG00000069702	TGFBR3	transforming growth factor beta receptor 3
cluster_1_peak_293	C1	chr1	92653992	92654477	intron (NM_005665, intron 11 of 17)	130874	NM_001350198	NM_005665	ENSG00000067208	EVI5	ecotropic viral integration site 5
cluster_1_peak_294	C1	chr1	93288155	93288377	Intergenic	57545	NR_034089	NR_034089		CCDC18-AS1	CCDC18 antisense RNA 1
cluster_1_peak_295	C1	chr1	93667730	93668243	intron (NM_001261409, intron 2 of 11)	13384	NM_001261409	NM_003567	ENSG00000137936	BCAR3	BCAR3 adaptor protein, NSP family member
cluster_1_peak_296	C1	chr1	93779427	93780316	intron (NM_001261408, intron 2 of 13)	-4488	NR_148965	NR_148965	ENSG00000137936	MIG7	mig-7
cluster_1_peak_297	C1	chr1	94579771	94580338	Intergenic	36352	NR_162147	NR_162147		MIR12133	microRNA 12133
cluster_1_peak_298	C1	chr1	94806677	94807369	intron (NR_160783, intron 1 of 3)	13209	NR_160784	NR_104131	ENSG00000224081	SLC44A3-AS1	SLC44A3 antisense RNA 1
cluster_1_peak_299	C1	chr1	94808956	94809459	intron (NR_160783, intron 1 of 3)	11025	NR_160784	NR_104131	ENSG00000224081	SLC44A3-AS1	SLC44A3 antisense RNA 1
cluster_1_peak_300	C1	chr1	94883700	94884565	intron (NM_001258340, intron 12 of 14)	41676	NM_001286056	NM_001839	ENSG00000117519	CNN3	calponin 3
cluster_1_peak_301	C1	chr1	99843867	99845842	Intergenic	-5507	NM_000642	NM_000028	ENSG00000162688	AGL	amylo-alpha-1, 6-glucosidase, 4-alpha-glucanotransferase
cluster_1_peak_302	C1	chr1	100434287	100435938	intron (NM_001319212, intron 5 of 13)	82606	NM_003672	NM_003672	ENSG00000079335	CDC14A	cell division cycle 14A
cluster_1_peak_303	C1	chr1	103548038	103548345	intron (NM_017619, intron 12 of 14)	-6453	NM_020978	NM_020978	ENSG00000240038	AMY2B	amylase alpha 2B (pancreatic)
cluster_1_peak_304	C1	chr1	108532836	108534094	Intergenic	-26635	NM_001010883	NM_001010883	ENSG00000162636	FAM102B	family with sequence similarity 102 member B
cluster_1_peak_305	C1	chr1	108780988	108781381	intron (NM_007269, intron 9 of 18)	34510	NM_007269	NM_007269	ENSG00000116266	STXBP3	syntaxin binding protein 3
cluster_1_peak_306	C1	chr1	109050867	109051082	Intergenic	-8746	NM_001142551	NM_014969	ENSG00000085433	WDR47	WD repeat domain 47
cluster_1_peak_307	C1	chr1	109054146	109054600	Intergenic	-12145	NM_001142551	NM_014969	ENSG00000085433	WDR47	WD repeat domain 47
cluster_1_peak_308	C1	chr1	109068249	109068647	intron (NM_005645, intron 2 of 3)	7555	NM_005645	NM_005645	ENSG00000197780	TAF13	TATA-box binding protein associated factor 13
cluster_1_peak_309	C1	chr1	109166816	109167111	intron (NM_001284352, intron 2 of 20)	-19586	NM_001284353	NM_020775	ENSG00000116299	KIAA1324	KIAA1324
cluster_1_peak_310	C1	chr1	109207623	109208751	Intergenic	-5706	NR_034072	NM_006513	ENSG00000031698	SARS	seryl-tRNA synthetase
cluster_1_peak_311	C1	chr1	109836904	109837271	Intergenic	-73164	NM_024526	NM_024526	ENSG00000198758	EPS8L3	EPS8 like 3
cluster_1_peak_312	C1	chr1	110187534	110188691	intron (NM_001010898, intron 6 of 11)	21875	NR_046546	NR_046546		LINC02586	long intergenic non-protein coding RNA 2586
cluster_1_peak_313	C1	chr1	110228250	110229411	intron (NM_001039574, intron 3 of 3)	18516	NM_004978	NM_004978	ENSG00000116396	KCNC4	potassium voltage-gated channel subfamily C member 4
cluster_1_peak_314	C1	chr1	110870752	110871362	promoter-TSS (NM_001040033)	-142	NM_001040033	NM_000560	ENSG00000143119	CD53	CD53 molecule
cluster_1_peak_315	C1	chr1	111359417	111361565	Intergenic	13869	NM_181643	NM_181643	ENSG00000173947	PIFO	primary cilia formation
cluster_1_peak_316	C1	chr1	111363071	111365018	Intergenic	17422	NM_181643	NM_181643	ENSG00000173947	PIFO	primary cilia formation
cluster_1_peak_317	C1	chr1	111592439	111594288	intron (NM_001370216, intron 1 of 7)	14955	NR_034126	NR_034126		LINC01160	long intergenic non-protein coding RNA 1160
cluster_1_peak_318	C1	chr1	112635529	112635994	intron (NM_006135, intron 1 of 9)	15929	NM_006135	NM_006135	ENSG00000116489	CAPZA1	capping actin protein of muscle Z-line subunit alpha 1
cluster_1_peak_319	C1	chr1	112790967	112792540	Intergenic	58890	NR_103746	NR_103746	ENSG00000215866	LINC01356	long intergenic non-protein coding RNA 1356
cluster_1_peak_320	C1	chr1	112837882	112839008	intron (NR_103746, intron 3 of 6)	12198	NR_103746	NR_103746	ENSG00000215866	LINC01356	long intergenic non-protein coding RNA 1356
cluster_1_peak_321	C1	chr1	112843608	112847220	intron (NR_103746, intron 2 of 6)	5229	NR_103746	NR_103746	ENSG00000215866	LINC01356	long intergenic non-protein coding RNA 1356
cluster_1_peak_322	C1	chr1	112861029	112861831	Intergenic	-10787	NR_103746	NR_103746	ENSG00000215866	LINC01356	long intergenic non-protein coding RNA 1356
cluster_1_peak_323	C1	chr1	112865427	112866496	Intergenic	-15318	NR_103746	NR_103746	ENSG00000215866	LINC01356	long intergenic non-protein coding RNA 1356
cluster_1_peak_324	C1	chr1	112871633	112873120	Intergenic	-9674	NR_162120	NR_162120		MIR11399	microRNA 11399
cluster_1_peak_325	C1	chr1	112903818	112906447	Intergenic	-18218	NR_002796	NR_002796		AKR7A2P1	aldo-keto reductase family 7 member A2 pseudogene 1
cluster_1_peak_326	C1	chr1	112964901	112966337	Intergenic	9204	NR_103743	NR_103743	ENSG00000226419	SLC16A1-AS1	SLC16A1 antisense RNA 1
cluster_1_peak_327	C1	chr1	113201574	113202250	intron (NR_038846, intron 1 of 2)	4341	NR_038846	NR_038846		LOC643441	uncharacterized LOC643441
cluster_1_peak_328	C1	chr1	113770496	113770857	intron (NR_130896, intron 5 of 7)	-10788	NM_001323042	NM_006608	ENSG00000116793	PHTF1	putative homeodomain transcription factor 1
cluster_1_peak_329	C1	chr1	113773224	113773437	intron (NR_130896, intron 5 of 7)	-13442	NM_001323042	NM_006608	ENSG00000116793	PHTF1	putative homeodomain transcription factor 1
cluster_1_peak_330	C1	chr1	114473192	114473711	intron (NM_015906, intron 1 of 19)	37752	NM_033020	NM_015906	ENSG00000197323	TRIM33	tripartite motif containing 33
cluster_1_peak_331	C1	chr1	114480276	114480680	intron (NM_015906, intron 1 of 19)	30725	NM_033020	NM_015906	ENSG00000197323	TRIM33	tripartite motif containing 33
cluster_1_peak_332	C1	chr1	115308929	115309324	intron (NM_002506, intron 1 of 2)	26092	NR_157569	NR_157569		NGF-AS1	NGF antisense RNA 1
cluster_1_peak_333	C1	chr1	116125637	116126156	intron (NM_152367, intron 4 of 6)	14141	NM_152367	NM_152367	ENSG00000173212	MAB21L3	mab-21 like 3
cluster_1_peak_334	C1	chr1	116368793	116369212	Intergenic	-4242	NM_000701	NM_000701	ENSG00000163399	ATP1A1	ATPase Na+/K+ transporting subunit alpha 1
cluster_1_peak_335	C1	chr1	116478703	116478986	promoter-TSS (NR_125972)	-18	NR_125973	NR_125972	ENSG00000233154	LINC01762	long intergenic non-protein coding RNA 1762
cluster_1_peak_336	C1	chr1	116489052	116489721	Intergenic	-10560	NR_125973	NR_125972	ENSG00000233154	LINC01762	long intergenic non-protein coding RNA 1762
cluster_1_peak_337	C1	chr1	116591441	116592957	intron (NM_001007237, intron 7 of 10)	-21106	NM_001144822	NM_001779	ENSG00000116815	CD58	CD58 molecule
cluster_1_peak_338	C1	chr1	116642651	116643682	intron (NM_001007237, intron 2 of 10)	24567	NM_001007237	NM_001542	ENSG00000143061	IGSF3	immunoglobulin superfamily member 3
cluster_1_peak_339	C1	chr1	117003003	117003977	intron (NM_001256109, intron 1 of 9)	1740	NM_001256106	NM_004258	ENSG00000134256	CD101	CD101 molecule
cluster_1_peak_340	C1	chr1	120425438	120425631	intron (NM_001037501, intron 2 of 22)	8575	NR_003242	NR_003242	ENSG00000270392	PFN1P2	profilin 1 pseudogene 2
cluster_1_peak_341	C1	chr1	143704163	143704650	Intergenic	-4787	NR_104078	NR_104078	ENSG00000207349	RNVU1-17	RNA, variant U1 small nuclear 17
cluster_1_peak_342	C1	chr1	143719800	143721560	Intergenic	8890	NR_004400	NR_004400	ENSG00000206737	RNVU1-18	RNA, variant U1 small nuclear 18
cluster_1_peak_343	C1	chr1	143762275	143762934	Intergenic	17769	NR_160528	NR_160528		LOC105369140	NBPF member 6 pseudogene
cluster_1_peak_344	C1	chr1	144554529	144556396	Intergenic	-3519	NR_145576	NR_145576	ENSG00000278099	RNVU1-11	RNA, variant U1 small nuclear 11
cluster_1_peak_345	C1	chr1	145801864	145802411	intron (NM_014455, intron 1 of 8)	21958	NM_014455	NM_014455	ENSG00000265491	RNF115	ring finger protein 115
cluster_1_peak_346	C1	chr1	145929444	145929859	intron (NR_147182, intron 2 of 2)	-2115	NM_005105	NM_005105	ENSG00000265241	RBM8A	RNA binding motif protein 8A
cluster_1_peak_347	C1	chr1	145932014	145933933	TTS (NM_153713)	-5437	NM_005105	NM_005105	ENSG00000265241	RBM8A	RNA binding motif protein 8A
cluster_1_peak_348	C1	chr1	145935773	145936891	exon (NM_153713, exon 6 of 6)	-8796	NM_005105	NM_005105	ENSG00000265241	RBM8A	RNA binding motif protein 8A
cluster_1_peak_349	C1	chr1	145977060	145977871	intron (NM_032305, intron 4 of 7)	12775	NM_032305	NM_032305	ENSG00000121851	POLR3GL	RNA polymerase III subunit G like
cluster_1_peak_350	C1	chr1	146048886	146049578	Intergenic	3012	NR_104085	NR_104085	ENSG00000201558	RNVU1-6	RNA, variant U1 small nuclear 6
cluster_1_peak_351	C1	chr1	146380699	146383725	Intergenic	5405	NR_004427	NR_004427	ENSG00000207005	RNU1-2	RNA, U1 small nuclear 2
cluster_1_peak_352	C1	chr1	146948237	146949256	intron (NM_001278141, intron 3 of 36)	10201	NM_001278141	NM_001278141	ENSG00000268043	NBPF12	NBPF member 12
cluster_1_peak_353	C1	chr1	147240183	147240906	intron (NM_001348451, intron 2 of 23)	-2140	NM_001348459	NM_004284	ENSG00000131778	CHD1L	chromodomain helicase DNA binding protein 1 like
cluster_1_peak_354	C1	chr1	147560016	147563071	intron (NM_004326, intron 1 of 9)	20042	NM_004326	NM_004326	ENSG00000116128	BCL9	BCL9 transcription coactivator
cluster_1_peak_355	C1	chr1	147734120	147734692	Intergenic	26196	NM_181703	NM_005266	ENSG00000265107	GJA5	gap junction protein alpha 5
cluster_1_peak_356	C1	chr1	148137842	148138894	intron (NR_046188, intron 2 of 24)	-2555	NM_001101663	NM_183372	ENSG00000263956	NBPF11	NBPF member 11
cluster_1_peak_357	C1	chr1	149816277	149817397	Intergenic	-3156	NM_001123375	NM_001123375	ENSG00000183598	HIST2H3D	histone cluster 2 H3 family member d
cluster_1_peak_358	C1	chr1	149876435	149877026	Intergenic	9952	NM_003528	NM_003528	ENSG00000184678	HIST2H2BE	histone cluster 2 H2B family member e
cluster_1_peak_359	C1	chr1	150016594	150017916	Intergenic	-6529	NM_020205	NM_020205	ENSG00000264522	OTUD7B	OTU deubiquitinase 7B
cluster_1_peak_360	C1	chr1	150185951	150187477	Intergenic	25986	NR_135098	NR_135098		LOC105371433	uncharacterized LOC105371433
cluster_1_peak_361	C1	chr1	150237666	150238143	Intergenic	-1792	NM_001136478	NM_030920	ENSG00000143401	ANP32E	acidic nuclear phosphoprotein 32 family member E
cluster_1_peak_362	C1	chr1	150573221	150573635	intron (NR_104133, intron 2 of 3)	1124	NR_104133	NM_001025493	ENSG00000203804	ADAMTSL4-AS1	ADAMTSL4 antisense RNA 1
cluster_1_peak_363	C1	chr1	150610995	150612173	Intergenic	17549	NM_207047	NM_004436	ENSG00000143420	ENSA	endosulfine alpha
cluster_1_peak_364	C1	chr1	150639938	150641059	Intergenic	-10876	NM_207044	NM_004436	ENSG00000143420	ENSA	endosulfine alpha
cluster_1_peak_365	C1	chr1	150667372	150668132	intron (NM_018178, intron 2 of 4)	29402	NM_018178	NM_018178	ENSG00000143457	GOLPH3L	golgi phosphoprotein 3 like
cluster_1_peak_366	C1	chr1	150670813	150672233	intron (NM_018178, intron 2 of 4)	25631	NM_018178	NM_018178	ENSG00000143457	GOLPH3L	golgi phosphoprotein 3 like
cluster_1_peak_367	C1	chr1	150756740	150757440	intron (NM_004079, intron 3 of 7)	8688	NM_001199739	NM_004079	ENSG00000163131	CTSS	cathepsin S
cluster_1_peak_368	C1	chr1	151269407	151270017	Intergenic	-11810	NM_001304764	NM_020832	ENSG00000143373	ZNF687	zinc finger protein 687
cluster_1_peak_369	C1	chr1	151444006	151444213	intron (NM_001194938, intron 1 of 17)	-1904	NM_207171	NM_015100	ENSG00000143442	POGZ	pogo transposable element derived with ZNF domain
cluster_1_peak_370	C1	chr1	151504084	151504662	Intergenic	-7014	NM_020770	NM_020770	ENSG00000143375	CGN	cingulin
cluster_1_peak_371	C1	chr1	151584656	151585989	Intergenic	-26728	NM_030918	NM_030918	ENSG00000143376	SNX27	sorting nexin 27
cluster_1_peak_372	C1	chr1	151986541	151986769	intron (NM_002966, intron 1 of 2)	7204	NM_002966	NM_002966	ENSG00000197747	S100A10	S100 calcium binding protein A10
cluster_1_peak_373	C1	chr1	151996017	151997029	Intergenic	-2664	NM_002966	NM_002966	ENSG00000197747	S100A10	S100 calcium binding protein A10
cluster_1_peak_374	C1	chr1	153515739	153517053	Intergenic	19595	NM_014624	NM_014624	ENSG00000197956	S100A6	S100 calcium binding protein A6
cluster_1_peak_375	C1	chr1	153577310	153577952	Intergenic	-11787	NM_005978	NM_005978	ENSG00000196754	S100A2	S100 calcium binding protein A2
cluster_1_peak_376	C1	chr1	153607386	153609646	intron (NM_080388, intron 1 of 2)	839	NM_001317007	NM_080388	ENSG00000188643	S100A16	S100 calcium binding protein A16
cluster_1_peak_377	C1	chr1	153711062	153711412	Intergenic	-16813	NM_001324475	NM_023015	ENSG00000143624	INTS3	integrator complex subunit 3
cluster_1_peak_378	C1	chr1	154157444	154157927	exon (NM_001364680, exon 9 of 9)	-2569	NM_001159484	NM_207308	ENSG00000143552	NUP210L	nucleoporin 210 like
cluster_1_peak_379	C1	chr1	154288429	154288635	Intergenic	15903	NM_001018837	NM_006118	ENSG00000143575	HAX1	HCLS1 associated protein X-1
cluster_1_peak_380	C1	chr1	154338787	154339841	intron (NM_001370597, intron 12 of 27)	10516	NM_001367934	NM_020452	ENSG00000143515	ATP8B2	ATPase phospholipid transporting 8B2
cluster_1_peak_381	C1	chr1	154341870	154344020	exon (NM_001367934, exon 14 of 27)	14147	NM_001367934	NM_020452	ENSG00000143515	ATP8B2	ATPase phospholipid transporting 8B2
cluster_1_peak_382	C1	chr1	154385190	154387347	Intergenic	-18925	NM_001206866	NM_000565	ENSG00000160712	IL6R	interleukin 6 receptor
cluster_1_peak_383	C1	chr1	154430485	154431307	intron (NM_001206866, intron 3 of 6)	-24332	NR_147855	NR_147855	ENSG00000228013	IL6R-AS1	IL6R antisense RNA 1
cluster_1_peak_384	C1	chr1	154432541	154434878	intron (NM_001206866, intron 3 of 6)	-27145	NR_147855	NR_147855	ENSG00000228013	IL6R-AS1	IL6R antisense RNA 1
cluster_1_peak_385	C1	chr1	155598069	155601790	Intergenic	-10241	NR_146908	NM_018116	ENSG00000125459	MSTO1	misato mitochondrial distribution and morphology regulator 1
cluster_1_peak_386	C1	chr1	155607677	155610105	Intergenic	-1279	NR_146908	NM_018116	ENSG00000125459	MSTO1	misato mitochondrial distribution and morphology regulator 1
cluster_1_peak_387	C1	chr1	155983238	155983771	Intergenic	-3944	NM_001350112	NM_004723	ENSG00000116584	ARHGEF2	Rho/Rac guanine nucleotide exchange factor 2
cluster_1_peak_388	C1	chr1	156397046	156399688	Intergenic	22062	NR_029691	NR_029691	ENSG00000207933	MIR9-1	microRNA 9-1
cluster_1_peak_389	C1	chr1	156448237	156448953	Intergenic	-19047	NR_135260	NM_006365	ENSG00000125462	C1orf61	chromosome 1 open reading frame 61
cluster_1_peak_390	C1	chr1	156712584	156714119	Intergenic	-7535	NM_001199723	NM_001878	ENSG00000143320	CRABP2	cellular retinoic acid binding protein 2
cluster_1_peak_391	C1	chr1	157080524	157081828	Intergenic	18632	NM_001004341	NM_001004341	ENSG00000253831	ETV3L	ETS variant 3 like
cluster_1_peak_392	C1	chr1	157132378	157133081	TTS (NM_005240)	4367	NR_001560	NR_001560	ENSG00000235700	CYCSP52	CYCS pseudogene 52
cluster_1_peak_393	C1	chr1	157540000	157541024	intron (NM_001195388, intron 6 of 16)	12003	NM_031281	NM_031281	ENSG00000143297	FCRL5	Fc receptor like 5
cluster_1_peak_394	C1	chr1	157975114	157976247	Intergenic	-17593	NM_001286349	NM_018240	ENSG00000183853	KIRREL1	kirre like nephrin family adhesion molecule 1
cluster_1_peak_395	C1	chr1	157976877	157977187	Intergenic	-16241	NM_001286349	NM_018240	ENSG00000183853	KIRREL1	kirre like nephrin family adhesion molecule 1
cluster_1_peak_396	C1	chr1	157978848	157979434	Intergenic	-14132	NM_001286349	NM_018240	ENSG00000183853	KIRREL1	kirre like nephrin family adhesion molecule 1
cluster_1_peak_397	C1	chr1	158154625	158154815	Intergenic	-14080	NR_033946	NR_033946	ENSG00000231666	LINC01704	long intergenic non-protein coding RNA 1704
cluster_1_peak_398	C1	chr1	160362205	160362802	Intergenic	-4568	NM_005598	NM_005598	ENSG00000171786	NHLH1	nescient helix-loop-helix 1
cluster_1_peak_399	C1	chr1	160619796	160619967	intron (NM_003037, intron 4 of 6)	27163	NR_104399	NM_003037	ENSG00000117090	SLAMF1	signaling lymphocytic activation molecule family member 1
cluster_1_peak_400	C1	chr1	160626882	160627401	intron (NM_001330754, intron 3 of 7)	19903	NR_104399	NM_003037	ENSG00000117090	SLAMF1	signaling lymphocytic activation molecule family member 1
cluster_1_peak_401	C1	chr1	160630705	160631317	intron (NM_001330754, intron 3 of 7)	16033	NR_104399	NM_003037	ENSG00000117090	SLAMF1	signaling lymphocytic activation molecule family member 1
cluster_1_peak_402	C1	chr1	160691222	160691417	intron (NM_001778, intron 1 of 3)	20503	NM_001778	NM_001778	ENSG00000117091	CD48	CD48 molecule
cluster_1_peak_403	C1	chr1	160699392	160700149	intron (NM_001778, intron 1 of 3)	12052	NM_001778	NM_001778	ENSG00000117091	CD48	CD48 molecule
cluster_1_peak_404	C1	chr1	160810465	160810781	intron (NM_002348, intron 2 of 9)	14449	NM_001261457	NM_002348	ENSG00000122224	LY9	lymphocyte antigen 9
cluster_1_peak_405	C1	chr1	160976309	160976500	Intergenic	-21595	NM_080878	NM_080878	ENSG00000158764	ITLN2	intelectin 2
cluster_1_peak_406	C1	chr1	160977321	160978090	Intergenic	-22896	NM_080878	NM_080878	ENSG00000158764	ITLN2	intelectin 2
cluster_1_peak_407	C1	chr1	160990274	160991389	Intergenic	30321	NM_016946	NM_016946	ENSG00000158769	F11R	F11 receptor
cluster_1_peak_408	C1	chr1	161008691	161009720	intron (NM_001348091, intron 1 of 8)	11947	NM_016946	NM_016946	ENSG00000158769	F11R	F11 receptor
cluster_1_peak_409	C1	chr1	161032955	161034370	Intergenic	5302	NM_001113207	NM_001113205	ENSG00000215845	TSTD1	thiosulfate sulfurtransferase like domain containing 1
cluster_1_peak_410	C1	chr1	161074663	161075346	intron (NM_030916, intron 4 of 8)	-5113	NM_001025598	NM_181720	ENSG00000186517	ARHGAP30	Rho GTPase activating protein 30
cluster_1_peak_411	C1	chr1	161082700	161083845	intron (NM_030916, intron 1 of 8)	6286	NM_030916	NM_030916	ENSG00000143217	NECTIN4	nectin cell adhesion molecule 4
cluster_1_peak_412	C1	chr1	161085683	161086943	intron (NM_030916, intron 1 of 8)	3245	NM_030916	NM_030916	ENSG00000143217	NECTIN4	nectin cell adhesion molecule 4
cluster_1_peak_413	C1	chr1	161188425	161188747	3' UTR (NM_005099, exon 9 of 9)	10468	NM_005099	NM_005099	ENSG00000158859	ADAMTS4	ADAM metallopeptidase with thrombospondin type 1 motif 4
cluster_1_peak_414	C1	chr1	161322726	161322986	intron (NM_001035513, intron 1 of 3)	8475	NM_001035511	NM_003001	ENSG00000143252	SDHC	succinate dehydrogenase complex subunit C
cluster_1_peak_415	C1	chr1	162457465	162458187	Intergenic	-39348	NM_001184763	NM_144624	ENSG00000152332	UHMK1	U2AF homology motif kinase 1
cluster_1_peak_416	C1	chr1	162494076	162495895	Intergenic	-2189	NM_001184763	NM_144624	ENSG00000152332	UHMK1	U2AF homology motif kinase 1
cluster_1_peak_417	C1	chr1	163875215	163875850	Intergenic	-452341	NR_104294	NR_104294		LOC100422212	eukaryotic translation initiation factor 3 subunit J pseudogene
cluster_1_peak_418	C1	chr1	164597986	164599033	intron (NM_001204963, intron 2 of 8)	38787	NM_001353130	NM_002585	ENSG00000185630	PBX1	PBX homeobox 1
cluster_1_peak_419	C1	chr1	164617438	164618241	intron (NM_001204963, intron 2 of 8)	58117	NM_001353130	NM_002585	ENSG00000185630	PBX1	PBX homeobox 1
cluster_1_peak_420	C1	chr1	164696273	164696502	intron (NM_001204963, intron 2 of 8)	78254	NR_038072	NR_038072	ENSG00000233693	LOC100505795	uncharacterized LOC100505795
cluster_1_peak_421	C1	chr1	165169130	165169718	Intergenic	186817	NM_001174069	NM_177398	ENSG00000162761	LMX1A	LIM homeobox transcription factor 1 alpha
cluster_1_peak_422	C1	chr1	165248748	165249693	intron (NM_177398, intron 4 of 8)	107021	NM_001174069	NM_177398	ENSG00000162761	LMX1A	LIM homeobox transcription factor 1 alpha
cluster_1_peak_423	C1	chr1	167123759	167124222	intron (NM_001080426, intron 5 of 5)	29915	NM_001080426	NM_001080426	ENSG00000198842	DUSP27	dual specificity phosphatase 27, atypical
cluster_1_peak_424	C1	chr1	167861536	167862481	intron (NM_018417, intron 14 of 32)	52126	NM_001167749	NM_018417	ENSG00000143199	ADCY10	adenylate cyclase 10
cluster_1_peak_425	C1	chr1	167863356	167863680	intron (NM_018417, intron 14 of 32)	50616	NM_001167749	NM_018417	ENSG00000143199	ADCY10	adenylate cyclase 10
cluster_1_peak_426	C1	chr1	167882581	167884142	intron (NM_018417, intron 9 of 32)	30773	NM_001167749	NM_018417	ENSG00000143199	ADCY10	adenylate cyclase 10
cluster_1_peak_427	C1	chr1	167909744	167910860	intron (NM_018417, intron 1 of 32)	3832	NM_001167749	NM_018417	ENSG00000143199	ADCY10	adenylate cyclase 10
cluster_1_peak_428	C1	chr1	167912183	167912640	intron (NM_018417, intron 1 of 32)	1723	NM_001167749	NM_018417	ENSG00000143199	ADCY10	adenylate cyclase 10
cluster_1_peak_429	C1	chr1	168170979	168171777	Intergenic	-7584	NM_001031800	NM_152902	ENSG00000143155	TIPRL	TOR signaling pathway regulator
cluster_1_peak_430	C1	chr1	168195780	168196102	intron (NM_152902, intron 4 of 6)	16979	NM_152902	NM_152902	ENSG00000143155	TIPRL	TOR signaling pathway regulator
cluster_1_peak_431	C1	chr1	169119492	169119783	intron (NM_001677, intron 2 of 5)	12947	NM_001677	NM_001677	ENSG00000143153	ATP1B1	ATPase Na+/K+ transporting subunit beta 1
cluster_1_peak_432	C1	chr1	169216008	169216290	intron (NR_104229, intron 10 of 12)	109459	NM_001677	NM_001677	ENSG00000143153	ATP1B1	ATPase Na+/K+ transporting subunit beta 1
cluster_1_peak_433	C1	chr1	171753860	171754560	Intergenic	-12145	NM_003762	NM_003762	ENSG00000117533	VAMP4	vesicle associated membrane protein 4
cluster_1_peak_434	C1	chr1	171966886	171967524	intron (NM_001278252, intron 2 of 14)	103013	NR_046845	NR_046845	ENSG00000233540	DNM3-IT1	DNM3 intronic transcript 1
cluster_1_peak_435	C1	chr1	172431630	172432357	intron (NM_139240, intron 1 of 6)	11308	NM_139240	NM_139240	ENSG00000180999	C1orf105	chromosome 1 open reading frame 105
cluster_1_peak_436	C1	chr1	172671511	172672038	Intergenic	12671	NM_000639	NM_000639	ENSG00000117560	FASLG	Fas ligand
cluster_1_peak_437	C1	chr1	173187257	173188175	intron (NM_001297562, intron 2 of 2)	17816	NM_001297562	NM_003326	ENSG00000117586	TNFSF4	TNF superfamily member 4
cluster_1_peak_438	C1	chr1	175934861	175937226	Intergenic	32436	NR_162097	NR_162097		MIR1843	microRNA 1843
cluster_1_peak_439	C1	chr1	179677918	179678219	intron (NM_001199091, intron 16 of 16)	-49708	NM_001329714	NM_173509	ENSG00000143340	FAM163A	family with sequence similarity 163 member A
cluster_1_peak_440	C1	chr1	181042641	181043594	intron (NM_001310213, intron 3 of 6)	9692	NM_001195035	NM_001531	ENSG00000153029	MR1	major histocompatibility complex, class I-related
cluster_1_peak_441	C1	chr1	181115850	181116447	Intergenic	27448	NM_016545	NM_016545	ENSG00000162783	IER5	immediate early response 5
cluster_1_peak_442	C1	chr1	181117502	181118286	Intergenic	29194	NM_016545	NM_016545	ENSG00000162783	IER5	immediate early response 5
cluster_1_peak_443	C1	chr1	181119116	181119915	Intergenic	30815	NM_016545	NM_016545	ENSG00000162783	IER5	immediate early response 5
cluster_1_peak_444	C1	chr1	182132927	182133239	Intergenic	-71371	NM_001009992	NM_001009992	ENSG00000179930	ZNF648	zinc finger protein 648
cluster_1_peak_445	C1	chr1	183027849	183028240	intron (NM_002293, intron 1 of 27)	4624	NM_002293	NM_002293	ENSG00000135862	LAMC1	laminin subunit gamma 1
cluster_1_peak_446	C1	chr1	183035626	183036785	intron (NM_002293, intron 1 of 27)	12785	NM_002293	NM_002293	ENSG00000135862	LAMC1	laminin subunit gamma 1
cluster_1_peak_447	C1	chr1	183159368	183161076	Intergenic	-18952	NR_149048	NR_149048	ENSG00000224468	LAMC1-AS1	LAMC1 antisense RNA 1
cluster_1_peak_448	C1	chr1	183272193	183273459	intron (NM_170706, intron 8 of 10)	32048	NM_170706	NM_015039	ENSG00000157064	NMNAT2	nicotinamide nucleotide adenylyltransferase 2
cluster_1_peak_449	C1	chr1	183276364	183277178	intron (NM_170706, intron 8 of 10)	28103	NM_170706	NM_015039	ENSG00000157064	NMNAT2	nicotinamide nucleotide adenylyltransferase 2
cluster_1_peak_450	C1	chr1	183281707	183282338	intron (NM_170706, intron 7 of 10)	22852	NM_170706	NM_015039	ENSG00000157064	NMNAT2	nicotinamide nucleotide adenylyltransferase 2
cluster_1_peak_451	C1	chr1	183461318	183462211	intron (NR_040063, intron 4 of 4)	10218	NR_040063	NR_040063	ENSG00000232860	SMG7-AS1	SMG7 antisense RNA 1
cluster_1_peak_452	C1	chr1	184900025	184900956	intron (NM_052966, intron 1 of 13)	74018	NM_052966	NM_052966	ENSG00000135842	NIBAN1	niban apoptosis regulator 1
cluster_1_peak_453	C1	chr1	184954208	184954731	intron (NM_052966, intron 1 of 13)	20039	NM_052966	NM_052966	ENSG00000135842	NIBAN1	niban apoptosis regulator 1
cluster_1_peak_454	C1	chr1	188769120	188769540	Intergenic	1325702	NR_132374	NR_132374		LINC01037	long intergenic non-protein coding RNA 1037
cluster_1_peak_455	C1	chr1	188986717	188987112	Intergenic	1489096	NM_001317188	NM_199051	ENSG00000162670	BRINP3	BMP/retinoic acid inducible neural specific 3
cluster_1_peak_456	C1	chr1	191674410	191675145	Intergenic	-446279	NR_146892	NR_146892	ENSG00000233882	LINC01680	long intergenic non-protein coding RNA 1680
cluster_1_peak_457	C1	chr1	195384794	195385109	Intergenic	703764	NR_146895	NR_146895		LINC01724	long intergenic non-protein coding RNA 1724
cluster_1_peak_458	C1	chr1	196108774	196109703	Intergenic	-20523	NR_146895	NR_146895		LINC01724	long intergenic non-protein coding RNA 1724
cluster_1_peak_459	C1	chr1	198498893	198499249	Intergenic	41874	NM_133262	NM_133262	ENSG00000151418	ATP6V1G3	ATPase H+ transporting V1 subunit G3
cluster_1_peak_460	C1	chr1	199913119	199914069	Intergenic	-114116	NM_003822	NM_003822	ENSG00000116833	NR5A2	nuclear receptor subfamily 5 group A member 2
cluster_1_peak_461	C1	chr1	199975318	199978184	Intergenic	-50959	NM_003822	NM_003822	ENSG00000116833	NR5A2	nuclear receptor subfamily 5 group A member 2
cluster_1_peak_462	C1	chr1	200289352	200289873	Intergenic	84180	NR_040064	NR_040064	ENSG00000203721	LINC00862	long intergenic non-protein coding RNA 862
cluster_1_peak_463	C1	chr1	200639001	200641734	TTS (NM_001320181)	-19616	NM_014875	NM_014875	ENSG00000118193	KIF14	kinesin family member 14
cluster_1_peak_464	C1	chr1	200653300	200655389	intron (NM_001031725, intron 4 of 7)	12407	NM_001320182	NM_031306	ENSG00000118197	DDX59	DEAD-box helicase 59
cluster_1_peak_465	C1	chr1	200898329	200898795	intron (NM_001367290, intron 2 of 9)	3662	NM_001142569	NM_018265	ENSG00000163362	INAVA	innate immunity activator
cluster_1_peak_466	C1	chr1	200934875	200936699	intron (NR_147176, intron 3 of 15)	6843	NR_147176	NR_147176	ENSG00000233217	MROH3P	maestro heat like repeat family member 3, pseudogene
cluster_1_peak_467	C1	chr1	201591473	201592404	Intergenic	-56384	NM_020443	NM_020443	ENSG00000134369	NAV1	neuron navigator 1
cluster_1_peak_468	C1	chr1	202004271	202005140	intron (NM_020216, intron 10 of 10)	1581	NR_106798	NR_106798	ENSG00000275207	MIR6740	microRNA 6740
cluster_1_peak_469	C1	chr1	202017580	202019537	Intergenic	7971	NM_001114309	NM_004433	ENSG00000163435	ELF3	E74 like ETS transcription factor 3
cluster_1_peak_470	C1	chr1	202034563	202035510	Intergenic	24449	NM_001114309	NM_004433	ENSG00000163435	ELF3	E74 like ETS transcription factor 3
cluster_1_peak_471	C1	chr1	202049412	202050933	Intergenic	39585	NM_001114309	NM_004433	ENSG00000163435	ELF3	E74 like ETS transcription factor 3
cluster_1_peak_472	C1	chr1	202056923	202059335	Intergenic	47542	NM_001114309	NM_004433	ENSG00000163435	ELF3	E74 like ETS transcription factor 3
cluster_1_peak_473	C1	chr1	202062742	202065425	Intergenic	53496	NM_001114309	NM_004433	ENSG00000163435	ELF3	E74 like ETS transcription factor 3
cluster_1_peak_474	C1	chr1	202074508	202075321	Intergenic	-48003	NM_004767	NM_004767	ENSG00000170075	GPR37L1	G protein-coupled receptor 37 like 1
cluster_1_peak_475	C1	chr1	202084627	202087787	Intergenic	-36710	NM_004767	NM_004767	ENSG00000170075	GPR37L1	G protein-coupled receptor 37 like 1
cluster_1_peak_476	C1	chr1	202101341	202104534	Intergenic	-19980	NM_004767	NM_004767	ENSG00000170075	GPR37L1	G protein-coupled receptor 37 like 1
cluster_1_peak_477	C1	chr1	202112113	202113358	Intergenic	-10182	NM_004767	NM_004767	ENSG00000170075	GPR37L1	G protein-coupled receptor 37 like 1
cluster_1_peak_478	C1	chr1	202114195	202116245	Intergenic	-7697	NM_004767	NM_004767	ENSG00000170075	GPR37L1	G protein-coupled receptor 37 like 1
cluster_1_peak_479	C1	chr1	202117960	202119183	Intergenic	-4346	NM_004767	NM_004767	ENSG00000170075	GPR37L1	G protein-coupled receptor 37 like 1
cluster_1_peak_480	C1	chr1	202449973	202450151	intron (NM_002481, intron 13 of 23)	-12652	NM_032104	NM_002481	ENSG00000077157	PPP1R12B	protein phosphatase 1 regulatory subunit 12B
cluster_1_peak_481	C1	chr1	202821385	202822417	intron (NR_038135, intron 1 of 2)	1644	NR_038135	NR_038135	ENSG00000184774	MGAT4EP	MGAT4 family member E, pseudogene
cluster_1_peak_482	C1	chr1	202825687	202826203	non-coding (NR_038135, exon 3 of 3)	5688	NR_038135	NR_038135	ENSG00000184774	MGAT4EP	MGAT4 family member E, pseudogene
cluster_1_peak_483	C1	chr1	202836492	202840181	Intergenic	18079	NR_038135	NR_038135	ENSG00000184774	MGAT4EP	MGAT4 family member E, pseudogene
cluster_1_peak_484	C1	chr1	203140704	203141242	intron (NM_001365066, intron 2 of 2)	13247	NM_001365066	NM_000674	ENSG00000163485	ADORA1	adenosine A1 receptor
cluster_1_peak_485	C1	chr1	203543271	203544823	Intergenic	49894	NM_014359	NM_014359	ENSG00000188770	OPTC	opticin
cluster_1_peak_486	C1	chr1	203753376	203755689	Intergenic	-10651	NM_001136190	NM_017773	ENSG00000122188	LAX1	lymphocyte transmembrane adaptor 1
cluster_1_peak_487	C1	chr1	203788275	203790764	Intergenic	-6018	NM_001350265	NM_014827	ENSG00000058673	ZC3H11A	zinc finger CCCH-type containing 11A
cluster_1_peak_488	C1	chr1	203838731	203839942	intron (NM_014827, intron 13 of 19)	-22263	NM_003094	NM_003094	ENSG00000182004	SNRPE	small nuclear ribonucleoprotein polypeptide E
cluster_1_peak_489	C1	chr1	203840764	203841479	intron (NM_014827, intron 14 of 19)	-20478	NM_003094	NM_003094	ENSG00000182004	SNRPE	small nuclear ribonucleoprotein polypeptide E
cluster_1_peak_490	C1	chr1	204069280	204070398	Intergenic	-3276	NM_005686	NM_005686	ENSG00000143842	SOX13	SRY-box transcription factor 13
cluster_1_peak_491	C1	chr1	204102247	204103523	intron (NM_005686, intron 1 of 13)	29770	NM_005686	NM_005686	ENSG00000143842	SOX13	SRY-box transcription factor 13
cluster_1_peak_492	C1	chr1	205138196	205139111	Intergenic	-16675	NM_005057	NM_005057	ENSG00000117222	RBBP5	RB binding protein 5, histone lysine methyltransferase complex subunit
cluster_1_peak_493	C1	chr1	205437038	205437279	non-coding (NR_103783, exon 2 of 2)	11240	NR_029893	NR_029893	ENSG00000199059	MIR135B	microRNA 135b
cluster_1_peak_494	C1	chr1	205687439	205688757	Intergenic	-7589	NM_033102	NM_033102	ENSG00000158715	SLC45A3	solute carrier family 45 member 3
cluster_1_peak_495	C1	chr1	208131849	208134823	intron (NM_025179, intron 4 of 31)	111048	NM_025179	NM_025179	ENSG00000076356	PLXNA2	plexin A2
cluster_1_peak_496	C1	chr1	208177757	208178163	intron (NM_025179, intron 3 of 31)	66424	NM_025179	NM_025179	ENSG00000076356	PLXNA2	plexin A2
cluster_1_peak_497	C1	chr1	208179332	208180388	intron (NM_025179, intron 3 of 31)	64524	NM_025179	NM_025179	ENSG00000076356	PLXNA2	plexin A2
cluster_1_peak_498	C1	chr1	208184167	208184731	intron (NM_025179, intron 3 of 31)	59935	NM_025179	NM_025179	ENSG00000076356	PLXNA2	plexin A2
cluster_1_peak_499	C1	chr1	208219231	208220026	intron (NM_025179, intron 1 of 31)	24756	NM_025179	NM_025179	ENSG00000076356	PLXNA2	plexin A2
cluster_1_peak_500	C1	chr1	210298676	210300801	Intergenic	-28514	NM_001122834	NM_018194	ENSG00000054392	HHAT	hedgehog acyltransferase
cluster_1_peak_501	C1	chr1	211293238	211293683	intron (NM_018254, intron 7 of 10)	-33155	NM_004619	NM_004619	ENSG00000082512	TRAF5	TNF receptor associated factor 5
cluster_1_peak_502	C1	chr1	211638577	211639211	promoter-TSS (NR_131925)	-914	NR_131925	NR_131925		LINC01693	long intergenic non-protein coding RNA 1693
cluster_1_peak_503	C1	chr1	212209186	212209832	Intergenic	25227	NR_125982	NR_125982	ENSG00000226251	LINC02608	long intergenic non-protein coding RNA 2608
cluster_1_peak_504	C1	chr1	212260410	212261822	intron (NR_125984, intron 1 of 3)	23905	NR_125984	NR_125982	ENSG00000226251	LINC02608	long intergenic non-protein coding RNA 2608
cluster_1_peak_505	C1	chr1	212487233	212489210	Intergenic	55301	NR_026598	NM_013349	ENSG00000117691	NENF	neudesin neurotrophic factor
cluster_1_peak_506	C1	chr1	212712341	212713204	Intergenic	-12932	NM_018664	NM_018664	ENSG00000123685	BATF3	basic leucine zipper ATF-like transcription factor 3
cluster_1_peak_507	C1	chr1	212780503	212780872	intron (NM_001042549, intron 4 of 6)	11090	NM_015471	NM_015471	ENSG00000117697	NSL1	NSL1 component of MIS12 kinetochore complex
cluster_1_peak_508	C1	chr1	216926732	216927665	intron (NM_001350123, intron 2 of 8)	12475	NM_001243512	NM_001438	ENSG00000196482	ESRRG	estrogen related receptor gamma
cluster_1_peak_509	C1	chr1	223041359	223041656	Intergenic	101741	NM_003268	NM_003268	ENSG00000187554	TLR5	toll like receptor 5
cluster_1_peak_510	C1	chr1	223081154	223081685	Intergenic	61829	NM_003268	NM_003268	ENSG00000187554	TLR5	toll like receptor 5
cluster_1_peak_511	C1	chr1	223674581	223674754	Intergenic	-8966	NM_001143962	NM_001143962	ENSG00000203697	CAPN8	calpain 8
cluster_1_peak_512	C1	chr1	223737280	223740496	intron (NM_001146068, intron 2 of 20)	26349	NM_001748	NM_001748	ENSG00000162909	CAPN2	calpain 2
cluster_1_peak_513	C1	chr1	223884333	223885220	Intergenic	-38804	NM_005426	NM_005426	ENSG00000143514	TP53BP2	tumor protein p53 binding protein 2
cluster_1_peak_514	C1	chr1	224149758	224150304	intron (NM_001136115, intron 3 of 3)	-33209	NM_001321541	NM_003676	ENSG00000143753	DEGS1	delta 4-desaturase, sphingolipid 1
cluster_1_peak_515	C1	chr1	224167190	224169047	Intergenic	-15122	NM_001321541	NM_003676	ENSG00000143753	DEGS1	delta 4-desaturase, sphingolipid 1
cluster_1_peak_516	C1	chr1	224169837	224171385	Intergenic	-12629	NM_001321541	NM_003676	ENSG00000143753	DEGS1	delta 4-desaturase, sphingolipid 1
cluster_1_peak_517	C1	chr1	224172883	224174582	Intergenic	-9508	NM_001321541	NM_003676	ENSG00000143753	DEGS1	delta 4-desaturase, sphingolipid 1
cluster_1_peak_518	C1	chr1	224197336	224198520	Intergenic	14248	NM_001321542	NM_003676	ENSG00000143753	DEGS1	delta 4-desaturase, sphingolipid 1
cluster_1_peak_519	C1	chr1	224251117	224252229	intron (NM_002533, intron 18 of 22)	5437	NR_031574	NR_031574	ENSG00000221406	MIR320B2	microRNA 320b-2
cluster_1_peak_520	C1	chr1	224374331	224374645	intron (NM_001277200, intron 4 of 4)	17609	NR_102347	NM_014184	ENSG00000143771	CNIH4	cornichon family AMPA receptor auxiliary protein 4
cluster_1_peak_521	C1	chr1	224480065	224480540	intron (NM_001322302, intron 2 of 6)	45453	NR_136291	NM_152495	ENSG00000143786	CNIH3	cornichon family AMPA receptor auxiliary protein 3
cluster_1_peak_522	C1	chr1	225463554	225465255	Intergenic	-35549	NM_194442	NM_002296	ENSG00000143815	LBR	lamin B receptor
cluster_1_peak_523	C1	chr1	225469070	225469565	Intergenic	-40462	NM_194442	NM_002296	ENSG00000143815	LBR	lamin B receptor
cluster_1_peak_524	C1	chr1	225739632	225740973	Intergenic	-37511	NM_001130440	NM_003133	ENSG00000143742	SRP9	signal recognition particle 9
cluster_1_peak_525	C1	chr1	226005716	226006957	Intergenic	-6993	NM_152608	NM_152608	ENSG00000143751	SDE2	SDE2 telomere maintenance homolog
cluster_1_peak_526	C1	chr1	226149631	226150140	intron (NR_146443, intron 1 of 1)	1882	NR_146443	NR_146443	ENSG00000234478	ACBD3-AS1	ACBD3 antisense RNA 1
cluster_1_peak_527	C1	chr1	226606452	226607071	3' UTR (NM_001003665, exon 4 of 4)	57997	NM_001003665	NM_001003665	ENSG00000203685	STUM	stum, mechanosensory transduction mediator homolog
cluster_1_peak_528	C1	chr1	226846824	226847457	Intergenic	-23432	NM_012486	NM_000447	ENSG00000143801	PSEN2	presenilin 2
cluster_1_peak_529	C1	chr1	226867335	226868015	Intergenic	-2897	NM_012486	NM_000447	ENSG00000143801	PSEN2	presenilin 2
cluster_1_peak_530	C1	chr1	227388731	227389800	Intergenic	-70773	NM_001366011	NM_003607	ENSG00000143776	CDC42BPA	CDC42 binding protein kinase alpha
cluster_1_peak_531	C1	chr1	227447444	227447940	Intergenic	-115864	NM_001367911	NM_032755	ENSG00000181450	ZNF678	zinc finger protein 678
cluster_1_peak_532	C1	chr1	227606368	227606950	intron (NR_102302, intron 2 of 5)	43103	NM_178549	NM_032755	ENSG00000181450	ZNF678	zinc finger protein 678
cluster_1_peak_533	C1	chr1	227763714	227764691	intron (NR_136657, intron 2 of 3)	28507	NM_001323934	NM_053052	ENSG00000143740	SNAP47	synaptosome associated protein 47
cluster_1_peak_534	C1	chr1	227868184	227869674	Intergenic	53212	NM_183062	NM_183062	ENSG00000185888	PRSS38	serine protease 38
cluster_1_peak_535	C1	chr1	227891353	227893169	Intergenic	49422	NR_049806	NR_049806	ENSG00000264483	MIR5008	microRNA 5008
cluster_1_peak_536	C1	chr1	227952669	227953045	Intergenic	-4925	NM_003395	NM_003395	ENSG00000143816	WNT9A	Wnt family member 9A
cluster_1_peak_537	C1	chr1	228676216	228677371	intron (NR_037962, intron 1 of 2)	-30635	NR_023364	NR_023364	ENSG00000201588	RNA5S2	RNA, 5S ribosomal 2
cluster_1_peak_538	C1	chr1	228722937	228723700	intron (NR_037962, intron 1 of 2)	-12161	NM_021205	NM_021205	ENSG00000116574	RHOU	ras homolog family member U
cluster_1_peak_539	C1	chr1	228783638	228784700	Intergenic	48690	NM_021205	NM_021205	ENSG00000116574	RHOU	ras homolog family member U
cluster_1_peak_540	C1	chr1	229106994	229109213	Intergenic	66698	NR_039659	NR_039659	ENSG00000283468	MIR4454	microRNA 4454
cluster_1_peak_541	C1	chr1	229141156	229142014	Intergenic	33216	NR_039659	NR_039659	ENSG00000283468	MIR4454	microRNA 4454
cluster_1_peak_542	C1	chr1	229199201	229201336	Intergenic	-25467	NR_039659	NR_039659	ENSG00000283468	MIR4454	microRNA 4454
cluster_1_peak_543	C1	chr1	229203173	229203909	Intergenic	-28740	NR_039659	NR_039659	ENSG00000283468	MIR4454	microRNA 4454
cluster_1_peak_544	C1	chr1	229221210	229222027	Intergenic	-46817	NR_039659	NR_039659	ENSG00000283468	MIR4454	microRNA 4454
cluster_1_peak_545	C1	chr1	229237245	229238367	Intergenic	-33256	NR_073545	NM_004578	ENSG00000168118	RAB4A	RAB4A, member RAS oncogene family
cluster_1_peak_546	C1	chr1	229252841	229254172	Intergenic	-17556	NR_073545	NM_004578	ENSG00000168118	RAB4A	RAB4A, member RAS oncogene family
cluster_1_peak_547	C1	chr1	229395756	229397435	Intergenic	37501	NM_001100	NM_001100	ENSG00000143632	ACTA1	actin alpha 1, skeletal muscle
cluster_1_peak_548	C1	chr1	229418205	229419555	Intergenic	15216	NM_001100	NM_001100	ENSG00000143632	ACTA1	actin alpha 1, skeletal muscle
cluster_1_peak_549	C1	chr1	231151791	231152434	Intergenic	-10816	NM_001004342	NM_001004342	ENSG00000119283	TRIM67	tripartite motif containing 67
cluster_1_peak_550	C1	chr1	231284444	231285143	Intergenic	43581	NM_001316350	NM_014236	ENSG00000116906	GNPAT	glyceronephosphate O-acyltransferase
cluster_1_peak_551	C1	chr1	232611720	232612237	Intergenic	-96370	NM_020808	NM_020808	ENSG00000116991	SIPA1L2	signal induced proliferation associated 1 like 2
cluster_1_peak_552	C1	chr1	233142828	233143661	intron (NM_014801, intron 19 of 33)	152481	NM_001328607	NM_014801	ENSG00000135749	PCNX2	pecanex 2
cluster_1_peak_553	C1	chr1	234495234	234496228	Intergenic	-16552	NM_005646	NM_005646	ENSG00000059588	TARBP1	TAR (HIV-1) RNA binding protein 1
cluster_1_peak_554	C1	chr1	234507257	234507873	Intergenic	24214	NR_038426	NR_038426	ENSG00000231768	LINC01354	long intergenic non-protein coding RNA 1354
cluster_1_peak_555	C1	chr1	234512112	234514084	Intergenic	18681	NR_038426	NR_038426	ENSG00000231768	LINC01354	long intergenic non-protein coding RNA 1354
cluster_1_peak_556	C1	chr1	234539004	234540537	Intergenic	-7991	NR_038426	NR_038426	ENSG00000231768	LINC01354	long intergenic non-protein coding RNA 1354
cluster_1_peak_557	C1	chr1	235349509	235350127	Intergenic	-17542	NM_001287802	NM_003193	ENSG00000284770	TBCE	tubulin folding cofactor E
cluster_1_peak_558	C1	chr1	235397434	235400969	intron (NM_001287802, intron 2 of 15)	31774	NM_003193	NM_003193	ENSG00000284770	TBCE	tubulin folding cofactor E
cluster_1_peak_559	C1	chr1	235636063	235636510	intron (NM_001098721, intron 1 of 3)	13498	NM_001098722	NM_004485	ENSG00000168243	GNG4	G protein subunit gamma 4
cluster_1_peak_560	C1	chr1	235658943	235660068	Intergenic	-8751	NM_001098721	NM_004485	ENSG00000168243	GNG4	G protein subunit gamma 4
cluster_1_peak_561	C1	chr1	235821479	235822832	intron (NM_000081, intron 3 of 52)	30905	NR_031718	NR_031718	ENSG00000222831	MIR1537	microRNA 1537
cluster_1_peak_562	C1	chr1	235847218	235847963	intron (NR_102436, intron 1 of 3)	5470	NR_031718	NR_031718	ENSG00000222831	MIR1537	microRNA 1537
cluster_1_peak_563	C1	chr1	240644657	240644884	Intergenic	-32615	NM_022469	NM_022469	ENSG00000180875	GREM2	gremlin 2, DAN family BMP antagonist
cluster_1_peak_564	C1	chr1	240652367	240653011	Intergenic	-40534	NM_022469	NM_022469	ENSG00000180875	GREM2	gremlin 2, DAN family BMP antagonist
cluster_1_peak_565	C1	chr1	241007818	241008622	intron (NM_001350116, intron 3 of 16)	-124052	NR_036069	NR_036069	ENSG00000265831	MIR3123	microRNA 3123
cluster_1_peak_566	C1	chr1	241107944	241108953	intron (NM_001282778, intron 2 of 16)	-23824	NR_036069	NR_036069	ENSG00000265831	MIR3123	microRNA 3123
cluster_1_peak_567	C1	chr1	241270673	241271816	intron (NM_001282778, intron 2 of 16)	84582	NM_001350116	NM_002924	ENSG00000182901	RGS7	regulator of G protein signaling 7
cluster_1_peak_568	C1	chr1	241964591	241965487	Intergenic	7272	NM_001290693	NM_001290693	ENSG00000196289	BECN2	beclin 2
cluster_1_peak_569	C1	chr1	241971725	241973500	Intergenic	14845	NM_001290693	NM_001290693	ENSG00000196289	BECN2	beclin 2
cluster_1_peak_570	C1	chr1	242005025	242005524	Intergenic	-6176	NM_001004343	NM_001004343	ENSG00000197769	MAP1LC3C	microtubule associated protein 1 light chain 3 gamma
cluster_1_peak_571	C1	chr1	243173893	243174148	intron (NM_001042404, intron 9 of 18)	-72276	NR_029401	NR_029401	ENSG00000214837	LINC01347	long intergenic non-protein coding RNA 1347
cluster_1_peak_572	C1	chr1	243269232	243269910	intron (NM_006642, intron 1 of 17).2	13530	NM_006642	NM_006642	ENSG00000054282	SDCCAG8	serologically defined colon cancer antigen 8
cluster_1_peak_573	C1	chr1	243439967	243440808	intron (NM_006642, intron 16 of 17).2	94211	NR_039824	NR_039824	ENSG00000265201	MIR4677	microRNA 4677
cluster_1_peak_574	C1	chr1	243447445	243448416	intron (NM_006642, intron 16 of 17).2	101754	NR_039824	NR_039824	ENSG00000265201	MIR4677	microRNA 4677
cluster_1_peak_575	C1	chr1	243727029	243727265	intron (NM_001370074, intron 2 of 13).2	116135	NM_181690	NM_005465	ENSG00000117020	AKT3	AKT serine/threonine kinase 3
cluster_1_peak_576	C1	chr1	243864465	243865163	Intergenic	-13735	NM_001370074	NM_005465	ENSG00000117020	AKT3	AKT serine/threonine kinase 3
cluster_1_peak_577	C1	chr1	244303974	244305194	Intergenic	-48051	NM_001276349	NM_001012970	ENSG00000173728	C1orf100	chromosome 1 open reading frame 100
cluster_1_peak_578	C1	chr1	244329932	244330261	Intergenic	-22539	NM_001276349	NM_001012970	ENSG00000173728	C1orf100	chromosome 1 open reading frame 100
cluster_1_peak_579	C1	chr1	244733722	244736798	Intergenic	82134	NM_016076	NM_016076	ENSG00000121644	DESI2	desumoylating isopeptidase 2
cluster_1_peak_580	C1	chr1	244739781	244740628	Intergenic	87078	NM_016076	NM_016076	ENSG00000121644	DESI2	desumoylating isopeptidase 2
cluster_1_peak_581	C1	chr1	244982010	244982939	intron (NR_026587, intron 1 of 5)	-11605	NR_111907	NR_111907		LOC101928068	uncharacterized LOC101928068
cluster_1_peak_582	C1	chr1	246008289	246009448	intron (NM_022743, intron 5 of 11)	408544	NM_022743	NM_022743	ENSG00000185420	SMYD3	SET and MYND domain containing 3
cluster_1_peak_583	C1	chr1	246165045	246165685	intron (NM_022743, intron 5 of 11)	252047	NM_022743	NM_022743	ENSG00000185420	SMYD3	SET and MYND domain containing 3
cluster_1_peak_584	C1	chr1	246183053	246183420	intron (NM_022743, intron 5 of 11)	234176	NM_022743	NM_022743	ENSG00000185420	SMYD3	SET and MYND domain containing 3
cluster_1_peak_585	C1	chr1	246683508	246685070	Intergenic	-40120	NM_016002	NM_016002	ENSG00000143653	SCCPDH	saccharopine dehydrogenase (putative)
cluster_1_peak_586	C1	chr1	246686328	246687214	Intergenic	-37638	NM_016002	NM_016002	ENSG00000143653	SCCPDH	saccharopine dehydrogenase (putative)
cluster_1_peak_587	C1	chr1	247221196	247221514	Intergenic	-19295	NR_037480	NR_037480	ENSG00000283881	MIR3916	microRNA 3916
cluster_1_peak_588	C1	chr10	3126508	3127570	intron (NM_001242339, intron 18 of 23)	-7065	NR_132758	NR_132758		SNORD142	small nucleolar RNA, C/D box 142
cluster_1_peak_589	C1	chr10	3139141	3140626	intron (NR_144639, intron 24 of 26)	-1718	NR_038284	NR_038284	ENSG00000237399	PITRM1-AS1	PITRM1 antisense RNA 1
cluster_1_peak_590	C1	chr10	5493307	5493974	Intergenic	5930	NM_017422	NM_017422	ENSG00000178372	CALML5	calmodulin like 5
cluster_1_peak_591	C1	chr10	5721718	5723118	intron (NM_017782, intron 6 of 20)	37580	NM_001321785	NM_017782	ENSG00000108021	TASOR2	transcription activation suppressor family member 2
cluster_1_peak_592	C1	chr10	5951071	5952110	TTS (NM_001351097)	17338	NM_001351096	NM_002189	ENSG00000134470	IL15RA	interleukin 15 receptor subunit alpha
cluster_1_peak_593	C1	chr10	6170453	6171251	intron (NM_001282630, intron 1 of 14)	-18590	NR_039698	NR_039698	ENSG00000283634	MIR3155B	microRNA 3155b
cluster_1_peak_594	C1	chr10	7606798	7608327	intron (NM_001001851, intron 7 of 11)	12111	NM_032817	NM_030569	ENSG00000123243	ITIH5	inter-alpha-trypsin inhibitor heavy chain 5
cluster_1_peak_595	C1	chr10	8484433	8485347	Intergenic	109501	NR_134492	NR_134492		LOC105376398	uncharacterized LOC105376398
cluster_1_peak_596	C1	chr10	9825109	9826072	Intergenic	-233132	NR_120636	NR_120636	ENSG00000224788	LINC02670	long intergenic non-protein coding RNA 2670
cluster_1_peak_597	C1	chr10	9911497	9912288	Intergenic	-146830	NR_120636	NR_120636	ENSG00000224788	LINC02670	long intergenic non-protein coding RNA 2670
cluster_1_peak_598	C1	chr10	10533577	10533931	intron (NM_001326317, intron 1 of 14)	71204	NM_001326317	NM_006561	ENSG00000048740	CELF2	CUGBP Elav-like family member 2
cluster_1_peak_599	C1	chr10	10541988	10542185	intron (NM_001326317, intron 1 of 14)	79536	NM_001326317	NM_006561	ENSG00000048740	CELF2	CUGBP Elav-like family member 2
cluster_1_peak_600	C1	chr10	12220604	12220825	intron (NM_006023, intron 6 of 12)	24526	NM_006023	NM_006023	ENSG00000151465	CDC123	cell division cycle 123
cluster_1_peak_601	C1	chr10	12221918	12222307	intron (NM_006023, intron 6 of 12)	25924	NM_006023	NM_006023	ENSG00000151465	CDC123	cell division cycle 123
cluster_1_peak_602	C1	chr10	12264278	12265502	Intergenic	68702	NM_006023	NM_006023	ENSG00000151465	CDC123	cell division cycle 123
cluster_1_peak_603	C1	chr10	12444254	12445999	intron (NM_001351032, intron 3 of 11)	56144	NM_001351032	NM_020397	ENSG00000183049	CAMK1D	calcium/calmodulin dependent protein kinase ID
cluster_1_peak_604	C1	chr10	12482397	12482995	intron (NM_001351032, intron 3 of 11)	93714	NM_001351032	NM_020397	ENSG00000183049	CAMK1D	calcium/calmodulin dependent protein kinase ID
cluster_1_peak_605	C1	chr10	12587801	12589641	intron (NM_001351032, intron 4 of 11)	9968	NR_039700	NR_039700	ENSG00000263584	MIR4480	microRNA 4480
cluster_1_peak_606	C1	chr10	12611649	12612046	intron (NM_001351032, intron 4 of 11)	33094	NR_039700	NR_039700	ENSG00000263584	MIR4480	microRNA 4480
cluster_1_peak_607	C1	chr10	12877122	12877586	Intergenic	124359	NM_031455	NM_031455	ENSG00000151468	CCDC3	coiled-coil domain containing 3
cluster_1_peak_608	C1	chr10	13168985	13169246	intron (NM_018518, intron 2 of 19)	7557	NM_182751	NM_018518	ENSG00000065328	MCM10	minichromosome maintenance 10 replication initiation factor
cluster_1_peak_609	C1	chr10	13728759	13729577	intron (NM_001318336, intron 11 of 23)	-21601	NM_001318338	NM_018027	ENSG00000151474	FRMD4A	FERM domain containing 4A
cluster_1_peak_610	C1	chr10	14559394	14560480	intron (NM_001320736, intron 1 of 4)	-3757	NM_001320738	NM_031453	ENSG00000065809	FAM107B	family with sequence similarity 107 member B
cluster_1_peak_611	C1	chr10	14585613	14586202	intron (NM_001282695, intron 2 of 5)	-13532	NM_001320735	NM_031453	ENSG00000065809	FAM107B	family with sequence similarity 107 member B
cluster_1_peak_612	C1	chr10	14705041	14706301	intron (NM_031453, intron 1 of 4)	69226	NM_001282695	NM_031453	ENSG00000065809	FAM107B	family with sequence similarity 107 member B
cluster_1_peak_613	C1	chr10	14991496	14992706	Intergenic	32713	NM_001080836	NM_001080836	ENSG00000197889	MEIG1	meiosis/spermiogenesis associated 1
cluster_1_peak_614	C1	chr10	15002534	15004541	Intergenic	31888	NR_144469	NR_144469		DCLRE1CP1	DNA cross-link repair 1C pseudogene 1
cluster_1_peak_615	C1	chr10	15006041	15006349	Intergenic	29230	NR_144469	NR_144469		DCLRE1CP1	DNA cross-link repair 1C pseudogene 1
cluster_1_peak_616	C1	chr10	15049531	15049848	exon (NM_001039702, exon 3 of 8)	5746	NM_018324	NM_018324	ENSG00000152463	OLAH	oleoyl-ACP hydrolase
cluster_1_peak_617	C1	chr10	15202316	15203215	Intergenic	-34072	NM_004808	NM_004808	ENSG00000152465	NMT2	N-myristoyltransferase 2
cluster_1_peak_618	C1	chr10	15289433	15290192	intron (NM_001010924, intron 1 of 7)	81477	NM_001010924	NM_001010924	ENSG00000148468	FAM171A1	family with sequence similarity 171 member A1
cluster_1_peak_619	C1	chr10	15374275	15375909	Intergenic	-3803	NM_001010924	NM_001010924	ENSG00000148468	FAM171A1	family with sequence similarity 171 member A1
cluster_1_peak_620	C1	chr10	17527411	17528142	Intergenic	-73181	NR_144322	NM_001004470	ENSG00000148488	ST8SIA6	ST8 alpha-N-acetyl-neuraminide alpha-2,8-sialyltransferase 6
cluster_1_peak_621	C1	chr10	19510001	19510375	intron (NM_001142308, intron 31 of 39)	218362	NR_120646	NR_120646	ENSG00000233968	LOC101928834	uncharacterized LOC101928834
cluster_1_peak_622	C1	chr10	20619927	20620402	Intergenic	68194	NR_039822	NR_039822	ENSG00000265372	MIR4675	microRNA 4675
cluster_1_peak_623	C1	chr10	21185056	21185753	Intergenic	11102	NR_046284	NR_046283	ENSG00000231920	NEBL-AS1	NEBL antisense RNA 1
cluster_1_peak_624	C1	chr10	21350459	21351987	intron (NR_155751, intron 4 of 4)	21727	NR_155751	NR_155751		LINC02643	long intergenic non-protein coding RNA 2643
cluster_1_peak_625	C1	chr10	21431204	21431650	Intergenic	-58477	NR_155751	NR_155751		LINC02643	long intergenic non-protein coding RNA 2643
cluster_1_peak_626	C1	chr10	21664457	21665665	intron (NM_001195626, intron 9 of 22)	130889	NM_001195628	NM_004641	ENSG00000078403	MLLT10	MLLT10 histone lysine methyltransferase DOT1L cofactor
cluster_1_peak_627	C1	chr10	21719974	21720315	intron (NM_001195626, intron 14 of 22)	185972	NM_001195628	NM_004641	ENSG00000078403	MLLT10	MLLT10 histone lysine methyltransferase DOT1L cofactor
cluster_1_peak_628	C1	chr10	21761205	21761978	intron (NM_022365, intron 10 of 11)	227419	NM_001195628	NM_004641	ENSG00000078403	MLLT10	MLLT10 histone lysine methyltransferase DOT1L cofactor
cluster_1_peak_629	C1	chr10	21926374	21927225	intron (NM_022365, intron 3 of 11)	76931	NM_022365	NM_022365	ENSG00000136770	DNAJC1	DnaJ heat shock protein family (Hsp40) member C1
cluster_1_peak_630	C1	chr10	22602733	22603420	intron (NM_005028, intron 3 of 9)	111032	NM_001330062	NM_005028	ENSG00000150867	PIP4K2A	phosphatidylinositol-5-phosphate 4-kinase type 2 alpha
cluster_1_peak_631	C1	chr10	22615714	22616398	intron (NM_005028, intron 1 of 9)	98052	NM_001330062	NM_005028	ENSG00000150867	PIP4K2A	phosphatidylinositol-5-phosphate 4-kinase type 2 alpha
cluster_1_peak_632	C1	chr10	22648449	22648961	intron (NM_005028, intron 1 of 9)	65403	NM_001330062	NM_005028	ENSG00000150867	PIP4K2A	phosphatidylinositol-5-phosphate 4-kinase type 2 alpha
cluster_1_peak_633	C1	chr10	22649657	22649950	intron (NM_005028, intron 1 of 9)	64305	NM_001330062	NM_005028	ENSG00000150867	PIP4K2A	phosphatidylinositol-5-phosphate 4-kinase type 2 alpha
cluster_1_peak_634	C1	chr10	23051843	23053461	Intergenic	-42927	NM_012228	NM_012228	ENSG00000148450	MSRB2	methionine sulfoxide reductase B2
cluster_1_peak_635	C1	chr10	23458691	23460261	Intergenic	20207	NM_001145373	NM_001145373	ENSG00000165312	OTUD1	OTU deubiquitinase 1
cluster_1_peak_636	C1	chr10	24222727	24224535	intron (NM_019590, intron 2 of 20)	14493	NM_019590	NM_019590	ENSG00000120549	KIAA1217	KIAA1217
cluster_1_peak_637	C1	chr10	24235363	24236572	intron (NM_019590, intron 2 of 20)	26829	NM_019590	NM_019590	ENSG00000120549	KIAA1217	KIAA1217
cluster_1_peak_638	C1	chr10	24463866	24464465	intron (NM_001321681, intron 1 of 13)	-2366	NM_001282770	NM_019590	ENSG00000120549	KIAA1217	KIAA1217
cluster_1_peak_639	C1	chr10	24483255	24484047	intron (NM_001282770, intron 2 of 11)	17120	NM_001282770	NM_019590	ENSG00000120549	KIAA1217	KIAA1217
cluster_1_peak_640	C1	chr10	24736842	24737494	Intergenic	-13281	NM_020824	NM_020824	ENSG00000107863	ARHGAP21	Rho GTPase activating protein 21
cluster_1_peak_641	C1	chr10	26081024	26081635	intron (NM_017433, intron 14 of 34)	-134978	NM_000818	NM_000818	ENSG00000136750	GAD2	glutamate decarboxylase 2
cluster_1_peak_642	C1	chr10	26894053	26894729	Intergenic	-33304	NM_001012751	NM_005470	ENSG00000136754	ABI1	abl interactor 1
cluster_1_peak_643	C1	chr10	27198687	27198885	intron (NM_001271512, intron 11 of 11)	41700	NM_001301252	NM_145698	ENSG00000107897	ACBD5	acyl-CoA binding domain containing 5
cluster_1_peak_644	C1	chr10	28733818	28735317	Intergenic	-9083	NR_120652	NR_120652		LINC01517	long intergenic non-protein coding RNA 1517
cluster_1_peak_645	C1	chr10	28793482	28793822	intron (NR_038376, intron 1 of 1)	2398	NR_038375	NR_038374	ENSG00000235824	LINC00837	long intergenic non-protein coding RNA 837
cluster_1_peak_646	C1	chr10	28796493	28796938	promoter-TSS (NR_038374)	-665	NR_038374	NR_038374	ENSG00000235824	LINC00837	long intergenic non-protein coding RNA 837
cluster_1_peak_647	C1	chr10	28991293	28992194	Intergenic	145335	NM_001278522	NM_001278522		C10orf126	chromosome 10 open reading frame 126
cluster_1_peak_648	C1	chr10	29011033	29011368	Intergenic	164792	NM_001278522	NM_001278522		C10orf126	chromosome 10 open reading frame 126
cluster_1_peak_649	C1	chr10	29277184	29277672	Intergenic	-11642	NM_032517	NM_032517	ENSG00000120563	LYZL1	lysozyme like 1
cluster_1_peak_650	C1	chr10	29698831	29701052	intron (NM_001323599, intron 1 of 38)	35860	NM_003174	NM_003174	ENSG00000197321	SVIL	supervillin
cluster_1_peak_651	C1	chr10	29753427	29754121	Intergenic	-16838	NM_001323599	NM_003174	ENSG00000197321	SVIL	supervillin
cluster_1_peak_652	C1	chr10	30151681	30152431	Intergenic	-36562	NM_001350021	NM_020848	ENSG00000165757	JCAD	junctional cadherin 5 associated
cluster_1_peak_653	C1	chr10	31665920	31666355	Intergenic	242789	NM_001270699	NM_018287	ENSG00000165322	ARHGAP12	Rho GTPase activating protein 12
cluster_1_peak_654	C1	chr10	31896551	31897956	intron (NM_001270696, intron 3 of 17)	11673	NM_001270699	NM_018287	ENSG00000165322	ARHGAP12	Rho GTPase activating protein 12
cluster_1_peak_655	C1	chr10	31962599	31963556	Intergenic	-34201	NM_001270697	NM_018287	ENSG00000165322	ARHGAP12	Rho GTPase activating protein 12
cluster_1_peak_656	C1	chr10	32075268	32075502	Intergenic	-18960	NM_004521	NM_004521	ENSG00000170759	KIF5B	kinesin family member 5B
cluster_1_peak_657	C1	chr10	32232341	32232663	Intergenic	114656	NM_001272004	NM_025209	ENSG00000120616	EPC1	enhancer of polycomb homolog 1
cluster_1_peak_658	C1	chr10	32253326	32253775	Intergenic	93608	NM_001272004	NM_025209	ENSG00000120616	EPC1	enhancer of polycomb homolog 1
cluster_1_peak_659	C1	chr10	32384163	32384659	Intergenic	-5642	NM_001282391	NM_025209	ENSG00000120616	EPC1	enhancer of polycomb homolog 1
cluster_1_peak_660	C1	chr10	32985419	32986322	Intergenic	-27640	NM_002211	NM_002211	ENSG00000150093	ITGB1	integrin subunit beta 1
cluster_1_peak_661	C1	chr10	34656937	34658511	intron (NM_001184789, intron 2 of 22)	157572	NM_001184791	NM_019619	ENSG00000148498	PARD3	par-3 family cell polarity regulator
cluster_1_peak_662	C1	chr10	34941468	34942299	Intergenic	126115	NR_108043	NR_108043	ENSG00000226386	PARD3-AS1	PARD3 antisense RNA 1
cluster_1_peak_663	C1	chr10	34977040	34978613	Intergenic	96457	NM_001324376	NM_003591	ENSG00000108094	CUL2	cullin 2
cluster_1_peak_664	C1	chr10	35447919	35449129	intron (NM_001282853, intron 2 of 10)	111650	NM_001282852	NM_145012	ENSG00000108100	CCNY	cyclin Y
cluster_1_peak_665	C1	chr10	35695998	35696767	Intergenic	-54948	NM_031866	NM_031866	ENSG00000177283	FZD8	frizzled class receptor 8
cluster_1_peak_666	C1	chr10	42381888	42382992	Intergenic	-14395	NR_024380	NR_024380	ENSG00000215146	LOC441666	zinc finger protein 91 pseudogene
cluster_1_peak_667	C1	chr10	42641608	42641861	Intergenic	-2897	NR_130949	NM_006955	ENSG00000196693	ZNF33B	zinc finger protein 33B
cluster_1_peak_668	C1	chr10	43371295	43371797	promoter-TSS (NM_001184963)	-90	NM_173160	NM_173160	ENSG00000150201	FXYD4	FXYD domain containing ion transport regulator 4
cluster_1_peak_669	C1	chr10	43415465	43418344	TTS (NR_145740)	536	NR_145740	NR_145740	ENSG00000221400	SNORD3J	small nucleolar RNA, C/D box 3J
cluster_1_peak_670	C1	chr10	43423378	43423677	Intergenic	-6087	NR_145740	NR_145740	ENSG00000221400	SNORD3J	small nucleolar RNA, C/D box 3J
cluster_1_peak_671	C1	chr10	43433359	43433790	Intergenic	-3274	NM_001355447	NM_001355444	ENSG00000243660	ZNF487	zinc finger protein 487
cluster_1_peak_672	C1	chr10	43457079	43458766	intron (NM_001355444, intron 1 of 3)	20811	NM_001355450	NM_001355444	ENSG00000243660	ZNF487	zinc finger protein 487
cluster_1_peak_673	C1	chr10	43464091	43464740	intron (NM_001355446, intron 2 of 4)	27304	NM_001355450	NM_001355444	ENSG00000243660	ZNF487	zinc finger protein 487
cluster_1_peak_674	C1	chr10	45375884	45376844	intron (NM_001320862, intron 1 of 13).2	2148	NM_000698	NM_000698	ENSG00000012779	ALOX5	arachidonate 5-lipoxygenase
cluster_1_peak_675	C1	chr10	46043360	46045195	intron (NM_138634, intron 1 of 2)	1992	NM_002443	NM_002443	ENSG00000263639	MSMB	microseminoprotein beta
cluster_1_peak_676	C1	chr10	46062625	46063367	Intergenic	-16727	NM_138634	NM_002443	ENSG00000263639	MSMB	microseminoprotein beta
cluster_1_peak_677	C1	chr10	46104062	46104586	Intergenic	-5171	NR_126580	NM_001077685		AGAP7P	ArfGAP with GTPase domain, ankyrin repeat and PH domain 7, pseudogene
cluster_1_peak_678	C1	chr10	47340305	47340996	Intergenic	-7713	NM_002900	NM_002900	ENSG00000265203	RBP3	retinol binding protein 3
cluster_1_peak_679	C1	chr10	47396435	47396921	Intergenic	-10487	NR_134500	NR_134500		LOC107001062	uncharacterized LOC107001062
cluster_1_peak_680	C1	chr10	47406300	47407756	promoter-TSS (NR_134500)	-137	NR_134500	NR_134500		LOC107001062	uncharacterized LOC107001062
cluster_1_peak_681	C1	chr10	47991644	47992235	Intergenic	7852	NM_001137548	NM_001137548	ENSG00000276430	FAM25C	family with sequence similarity 25 member C
cluster_1_peak_682	C1	chr10	49359582	49360470	Intergenic	36063	NM_001276451	NM_001080520	ENSG00000165606	DRGX	dorsal root ganglia homeobox
cluster_1_peak_683	C1	chr10	49361284	49362413	Intergenic	34241	NM_001276451	NM_001080520	ENSG00000165606	DRGX	dorsal root ganglia homeobox
cluster_1_peak_684	C1	chr10	49363736	49364305	TTS (NM_001276451)	32069	NM_001276451	NM_001080520	ENSG00000165606	DRGX	dorsal root ganglia homeobox
cluster_1_peak_685	C1	chr10	49465836	49466077	intron (NM_001346440, intron 18 of 20)	58325	NM_170753	NM_170753	ENSG00000225830	PGBD3	piggyBac transposable element derived 3
cluster_1_peak_686	C1	chr10	49552195	49552612	Intergenic	-12865	NM_001277059	NM_000124	ENSG00000225830	ERCC6	ERCC excision repair 6, chromatin remodeling factor
cluster_1_peak_687	C1	chr10	50232261	50232832	intron (NM_001143974, intron 6 of 18)	16064	NM_019893	NM_019893	ENSG00000188611	ASAH2	N-acylsphingosine amidohydrolase 2
cluster_1_peak_688	C1	chr10	50563798	50564089	intron (NM_147156, intron 2 of 10)	60013	NM_147156	NM_147156	ENSG00000198964	SGMS1	sphingomyelin synthase 1
cluster_1_peak_689	C1	chr10	51718317	51719432	intron (NM_001098512, intron 3 of 17)	-19279	NM_015235	NM_015235	ENSG00000177613	CSTF2T	cleavage stimulation factor subunit 2 tau variant
cluster_1_peak_690	C1	chr10	51729784	51730905	intron (NM_001098512, intron 3 of 17)	-30749	NM_015235	NM_015235	ENSG00000177613	CSTF2T	cleavage stimulation factor subunit 2 tau variant
cluster_1_peak_691	C1	chr10	51766646	51767359	intron (NM_001098512, intron 3 of 17)	-67407	NM_015235	NM_015235	ENSG00000177613	CSTF2T	cleavage stimulation factor subunit 2 tau variant
cluster_1_peak_692	C1	chr10	51895164	51895585	intron (NM_001098512, intron 4 of 17)	-195779	NM_015235	NM_015235	ENSG00000177613	CSTF2T	cleavage stimulation factor subunit 2 tau variant
cluster_1_peak_693	C1	chr10	52247796	52248269	intron (NM_001098512, intron 9 of 17)	66096	NR_038277	NR_038277		PRKG1-AS1	PRKG1 antisense RNA 1
cluster_1_peak_694	C1	chr10	59673655	59674590	intron (NM_194298, intron 2 of 5)	35769	NM_001323978	NM_194298	ENSG00000165449	SLC16A9	solute carrier family 16 member 9
cluster_1_peak_695	C1	chr10	59678279	59679937	intron (NM_194298, intron 2 of 5)	30783	NM_001323978	NM_194298	ENSG00000165449	SLC16A9	solute carrier family 16 member 9
cluster_1_peak_696	C1	chr10	59697839	59698552	intron (NM_194298, intron 1 of 5)	11696	NM_001323978	NM_194298	ENSG00000165449	SLC16A9	solute carrier family 16 member 9
cluster_1_peak_697	C1	chr10	59758895	59760682	Intergenic	-6333	NM_001304731	NM_001304731	ENSG00000227877	MRLN	myoregulin
cluster_1_peak_698	C1	chr10	59972013	59972214	Intergenic	-11200	NR_024340	NM_001017982	ENSG00000235931	LINC01553	long intergenic non-protein coding RNA 1553
cluster_1_peak_699	C1	chr10	61628775	61629113	Intergenic	-33985	NM_001366908	NM_173554	ENSG00000183346	CABCOCO1	ciliary associated calcium binding coiled-coil 1
cluster_1_peak_700	C1	chr10	63091870	63095047	Intergenic	-39789	NM_001282405	NM_030759	ENSG00000148572	NRBF2	nuclear receptor binding factor 2
cluster_1_peak_701	C1	chr10	63103908	63104754	Intergenic	-28916	NM_001282405	NM_030759	ENSG00000148572	NRBF2	nuclear receptor binding factor 2
cluster_1_peak_702	C1	chr10	63115767	63116469	Intergenic	-17129	NM_001282405	NM_030759	ENSG00000148572	NRBF2	nuclear receptor binding factor 2
cluster_1_peak_703	C1	chr10	63123221	63125530	Intergenic	-8872	NM_001282405	NM_030759	ENSG00000148572	NRBF2	nuclear receptor binding factor 2
cluster_1_peak_704	C1	chr10	63129526	63130237	Intergenic	-3366	NM_001282405	NM_030759	ENSG00000148572	NRBF2	nuclear receptor binding factor 2
cluster_1_peak_705	C1	chr10	63130918	63131559	Intergenic	-2009	NM_001282405	NM_030759	ENSG00000148572	NRBF2	nuclear receptor binding factor 2
cluster_1_peak_706	C1	chr10	63260609	63261558	intron (NM_001322252, intron 2 of 24)	8140	NM_001282948	NM_004241	ENSG00000171988	JMJD1C	jumonji domain containing 1C
cluster_1_peak_707	C1	chr10	63292623	63293078	intron (NM_001322258, intron 2 of 24)	-23607	NM_001318153	NM_004241	ENSG00000171988	JMJD1C	jumonji domain containing 1C
cluster_1_peak_708	C1	chr10	63660525	63661265	Intergenic	-139005	NM_001322258	NM_004241	ENSG00000171988	JMJD1C	jumonji domain containing 1C
cluster_1_peak_709	C1	chr10	65815254	65816127	Intergenic	244265	NR_120647	NR_120647		LINC01515	long intergenic non-protein coding RNA 1515
cluster_1_peak_710	C1	chr10	65868135	65868608	Intergenic	296946	NR_120647	NR_120647		LINC01515	long intergenic non-protein coding RNA 1515
cluster_1_peak_711	C1	chr10	67927663	67928195	intron (NM_001278185, intron 22 of 23)	36527	NM_001314049	NM_012238	ENSG00000096717	SIRT1	sirtuin 1
cluster_1_peak_712	C1	chr10	68547388	68550048	Intergenic	-11619	NM_030625	NM_030625	ENSG00000138336	TET1	tet methylcytosine dioxygenase 1
cluster_1_peak_713	C1	chr10	68550817	68551306	Intergenic	-9276	NM_030625	NM_030625	ENSG00000138336	TET1	tet methylcytosine dioxygenase 1
cluster_1_peak_714	C1	chr10	68593043	68595821	intron (NM_030625, intron 2 of 11)	34095	NM_030625	NM_030625	ENSG00000138336	TET1	tet methylcytosine dioxygenase 1
cluster_1_peak_715	C1	chr10	68631467	68633065	intron (NM_030625, intron 3 of 11)	71929	NM_030625	NM_030625	ENSG00000138336	TET1	tet methylcytosine dioxygenase 1
cluster_1_peak_716	C1	chr10	68726435	68726753	intron (NR_104262, intron 2 of 23)	5355	NM_018237	NM_018237	ENSG00000060339	CCAR1	cell division cycle and apoptosis regulator 1
cluster_1_peak_717	C1	chr10	68728249	68729181	intron (NR_104262, intron 2 of 23)	7476	NM_018237	NM_018237	ENSG00000060339	CCAR1	cell division cycle and apoptosis regulator 1
cluster_1_peak_718	C1	chr10	69438134	69438962	Intergenic	-12917	NM_012339	NM_012339	ENSG00000099282	TSPAN15	tetraspanin 15
cluster_1_peak_719	C1	chr10	70002429	70003439	Intergenic	-49912	NM_018649	NM_018649	ENSG00000099284	H2AFY2	H2A histone family member Y2
cluster_1_peak_720	C1	chr10	70119845	70121026	intron (NM_001198696, intron 5 of 8)	12390	NM_032797	NM_032797	ENSG00000042286	AIFM2	apoptosis inducing factor mitochondria associated 2
cluster_1_peak_721	C1	chr10	70222455	70222781	intron (NM_021129, intron 2 of 10)	10811	NM_021129	NM_021129	ENSG00000180817	PPA1	pyrophosphatase (inorganic) 1
cluster_1_peak_722	C1	chr10	70445602	70446572	intron (NM_001329906, intron 1 of 2)	1861	NM_001329906	NM_018055	ENSG00000156574	NODAL	nodal growth differentiation factor
cluster_1_peak_723	C1	chr10	70451127	70451454	Intergenic	-3342	NM_001329906	NM_018055	ENSG00000156574	NODAL	nodal growth differentiation factor
cluster_1_peak_724	C1	chr10	70559110	70560527	intron (NM_014431, intron 18 of 19)	42923	NM_001083116	NM_005041	ENSG00000180644	PRF1	perforin 1
cluster_1_peak_725	C1	chr10	70588969	70590507	Intergenic	13003	NM_001083116	NM_005041	ENSG00000180644	PRF1	perforin 1
cluster_1_peak_726	C1	chr10	70984909	70986691	Intergenic	46747	NR_134314	NR_134313	ENSG00000259267	LINC02622	long intergenic non-protein coding RNA 2622
cluster_1_peak_727	C1	chr10	71642700	71643409	intron (NM_052836, intron 11 of 12)	76724	NM_001164375	NM_001164375	ENSG00000214688	C10orf105	chromosome 10 open reading frame 105
cluster_1_peak_728	C1	chr10	71874752	71875082	Intergenic	-23666	NM_001042465	NM_002778	ENSG00000197746	PSAP	prosaposin
cluster_1_peak_729	C1	chr10	72170564	72171976	intron (NM_001369110, intron 5 of 8)	44686	NM_001369098	NM_015947	ENSG00000138303	ASCC1	activating signal cointegrator 1 complex subunit 1
cluster_1_peak_730	C1	chr10	72676396	72677302	Intergenic	-15282	NM_001270679	NM_138357	ENSG00000156026	MCU	mitochondrial calcium uniporter
cluster_1_peak_731	C1	chr10	72771830	72772768	intron (NR_073062, intron 3 of 9)	51270	NR_039823	NR_039823	ENSG00000266719	MIR4676	microRNA 4676
cluster_1_peak_732	C1	chr10	73601415	73601894	intron (NM_001350995, intron 1 of 21)	-10312	NR_146997	NM_152586	ENSG00000166348	USP54	ubiquitin specific peptidase 54
cluster_1_peak_733	C1	chr10	73741784	73742462	Intergenic	-2249	NM_004922	NM_004922	ENSG00000176986	SEC24C	SEC24 homolog C, COPII coat complex component
cluster_1_peak_734	C1	chr10	73892686	73893844	Intergenic	-17836	NM_001319191	NM_002658	ENSG00000122861	PLAU	plasminogen activator, urokinase
cluster_1_peak_735	C1	chr10	73905264	73905681	Intergenic	-5629	NM_001319191	NM_002658	ENSG00000122861	PLAU	plasminogen activator, urokinase
cluster_1_peak_736	C1	chr10	73919675	73920493	intron (NR_160938, intron 1 of 4)	2693	NR_160937	NM_001001791	ENSG00000222047	C10orf55	chromosome 10 open reading frame 55
cluster_1_peak_737	C1	chr10	73937638	73938011	Intergenic	-15047	NR_160938	NM_001001791	ENSG00000222047	C10orf55	chromosome 10 open reading frame 55
cluster_1_peak_738	C1	chr10	74025174	74025940	intron (NM_014000, intron 1 of 21)	27441	NM_003373	NM_003373	ENSG00000035403	VCL	vinculin
cluster_1_peak_739	C1	chr10	74730027	74730716	Intergenic	-94884	NM_001370139	NM_012330	ENSG00000156650	KAT6B	lysine acetyltransferase 6B
cluster_1_peak_740	C1	chr10	74795671	74796588	Intergenic	-29126	NM_001370139	NM_012330	ENSG00000156650	KAT6B	lysine acetyltransferase 6B
cluster_1_peak_741	C1	chr10	74808371	74808710	Intergenic	-16715	NM_001370139	NM_012330	ENSG00000156650	KAT6B	lysine acetyltransferase 6B
cluster_1_peak_742	C1	chr10	74947029	74949587	intron (NM_001370144, intron 3 of 15)	35522	NR_134476	NR_134476		LOC101929165	uncharacterized LOC101929165
cluster_1_peak_743	C1	chr10	75062799	75063467	Intergenic	-4550	NM_001003892	NM_001003892	ENSG00000188716	DUPD1	dual specificity phosphatase and pro isomerase domain containing 1
cluster_1_peak_744	C1	chr10	75070382	75070574	Intergenic	-11895	NM_001003892	NM_001003892	ENSG00000188716	DUPD1	dual specificity phosphatase and pro isomerase domain containing 1
cluster_1_peak_745	C1	chr10	75080911	75082853	Intergenic	17604	NM_001363514	NM_016364	ENSG00000079393	DUSP13	dual specificity phosphatase 13
cluster_1_peak_746	C1	chr10	75103256	75104432	intron (NM_001320843, intron 1 of 4)	-4354	NM_016364	NM_016364	ENSG00000079393	DUSP13	dual specificity phosphatase 13
cluster_1_peak_747	C1	chr10	75123144	75124041	intron (NM_144660, intron 1 of 4)	11936	NM_001174156	NM_144660	ENSG00000156671	SAMD8	sterile alpha motif domain containing 8
cluster_1_peak_748	C1	chr10	75132839	75133600	intron (NM_144660, intron 1 of 4)	21563	NM_001174156	NM_144660	ENSG00000156671	SAMD8	sterile alpha motif domain containing 8
cluster_1_peak_749	C1	chr10	77744142	77744609	Intergenic	-106567	NM_001322839	NM_002247	ENSG00000156113	KCNMA1	potassium calcium-activated channel subfamily M alpha 1
cluster_1_peak_750	C1	chr10	77850788	77851487	intron (NM_004747, intron 5 of 31).2	75618	NM_004747	NM_004747	ENSG00000151208	DLG5	discs large MAGUK scaffold protein 5
cluster_1_peak_751	C1	chr10	77864504	77864837	intron (NM_004747, intron 2 of 31).2	62085	NM_004747	NM_004747	ENSG00000151208	DLG5	discs large MAGUK scaffold protein 5
cluster_1_peak_752	C1	chr10	79078547	79079037	intron (NM_020338, intron 1 of 24)	9826	NM_020338	NM_020338	ENSG00000108175	ZMIZ1	zinc finger MIZ-type containing 1
cluster_1_peak_753	C1	chr10	79188070	79188906	intron (NM_020338, intron 4 of 24)	119522	NM_020338	NM_020338	ENSG00000108175	ZMIZ1	zinc finger MIZ-type containing 1
cluster_1_peak_754	C1	chr10	79237759	79238607	intron (NM_020338, intron 7 of 24)	-109286	NM_005729	NM_005729	ENSG00000108179	PPIF	peptidylprolyl isomerase F
cluster_1_peak_755	C1	chr10	79281789	79282707	intron (NM_020338, intron 8 of 24)	-65221	NM_005729	NM_005729	ENSG00000108179	PPIF	peptidylprolyl isomerase F
cluster_1_peak_756	C1	chr10	80092738	80093080	TTS (NM_001270370)	13664	NM_001270374	NM_025125	ENSG00000133678	TMEM254	transmembrane protein 254
cluster_1_peak_757	C1	chr10	80099639	80101560	Intergenic	21354	NM_001270374	NM_025125	ENSG00000133678	TMEM254	transmembrane protein 254
cluster_1_peak_758	C1	chr10	80843390	80844249	Intergenic	194022	NR_155749	NR_155749		LINC02655	long intergenic non-protein coding RNA 2655
cluster_1_peak_759	C1	chr10	84160683	84161550	Intergenic	10960	NR_134505	NR_134505	ENSG00000285972	CERNA2	competing endogenous lncRNA 2 for microRNA let-7b
cluster_1_peak_760	C1	chr10	84179378	84179916	intron (NM_207373, intron 2 of 2)	5846	NM_207373	NM_207373	ENSG00000188373	C10orf99	chromosome 10 open reading frame 99
cluster_1_peak_761	C1	chr10	84401763	84402430	intron (NM_018999, intron 3 of 10)	-22843	NM_001284243	NM_018999	ENSG00000107771	CCSER2	coiled-coil serine rich protein 2
cluster_1_peak_762	C1	chr10	86443075	86443940	intron (NM_001318328, intron 16 of 18)	-76712	NM_017551	NM_017551	ENSG00000182771	GRID1	glutamate ionotropic receptor delta type subunit 1
cluster_1_peak_763	C1	chr10	86516164	86516393	intron (NM_001318328, intron 2 of 18)	5506	NM_001318328	NM_015045	ENSG00000062650	WAPL	WAPL cohesin release factor
cluster_1_peak_764	C1	chr10	86568888	86570154	Intergenic	-47729	NM_015045	NM_015045	ENSG00000062650	WAPL	WAPL cohesin release factor
cluster_1_peak_765	C1	chr10	86970591	86973743	intron (NM_133447, intron 1 of 11)	1831	NM_133447	NM_133447		AGAP11	ArfGAP with GTPase domain, ankyrin repeat and PH domain 11
cluster_1_peak_766	C1	chr10	87144310	87144705	intron (NM_001330112, intron 2 of 9)	49301	NM_019054	NM_019054	ENSG00000122376	SHLD2	shieldin complex subunit 2
cluster_1_peak_767	C1	chr10	87948546	87949635	intron (NM_001304718, intron 5 of 8)	85465	NM_001304718	NM_000314	ENSG00000171862	PTEN	phosphatase and tensin homolog
cluster_1_peak_768	C1	chr10	90822645	90822855	intron (NM_019860, intron 1 of 2)	35289	NM_019860	NM_000872	ENSG00000148680	HTR7	5-hydroxytryptamine receptor 7
cluster_1_peak_769	C1	chr10	92406982	92408510	Intergenic	-10915	NR_038243	NR_038243		MARK2P9	microtubule affinity regulating kinase 2 pseudogene 9
cluster_1_peak_770	C1	chr10	92410199	92411150	Intergenic	-7987	NR_038243	NR_038243		MARK2P9	microtubule affinity regulating kinase 2 pseudogene 9
cluster_1_peak_771	C1	chr10	92430536	92431022	Intergenic	12118	NR_038243	NR_038243		MARK2P9	microtubule affinity regulating kinase 2 pseudogene 9
cluster_1_peak_772	C1	chr10	92541600	92542933	intron (NR_136399, intron 1 of 25)	31240	NM_001322796	NM_004969	ENSG00000119912	IDE	insulin degrading enzyme
cluster_1_peak_773	C1	chr10	92543909	92544778	intron (NR_136399, intron 1 of 25)	29163	NM_001322796	NM_004969	ENSG00000119912	IDE	insulin degrading enzyme
cluster_1_peak_774	C1	chr10	92587952	92588472	Intergenic	-4918	NM_004523	NM_004523	ENSG00000138160	KIF11	kinesin family member 11
cluster_1_peak_775	C1	chr10	92656093	92657349	Intergenic	-33234	NM_002729	NM_002729	ENSG00000152804	HHEX	hematopoietically expressed homeobox
cluster_1_peak_776	C1	chr10	93237761	93239190	Intergenic	164582	NM_000783	NM_000783	ENSG00000095596	CYP26A1	cytochrome P450 family 26 subfamily A member 1
cluster_1_peak_777	C1	chr10	93464050	93464931	intron (NM_013451, intron 1 of 53)	17844	NM_013451	NM_013451	ENSG00000138119	MYOF	myoferlin
cluster_1_peak_778	C1	chr10	93465668	93466242	intron (NM_013451, intron 1 of 53)	16379	NM_013451	NM_013451	ENSG00000138119	MYOF	myoferlin
cluster_1_peak_779	C1	chr10	93475241	93476440	intron (NM_013451, intron 1 of 53)	6494	NM_013451	NM_013451	ENSG00000138119	MYOF	myoferlin
cluster_1_peak_780	C1	chr10	93750840	93751981	Intergenic	-6399	NR_131777	NM_005097	ENSG00000108231	LGI1	leucine rich glioma inactivated 1
cluster_1_peak_781	C1	chr10	94016894	94017664	intron (NM_001288989, intron 1 of 32)	23348	NM_016341	NM_016341	ENSG00000138193	PLCE1	phospholipase C epsilon 1
cluster_1_peak_782	C1	chr10	95565970	95566480	Intergenic	-4854	NM_001290295	NM_006434	ENSG00000095637	SORBS1	sorbin and SH3 domain containing 1
cluster_1_peak_783	C1	chr10	96454046	96454502	intron (NM_012465, intron 2 of 20)	59652	NM_012465	NM_012465	ENSG00000095587	TLL2	tolloid like 2
cluster_1_peak_784	C1	chr10	96772514	96773489	Intergenic	22735	NR_026712	NR_026712	ENSG00000236552	RPL13AP5	ribosomal protein L13a pseudogene 5
cluster_1_peak_785	C1	chr10	96800193	96800721	Intergenic	28307	NR_030338	NR_030338	ENSG00000207976	MIR607	microRNA 607
cluster_1_peak_786	C1	chr10	96840351	96841406	intron (NM_001170766, intron 2 of 8)	7933	NM_032440	NM_015652	ENSG00000196233	LCOR	ligand dependent nuclear receptor corepressor
cluster_1_peak_787	C1	chr10	97069797	97070581	intron (NM_003061, intron 4 of 36)	-32567	NR_038330	NR_038330	ENSG00000234855	SLIT1-AS1	SLIT1 antisense RNA 1
cluster_1_peak_788	C1	chr10	97267516	97268089	intron (NM_032900, intron 1 of 11)	2855	NM_001256423	NM_032900	ENSG00000213390	ARHGAP19	Rho GTPase activating protein 19
cluster_1_peak_789	C1	chr10	97278787	97279896	intron (NM_032900, intron 1 of 11)	-8684	NM_001256423	NM_032900	ENSG00000213390	ARHGAP19	Rho GTPase activating protein 19
cluster_1_peak_790	C1	chr10	97408488	97409098	Intergenic	-7423	NM_001145114	NM_015179	ENSG00000052749	RRP12	ribosomal RNA processing 12 homolog
cluster_1_peak_791	C1	chr10	97416351	97419652	TTS (NR_157582)	8056	NR_157582	NR_157582		LOC644215	uncharacterized LOC644215
cluster_1_peak_792	C1	chr10	97468648	97469096	intron (NM_001289403, intron 11 of 29)	22697	NM_198046	NM_032327	ENSG00000171307	ZDHHC16	zinc finger DHHC-type containing 16
cluster_1_peak_793	C1	chr10	97476194	97476619	intron (NM_001289403, intron 7 of 29)	22016	NM_022362	NM_022362	ENSG00000155229	MMS19	MMS19 homolog, cytosolic iron-sulfur assembly component
cluster_1_peak_794	C1	chr10	97527210	97527408	intron (NM_024954, intron 1 of 2)	28385	NM_024954	NM_024954	ENSG00000165886	UBTD1	ubiquitin domain containing 1
cluster_1_peak_795	C1	chr10	97539268	97540241	intron (NM_024954, intron 1 of 2)	-32687	NM_001291218	NM_020349	ENSG00000165887	ANKRD2	ankyrin repeat domain 2
cluster_1_peak_796	C1	chr10	97701366	97702474	Intergenic	-11810	NM_031484	NM_031484	ENSG00000155254	MARVELD1	MARVEL domain containing 1
cluster_1_peak_797	C1	chr10	97718643	97719320	TTS (NM_031484)	5251	NM_031484	NM_031484	ENSG00000155254	MARVELD1	MARVEL domain containing 1
cluster_1_peak_798	C1	chr10	99344684	99345090	intron (NM_020348, intron 1 of 10)	15531	NM_020348	NM_020348	ENSG00000119946	CNNM1	cyclin and CBS domain divalent metal cation transport mediator 1
cluster_1_peak_799	C1	chr10	99593095	99594224	Intergenic	26780	NM_031212	NM_031212	ENSG00000155287	SLC25A28	solute carrier family 25 member 28
cluster_1_peak_800	C1	chr10	99783972	99784931	intron (NM_000392, intron 1 of 31)	1811	NM_000392	NM_000392	ENSG00000023839	ABCC2	ATP binding cassette subfamily C member 2
cluster_1_peak_801	C1	chr10	99820589	99821399	intron (NM_000392, intron 19 of 31)	38354	NM_000392	NM_000392	ENSG00000023839	ABCC2	ATP binding cassette subfamily C member 2
cluster_1_peak_802	C1	chr10	99926497	99927256	promoter-TSS (NR_024130)	-329	NR_024130	NR_024130		DNMBP-AS1	DNMBP antisense RNA 1
cluster_1_peak_803	C1	chr10	100111027	100112148	Intergenic	-29718	NM_001308	NM_001308	ENSG00000120054	CPN1	carboxypeptidase N subunit 1
cluster_1_peak_804	C1	chr10	100380144	100381275	intron (NR_026762, intron 1 of 2)	7133	NR_026762	NR_026762	ENSG00000235823	OLMALINC	oligodendrocyte maturation-associated long intergenic non-coding RNA
cluster_1_peak_805	C1	chr10	101148125	101148842	Intergenic	-7217	NR_130724	NM_001085398	ENSG00000236311	TLX1NB	TLX1 neighbor
cluster_1_peak_806	C1	chr10	101719510	101720970	Intergenic	-24945	NM_001323541	NM_022039	ENSG00000107829	FBXW4	F-box and WD repeat domain containing 4
cluster_1_peak_807	C1	chr10	101908612	101909681	intron (NM_024541, intron 23 of 25)	-65226	NM_173192	NM_014591	ENSG00000120049	KCNIP2	potassium voltage-gated channel interacting protein 2
cluster_1_peak_808	C1	chr10	102035904	102038559	intron (NM_024541, intron 2 of 25)	18942	NM_024541	NM_024541	ENSG00000120029	ARMH3	armadillo like helical domain containing 3
cluster_1_peak_809	C1	chr10	102294811	102295003	intron (NM_001199378, intron 3 of 39)	49375	NM_004193	NM_004193	ENSG00000107862	GBF1	golgi brefeldin A resistant guanine nucleotide exchange factor 1
cluster_1_peak_810	C1	chr10	102388191	102389479	Intergenic	-5275	NM_001288724	NM_002502	ENSG00000077150	NFKB2	nuclear factor kappa B subunit 2
cluster_1_peak_811	C1	chr10	102438470	102441090	Intergenic	3268	NR_030169	NR_030169	ENSG00000202569	MIR146B	microRNA 146b
cluster_1_peak_812	C1	chr10	102454034	102456288	intron (NR_038937, intron 4 of 4)	-3618	NM_001363580	NM_024886		C10orf95	chromosome 10 open reading frame 95
cluster_1_peak_813	C1	chr10	102467860	102469085	intron (NM_024789, intron 2 of 9)	7077	NM_024789	NM_024789	ENSG00000138111	MFSD13A	major facilitator superfamily domain containing 13A
cluster_1_peak_814	C1	chr10	102638873	102640110	Intergenic	-5004	NM_030912	NM_030912	ENSG00000171206	TRIM8	tripartite motif containing 8
cluster_1_peak_815	C1	chr10	102657051	102657827	non-coding (NR_144321, exon 6 of 6)	12944	NM_001345950	NM_030912	ENSG00000171206	TRIM8	tripartite motif containing 8
cluster_1_peak_816	C1	chr10	102894468	102895842	intron (NM_020682, intron 10 of 10)	-23139	NM_199076	NM_017649	ENSG00000148842	CNNM2	cyclin and CBS domain divalent metal cation transport mediator 2
cluster_1_peak_817	C1	chr10	103254724	103255675	Intergenic	9312	NM_001143909	NM_001143909	ENSG00000235376	RPEL1	ribulose-5-phosphate-3-epimerase like 1
cluster_1_peak_818	C1	chr10	103354421	103355090	Intergenic	-3615	NM_001011663	NM_032154	ENSG00000156374	PCGF6	polycomb group ring finger 6
cluster_1_peak_819	C1	chr10	103512540	103513605	intron (NR_120676, intron 2 of 2)	4370	NR_120676	NR_120675	ENSG00000235470	NEURL1-AS1	NEURL1 antisense RNA 1
cluster_1_peak_820	C1	chr10	103607989	103608183	intron (NM_001365079, intron 7 of 8)	70129	NM_001365079	NM_014631	ENSG00000107957	SH3PXD2A	SH3 and PX domains 2A
cluster_1_peak_821	C1	chr10	103695399	103697313	intron (NM_014631, intron 5 of 13)	-18141	NM_001365079	NM_014631	ENSG00000107957	SH3PXD2A	SH3 and PX domains 2A
cluster_1_peak_822	C1	chr10	103731722	103733424	intron (NM_014631, intron 4 of 13)	-14206	NR_038940	NR_038940	ENSG00000280693	SH3PXD2A-AS1	SH3PXD2A antisense RNA 1
cluster_1_peak_823	C1	chr10	103789605	103790226	intron (NM_014631, intron 2 of 13)	43136	NR_038940	NR_038940	ENSG00000280693	SH3PXD2A-AS1	SH3PXD2A antisense RNA 1
cluster_1_peak_824	C1	chr10	103800829	103801308	intron (NM_014631, intron 2 of 13)	54289	NR_038940	NR_038940	ENSG00000280693	SH3PXD2A-AS1	SH3PXD2A antisense RNA 1
cluster_1_peak_825	C1	chr10	103802050	103802922	intron (NM_014631, intron 1 of 13)	52920	NM_014631	NM_014631	ENSG00000107957	SH3PXD2A	SH3 and PX domains 2A
cluster_1_peak_826	C1	chr10	103803774	103805372	intron (NM_014631, intron 1 of 13)	50833	NM_014631	NM_014631	ENSG00000107957	SH3PXD2A	SH3 and PX domains 2A
cluster_1_peak_827	C1	chr10	103846002	103846274	intron (NM_014631, intron 1 of 13)	9268	NM_014631	NM_014631	ENSG00000107957	SH3PXD2A	SH3 and PX domains 2A
cluster_1_peak_828	C1	chr10	103859803	103860184	Intergenic	-4587	NM_014631	NM_014631	ENSG00000107957	SH3PXD2A	SH3 and PX domains 2A
cluster_1_peak_829	C1	chr10	103899284	103900967	exon (NM_024928, exon 5 of 10)	18059	NM_024928	NM_024928	ENSG00000107960	STN1	STN1 subunit of CST complex
cluster_1_peak_830	C1	chr10	103928135	103930078	Intergenic	-10922	NM_024928	NM_024928	ENSG00000107960	STN1	STN1 subunit of CST complex
cluster_1_peak_831	C1	chr10	104471595	104471901	Intergenic	8527	NR_120624	NR_120624	ENSG00000225768	LINC02620	long intergenic non-protein coding RNA 2620
cluster_1_peak_832	C1	chr10	106015399	106015940	Intergenic	-124496	NR_134329	NR_134329	ENSG00000229775	LINC02624	long intergenic non-protein coding RNA 2624
cluster_1_peak_833	C1	chr10	106500046	106501071	Intergenic	360393	NR_134331	NR_134329	ENSG00000229775	LINC02624	long intergenic non-protein coding RNA 2624
cluster_1_peak_834	C1	chr10	107661465	107661883	Intergenic	407619	NR_125760	NR_125760	ENSG00000229981	LINC01435	long intergenic non-protein coding RNA 1435
cluster_1_peak_835	C1	chr10	110408014	110408941	Intergenic	-89430	NM_004419	NM_004419	ENSG00000138166	DUSP5	dual specificity phosphatase 5
cluster_1_peak_836	C1	chr10	110430445	110430732	Intergenic	-67319	NM_004419	NM_004419	ENSG00000138166	DUSP5	dual specificity phosphatase 5
cluster_1_peak_837	C1	chr10	110456533	110457214	Intergenic	-41034	NM_004419	NM_004419	ENSG00000138166	DUSP5	dual specificity phosphatase 5
cluster_1_peak_838	C1	chr10	110475671	110476265	Intergenic	-21939	NM_004419	NM_004419	ENSG00000138166	DUSP5	dual specificity phosphatase 5
cluster_1_peak_839	C1	chr10	110487260	110487910	Intergenic	-10322	NM_004419	NM_004419	ENSG00000138166	DUSP5	dual specificity phosphatase 5
cluster_1_peak_840	C1	chr10	112765916	112766073	intron (NM_001365713, intron 8 of 8)	-57502	NR_120684	NR_120684	ENSG00000260917	LOC103344931	uncharacterized LOC103344931
cluster_1_peak_841	C1	chr10	112917267	112918539	Intergenic	-32344	NM_001146283	NM_030756	ENSG00000148737	TCF7L2	transcription factor 7 like 2
cluster_1_peak_842	C1	chr10	112938516	112938987	Intergenic	-11496	NM_001146283	NM_030756	ENSG00000148737	TCF7L2	transcription factor 7 like 2
cluster_1_peak_843	C1	chr10	113229872	113230445	Intergenic	100887	NM_001349870	NM_030756	ENSG00000148737	TCF7L2	transcription factor 7 like 2
cluster_1_peak_844	C1	chr10	113844173	113844534	intron (NM_001271816, intron 5 of 9)	9729	NM_014881	NM_014881	ENSG00000198924	DCLRE1A	DNA cross-link repair 1A
cluster_1_peak_845	C1	chr10	114165162	114165319	intron (NM_018017, intron 1 of 15)	8939	NR_031747	NR_031747	ENSG00000284442	MIR2110	microRNA 2110
cluster_1_peak_846	C1	chr10	114346422	114346733	intron (NM_001001936, intron 1 of 18)	57925	NM_001001936	NM_032550	ENSG00000169129	AFAP1L2	actin filament associated protein 1 like 2
cluster_1_peak_847	C1	chr10	114841506	114842063	intron (NM_001135051, intron 5 of 16)	20004	NM_020940	NM_020940	ENSG00000151553	FAM160B1	family with sequence similarity 160 member B1
cluster_1_peak_848	C1	chr10	118959483	118960690	Intergenic	-69628	NM_199461	NM_199461	ENSG00000188613	NANOS1	nanos C2HC-type zinc finger 1
cluster_1_peak_849	C1	chr10	118963333	118964288	Intergenic	-65904	NM_199461	NM_199461	ENSG00000188613	NANOS1	nanos C2HC-type zinc finger 1
cluster_1_peak_850	C1	chr10	119091034	119091485	Intergenic	-10442	NM_003750	NM_003750	ENSG00000107581	EIF3A	eukaryotic translation initiation factor 3 subunit A
cluster_1_peak_851	C1	chr10	119536296	119537104	promoter-TSS (NM_002925)	-167	NM_002925	NM_002925	ENSG00000148908	RGS10	regulator of G protein signaling 10
cluster_1_peak_852	C1	chr10	120505101	120505282	intron (NM_001318169, intron 2 of 2)	48237	NR_134516	NM_001030059	ENSG00000203805	PLPP4	phospholipid phosphatase 4
cluster_1_peak_853	C1	chr10	121007363	121007607	Intergenic	156123	NM_018117	NM_018117	ENSG00000120008	WDR11	WD repeat domain 11
cluster_1_peak_854	C1	chr10	121632106	121633288	Intergenic	-34239	NM_000141	NM_000141	ENSG00000066468	FGFR2	fibroblast growth factor receptor 2
cluster_1_peak_855	C1	chr10	121821115	121821694	intron (NM_001001976, intron 10 of 11)	106627	NM_007041	NM_007041	ENSG00000107669	ATE1	arginyltransferase 1
cluster_1_peak_856	C1	chr10	121892754	121893142	intron (NM_001001976, intron 7 of 11)	35083	NM_007041	NM_007041	ENSG00000107669	ATE1	arginyltransferase 1
cluster_1_peak_857	C1	chr10	121935628	121936323	intron (NR_120495, intron 1 of 1)	-7174	NM_001288736	NM_007041	ENSG00000107669	ATE1	arginyltransferase 1
cluster_1_peak_858	C1	chr10	122063129	122063560	intron (NM_206861, intron 3 of 19)	-49541	NM_001291879	NM_006997	ENSG00000138162	TACC2	transforming acidic coiled-coil containing protein 2
cluster_1_peak_859	C1	chr10	123781841	123782536	intron (NM_198148, intron 6 of 13)	109619	NM_198148	NM_198148	ENSG00000121898	CPXM2	carboxypeptidase X, M14 family member 2
cluster_1_peak_860	C1	chr10	124035182	124036413	intron (NM_014863, intron 5 of 5)	56609	NM_015892	NM_014863	ENSG00000182022	CHST15	carbohydrate sulfotransferase 15
cluster_1_peak_861	C1	chr10	124075893	124078344	intron (NM_001270765, intron 1 of 5)	15288	NM_015892	NM_014863	ENSG00000182022	CHST15	carbohydrate sulfotransferase 15
cluster_1_peak_862	C1	chr10	124385223	124386851	Intergenic	32886	NM_001322971	NM_000274	ENSG00000065154	OAT	ornithine aminotransferase
cluster_1_peak_863	C1	chr10	124422420	124424915	Intergenic	-4691	NM_000274	NM_000274	ENSG00000065154	OAT	ornithine aminotransferase
cluster_1_peak_864	C1	chr10	124428293	124429158	Intergenic	-9749	NM_000274	NM_000274	ENSG00000065154	OAT	ornithine aminotransferase
cluster_1_peak_865	C1	chr10	124435335	124437388	Intergenic	13674	NM_001146340	NM_001146340	ENSG00000229544	NKX1-2	NK1 homeobox 2
cluster_1_peak_866	C1	chr10	124439665	124441090	Intergenic	9658	NM_001146340	NM_001146340	ENSG00000229544	NKX1-2	NK1 homeobox 2
cluster_1_peak_867	C1	chr10	124954018	124955271	intron (NM_017580, intron 1 of 8)	12521	NM_017580	NM_017580	ENSG00000019995	ZRANB1	zinc finger RANBP2-type containing 1
cluster_1_peak_868	C1	chr10	125010585	125010769	intron (NM_001290214, intron 3 of 10)	-4659	NM_001363508	NM_001329	ENSG00000175029	CTBP2	C-terminal binding protein 2
cluster_1_peak_869	C1	chr10	125023231	125023948	intron (NM_001290214, intron 3 of 10)	4482	NM_022802	NM_001329	ENSG00000175029	CTBP2	C-terminal binding protein 2
cluster_1_peak_870	C1	chr10	125037070	125037769	intron (NM_001290214, intron 3 of 10)	-4549	NR_036178	NR_036178	ENSG00000264572	MIR4296	microRNA 4296
cluster_1_peak_871	C1	chr10	125041685	125043443	intron (NM_001321013, intron 1 of 9)	-9694	NR_036178	NR_036178	ENSG00000264572	MIR4296	microRNA 4296
cluster_1_peak_872	C1	chr10	125045216	125046798	intron (NM_001321013, intron 1 of 9)	-13137	NR_036178	NR_036178	ENSG00000264572	MIR4296	microRNA 4296
cluster_1_peak_873	C1	chr10	125073291	125074520	intron (NM_001321013, intron 1 of 9)	-41035	NR_036178	NR_036178	ENSG00000264572	MIR4296	microRNA 4296
cluster_1_peak_874	C1	chr10	125102435	125102942	intron (NM_001321013, intron 1 of 9)	56089	NM_001321014	NM_001329	ENSG00000175029	CTBP2	C-terminal binding protein 2
cluster_1_peak_875	C1	chr10	125230980	125231971	Intergenic	-70445	NM_001083914	NM_001329	ENSG00000175029	CTBP2	C-terminal binding protein 2
cluster_1_peak_876	C1	chr10	126424925	126425498	promoter-TSS (NR_148989)	-719	NR_148989	NR_148989		LOC728158	uncharacterized LOC728158
cluster_1_peak_877	C1	chr10	126755368	126755841	Intergenic	-85094	NR_146939	NM_001004298	ENSG00000154493	C10orf90	chromosome 10 open reading frame 90
cluster_1_peak_878	C1	chr10	126910215	126910693	intron (NM_001290223, intron 1 of 51)	5045	NM_001380	NM_001380	ENSG00000150760	DOCK1	dedicator of cytokinesis 1
cluster_1_peak_879	C1	chr10	126911347	126912868	intron (NM_001290223, intron 1 of 51)	6698	NM_001380	NM_001380	ENSG00000150760	DOCK1	dedicator of cytokinesis 1
cluster_1_peak_880	C1	chr10	128440279	128441075	Intergenic	154727	NR_120619	NR_120619	ENSG00000280953	LINC01163	long intergenic non-protein coding RNA 1163
cluster_1_peak_881	C1	chr10	128922203	128923248	Intergenic	9892	NR_148990	NR_148990	ENSG00000224190	LINC02667	long intergenic non-protein coding RNA 2667
cluster_1_peak_882	C1	chr10	130655777	130656519	Intergenic	306520	NR_036180	NR_036180	ENSG00000264803	MIR378C	microRNA 378c
cluster_1_peak_883	C1	chr10	130929571	130930297	Intergenic	32734	NR_036180	NR_036180	ENSG00000264803	MIR378C	microRNA 378c
cluster_1_peak_884	C1	chr10	131114658	131116173	intron (NM_174937, intron 9 of 11)	20197	NR_120623	NR_120623	ENSG00000230098	TCERG1L-AS1	TCERG1L antisense RNA 1
cluster_1_peak_885	C1	chr10	131294017	131294393	intron (NM_174937, intron 3 of 11)	17516	NM_174937	NM_174937	ENSG00000176769	TCERG1L	transcription elongation regulator 1 like
cluster_1_peak_886	C1	chr10	131897395	131898089	Intergenic	-3266	NM_001291310	NM_018461	ENSG00000175470	PPP2R2D	protein phosphatase 2 regulatory subunit Bdelta
cluster_1_peak_887	C1	chr10	131997292	131998413	Intergenic	-15839	NM_004052	NM_004052	ENSG00000176171	BNIP3	BCL2 interacting protein 3
cluster_1_peak_888	C1	chr10	132413496	132414087	intron (NM_138499, intron 2 of 2)	16591	NM_001098637	NM_138499	ENSG00000171813	PWWP2B	PWWP domain containing 2B
cluster_1_peak_889	C1	chr10	132417986	132419422	TTS (NM_138499)	21504	NM_001098637	NM_138499	ENSG00000171813	PWWP2B	PWWP domain containing 2B
cluster_1_peak_890	C1	chr10	132447750	132449499	TTS (NR_149317)	3435	NR_149317	NR_149317		C10orf91	chromosome 10 open reading frame 91 (putative)
cluster_1_peak_891	C1	chr10	132516924	132519305	intron (NR_158224, intron 2 of 3)	18809	NR_158224	NR_158224		LOC107984282	uncharacterized LOC107984282
cluster_1_peak_892	C1	chr10	132532292	132533360	intron (NR_158224, intron 1 of 3)	4097	NR_158224	NR_158224		LOC107984282	uncharacterized LOC107984282
cluster_1_peak_893	C1	chr10	132912933	132913912	intron (NM_001200049, intron 17 of 57)	29148	NM_001200049	NM_017609	ENSG00000171811	CFAP46	cilia and flagella associated protein 46
cluster_1_peak_894	C1	chr10	132947238	132947748	promoter-TSS (NR_120626)	-197	NR_120626	NR_120626	ENSG00000232903	LINC01166	long intergenic non-protein coding RNA 1166
cluster_1_peak_895	C1	chr10	132961842	132962587	promoter-TSS (NR_125763)	23	NR_125763	NR_125763	ENSG00000224758	LINC01167	long intergenic non-protein coding RNA 1167
cluster_1_peak_896	C1	chr10	133278584	133279275	non-coding (NR_046330, exon 18 of 18)	-2061	NM_001164490	NM_001109	ENSG00000151651	ADAM8	ADAM metallopeptidase domain 8
cluster_1_peak_897	C1	chr11	328375	329913	Intergenic	-8284	NM_021034	NM_021034	ENSG00000142089	IFITM3	interferon induced transmembrane protein 3
cluster_1_peak_898	C1	chr11	455022	456337	intron (NM_030783, intron 1 of 11)	5400	NM_001329545	NM_030783	ENSG00000174915	PTDSS2	phosphatidylserine synthase 2
cluster_1_peak_899	C1	chr11	602918	604724	intron (NM_001286582, intron 10 of 17).2	12129	NM_004029	NM_001572	ENSG00000185507	IRF7	interferon regulatory factor 7
cluster_1_peak_900	C1	chr11	736425	738517	Intergenic	-9993	NM_006755	NM_006755	ENSG00000177156	TALDO1	transaldolase 1
cluster_1_peak_901	C1	chr11	955315	955762	intron (NR_144509, intron 1 of 20)	29668	NM_012305	NM_012305	ENSG00000183020	AP2A2	adaptor related protein complex 2 subunit alpha 2
cluster_1_peak_902	C1	chr11	1977887	1979541	Intergenic	11206	NR_024471	NR_024471	ENSG00000226416	MRPL23-AS1	MRPL23 antisense RNA 1
cluster_1_peak_903	C1	chr11	2234096	2235355	Intergenic	36227	NM_005170	NM_005170	ENSG00000183734	ASCL2	achaete-scute family bHLH transcription factor 2
cluster_1_peak_904	C1	chr11	2247693	2247876	Intergenic	23168	NM_005170	NM_005170	ENSG00000183734	ASCL2	achaete-scute family bHLH transcription factor 2
cluster_1_peak_905	C1	chr11	2338226	2340353	intron (NR_108080, intron 1 of 2)	-36149	NR_138249	NM_014144	ENSG00000110665	C11orf21	chromosome 11 open reading frame 21
cluster_1_peak_906	C1	chr11	2359716	2361204	intron (NR_108080, intron 1 of 2)	-15717	NM_001297649	NM_004356	ENSG00000110651	CD81	CD81 molecule
cluster_1_peak_907	C1	chr11	2390203	2391284	intron (NM_004356, intron 2 of 7)	-10007	NM_005706	NM_005706	ENSG00000184281	TSSC4	tumor suppressing subtransferable candidate 4
cluster_1_peak_908	C1	chr11	2532728	2535131	intron (NM_181798, intron 2 of 15)	72475	NM_181798	NM_000218	ENSG00000053918	KCNQ1	potassium voltage-gated channel subfamily Q member 1
cluster_1_peak_909	C1	chr11	2904219	2905018	intron (NM_002555, intron 2 of 10)	-1043	NM_001302862	NM_007105	ENSG00000254827	SLC22A18AS	solute carrier family 22 member 18 antisense
cluster_1_peak_910	C1	chr11	2980259	2981861	intron (NM_001369380, intron 1 of 14)	10043	NM_001369388	NM_005969	ENSG00000205531	NAP1L4	nucleosome assembly protein 1 like 4
cluster_1_peak_911	C1	chr11	3537636	3538009	intron (NR_126335, intron 1 of 2)	34165	NR_126335	NR_126335	ENSG00000255367	LOC101927708	uncharacterized LOC101927708
cluster_1_peak_912	C1	chr11	4018791	4018952	intron (NM_001277962, intron 2 of 12)	-75814	NM_001318064	NM_001033	ENSG00000167325	RRM1	ribonucleotide reductase catalytic subunit M1
cluster_1_peak_913	C1	chr11	4136534	4137369	intron (NM_001318064, intron 17 of 17)	20873	NM_001318065	NM_001033	ENSG00000167325	RRM1	ribonucleotide reductase catalytic subunit M1
cluster_1_peak_914	C1	chr11	4781865	4782895	Intergenic	-12442	NM_001004752	NM_001004752	ENSG00000280021	OR51F1	olfactory receptor family 51 subfamily F member 1 (gene/pseudogene)
cluster_1_peak_915	C1	chr11	7515940	7516308	intron (NM_003621, intron 1 of 23)	2125	NM_003621	NM_003621	ENSG00000166387	PPFIBP2	PPFIA binding protein 2
cluster_1_peak_916	C1	chr11	8226632	8227961	intron (NM_002315, intron 2 of 3)	36582	NM_002315	NM_002315	ENSG00000166407	LMO1	LIM domain only 1
cluster_1_peak_917	C1	chr11	8229132	8229805	intron (NM_002315, intron 2 of 3)	34410	NM_002315	NM_002315	ENSG00000166407	LMO1	LIM domain only 1
cluster_1_peak_918	C1	chr11	8466893	8467695	intron (NM_001289059, intron 1 of 10)	126682	NM_030906	NM_030906	ENSG00000130413	STK33	serine/threonine kinase 33
cluster_1_peak_919	C1	chr11	8720840	8721815	intron (NM_005418, intron 7 of 22)	35888	NR_002977	NR_002977	ENSG00000212607	SNORA3B	small nucleolar RNA, H/ACA box 3B
cluster_1_peak_920	C1	chr11	9057879	9058503	intron (NM_001367977, intron 9 of 22)	32188	NR_049874	NR_049874	ENSG00000264984	MIR5691	microRNA 5691
cluster_1_peak_921	C1	chr11	9097453	9098350	Intergenic	3538	NR_027713	NR_027713	ENSG00000213538	KRT8P41	keratin 8 pseudogene 41
cluster_1_peak_922	C1	chr11	9210520	9211247	intron (NR_145966, intron 1 of 21)	54443	NR_145966	NM_015213	ENSG00000184014	DENND5A	DENN domain containing 5A
cluster_1_peak_923	C1	chr11	9228053	9228428	intron (NR_145966, intron 1 of 21)	37086	NR_145966	NM_015213	ENSG00000184014	DENND5A	DENN domain containing 5A
cluster_1_peak_924	C1	chr11	9268912	9270120	Intergenic	-4166	NM_001348749	NM_015213	ENSG00000184014	DENND5A	DENN domain containing 5A
cluster_1_peak_925	C1	chr11	9329026	9329824	Intergenic	-14832	NM_015012	NM_015012	ENSG00000166471	TMEM41B	transmembrane protein 41B
cluster_1_peak_926	C1	chr11	9337117	9337589	Intergenic	-22760	NM_015012	NM_015012	ENSG00000166471	TMEM41B	transmembrane protein 41B
cluster_1_peak_927	C1	chr11	9355344	9356305	Intergenic	-28828	NM_006391	NM_006391	ENSG00000205339	IPO7	importin 7
cluster_1_peak_928	C1	chr11	9451769	9452375	Intergenic	8626	NR_036539	NR_036539	ENSG00000268403	LOC644656	uncharacterized LOC644656
cluster_1_peak_929	C1	chr11	9511183	9512756	intron (NM_001282656, intron 12 of 15)	50957	NM_003442	NM_003442	ENSG00000166478	ZNF143	zinc finger protein 143
cluster_1_peak_930	C1	chr11	9611349	9611919	Intergenic	36947	NM_001143976	NM_003390	ENSG00000166483	WEE1	WEE1 G2 checkpoint kinase
cluster_1_peak_931	C1	chr11	9619593	9620582	Intergenic	-43990	NM_001297714	NM_015055	ENSG00000133789	SWAP70	switching B cell complex subunit SWAP70
cluster_1_peak_932	C1	chr11	9774607	9775833	intron (NR_036485, intron 1 of 2)	-15687	NR_033972	NR_033972	ENSG00000245522	LINC02709	long intergenic non-protein coding RNA 2709
cluster_1_peak_933	C1	chr11	9799711	9800360	intron (NM_030962, intron 32 of 39)	-39107	NR_120539	NR_120539	ENSG00000255476	LOC101928008	uncharacterized LOC101928008
cluster_1_peak_934	C1	chr11	9900223	9900729	intron (NM_030962, intron 16 of 39)	61334	NR_120539	NR_120539	ENSG00000255476	LOC101928008	uncharacterized LOC101928008
cluster_1_peak_935	C1	chr11	9908633	9909433	intron (NM_030962, intron 16 of 39)	69891	NR_120539	NR_120539	ENSG00000255476	LOC101928008	uncharacterized LOC101928008
cluster_1_peak_936	C1	chr11	10390901	10391344	intron (NR_103765, intron 2 of 3)	-59199	NM_001172431	NM_000480	ENSG00000133805	AMPD3	adenosine monophosphate deaminase 3
cluster_1_peak_937	C1	chr11	10406271	10406537	intron (NR_103765, intron 2 of 3)	-43917	NM_001172431	NM_000480	ENSG00000133805	AMPD3	adenosine monophosphate deaminase 3
cluster_1_peak_938	C1	chr11	10842930	10843775	Intergenic	14701	NM_001143667	NM_021211	ENSG00000236287	ZBED5	zinc finger BED-type containing 5
cluster_1_peak_939	C1	chr11	11550538	11554059	intron (NM_001363464, intron 1 of 9)	69707	NM_001363464	NM_198516	ENSG00000110328	GALNT18	polypeptide N-acetylgalactosaminyltransferase 18
cluster_1_peak_940	C1	chr11	12180792	12181180	intron (NR_144420, intron 3 of 27)	17303	NR_106739	NR_106739	ENSG00000275373	MIR6124	microRNA 6124
cluster_1_peak_941	C1	chr11	12508032	12509331	intron (NM_018222, intron 7 of 12)	131110	NM_018222	NM_018222	ENSG00000197702	PARVA	parvin alpha
cluster_1_peak_942	C1	chr11	12871782	12872070	intron (NM_021961, intron 5 of 12)	117622	NR_038904	NR_038904	ENSG00000251381	LINC00958	long intergenic non-protein coding RNA 958
cluster_1_peak_943	C1	chr11	15016589	15018142	Intergenic	-45014	NM_001741	NM_001741	ENSG00000110680	CALCA	calcitonin related polypeptide alpha
cluster_1_peak_944	C1	chr11	16820372	16820924	intron (NM_001329630, intron 10 of 26)	82001	NM_014267	NM_014267	ENSG00000110696	C11orf58	chromosome 11 open reading frame 58
cluster_1_peak_945	C1	chr11	21105186	21105577	intron (NM_201551, intron 12 of 18)	435795	NM_006157	NM_006157	ENSG00000165973	NELL1	neural EGFL like 1
cluster_1_peak_946	C1	chr11	23879608	23880244	Intergenic	-460736	NR_107021	NR_107021	ENSG00000275868	MIR8054	microRNA 8054
cluster_1_peak_947	C1	chr11	27882263	27882610	Intergenic	-160406	NM_170731	NM_001709	ENSG00000176697	BDNF	brain derived neurotrophic factor
cluster_1_peak_948	C1	chr11	31442207	31442647	intron (NM_001304274, intron 4 of 5)	67195	NM_144981	NM_144981	ENSG00000148950	IMMP1L	inner mitochondrial membrane peptidase subunit 1
cluster_1_peak_949	C1	chr11	33044032	33044552	intron (NM_001145541, intron 2 of 9)	4277	NM_001145541	NM_018393	ENSG00000176148	TCP11L1	t-complex 11 like 1
cluster_1_peak_950	C1	chr11	33310668	33311091	intron (NM_001278162, intron 2 of 15)	52548	NM_001278162	NM_005734	ENSG00000110422	HIPK3	homeodomain interacting protein kinase 3
cluster_1_peak_951	C1	chr11	34033497	34034496	Intergenic	-17735	NM_005898	NM_005898	ENSG00000135387	CAPRIN1	cell cycle associated protein 1
cluster_1_peak_952	C1	chr11	34148804	34149173	Intergenic	43359	NM_024662	NM_024662	ENSG00000135372	NAT10	N-acetyltransferase 10
cluster_1_peak_953	C1	chr11	34245365	34246373	intron (NM_145804, intron 1 of 16)	112141	NM_145804	NM_145804	ENSG00000166016	ABTB2	ankyrin repeat and BTB domain containing 2
cluster_1_peak_954	C1	chr11	34254840	34255419	intron (NM_145804, intron 1 of 16)	102881	NM_145804	NM_145804	ENSG00000166016	ABTB2	ankyrin repeat and BTB domain containing 2
cluster_1_peak_955	C1	chr11	34270429	34271268	intron (NM_145804, intron 1 of 16)	87162	NM_145804	NM_145804	ENSG00000166016	ABTB2	ankyrin repeat and BTB domain containing 2
cluster_1_peak_956	C1	chr11	34274661	34275280	intron (NM_145804, intron 1 of 16)	83040	NM_145804	NM_145804	ENSG00000166016	ABTB2	ankyrin repeat and BTB domain containing 2
cluster_1_peak_957	C1	chr11	34307203	34308418	intron (NM_145804, intron 1 of 16)	50200	NM_145804	NM_145804	ENSG00000166016	ABTB2	ankyrin repeat and BTB domain containing 2
cluster_1_peak_958	C1	chr11	34903099	34903650	intron (NM_015957, intron 1 of 6)	-12756	NM_001166158	NM_003477	ENSG00000110435	PDHX	pyruvate dehydrogenase complex component X
cluster_1_peak_959	C1	chr11	35347642	35348840	intron (NM_001195728, intron 1 of 11)	71317	NM_004171	NM_004171	ENSG00000110436	SLC1A2	solute carrier family 1 member 2
cluster_1_peak_960	C1	chr11	36145937	36146718	intron (NM_001304263, intron 3 of 4)	-68426	NR_135064	NR_135064		LOC101928510	uncharacterized LOC101928510
cluster_1_peak_961	C1	chr11	37597820	37598186	Intergenic	-340598	NR_135110	NR_135110	ENSG00000254516	LINC02760	long intergenic non-protein coding RNA 2760
cluster_1_peak_962	C1	chr11	37859051	37860012	Intergenic	-79070	NR_135110	NR_135110	ENSG00000254516	LINC02760	long intergenic non-protein coding RNA 2760
cluster_1_peak_963	C1	chr11	40037095	40037365	Intergenic	255900	NR_047674	NM_020929	ENSG00000148948	LRRC4C	leucine rich repeat containing 4C
cluster_1_peak_964	C1	chr11	41753979	41754677	intron (NR_120584, intron 2 of 5)	39760	NR_120584	NR_120584	ENSG00000255171	LINC01499	long intergenic non-protein coding RNA 1499
cluster_1_peak_965	C1	chr11	45756644	45757374	Intergenic	-14423	NR_027134	NM_199137	ENSG00000205106	LINC02716	long intergenic non-protein coding RNA 2716
cluster_1_peak_966	C1	chr11	45825935	45826804	Intergenic	-20749	NM_001127457	NM_021117	ENSG00000121671	CRY2	cryptochrome circadian regulator 2
cluster_1_peak_967	C1	chr11	45927917	45929255	TTS (NM_001352032)	5930	NM_001300721	NM_152312	ENSG00000165905	LARGE2	LARGE xylosyl- and glucuronyltransferase 2
cluster_1_peak_968	C1	chr11	46159678	46160446	Intergenic	-11893	NR_120565	NR_120565	ENSG00000255314	LOC101928894	uncharacterized LOC101928894
cluster_1_peak_969	C1	chr11	46240414	46241476	Intergenic	-36717	NM_052854	NM_052854	ENSG00000157613	CREB3L1	cAMP responsive element binding protein 3 like 1
cluster_1_peak_970	C1	chr11	46306268	46309061	intron (NM_052854, intron 2 of 11)	-25262	NM_201532	NM_003646	ENSG00000149091	DGKZ	diacylglycerol kinase zeta
cluster_1_peak_971	C1	chr11	46584581	46586203	intron (NM_001267782, intron 1 of 19)	2052	NR_160027	NM_017749	ENSG00000110497	AMBRA1	autophagy and beclin 1 regulator 1
cluster_1_peak_972	C1	chr11	46625402	46626940	intron (NM_001346326, intron 2 of 17)	8895	NM_001346348	NM_014741	ENSG00000175224	ATG13	autophagy related 13
cluster_1_peak_973	C1	chr11	46633292	46635008	intron (NM_001346351, intron 3 of 17)	16874	NM_001346348	NM_014741	ENSG00000175224	ATG13	autophagy related 13
cluster_1_peak_974	C1	chr11	46674487	46675536	non-coding (NR_144422, exon 18 of 18)	25608	NM_004308	NM_004308	ENSG00000175220	ARHGAP1	Rho GTPase activating protein 1
cluster_1_peak_975	C1	chr11	46723572	46725000	intron (NM_000506, intron 6 of 13)	5073	NM_001311257	NM_000506	ENSG00000180210	F2	coagulation factor II, thrombin
cluster_1_peak_976	C1	chr11	46769400	46769953	intron (NM_001008938, intron 26 of 43)	-7177	NR_003056	NR_003056	ENSG00000212135	SNORD67	small nucleolar RNA, C/D box 67
cluster_1_peak_977	C1	chr11	46896993	46897419	intron (NM_002334, intron 7 of 37)	21344	NM_002334	NM_002334	ENSG00000134569	LRP4	LDL receptor related protein 4
cluster_1_peak_978	C1	chr11	46906343	46907068	intron (NM_002334, intron 1 of 37)	11845	NM_002334	NM_002334	ENSG00000134569	LRP4	LDL receptor related protein 4
cluster_1_peak_979	C1	chr11	47036944	47037318	intron (NR_103472, intron 2 of 7)	100370	NR_103472	NM_024113	ENSG00000149179	C11orf49	chromosome 11 open reading frame 49
cluster_1_peak_980	C1	chr11	47189222	47189689	Intergenic	-3021	NM_016223	NM_016223	ENSG00000165912	PACSIN3	protein kinase C and casein kinase substrate in neurons 3
cluster_1_peak_981	C1	chr11	47193331	47195089	Intergenic	-7776	NM_016223	NM_016223	ENSG00000165912	PACSIN3	protein kinase C and casein kinase substrate in neurons 3
cluster_1_peak_982	C1	chr11	47512802	47513674	intron (NM_001330272, intron 1 of 15)	10750	NM_001172639	NM_006560	ENSG00000149187	CELF1	CUGBP Elav-like family member 1
cluster_1_peak_983	C1	chr11	47538201	47540628	intron (NM_006560, intron 1 of 13)	13718	NM_006560	NM_006560	ENSG00000149187	CELF1	CUGBP Elav-like family member 1
cluster_1_peak_984	C1	chr11	47703482	47704592	intron (NM_024783, intron 7 of 18).2	11332	NM_024783	NM_024783	ENSG00000165923	AGBL2	ATP/GTP binding protein like 2
cluster_1_peak_985	C1	chr11	47705913	47707428	intron (NM_024783, intron 4 of 18).2	8699	NM_024783	NM_024783	ENSG00000165923	AGBL2	ATP/GTP binding protein like 2
cluster_1_peak_986	C1	chr11	47943798	47945016	Intergenic	-36152	NM_001098503	NM_002843	ENSG00000149177	PTPRJ	protein tyrosine phosphatase receptor type J
cluster_1_peak_987	C1	chr11	48051024	48052462	intron (NM_001098503, intron 1 of 8)	-45039	NR_036119	NR_036119	ENSG00000263693	MIR3161	microRNA 3161
cluster_1_peak_988	C1	chr11	48055724	48057241	intron (NM_001098503, intron 1 of 8)	-40300	NR_036119	NR_036119	ENSG00000263693	MIR3161	microRNA 3161
cluster_1_peak_989	C1	chr11	48090632	48092189	intron (NM_001098503, intron 1 of 8)	-5372	NR_036119	NR_036119	ENSG00000263693	MIR3161	microRNA 3161
cluster_1_peak_990	C1	chr11	48272551	48272913	Intergenic	8871	NM_001004726	NM_001004726	ENSG00000176567	OR4X1	olfactory receptor family 4 subfamily X member 1 (gene/pseudogene)
cluster_1_peak_991	C1	chr11	49505044	49505753	Intergenic	-53130	NR_027044	NR_027044	ENSG00000205035	LOC440040	glutamate metabotropic receptor 5 pseudogene
cluster_1_peak_992	C1	chr11	57155128	57156799	Intergenic	-25990	NM_001005210	NM_001005210	ENSG00000183908	LRRC55	leucine rich repeat containing 55
cluster_1_peak_993	C1	chr11	57283572	57284697	Intergenic	40818	NM_033396	NM_033396	ENSG00000149115	TNKS1BP1	tankyrase 1 binding protein 1
cluster_1_peak_994	C1	chr11	57732730	57734047	intron (NM_001347891, intron 2 of 7)	-7862	NM_001321335	NM_170746	ENSG00000211450	SELENOH	selenoprotein H
cluster_1_peak_995	C1	chr11	57788030	57788754	intron (NM_001085467, intron 1 of 16)	26590	NM_001085459	NM_001331	ENSG00000198561	CTNND1	catenin delta 1
cluster_1_peak_996	C1	chr11	57942835	57943429	Intergenic	-80749	NM_001005212	NM_001005212	ENSG00000186509	OR9Q1	olfactory receptor family 9 subfamily Q member 1
cluster_1_peak_997	C1	chr11	59625398	59626433	Intergenic	-10141	NM_002556	NM_002556	ENSG00000110048	OSBP	oxysterol binding protein
cluster_1_peak_998	C1	chr11	60713110	60714911	intron (NM_031457, intron 5 of 6)	-9999	NM_001354471	NM_001310141	ENSG00000214782	MS4A18	membrane spanning 4-domains A18
cluster_1_peak_999	C1	chr11	61488177	61489247	intron (NM_145017, intron 11 of 13)	7592	NM_001170753	NM_145017	ENSG00000162148	PPP1R32	protein phosphatase 1 regulatory subunit 32
cluster_1_peak_1000	C1	chr11	61663049	61664323	Intergenic	-16705	NM_006133	NM_006133	ENSG00000134780	DAGLA	diacylglycerol lipase alpha
cluster_1_peak_1001	C1	chr11	61707957	61709453	intron (NM_006133, intron 1 of 19)	28314	NM_006133	NM_006133	ENSG00000134780	DAGLA	diacylglycerol lipase alpha
cluster_1_peak_1002	C1	chr11	61715592	61717625	intron (NM_006133, intron 1 of 19)	-36028	NM_001127392	NM_013279	ENSG00000124920	MYRF	myelin regulatory factor
cluster_1_peak_1003	C1	chr11	61730931	61732304	intron (NM_006133, intron 9 of 19)	-21019	NM_001127392	NM_013279	ENSG00000124920	MYRF	myelin regulatory factor
cluster_1_peak_1004	C1	chr11	61834491	61835914	intron (NM_004265, intron 1 of 11)	6902	NM_004265	NM_004265	ENSG00000134824	FADS2	fatty acid desaturase 2
cluster_1_peak_1005	C1	chr11	61881236	61882771	intron (NM_021727, intron 1 of 11)	-3725	NR_106804	NR_106804	ENSG00000277892	MIR6746	microRNA 6746
cluster_1_peak_1006	C1	chr11	61885384	61886906	intron (NM_021727, intron 1 of 11)	5400	NM_021727	NM_021727	ENSG00000221968	FADS3	fatty acid desaturase 3
cluster_1_peak_1007	C1	chr11	62017900	62018180	Intergenic	-50406	NM_002032	NM_002032	ENSG00000167996	FTH1	ferritin heavy chain 1
cluster_1_peak_1008	C1	chr11	62025512	62026104	Intergenic	-58174	NM_002032	NM_002032	ENSG00000167996	FTH1	ferritin heavy chain 1
cluster_1_peak_1009	C1	chr11	62171181	62173214	Intergenic	-18019	NM_006552	NM_006552	ENSG00000168515	SCGB1D1	secretoglobin family 1D member 1
cluster_1_peak_1010	C1	chr11	62193457	62196866	Intergenic	4945	NM_006552	NM_006552	ENSG00000168515	SCGB1D1	secretoglobin family 1D member 1
cluster_1_peak_1011	C1	chr11	62242034	62242271	promoter-TSS (NM_006551)	-87	NM_006551	NM_006551	ENSG00000124935	SCGB1D2	secretoglobin family 1D member 2
cluster_1_peak_1012	C1	chr11	62325797	62327776	Intergenic	-10662	NM_025080	NM_025080	ENSG00000162174	ASRGL1	asparaginase like 1
cluster_1_peak_1013	C1	chr11	62333871	62334113	Intergenic	-3456	NM_025080	NM_025080	ENSG00000162174	ASRGL1	asparaginase like 1
cluster_1_peak_1014	C1	chr11	62355111	62355675	intron (NM_025080, intron 2 of 6)	17945	NM_001083926	NM_025080	ENSG00000162174	ASRGL1	asparaginase like 1
cluster_1_peak_1015	C1	chr11	62367479	62368924	intron (NM_025080, intron 4 of 6)	30753	NM_001083926	NM_025080	ENSG00000162174	ASRGL1	asparaginase like 1
cluster_1_peak_1016	C1	chr11	62371118	62371680	intron (NM_025080, intron 4 of 6)	33951	NM_001083926	NM_025080	ENSG00000162174	ASRGL1	asparaginase like 1
cluster_1_peak_1017	C1	chr11	62382268	62383170	intron (NM_025080, intron 4 of 6)	-36314	NM_003357	NM_003357	ENSG00000149021	SCGB1A1	secretoglobin family 1A member 1
cluster_1_peak_1018	C1	chr11	62500182	62500800	intron (NM_024060, intron 4 of 5)	45173	NM_001346446	NM_001620	ENSG00000124942	AHNAK	AHNAK nucleoprotein
cluster_1_peak_1019	C1	chr11	62606527	62607466	exon (NM_001300793, exon 12 of 22)	-5131	NM_004739	NM_004739	ENSG00000149480	MTA2	metastasis associated 1 family member 2
cluster_1_peak_1020	C1	chr11	62657125	62657343	Intergenic	-3932	NM_030628	NM_030628	ENSG00000185085	INTS5	integrator complex subunit 5
cluster_1_peak_1021	C1	chr11	62697540	62698140	intron (NM_001122955, intron 3 of 10)	-8310	NM_203422	NM_203422	ENSG00000177363	LRRN4CL	LRRN4 C-terminal like
cluster_1_peak_1022	C1	chr11	62712994	62713796	3' UTR (NM_001079559, exon 14 of 14)	-3776	NR_037948	NM_032667	ENSG00000168000	BSCL2	BSCL2 lipid droplet biogenesis associated, seipin
cluster_1_peak_1023	C1	chr11	62750850	62751895	3' UTR (NM_001363108, exon 2 of 2)	2788	NM_001363109	NM_024784	ENSG00000185670	ZBTB3	zinc finger and BTB domain containing 3
cluster_1_peak_1024	C1	chr11	62890217	62895161	Intergenic	10990	NR_037193	NM_002394	ENSG00000168003	SLC3A2	solute carrier family 3 member 2
cluster_1_peak_1025	C1	chr11	63105473	63105969	intron (NM_001136506, intron 4 of 9)	38500	NM_173586	NM_173586	ENSG00000197658	SLC22A24	solute carrier family 22 member 24
cluster_1_peak_1026	C1	chr11	63927405	63927874	Intergenic	-10475	NM_173587	NM_173587	ENSG00000167771	RCOR2	REST corepressor 2
cluster_1_peak_1027	C1	chr11	64275065	64277225	intron (NM_004322, intron 1 of 2)	-8194	NM_001170726	NM_020155	ENSG00000173264	GPR137	G protein-coupled receptor 137
cluster_1_peak_1028	C1	chr11	64406543	64408084	Intergenic	38711	NR_031602	NR_031602	ENSG00000221273	MIR1237	microRNA 1237
cluster_1_peak_1029	C1	chr11	64437463	64439674	Intergenic	-10489	NR_073177	NR_073177	ENSG00000181908	LINC02724	long intergenic non-protein coding RNA 2724
cluster_1_peak_1030	C1	chr11	64542302	64543030	Intergenic	-13275	NM_001307985	NM_018484	ENSG00000168065	SLC22A11	solute carrier family 22 member 11
cluster_1_peak_1031	C1	chr11	64702513	64703419	intron (NM_015080, intron 2 of 22)	20222	NM_015080	NM_015080	ENSG00000110076	NRXN2	neurexin 2
cluster_1_peak_1032	C1	chr11	64846319	64847522	Intergenic	-2267	NM_017525	NM_017525	ENSG00000171219	CDC42BPG	CDC42 binding protein kinase gamma
cluster_1_peak_1033	C1	chr11	65366238	65366748	Intergenic	11742	NM_145719	NM_145719	ENSG00000173825	TIGD3	tigger transposable element derived 3
cluster_1_peak_1034	C1	chr11	65467580	65469212	Intergenic	13110	NR_160547	NR_160547		LOC101927789	FAU, ubiquitin like and ribosomal protein S30 fusion pseudogene
cluster_1_peak_1035	C1	chr11	65492862	65495449	Intergenic	-3583	NR_002819	NR_002819	ENSG00000251562	MALAT1	metastasis associated lung adenocarcinoma transcript 1
cluster_1_peak_1036	C1	chr11	65508417	65509876	Intergenic	-1714	NR_145459	NR_145459		TALAM1	MALAT1 antisense transcript
cluster_1_peak_1037	C1	chr11	65938674	65939884	Intergenic	-6365	NM_152762	NM_152762	ENSG00000175513	TSGA10IP	testis specific 10 interacting protein
cluster_1_peak_1038	C1	chr11	66105922	66107482	intron (NM_018026, intron 1 of 23)	36430	NM_018026	NM_018026	ENSG00000175115	PACS1	phosphofurin acidic cluster sorting protein 1
cluster_1_peak_1039	C1	chr11	66111831	66112365	intron (NM_018026, intron 1 of 23)	41826	NM_018026	NM_018026	ENSG00000175115	PACS1	phosphofurin acidic cluster sorting protein 1
cluster_1_peak_1040	C1	chr11	66228477	66229988	intron (NM_018026, intron 11 of 23)	-28062	NM_001134775	NM_022822	ENSG00000174996	KLC2	kinesin light chain 2
cluster_1_peak_1041	C1	chr11	67030792	67032199	intron (NM_001318773, intron 3 of 8)	8361	NM_001318775	NM_177963	ENSG00000173227	SYT12	synaptotagmin 12
cluster_1_peak_1042	C1	chr11	67074112	67074608	Intergenic	17513	NM_014578	NM_014578	ENSG00000173156	RHOD	ras homolog family member D
cluster_1_peak_1043	C1	chr11	67081498	67082358	Intergenic	25081	NM_014578	NM_014578	ENSG00000173156	RHOD	ras homolog family member D
cluster_1_peak_1044	C1	chr11	67253955	67254143	intron (NR_027473, intron 19 of 20)	-12424	NM_001619	NM_001619	ENSG00000173020	GRK2	G protein-coupled receptor kinase 2
cluster_1_peak_1045	C1	chr11	67476945	67478569	Intergenic	-5269	NM_003977	NM_003977	ENSG00000110711	AIP	aryl hydrocarbon receptor interacting protein
cluster_1_peak_1046	C1	chr11	67717940	67718414	Intergenic	-36953	NM_001031615	NM_000695	ENSG00000132746	ALDH3B2	aldehyde dehydrogenase 3 family member B2
cluster_1_peak_1047	C1	chr11	67911444	67912490	Intergenic	92130	NM_030930	NM_030930	ENSG00000110057	UNC93B1	unc-93 homolog B1, TLR signaling regulator
cluster_1_peak_1048	C1	chr11	68185877	68186427	intron (NM_001369430, intron 1 of 9)	27144	NM_017635	NM_016028	ENSG00000110066	KMT5B	lysine methyltransferase 5B
cluster_1_peak_1049	C1	chr11	68353048	68353833	intron (NM_002335, intron 2 of 22)	40849	NM_002335	NM_002335	ENSG00000162337	LRP5	LDL receptor related protein 5
cluster_1_peak_1050	C1	chr11	68542232	68543007	intron (NR_147971, intron 4 of 24)	81867	NR_147967	NM_018312	ENSG00000110075	PPP6R3	protein phosphatase 6 regulatory subunit 3
cluster_1_peak_1051	C1	chr11	68622681	68622941	Intergenic	-61733	NM_015973	NM_015973	ENSG00000069482	GAL	galanin and GMAP prepropeptide
cluster_1_peak_1052	C1	chr11	68763103	68763809	intron (NM_001031847, intron 14 of 18)	-11936	NM_004923	NM_004923	ENSG00000132749	TESMIN	testis expressed metallothionein like protein
cluster_1_peak_1053	C1	chr11	68850228	68850569	Intergenic	-8467	NM_001031847	NM_001876	ENSG00000110090	CPT1A	carnitine palmitoyltransferase 1A
cluster_1_peak_1054	C1	chr11	69131590	69132238	Intergenic	-24021	NM_001369201	NM_001369201		SMIM38	small integral membrane protein 38
cluster_1_peak_1055	C1	chr11	69144006	69145133	Intergenic	-11366	NM_001369201	NM_001369201		SMIM38	small integral membrane protein 38
cluster_1_peak_1056	C1	chr11	69777843	69780008	Intergenic	-3584	NM_002007	NM_002007	ENSG00000075388	FGF4	fibroblast growth factor 4
cluster_1_peak_1057	C1	chr11	69781276	69781586	Intergenic	-6090	NM_002007	NM_002007	ENSG00000075388	FGF4	fibroblast growth factor 4
cluster_1_peak_1058	C1	chr11	69787310	69788697	Intergenic	-12662	NM_002007	NM_002007	ENSG00000075388	FGF4	fibroblast growth factor 4
cluster_1_peak_1059	C1	chr11	69938746	69940049	Intergenic	-119981	NM_005247	NM_005247	ENSG00000186895	FGF3	fibroblast growth factor 3
cluster_1_peak_1060	C1	chr11	70226202	70227521	Intergenic	23698	NM_003824	NM_003824	ENSG00000168040	FADD	Fas associated via death domain
cluster_1_peak_1061	C1	chr11	70312207	70313148	intron (NR_045286, intron 2 of 28)	28722	NR_031624	NR_031624	ENSG00000221333	MIR548K	microRNA 548k
cluster_1_peak_1062	C1	chr11	70389791	70390178	Intergenic	-8522	NM_138565	NM_005231	ENSG00000085733	CTTN	cortactin
cluster_1_peak_1063	C1	chr11	70424249	70425203	intron (NM_005231, intron 12 of 17)	26197	NM_001184740	NM_005231	ENSG00000085733	CTTN	cortactin
cluster_1_peak_1064	C1	chr11	70432093	70433401	intron (NM_005231, intron 15 of 17)	34218	NM_001184740	NM_005231	ENSG00000085733	CTTN	cortactin
cluster_1_peak_1065	C1	chr11	70567236	70568899	intron (NM_133266, intron 2 of 10)	-63027	NR_046567	NR_046567	ENSG00000226627	SHANK2-AS1	SHANK2 antisense RNA 1
cluster_1_peak_1066	C1	chr11	71597904	71598892	Intergenic	-15523	NM_001005405	NM_001005405	ENSG00000204571	KRTAP5-11	keratin associated protein 5-11
cluster_1_peak_1067	C1	chr11	71751089	71751268	Intergenic	-36333	NM_001099653	NM_018172	ENSG00000158483	FAM86C1	family with sequence similarity 86 member C1
cluster_1_peak_1068	C1	chr11	71780899	71781117	Intergenic	-6503	NM_001099653	NM_018172	ENSG00000158483	FAM86C1	family with sequence similarity 86 member C1
cluster_1_peak_1069	C1	chr11	71782373	71783357	Intergenic	-4646	NM_001099653	NM_018172	ENSG00000158483	FAM86C1	family with sequence similarity 86 member C1
cluster_1_peak_1070	C1	chr11	71831850	71832328	Intergenic	-1111	NM_001002035	NM_001002035	ENSG00000184276	DEFB108B	defensin beta 108B
cluster_1_peak_1071	C1	chr11	71888273	71888698	intron (NR_029192, intron 6 of 6)	10032	NM_001242853	NM_001242853	ENSG00000225805	DEFB131B	defensin beta 131B
cluster_1_peak_1072	C1	chr11	71895545	71896424	intron (NR_029192, intron 6 of 6)	17531	NM_001242853	NM_001242853	ENSG00000225805	DEFB131B	defensin beta 131B
cluster_1_peak_1073	C1	chr11	71897849	71898784	intron (NR_029192, intron 6 of 6)	19863	NM_001242853	NM_001242853	ENSG00000225805	DEFB131B	defensin beta 131B
cluster_1_peak_1074	C1	chr11	72162750	72163422	Intergenic	-26623	NM_016724	NM_000802	ENSG00000110195	FOLR1	folate receptor alpha
cluster_1_peak_1075	C1	chr11	72164191	72166330	Intergenic	-24449	NM_016724	NM_000802	ENSG00000110195	FOLR1	folate receptor alpha
cluster_1_peak_1076	C1	chr11	72169195	72169734	Intergenic	-20245	NM_016724	NM_000802	ENSG00000110195	FOLR1	folate receptor alpha
cluster_1_peak_1077	C1	chr11	72170954	72172672	Intergenic	-17896	NM_016724	NM_000802	ENSG00000110195	FOLR1	folate receptor alpha
cluster_1_peak_1078	C1	chr11	72191325	72192353	promoter-TSS (NM_016729)	-301	NM_016729	NM_000802	ENSG00000110195	FOLR1	folate receptor alpha
cluster_1_peak_1079	C1	chr11	72420252	72423146	intron (NM_001258394, intron 2 of 17)	12832	NM_001258392	NM_030813	ENSG00000162129	CLPB	ClpB homolog, mitochondrial AAA ATPase chaperonin
cluster_1_peak_1080	C1	chr11	72423957	72425020	intron (NM_001258394, intron 2 of 17)	10043	NM_001258392	NM_030813	ENSG00000162129	CLPB	ClpB homolog, mitochondrial AAA ATPase chaperonin
cluster_1_peak_1081	C1	chr11	72546523	72547342	Intergenic	-23724	NR_126364	NR_126364	ENSG00000227467	LINC01537	long intergenic non-protein coding RNA 1537
cluster_1_peak_1082	C1	chr11	73783481	73784961	Intergenic	-3653	NM_016055	NM_016055	ENSG00000175581	MRPL48	mitochondrial ribosomal protein L48
cluster_1_peak_1083	C1	chr11	74127684	74128553	intron (NM_001286577, intron 7 of 32)	42884	NM_015531	NM_015531	ENSG00000168014	C2CD3	C2 domain containing 3 centriole elongation regulator
cluster_1_peak_1084	C1	chr11	74552948	74553763	Intergenic	-39227	NM_006591	NM_006591	ENSG00000077514	POLD3	DNA polymerase delta 3, accessory subunit
cluster_1_peak_1085	C1	chr11	75200956	75202440	intron (NM_007256, intron 11 of 13)	-39076	NM_001195528	NM_001195528	ENSG00000261594	TPBGL	trophoblast glycoprotein like
cluster_1_peak_1086	C1	chr11	75313388	75314205	intron (NM_004041, intron 1 of 15)	21390	NR_029891	NR_029891	ENSG00000199090	MIR326	microRNA 326
cluster_1_peak_1087	C1	chr11	75330064	75332639	intron (NM_004041, intron 1 of 15)	3835	NR_029891	NR_029891	ENSG00000199090	MIR326	microRNA 326
cluster_1_peak_1088	C1	chr11	75334316	75335370	TTS (NR_029891)	343	NR_029891	NR_029891	ENSG00000199090	MIR326	microRNA 326
cluster_1_peak_1089	C1	chr11	75347634	75348331	intron (NM_004041, intron 1 of 15)	3679	NM_004041	NM_004041	ENSG00000137486	ARRB1	arrestin beta 1
cluster_1_peak_1090	C1	chr11	75372172	75372591	Intergenic	-20720	NM_020251	NM_004041	ENSG00000137486	ARRB1	arrestin beta 1
cluster_1_peak_1091	C1	chr11	75385963	75387936	Intergenic	-12542	NM_001260507	NM_001005	ENSG00000149273	RPS3	ribosomal protein S3
cluster_1_peak_1092	C1	chr11	75497510	75499833	intron (NM_030792, intron 1 of 16)	26902	NM_001351168	NM_030792	ENSG00000158555	GDPD5	glycerophosphodiester phosphodiesterase domain containing 5
cluster_1_peak_1093	C1	chr11	76576900	76579684	Intergenic	91646	NM_001370188	NM_005512	ENSG00000137507	LRRC32	leucine rich repeat containing 32
cluster_1_peak_1094	C1	chr11	76606618	76606936	Intergenic	63161	NM_001370188	NM_005512	ENSG00000137507	LRRC32	leucine rich repeat containing 32
cluster_1_peak_1095	C1	chr11	77476247	77476603	Intergenic	-2362	NM_001128620	NM_002576	ENSG00000149269	PAK1	p21 (RAC1) activated kinase 1
cluster_1_peak_1096	C1	chr11	77569350	77569588	Intergenic	-1620	NR_130930	NM_001039908		LOC646029	uncharacterized LOC646029
cluster_1_peak_1097	C1	chr11	78050978	78052037	intron (NM_001203262, intron 1 of 2)	-5316	NM_001282406	NM_023930	ENSG00000151364	KCTD14	potassium channel tetramerization domain containing 14
cluster_1_peak_1098	C1	chr11	78112754	78113000	intron (NM_001007027, intron 7 of 13)	26749	NM_024079	NM_024079	ENSG00000159063	ALG8	ALG8 alpha-1,3-glucosyltransferase
cluster_1_peak_1099	C1	chr11	78251206	78251519	intron (NM_012296, intron 2 of 9)	62443	NM_020798	NM_020798	ENSG00000118369	USP35	ubiquitin specific peptidase 35
cluster_1_peak_1100	C1	chr11	78309518	78311175	intron (NM_080491, intron 1 of 9)	31534	NM_012296	NM_012296	ENSG00000033327	GAB2	GRB2 associated binding protein 2
cluster_1_peak_1101	C1	chr11	78367712	78368187	intron (NM_080491, intron 1 of 9)	-26069	NM_012296	NM_012296	ENSG00000033327	GAB2	GRB2 associated binding protein 2
cluster_1_peak_1102	C1	chr11	78369196	78371338	intron (NM_080491, intron 1 of 9)	-28387	NM_012296	NM_012296	ENSG00000033327	GAB2	GRB2 associated binding protein 2
cluster_1_peak_1103	C1	chr11	78514595	78515490	intron (NM_024678, intron 6 of 13)	-18134	NR_120566	NR_120566	ENSG00000255084	LOC101928896	uncharacterized LOC101928896
cluster_1_peak_1104	C1	chr11	79234313	79234834	intron (NM_001098816, intron 2 of 33)	167536	NR_030598	NR_030598	ENSG00000211997	MIR708	microRNA 708
cluster_1_peak_1105	C1	chr11	80698819	80700497	Intergenic	63145	NR_120570	NR_120570	ENSG00000255178	LINC02720	long intergenic non-protein coding RNA 2720
cluster_1_peak_1106	C1	chr11	80719097	80719772	Intergenic	43369	NR_120570	NR_120570	ENSG00000255178	LINC02720	long intergenic non-protein coding RNA 2720
cluster_1_peak_1107	C1	chr11	80960527	80961214	Intergenic	-198067	NR_120570	NR_120570	ENSG00000255178	LINC02720	long intergenic non-protein coding RNA 2720
cluster_1_peak_1108	C1	chr11	84165541	84166295	intron (NM_001142700, intron 1 of 19)	107362	NM_001142700	NM_001364	ENSG00000150672	DLG2	discs large MAGUK scaffold protein 2
cluster_1_peak_1109	C1	chr11	86074184	86074897	Intergenic	-4680	NM_001206947	NM_007166	ENSG00000073921	PICALM	phosphatidylinositol binding clathrin assembly protein
cluster_1_peak_1110	C1	chr11	86335121	86335620	intron (NR_136324, intron 3 of 5)	33130	NM_016401	NM_016401	ENSG00000149196	HIKESHI	heat shock protein nuclear import factor hikeshi
cluster_1_peak_1111	C1	chr11	87141975	87142674	intron (NM_001168724, intron 4 of 13)	104390	NR_033149	NM_022918	ENSG00000166575	TMEM135	transmembrane protein 135
cluster_1_peak_1112	C1	chr11	88329062	88330646	intron (NM_148170, intron 2 of 3)	7882	NM_001114173	NM_001814	ENSG00000109861	CTSC	cathepsin C
cluster_1_peak_1113	C1	chr11	89540303	89541471	intron (NM_001143837, intron 2 of 20)	-48668	NM_001300995	NM_016931	ENSG00000086991	NOX4	NADPH oxidase 4
cluster_1_peak_1114	C1	chr11	89571410	89572262	intron (NM_001143837, intron 1 of 20)	17721	NM_001143837	NM_016931	ENSG00000086991	NOX4	NADPH oxidase 4
cluster_1_peak_1115	C1	chr11	89605794	89606089	Intergenic	-16384	NM_001143837	NM_016931	ENSG00000086991	NOX4	NADPH oxidase 4
cluster_1_peak_1116	C1	chr11	93769582	93770769	Intergenic	-14107	NM_004268	NM_004268	ENSG00000042429	MED17	mediator complex subunit 17
cluster_1_peak_1117	C1	chr11	96180591	96181294	intron (NM_032427, intron 1 of 4)	-160496	NR_036125	NR_036125	ENSG00000266192	MIR1260B	microRNA 1260b
cluster_1_peak_1118	C1	chr11	97583454	97584233	Intergenic	1075418	NR_135097	NR_135097	ENSG00000256684	LINC02737	long intergenic non-protein coding RNA 2737
cluster_1_peak_1119	C1	chr11	98495056	98495457	Intergenic	-525693	NM_001243271	NM_014361	ENSG00000149972	CNTN5	contactin 5
cluster_1_peak_1120	C1	chr11	100603349	100604028	Intergenic	-83600	NM_152432	NM_032021	ENSG00000165895	ARHGAP42	Rho GTPase activating protein 42
cluster_1_peak_1121	C1	chr11	100647748	100648445	Intergenic	-39192	NM_152432	NM_032021	ENSG00000165895	ARHGAP42	Rho GTPase activating protein 42
cluster_1_peak_1122	C1	chr11	100727196	100728578	intron (NM_001367945, intron 1 of 25)	-39932	NR_133571	NR_133571	ENSG00000248027	LOC100128386	uncharacterized LOC100128386
cluster_1_peak_1123	C1	chr11	100734451	100734957	intron (NM_001367945, intron 1 of 25)	-46749	NR_133571	NR_133571	ENSG00000248027	LOC100128386	uncharacterized LOC100128386
cluster_1_peak_1124	C1	chr11	100955893	100957074	intron (NM_001367945, intron 14 of 25)	22209	NR_145747	NR_145747		SNORD13I	small nucleolar RNA, C/D box 13I
cluster_1_peak_1125	C1	chr11	101566583	101567522	intron (NM_004621, intron 1 of 12)	16955	NM_004621	NM_004621	ENSG00000137672	TRPC6	transient receptor potential cation channel subfamily C member 6
cluster_1_peak_1126	C1	chr11	102253292	102254319	Intergenic	-63679	NM_182962	NM_001165	ENSG00000023445	BIRC3	baculoviral IAP repeat containing 3
cluster_1_peak_1127	C1	chr11	102685487	102686287	Intergenic	19882	NM_022122	NM_022122	ENSG00000137675	MMP27	matrix metallopeptidase 27
cluster_1_peak_1128	C1	chr11	103433594	103434361	intron (NM_001377, intron 84 of 88)	324551	NM_001377	NM_001377	ENSG00000187240	DYNC2H1	dynein cytoplasmic 2 heavy chain 1
cluster_1_peak_1129	C1	chr11	107254719	107255236	Intergenic	202869	NM_152434	NM_152434	ENSG00000152404	CWF19L2	CWF19 like cell cycle control factor 2
cluster_1_peak_1130	C1	chr11	107786371	107790681	Intergenic	70261	NM_017515	NM_017515	ENSG00000110660	SLC35F2	solute carrier family 35 member F2
cluster_1_peak_1131	C1	chr11	107844059	107844517	intron (NM_017515, intron 1 of 7)	14499	NM_017515	NM_017515	ENSG00000110660	SLC35F2	solute carrier family 35 member F2
cluster_1_peak_1132	C1	chr11	107884530	107885091	Intergenic	-26023	NM_017515	NM_017515	ENSG00000110660	SLC35F2	solute carrier family 35 member F2
cluster_1_peak_1133	C1	chr11	108199983	108200344	intron (NM_001321307, intron 1 of 17)	22475	NM_001321307	NM_002519	ENSG00000149308	NPAT	nuclear protein, coactivator of histone transcription
cluster_1_peak_1134	C1	chr11	108340632	108342021	intron (NM_001351834, intron 57 of 63)	117797	NM_001351836	NM_000051	ENSG00000149311	ATM	ATM serine/threonine kinase
cluster_1_peak_1135	C1	chr11	112195921	112196284	intron (NM_031938, intron 5 of 11)	19736	NM_001037290	NM_031938	ENSG00000197580	BCO2	beta-carotene oxygenase 2
cluster_1_peak_1136	C1	chr11	113854106	113854667	intron (NM_020886, intron 1 of 24)	21186	NM_001346259	NM_020886	ENSG00000048028	USP28	ubiquitin specific peptidase 28
cluster_1_peak_1137	C1	chr11	113879746	113880354	Intergenic	-4478	NM_001346253	NM_020886	ENSG00000048028	USP28	ubiquitin specific peptidase 28
cluster_1_peak_1138	C1	chr11	113890652	113891436	Intergenic	-13752	NM_006028	NM_006028	ENSG00000149305	HTR3B	5-hydroxytryptamine receptor 3B
cluster_1_peak_1139	C1	chr11	117269986	117271747	intron (NM_001077239, intron 6 of 14)	-20480	NR_037803	NR_037803		BACE1-AS	BACE1 antisense RNA
cluster_1_peak_1140	C1	chr11	117868774	117869291	intron (NM_001164836, intron 1 of 9)	7626	NM_022003	NM_022003	ENSG00000137726	FXYD6	FXYD domain containing ion transport regulator 6
cluster_1_peak_1141	C1	chr11	118462168	118462910	intron (NM_005933, intron 1 of 35)	26047	NM_005933	NM_005933	ENSG00000118058	KMT2A	lysine methyltransferase 2A
cluster_1_peak_1142	C1	chr11	118845299	118847851	Intergenic	-37317	NM_001716	NM_001716	ENSG00000160683	CXCR5	C-X-C motif chemokine receptor 5
cluster_1_peak_1143	C1	chr11	118853161	118854012	Intergenic	-30306	NM_001716	NM_001716	ENSG00000160683	CXCR5	C-X-C motif chemokine receptor 5
cluster_1_peak_1144	C1	chr11	118972705	118976437	intron (NM_181721, intron 1 of 5)	2810	NM_181721	NM_181721	ENSG00000176302	FOXR1	forkhead box R1
cluster_1_peak_1145	C1	chr11	118987335	118989762	Intergenic	-9590	NR_104049	NM_198489	ENSG00000186166	CCDC84	coiled-coil domain containing 84
cluster_1_peak_1146	C1	chr11	118990743	118991229	Intergenic	-7152	NR_104049	NM_198489	ENSG00000186166	CCDC84	coiled-coil domain containing 84
cluster_1_peak_1147	C1	chr11	118992564	118992949	Intergenic	-5382	NR_104049	NM_198489	ENSG00000186166	CCDC84	coiled-coil domain containing 84
cluster_1_peak_1148	C1	chr11	119033268	119034280	Intergenic	-2868	NM_001164277	NM_001467	ENSG00000137700	SLC37A4	solute carrier family 37 member 4
cluster_1_peak_1149	C1	chr11	119037678	119040315	Intergenic	-8090	NM_001164277	NM_001467	ENSG00000137700	SLC37A4	solute carrier family 37 member 4
cluster_1_peak_1150	C1	chr11	119041659	119042287	Intergenic	-11067	NM_001164277	NM_001467	ENSG00000137700	SLC37A4	solute carrier family 37 member 4
cluster_1_peak_1151	C1	chr11	119125486	119126543	intron (NM_015517, intron 2 of 10)	4434	NM_001351964	NM_015517	ENSG00000172273	HINFP	histone H4 transcription factor
cluster_1_peak_1152	C1	chr11	119202685	119203023	Intergenic	-3422	NM_005188	NM_005188	ENSG00000110395	CBL	Cbl proto-oncogene
cluster_1_peak_1153	C1	chr11	119318223	119319482	Intergenic	-1722	NM_006500	NM_006500	ENSG00000076706	MCAM	melanoma cell adhesion molecule
cluster_1_peak_1154	C1	chr11	120043073	120044368	Intergenic	85133	NM_001330382	NM_012101	ENSG00000137699	TRIM29	tripartite motif containing 29
cluster_1_peak_1155	C1	chr11	120121747	120122380	intron (NM_001330382, intron 5 of 8)	6790	NM_001330382	NM_012101	ENSG00000137699	TRIM29	tripartite motif containing 29
cluster_1_peak_1156	C1	chr11	120503408	120504465	Intergenic	-7810	NM_014619	NM_014619	ENSG00000149403	GRIK4	glutamate ionotropic receptor kainate type subunit 4
cluster_1_peak_1157	C1	chr11	120710397	120711047	intron (NM_001282470, intron 2 of 19)	108393	NR_133008	NR_133008		LOC105369532	uncharacterized LOC105369532
cluster_1_peak_1158	C1	chr11	122661196	122661890	intron (NM_001363365, intron 1 of 13)	5821	NM_001363365	NM_032873	ENSG00000154127	UBASH3B	ubiquitin associated and SH3 domain containing B
cluster_1_peak_1159	C1	chr11	122676630	122677476	intron (NM_001363365, intron 1 of 13)	21331	NM_001363365	NM_032873	ENSG00000154127	UBASH3B	ubiquitin associated and SH3 domain containing B
cluster_1_peak_1160	C1	chr11	122692448	122693506	intron (NM_001363365, intron 1 of 13)	37255	NM_001363365	NM_032873	ENSG00000154127	UBASH3B	ubiquitin associated and SH3 domain containing B
cluster_1_peak_1161	C1	chr11	122720544	122720936	intron (NM_001363365, intron 1 of 13)	65018	NM_001363365	NM_032873	ENSG00000154127	UBASH3B	ubiquitin associated and SH3 domain containing B
cluster_1_peak_1162	C1	chr11	123216165	123216997	Intergenic	-21333	NM_024769	NM_024769	ENSG00000166250	CLMP	CXADR like membrane protein
cluster_1_peak_1163	C1	chr11	123258450	123259797	Intergenic	-63875	NM_024769	NM_024769	ENSG00000166250	CLMP	CXADR like membrane protein
cluster_1_peak_1164	C1	chr11	124811031	124811998	intron (NR_103862, intron 4 of 4)	11086	NR_103862	NR_103862	ENSG00000245498	LOC100507283	uncharacterized LOC100507283
cluster_1_peak_1165	C1	chr11	124833037	124833937	non-coding (NR_103862, exon 5 of 5)	-31945	NM_022370	NM_022370	ENSG00000154134	ROBO3	roundabout guidance receptor 3
cluster_1_peak_1166	C1	chr11	125797563	125798383	Intergenic	9846	NM_001129883	NM_001129883	ENSG00000236027	PATE3	prostate and testis expressed 3
cluster_1_peak_1167	C1	chr11	126079247	126080882	Intergenic	-16772	NM_001243597	NM_016952	ENSG00000064309	CDON	cell adhesion associated, oncogene regulated
cluster_1_peak_1168	C1	chr11	126405718	126406271	promoter-TSS (NM_001254759)	-93	NM_001254759	NM_006278	ENSG00000110080	ST3GAL4	ST3 beta-galactoside alpha-2,3-sialyltransferase 4
cluster_1_peak_1169	C1	chr11	126426151	126426540	intron (NM_001301097, intron 14 of 15)	20258	NM_001254759	NM_006278	ENSG00000110080	ST3GAL4	ST3 beta-galactoside alpha-2,3-sialyltransferase 4
cluster_1_peak_1170	C1	chr11	128597393	128598732	Intergenic	-10504	NM_001143820	NM_005238	ENSG00000134954	ETS1	ETS proto-oncogene 1, transcription factor
cluster_1_peak_1171	C1	chr11	129846605	129847452	intron (NM_001331210, intron 2 of 6)	31180	NM_138788	NM_138788	ENSG00000151715	TMEM45B	transmembrane protein 45B
cluster_1_peak_1172	C1	chr11	129849337	129850178	intron (NM_001331210, intron 2 of 6)	33909	NM_138788	NM_138788	ENSG00000151715	TMEM45B	transmembrane protein 45B
cluster_1_peak_1173	C1	chr11	130288679	130289714	intron (NR_163265, intron 1 of 7)	25516	NM_014155	NM_014155	ENSG00000196323	ZBTB44	zinc finger and BTB domain containing 44
cluster_1_peak_1174	C1	chr11	130331061	130331484	intron (NR_148980, intron 1 of 6)	16279	NR_148980	NM_001039787	ENSG00000175773	ZBTB44-DT	ZBTB44 divergent transcript
cluster_1_peak_1175	C1	chr11	130373013	130375069	intron (NR_148980, intron 2 of 6)	54568	NM_007037	NM_007037	ENSG00000134917	ADAMTS8	ADAM metallopeptidase with thrombospondin type 1 motif 8
cluster_1_peak_1176	C1	chr11	130760718	130761099	Intergenic	87952	NM_001271983	NM_001271983		C11orf44	chromosome 11 open reading frame 44
cluster_1_peak_1177	C1	chr11	130804277	130805286	Intergenic	57329	NR_125383	NR_125383		LINC02551	long intergenic non-protein coding RNA 2551
cluster_1_peak_1178	C1	chr11	133946797	133949811	intron (NM_001277285, intron 1 of 19)	8492	NM_001277285	NM_014987	ENSG00000080854	IGSF9B	immunoglobulin superfamily member 9B
cluster_1_peak_1179	C1	chr11	134657106	134658150	Intergenic	-78317	NR_147836	NR_147836	ENSG00000251226	LINC02714	long intergenic non-protein coding RNA 2714
cluster_1_peak_1180	C1	chr12	591237	592366	intron (NM_016533, intron 1 of 3)	-5315	NR_134624	NR_134624		LOC105369595	uncharacterized LOC105369595
cluster_1_peak_1181	C1	chr12	646513	646837	TTS (NR_122124)	-3039	NM_001294346	NM_016533	ENSG00000171840	NINJ2	ninjurin 2
cluster_1_peak_1182	C1	chr12	1047870	1049144	intron (NR_027949, intron 2 of 15)	20759	NM_001301248	NM_178039	ENSG00000082805	ERC1	ELKS/RAB6-interacting/CAST family member 1
cluster_1_peak_1183	C1	chr12	1369420	1370431	intron (NR_027948, intron 15 of 19)	-130566	NR_028415	NR_028415	ENSG00000249628	LINC00942	long intergenic non-protein coding RNA 942
cluster_1_peak_1184	C1	chr12	1625364	1625895	intron (NM_030775, intron 1 of 4)	-3602	NM_032642	NM_030775	ENSG00000111186	WNT5B	Wnt family member 5B
cluster_1_peak_1185	C1	chr12	2974440	2975170	intron (NM_201443, intron 1 of 10)	14870	NM_201443	NM_003213	ENSG00000197905	TEAD4	TEA domain transcription factor 4
cluster_1_peak_1186	C1	chr12	2976216	2977809	intron (NM_201443, intron 1 of 10)	17077	NM_201443	NM_003213	ENSG00000197905	TEAD4	TEA domain transcription factor 4
cluster_1_peak_1187	C1	chr12	2985210	2987400	intron (NM_201443, intron 1 of 10)	26370	NM_201443	NM_003213	ENSG00000197905	TEAD4	TEA domain transcription factor 4
cluster_1_peak_1188	C1	chr12	2988225	2989095	intron (NM_201443, intron 1 of 10)	28725	NM_201443	NM_003213	ENSG00000197905	TEAD4	TEA domain transcription factor 4
cluster_1_peak_1189	C1	chr12	4032996	4033296	Intergenic	-159698	NM_001286521	NM_020367	ENSG00000111224	PARP11	poly(ADP-ribose) polymerase family member 11
cluster_1_peak_1190	C1	chr12	4709207	4709814	intron (NR_110112, intron 1 of 3)	10592	NR_110112	NR_110112	ENSG00000255474	GAU1	GALNT8 antisense upstream 1
cluster_1_peak_1191	C1	chr12	5536956	5538174	Intergenic	43433	NM_002527	NM_002527	ENSG00000185652	NTF3	neurotrophin 3
cluster_1_peak_1192	C1	chr12	5940644	5941222	intron (NM_001278597, intron 1 of 25)	4326	NM_001278596	NM_020373	ENSG00000047617	ANO2	anoctamin 2
cluster_1_peak_1193	C1	chr12	6144987	6145976	Intergenic	-20806	NM_000552	NM_000552	ENSG00000110799	VWF	von Willebrand factor
cluster_1_peak_1194	C1	chr12	6178941	6179748	Intergenic	-20602	NM_001330312	NM_001769	ENSG00000010278	CD9	CD9 molecule
cluster_1_peak_1195	C1	chr12	6182496	6183749	Intergenic	-16824	NM_001330312	NM_001769	ENSG00000010278	CD9	CD9 molecule
cluster_1_peak_1196	C1	chr12	6193842	6194367	Intergenic	-5842	NM_001330312	NM_001769	ENSG00000010278	CD9	CD9 molecule
cluster_1_peak_1197	C1	chr12	6195630	6196387	Intergenic	-3938	NM_001330312	NM_001769	ENSG00000010278	CD9	CD9 molecule
cluster_1_peak_1198	C1	chr12	6528960	6529518	intron (NM_014865, intron 27 of 31)	-5278	NM_002046	NM_002046	ENSG00000111640	GAPDH	glyceraldehyde-3-phosphate dehydrogenase
cluster_1_peak_1199	C1	chr12	6881480	6882475	intron (NR_135083, intron 2 of 3)	-2004	NR_002803	NR_002803	ENSG00000240370	RPL13P5	ribosomal protein L13 pseudogene 5
cluster_1_peak_1200	C1	chr12	7677630	7679728	Intergenic	-8080	NM_001304566	NM_001644	ENSG00000111701	APOBEC1	apolipoprotein B mRNA editing enzyme catalytic subunit 1
cluster_1_peak_1201	C1	chr12	7704998	7706519	Intergenic	-5675	NM_199286	NM_199286	ENSG00000187569	DPPA3	developmental pluripotency associated 3
cluster_1_peak_1202	C1	chr12	7765036	7765417	promoter-TSS (NM_001145465)	10	NM_001145465	NM_001145465	ENSG00000205857	NANOGNB	NANOG neighbor homeobox
cluster_1_peak_1203	C1	chr12	7784141	7786098	Intergenic	-4283	NM_001297698	NM_024865	ENSG00000111704	NANOG	Nanog homeobox
cluster_1_peak_1204	C1	chr12	7825171	7827292	intron (NM_001286234, intron 7 of 10)	36829	NM_024865	NM_024865	ENSG00000111704	NANOG	Nanog homeobox
cluster_1_peak_1205	C1	chr12	7883361	7883982	intron (NM_001286237, intron 1 of 9)	7525	NM_001286237	NM_153449	ENSG00000173262	SLC2A14	solute carrier family 2 member 14
cluster_1_peak_1206	C1	chr12	7884556	7886580	intron (NM_001286237, intron 1 of 9)	5628	NM_001286237	NM_153449	ENSG00000173262	SLC2A14	solute carrier family 2 member 14
cluster_1_peak_1207	C1	chr12	7940439	7942046	Intergenic	-5055	NM_006931	NM_006931	ENSG00000059804	SLC2A3	solute carrier family 2 member 3
cluster_1_peak_1208	C1	chr12	7986242	7987196	Intergenic	-45997	NM_018416	NM_018416	ENSG00000065970	FOXJ2	forkhead box J2
cluster_1_peak_1209	C1	chr12	8120088	8120688	Intergenic	-3244	NM_016184	NM_016184	ENSG00000111729	CLEC4A	C-type lectin domain family 4 member A
cluster_1_peak_1210	C1	chr12	8813270	8814365	Intergenic	-8804	NM_144670	NM_144670	ENSG00000166535	A2ML1	alpha-2-macroglobulin like 1
cluster_1_peak_1211	C1	chr12	8829571	8830103	intron (NM_144670, intron 4 of 35)	7216	NM_144670	NM_144670	ENSG00000166535	A2ML1	alpha-2-macroglobulin like 1
cluster_1_peak_1212	C1	chr12	10131313	10133815	Intergenic	-2295	NM_197947	NM_022570	ENSG00000172243	CLEC7A	C-type lectin domain containing 7A
cluster_1_peak_1213	C1	chr12	10157550	10158018	TTS (NM_002543)	-12815	NM_001079815	NM_153022	ENSG00000165685	TMEM52B	transmembrane protein 52B
cluster_1_peak_1214	C1	chr12	10164940	10165967	intron (NM_001172633, intron 3 of 4)	-5146	NM_001079815	NM_153022	ENSG00000165685	TMEM52B	transmembrane protein 52B
cluster_1_peak_1215	C1	chr12	10205314	10205994	Intergenic	-7223	NM_031412	NM_031412	ENSG00000139112	GABARAPL1	GABA type A receptor associated protein like 1
cluster_1_peak_1216	C1	chr12	10395349	10396112	intron (NM_001199805, intron 4 of 12)	-5689	NM_007360	NM_007360	ENSG00000213809	KLRK1	killer cell lectin like receptor K1
cluster_1_peak_1217	C1	chr12	11656435	11656854	intron (NM_001987, intron 1 of 7)	6790	NM_001987	NM_001987	ENSG00000139083	ETV6	ETS variant 6
cluster_1_peak_1218	C1	chr12	12270725	12273087	Intergenic	-4862	NM_002336	NM_002336	ENSG00000070018	LRP6	LDL receptor related protein 6
cluster_1_peak_1219	C1	chr12	12507665	12508164	intron (NM_030640, intron 3 of 6).2	54949	NM_030640	NM_030640	ENSG00000111266	DUSP16	dual specificity phosphatase 16
cluster_1_peak_1220	C1	chr12	12595671	12596826	Intergenic	-15628	NM_001310	NM_001310	ENSG00000111269	CREBL2	cAMP responsive element binding protein like 2
cluster_1_peak_1221	C1	chr12	12600409	12600947	Intergenic	-11198	NM_001310	NM_001310	ENSG00000111269	CREBL2	cAMP responsive element binding protein like 2
cluster_1_peak_1222	C1	chr12	12606135	12607454	Intergenic	-5082	NM_001310	NM_001310	ENSG00000111269	CREBL2	cAMP responsive element binding protein like 2
cluster_1_peak_1223	C1	chr12	12877576	12878217	Intergenic	2419	NR_003932	NR_003932	ENSG00000234498	RPL13AP20	ribosomal protein L13a pseudogene 20
cluster_1_peak_1224	C1	chr12	13386410	13386966	Intergenic	-9943	NR_036555	NM_182558	ENSG00000180861	LINC01559	long intergenic non-protein coding RNA 1559
cluster_1_peak_1225	C1	chr12	14307389	14307919	Intergenic	-57978	NM_018179	NM_018179	ENSG00000171681	ATF7IP	activating transcription factor 7 interacting protein
cluster_1_peak_1226	C1	chr12	14569982	14570945	intron (NR_120465, intron 2 of 5)	-2580	NM_024829	NM_024829	ENSG00000121316	PLBD1	phospholipase B domain containing 1
cluster_1_peak_1227	C1	chr12	17334845	17335111	Intergenic	254100	NR_146522	NR_146522		LINC02378	long intergenic non-protein coding RNA 2378
cluster_1_peak_1228	C1	chr12	19053915	19054940	Intergenic	-75306	NM_001190860	NM_019012	ENSG00000052126	PLEKHA5	pleckstrin homology domain containing A5
cluster_1_peak_1229	C1	chr12	19428234	19428925	Intergenic	-10913	NM_153207	NM_153207	ENSG00000139154	AEBP2	AE binding protein 2
cluster_1_peak_1230	C1	chr12	25135412	25136149	intron (NR_147910, intron 7 of 11)	59380	NR_147911	NM_018272	ENSG00000118307	CASC1	cancer susceptibility 1
cluster_1_peak_1231	C1	chr12	25347629	25348308	Intergenic	-97039	NM_033360	NM_004985	ENSG00000133703	KRAS	KRAS proto-oncogene, GTPase
cluster_1_peak_1232	C1	chr12	26096947	26097271	Intergenic	27928	NM_030762	NM_030762	ENSG00000123095	BHLHE41	basic helix-loop-helix family member e41
cluster_1_peak_1233	C1	chr12	26573208	26573724	intron (NM_002223, intron 34 of 56)	259728	NM_002223	NM_002223	ENSG00000123104	ITPR2	inositol 1,4,5-trisphosphate receptor type 2
cluster_1_peak_1234	C1	chr12	27226383	27226745	Intergenic	-17722	NM_015000	NM_015000	ENSG00000211455	STK38L	serine/threonine kinase 38 like
cluster_1_peak_1235	C1	chr12	27973486	27974067	Intergenic	-1043	NM_198965	NM_002820	ENSG00000087494	PTHLH	parathyroid hormone like hormone
cluster_1_peak_1236	C1	chr12	31749094	31749671	Intergenic	-20208	NR_103522	NM_001113402	ENSG00000151743	AMN1	antagonist of mitotic exit network 1 homolog
cluster_1_peak_1237	C1	chr12	32022327	32022698	Intergenic	63097	NM_018169	NM_018169	ENSG00000174718	RESF1	retroelement silencing factor 1
cluster_1_peak_1238	C1	chr12	32182617	32184147	intron (NR_148725, intron 1 of 9)	76535	NR_148725	NM_001714	ENSG00000151746	BICD1	BICD cargo adaptor 1
cluster_1_peak_1239	C1	chr12	32270841	32271762	intron (NR_148725, intron 2 of 9)	-128257	NM_001370298	NM_139241	ENSG00000139132	FGD4	FYVE, RhoGEF and PH domain containing 4
cluster_1_peak_1240	C1	chr12	32330874	32331394	intron (NR_148725, intron 5 of 9)	-68424	NM_001370298	NM_139241	ENSG00000139132	FGD4	FYVE, RhoGEF and PH domain containing 4
cluster_1_peak_1241	C1	chr12	32849956	32850917	intron (NM_004572, intron 5 of 13)	46410	NM_004572	NM_004572	ENSG00000057294	PKP2	plakophilin 2
cluster_1_peak_1242	C1	chr12	39526841	39527365	Intergenic	-83983	NM_001173463	NM_017641	ENSG00000139116	KIF21A	kinesin family member 21A
cluster_1_peak_1243	C1	chr12	41418447	41418819	intron (NM_001164595, intron 3 of 9)	-19106	NM_013377	NM_013377	ENSG00000165966	PDZRN4	PDZ domain containing ring finger 4
cluster_1_peak_1244	C1	chr12	42744684	42745056	Intergenic	52654	NR_135028	NR_135028	ENSG00000257114	LINC02450	long intergenic non-protein coding RNA 2450
cluster_1_peak_1245	C1	chr12	43792681	43792997	TTS (NR_073473)	13478	NM_002822	NM_002822	ENSG00000151239	TWF1	twinfilin actin binding protein 1
cluster_1_peak_1246	C1	chr12	43819575	43821274	Intergenic	-14107	NR_073473	NM_002822	ENSG00000151239	TWF1	twinfilin actin binding protein 1
cluster_1_peak_1247	C1	chr12	43823496	43824154	Intergenic	-12036	NM_001286211	NM_032256	ENSG00000139173	TMEM117	transmembrane protein 117
cluster_1_peak_1248	C1	chr12	43829377	43829916	Intergenic	-6215	NM_001286211	NM_032256	ENSG00000139173	TMEM117	transmembrane protein 117
cluster_1_peak_1249	C1	chr12	46036684	46037380	Intergenic	-46458	NM_004719	NM_004719	ENSG00000139218	SCAF11	SR-related CTD associated factor 11
cluster_1_peak_1250	C1	chr12	46133625	46133946	Intergenic	132731	NM_001278389	NM_030674	ENSG00000111371	SLC38A1	solute carrier family 38 member 1
cluster_1_peak_1251	C1	chr12	47233288	47235003	intron (NM_138371, intron 3 of 3)	-17702	NR_026544	NR_026544	ENSG00000247774	PCED1B-AS1	PCED1B antisense RNA 1
cluster_1_peak_1252	C1	chr12	48720303	48720885	Intergenic	-3887	NM_001277842	NM_001240	ENSG00000129315	CCNT1	cyclin T1
cluster_1_peak_1253	C1	chr12	48726110	48726777	promoter-TSS (NM_001351123)	-992	NM_001351123	NM_001351123	ENSG00000257987	TEX49	testis expressed 49
cluster_1_peak_1254	C1	chr12	48794710	48795112	Intergenic	5335	NR_110020	NR_110019	ENSG00000257660	ADCY6-DT	ADCY6 divergent transcript
cluster_1_peak_1255	C1	chr12	48842811	48843587	intron (NM_004818, intron 3 of 16)	8964	NM_004818	NM_004818	ENSG00000174243	DDX23	DEAD-box helicase 23
cluster_1_peak_1256	C1	chr12	48947699	48948282	intron (NM_001659, intron 1 of 4)	9497	NM_001659	NM_001659	ENSG00000134287	ARF3	ADP ribosylation factor 3
cluster_1_peak_1257	C1	chr12	49254939	49256265	intron (NM_001303114, intron 1 of 3)	-9480	NM_032704	NM_032704	ENSG00000167553	TUBA1C	tubulin alpha 1c
cluster_1_peak_1258	C1	chr12	49257022	49258064	intron (NM_001303116, intron 2 of 4)	-7539	NM_032704	NM_032704	ENSG00000167553	TUBA1C	tubulin alpha 1c
cluster_1_peak_1259	C1	chr12	49278100	49278983	Intergenic	13459	NM_032704	NM_032704	ENSG00000167553	TUBA1C	tubulin alpha 1c
cluster_1_peak_1260	C1	chr12	49279603	49280654	Intergenic	-15019	NM_006262	NM_006262	ENSG00000135406	PRPH	peripherin
cluster_1_peak_1261	C1	chr12	49282409	49284259	Intergenic	-11813	NM_006262	NM_006262	ENSG00000135406	PRPH	peripherin
cluster_1_peak_1262	C1	chr12	49778236	49778701	Intergenic	36659	NM_001098576	NM_003217	ENSG00000139644	TMBIM6	transmembrane BAX inhibitor motif containing 6
cluster_1_peak_1263	C1	chr12	49866191	49868053	3' UTR (NM_012306, exon 12 of 12)	-24016	NM_181708	NM_181708	ENSG00000186666	BCDIN3D	BCDIN3 domain containing RNA methyltransferase
cluster_1_peak_1264	C1	chr12	50229787	50230531	intron (NM_016357, intron 3 of 10)	4053	NR_031625	NR_031625	ENSG00000221604	MIR1293	microRNA 1293
cluster_1_peak_1265	C1	chr12	50234390	50235238	promoter-TSS (NR_031625)	-602	NR_031625	NR_031625	ENSG00000221604	MIR1293	microRNA 1293
cluster_1_peak_1266	C1	chr12	50239432	50240421	intron (NM_016357, intron 2 of 10)	-5714	NR_031625	NR_031625	ENSG00000221604	MIR1293	microRNA 1293
cluster_1_peak_1267	C1	chr12	50308300	50309920	Intergenic	-25590	NM_016357	NM_016357	ENSG00000050405	LIMA1	LIM domain and actin binding 1
cluster_1_peak_1268	C1	chr12	50387297	50389183	intron (NM_001145475, intron 1 of 7)	8369	NM_001145475	NM_001145475	ENSG00000185958	FAM186A	family with sequence similarity 186 member A
cluster_1_peak_1269	C1	chr12	50516884	50518602	intron (NM_173602, intron 1 of 37)	12758	NM_173602	NM_020849	ENSG00000066084	DIP2B	disco interacting protein 2 homolog B
cluster_1_peak_1270	C1	chr12	50747554	50748345	3' UTR (NM_173602, exon 38 of 38)	-16152	NM_005171	NM_005171	ENSG00000123268	ATF1	activating transcription factor 1
cluster_1_peak_1271	C1	chr12	50750455	50750746	Intergenic	-13501	NM_005171	NM_005171	ENSG00000123268	ATF1	activating transcription factor 1
cluster_1_peak_1272	C1	chr12	50758242	50759472	Intergenic	-5244	NM_005171	NM_005171	ENSG00000123268	ATF1	activating transcription factor 1
cluster_1_peak_1273	C1	chr12	50768788	50769332	intron (NM_005171, intron 1 of 6)	4959	NM_005171	NM_005171	ENSG00000123268	ATF1	activating transcription factor 1
cluster_1_peak_1274	C1	chr12	50786536	50787487	intron (NM_005171, intron 2 of 6)	22910	NM_005171	NM_005171	ENSG00000123268	ATF1	activating transcription factor 1
cluster_1_peak_1275	C1	chr12	51069573	51070319	TTS (NM_001351337)	13650	NM_030809	NM_030809	ENSG00000110925	CSRNP2	cysteine and serine rich nuclear protein 2
cluster_1_peak_1276	C1	chr12	51248468	51249026	intron (NM_001031628, intron 2 of 3)	9921	NM_001136266	NM_014764	ENSG00000183283	DAZAP2	DAZ associated protein 2
cluster_1_peak_1277	C1	chr12	51317576	51319247	intron (NM_001290007, intron 1 of 12)	5763	NM_001290008	NM_016293	ENSG00000110934	BIN2	bridging integrator 2
cluster_1_peak_1278	C1	chr12	51326978	51327550	Intergenic	-2596	NM_001290007	NM_016293	ENSG00000110934	BIN2	bridging integrator 2
cluster_1_peak_1279	C1	chr12	51432343	51432814	intron (NM_001258403, intron 1 of 16)	7461	NM_001258403	NM_004858	ENSG00000050438	SLC4A8	solute carrier family 4 member 8
cluster_1_peak_1280	C1	chr12	51529715	51529914	Intergenic	-61419	NM_001369788	NM_014191	ENSG00000196876	SCN8A	sodium voltage-gated channel alpha subunit 8
cluster_1_peak_1281	C1	chr12	52925217	52926060	intron (NM_001256293, intron 1 of 8)	831	NM_001256282	NM_002273	ENSG00000170421	KRT8	keratin 8
cluster_1_peak_1282	C1	chr12	52971620	52972357	Intergenic	-22128	NM_001256293	NM_002273	ENSG00000170421	KRT8	keratin 8
cluster_1_peak_1283	C1	chr12	53358455	53359158	Intergenic	-14013	NM_001300837	NM_152860	ENSG00000170374	SP7	Sp7 transcription factor
cluster_1_peak_1284	C1	chr12	53366071	53367418	Intergenic	-13432	NM_001251825	NM_003109	ENSG00000185591	SP1	Sp1 transcription factor
cluster_1_peak_1285	C1	chr12	53390384	53391016	intron (NM_003109, intron 3 of 5)	10056	NM_003109	NM_003109	ENSG00000185591	SP1	Sp1 transcription factor
cluster_1_peak_1286	C1	chr12	53438256	53439034	Intergenic	-3004	NM_001005354	NM_018457	ENSG00000205352	PRR13	proline rich 13
cluster_1_peak_1287	C1	chr12	54039549	54039990	intron (NM_014620, intron 1 of 3)	5819	NR_030753	NR_030753	ENSG00000207571	MIR615	microRNA 615
cluster_1_peak_1288	C1	chr12	54387053	54389161	intron (NM_001130968, intron 1 of 6)	-2328	NM_001290002	NM_015481	ENSG00000161642	ZNF385A	zinc finger protein 385A
cluster_1_peak_1289	C1	chr12	55173160	55173829	Intergenic	43725	NM_001005243	NM_001005243	ENSG00000170605	OR9K2	olfactory receptor family 9 subfamily K member 2
cluster_1_peak_1290	C1	chr12	56059893	56060702	Intergenic	18379	NM_001029	NM_001029	ENSG00000197728	RPS26	ribosomal protein S26
cluster_1_peak_1291	C1	chr12	56377322	56377689	Intergenic	-14648	NM_001638	NM_001638	ENSG00000175336	APOF	apolipoprotein F
cluster_1_peak_1292	C1	chr12	56400017	56400427	Intergenic	-37365	NM_001638	NM_001638	ENSG00000175336	APOF	apolipoprotein F
cluster_1_peak_1293	C1	chr12	56525498	56527721	intron (NM_002898, intron 1 of 13)	4789	NM_002898	NM_002898	ENSG00000076067	RBMS2	RNA binding motif single stranded interacting protein 2
cluster_1_peak_1294	C1	chr12	56582477	56583165	intron (NM_002898, intron 9 of 13)	47505	NM_001300905	NM_013449	ENSG00000076108	BAZ2A	bromodomain adjacent to zinc finger domain 2A
cluster_1_peak_1295	C1	chr12	56788244	56788483	TTS (NM_003725)	25039	NM_003725	NM_003725	ENSG00000025423	HSD17B6	hydroxysteroid 17-beta dehydrogenase 6
cluster_1_peak_1296	C1	chr12	57497589	57498522	intron (NM_004990, intron 7 of 20)	-9231	NM_001319850	NM_032496	ENSG00000123329	ARHGAP9	Rho GTPase activating protein 9
cluster_1_peak_1297	C1	chr12	57504096	57504304	intron (NM_004990, intron 10 of 20)	-8488	NR_106816	NR_106816	ENSG00000284152	MIR6758	microRNA 6758
cluster_1_peak_1298	C1	chr12	59845284	59845516	Intergenic	156030	NM_004731	NM_004731	ENSG00000118596	SLC16A7	solute carrier family 16 member 7
cluster_1_peak_1299	C1	chr12	59867537	59868112	Intergenic	178454	NM_004731	NM_004731	ENSG00000118596	SLC16A7	solute carrier family 16 member 7
cluster_1_peak_1300	C1	chr12	62513068	62513341	intron (NM_001278469, intron 8 of 35)	46378	NM_001278472	NM_015026	ENSG00000061987	MON2	MON2 homolog, regulator of endosome-to-Golgi trafficking
cluster_1_peak_1301	C1	chr12	63862444	63862835	intron (NM_001346201, intron 1 of 21)	17939	NM_020762	NM_020762	ENSG00000196935	SRGAP1	SLIT-ROBO Rho GTPase activating protein 1
cluster_1_peak_1302	C1	chr12	63870874	63871172	intron (NM_001346201, intron 1 of 21)	26323	NM_020762	NM_020762	ENSG00000196935	SRGAP1	SLIT-ROBO Rho GTPase activating protein 1
cluster_1_peak_1303	C1	chr12	63918162	63919170	intron (NM_001346201, intron 1 of 21)	73966	NM_020762	NM_020762	ENSG00000196935	SRGAP1	SLIT-ROBO Rho GTPase activating protein 1
cluster_1_peak_1304	C1	chr12	64086130	64086441	intron (NM_001346201, intron 10 of 21)	136011	NM_001300941	NM_152440	ENSG00000174206	C12orf66	chromosome 12 open reading frame 66
cluster_1_peak_1305	C1	chr12	64583870	64584471	Intergenic	-26325	NM_178169	NM_178169	ENSG00000153179	RASSF3	Ras association domain family member 3
cluster_1_peak_1306	C1	chr12	64663054	64663458	intron (NR_040718, intron 1 of 3)	-40651	NR_037515	NR_037515	ENSG00000266016	MIR548Z	microRNA 548z
cluster_1_peak_1307	C1	chr12	64889050	64890212	intron (NR_033988, intron 1 of 2)	5857	NR_033988	NR_033988	ENSG00000255693	LINC02389	long intergenic non-protein coding RNA 2389
cluster_1_peak_1308	C1	chr12	65738664	65739374	Intergenic	-85441	NM_001300918	NM_003483	ENSG00000149948	HMGA2	high mobility group AT-hook 2
cluster_1_peak_1309	C1	chr12	68428161	68428836	Intergenic	22986	NR_120458	NR_120458	ENSG00000251301	LINC02384	long intergenic non-protein coding RNA 2384
cluster_1_peak_1310	C1	chr12	68484853	68485286	Intergenic	-33585	NR_120458	NR_120458	ENSG00000251301	LINC02384	long intergenic non-protein coding RNA 2384
cluster_1_peak_1311	C1	chr12	68559881	68560302	Intergenic	-50808	NM_001251922	NM_015646	ENSG00000127314	RAP1B	RAP1B, member of RAS oncogene family
cluster_1_peak_1312	C1	chr12	68636308	68637014	intron (NM_015646, intron 1 of 7)	-9286	NR_033335	NR_033335	ENSG00000206650	SNORA70G	small nucleolar RNA, H/ACA box 70G
cluster_1_peak_1313	C1	chr12	69115943	69116692	Intergenic	-123252	NM_001300947	NM_007007	ENSG00000111605	CPSF6	cleavage and polyadenylation specific factor 6
cluster_1_peak_1314	C1	chr12	69332205	69333196	Intergenic	-15654	NM_000239	NM_000239	ENSG00000090382	LYZ	lysozyme
cluster_1_peak_1315	C1	chr12	71023329	71023561	Intergenic	-102707	NM_002849	NM_002849	ENSG00000153233	PTPRR	protein tyrosine phosphatase receptor type R
cluster_1_peak_1316	C1	chr12	71552801	71553564	exon (NM_003667, exon 5 of 18)	110666	NM_144982	NM_144982	ENSG00000133858	ZFC3H1	zinc finger C3H1-type containing
cluster_1_peak_1317	C1	chr12	72228409	72228637	Intergenic	-44226	NM_013381	NM_013381	ENSG00000072657	TRHDE	thyrotropin releasing hormone degrading enzyme
cluster_1_peak_1318	C1	chr12	76738826	76739730	Intergenic	-24796	NM_015336	NM_015336	ENSG00000186908	ZDHHC17	zinc finger DHHC-type containing 17
cluster_1_peak_1319	C1	chr12	78243283	78244554	Intergenic	115828	NR_135021	NR_135021	ENSG00000258220	LINC02424	long intergenic non-protein coding RNA 2424
cluster_1_peak_1320	C1	chr12	82146130	82147086	Intergenic	192889	NR_110089	NR_110089	ENSG00000257747	LINC02426	long intergenic non-protein coding RNA 2426
cluster_1_peak_1321	C1	chr12	82650752	82651048	Intergenic	-36006	NM_152588	NM_152588	ENSG00000179104	TMTC2	transmembrane O-mannosyltransferase targeting cadherins 2
cluster_1_peak_1322	C1	chr12	82740350	82740988	intron (NM_001320321, intron 1 of 10)	53514	NM_001320322	NM_152588	ENSG00000179104	TMTC2	transmembrane O-mannosyltransferase targeting cadherins 2
cluster_1_peak_1323	C1	chr12	82848693	82850802	intron (NM_001320321, intron 1 of 10)	162592	NM_001320322	NM_152588	ENSG00000179104	TMTC2	transmembrane O-mannosyltransferase targeting cadherins 2
cluster_1_peak_1324	C1	chr12	83000874	83001397	intron (NM_152588, intron 8 of 11)	313980	NM_001320322	NM_152588	ENSG00000179104	TMTC2	transmembrane O-mannosyltransferase targeting cadherins 2
cluster_1_peak_1325	C1	chr12	83074263	83074980	intron (NM_152588, intron 11 of 11)	387466	NM_001320322	NM_152588	ENSG00000179104	TMTC2	transmembrane O-mannosyltransferase targeting cadherins 2
cluster_1_peak_1326	C1	chr12	85688972	85689308	Intergenic	147269	NM_005447	NM_005447	ENSG00000198774	RASSF9	Ras association domain family member 9
cluster_1_peak_1327	C1	chr12	86912012	86912342	Intergenic	-73177	NM_001351285	NM_013244	ENSG00000182050	MGAT4C	MGAT4 family member C
cluster_1_peak_1328	C1	chr12	89648352	89648913	intron (NM_001001323, intron 2 of 21)	60206	NM_001366525	NM_001682	ENSG00000070961	ATP2B1	ATPase plasma membrane Ca2+ transporting 1
cluster_1_peak_1329	C1	chr12	89750717	89751209	Intergenic	-41597	NM_001001323	NM_001682	ENSG00000070961	ATP2B1	ATPase plasma membrane Ca2+ transporting 1
cluster_1_peak_1330	C1	chr12	89775118	89776071	Intergenic	-66228	NM_001001323	NM_001682	ENSG00000070961	ATP2B1	ATPase plasma membrane Ca2+ transporting 1
cluster_1_peak_1331	C1	chr12	92150372	92150873	intron (NR_135037, intron 3 of 3)	4537	NR_135037	NR_135036		LOC101928617	uncharacterized LOC101928617
cluster_1_peak_1332	C1	chr12	92934865	92935624	Intergenic	-5949	NM_003566	NM_003566	ENSG00000102189	EEA1	early endosome antigen 1
cluster_1_peak_1333	C1	chr12	93072648	93072816	intron (NR_040096, intron 3 of 4)	-101634	NR_120492	NR_120492	ENSG00000258171	LINC02412	long intergenic non-protein coding RNA 2412
cluster_1_peak_1334	C1	chr12	93214683	93215265	intron (NR_040096, intron 3 of 4)	40608	NR_120492	NR_120492	ENSG00000258171	LINC02412	long intergenic non-protein coding RNA 2412
cluster_1_peak_1335	C1	chr12	93286592	93288048	intron (NR_040096, intron 2 of 4)	90416	NR_040096	NR_040096		LOC643339	uncharacterized LOC643339
cluster_1_peak_1336	C1	chr12	93318758	93319651	intron (NR_040096, intron 2 of 4)	58532	NR_040096	NR_040096		LOC643339	uncharacterized LOC643339
cluster_1_peak_1337	C1	chr12	93351177	93353065	intron (NR_040096, intron 1 of 4)	25615	NR_040096	NR_040096		LOC643339	uncharacterized LOC643339
cluster_1_peak_1338	C1	chr12	93366968	93369475	intron (NR_040096, intron 1 of 4)	9515	NR_040096	NR_040096		LOC643339	uncharacterized LOC643339
cluster_1_peak_1339	C1	chr12	95054578	95055233	intron (NM_001127362, intron 7 of 11)	18713	NM_001032287	NM_003297	ENSG00000120798	NR2C1	nuclear receptor subfamily 2 group C member 1
cluster_1_peak_1340	C1	chr12	95057317	95057918	exon (NM_003297, exon 7 of 14)	16001	NM_001032287	NM_003297	ENSG00000120798	NR2C1	nuclear receptor subfamily 2 group C member 1
cluster_1_peak_1341	C1	chr12	95201048	95201413	intron (NM_018351, intron 2 of 20)	16237	NM_018351	NM_018351	ENSG00000180263	FGD6	FYVE, RhoGEF and PH domain containing 6
cluster_1_peak_1342	C1	chr12	95204232	95205285	intron (NM_018351, intron 2 of 20)	12709	NM_018351	NM_018351	ENSG00000180263	FGD6	FYVE, RhoGEF and PH domain containing 6
cluster_1_peak_1343	C1	chr12	95621540	95622046	Intergenic	-27462	NR_077225	NR_077225	ENSG00000257150	PGAM1P5	phosphoglycerate mutase 1 pseudogene 5
cluster_1_peak_1344	C1	chr12	95648703	95649757	promoter-TSS (NR_077225)	-25	NR_077225	NR_077225	ENSG00000257150	PGAM1P5	phosphoglycerate mutase 1 pseudogene 5
cluster_1_peak_1345	C1	chr12	95754871	95756066	intron (NM_001329701, intron 2 of 9)	34727	NM_001329702	NM_021229	ENSG00000074527	NTN4	netrin 4
cluster_1_peak_1346	C1	chr12	96094068	96094636	Intergenic	-50832	NM_001256644	NM_000895	ENSG00000111144	LTA4H	leukotriene A4 hydrolase
cluster_1_peak_1347	C1	chr12	98511086	98512923	TTS (NR_027157)	-3569	NM_003276	NM_003276	ENSG00000120802	TMPO	thymopoietin
cluster_1_peak_1348	C1	chr12	98513154	98514129	non-coding (NR_027157, exon 2 of 2)	-1932	NM_003276	NM_003276	ENSG00000120802	TMPO	thymopoietin
cluster_1_peak_1349	C1	chr12	98552094	98552541	Intergenic	-36091	NR_027157	NR_027157	ENSG00000257167	TMPO-AS1	TMPO antisense RNA 1
cluster_1_peak_1350	C1	chr12	98553699	98554105	Intergenic	-37676	NR_027157	NR_027157	ENSG00000257167	TMPO-AS1	TMPO antisense RNA 1
cluster_1_peak_1351	C1	chr12	100229213	100230401	intron (NR_135073, intron 9 of 10)	28992	NR_048569	NM_022496	ENSG00000075089	ACTR6	actin related protein 6
cluster_1_peak_1352	C1	chr12	100647988	100648540	Intergenic	54646	NM_001303131	NM_174942	ENSG00000139354	GAS2L3	growth arrest specific 2 like 3
cluster_1_peak_1353	C1	chr12	101453400	101453949	Intergenic	-21662	NM_152323	NM_152323	ENSG00000166211	SPIC	Spi-C transcription factor
cluster_1_peak_1354	C1	chr12	101456391	101456628	Intergenic	-18827	NM_152323	NM_152323	ENSG00000166211	SPIC	Spi-C transcription factor
cluster_1_peak_1355	C1	chr12	101459646	101460773	Intergenic	-15127	NM_152323	NM_152323	ENSG00000166211	SPIC	Spi-C transcription factor
cluster_1_peak_1356	C1	chr12	101467074	101468536	Intergenic	-7531	NM_152323	NM_152323	ENSG00000166211	SPIC	Spi-C transcription factor
cluster_1_peak_1357	C1	chr12	101496769	101497273	Intergenic	21685	NM_152323	NM_152323	ENSG00000166211	SPIC	Spi-C transcription factor
cluster_1_peak_1358	C1	chr12	104256217	104256854	intron (NM_001093771, intron 2 of 16)	-30497	NM_001261445	NM_003330	ENSG00000198431	TXNRD1	thioredoxin reductase 1
cluster_1_peak_1359	C1	chr12	104270673	104273583	intron (NM_001093771, intron 3 of 16)	-14904	NM_001261445	NM_003330	ENSG00000198431	TXNRD1	thioredoxin reductase 1
cluster_1_peak_1360	C1	chr12	104277168	104279205	intron (NM_001093771, intron 3 of 16)	-8846	NM_001261445	NM_003330	ENSG00000198431	TXNRD1	thioredoxin reductase 1
cluster_1_peak_1361	C1	chr12	104300683	104301101	intron (NM_001261446, intron 2 of 13)	-2847	NM_001008394	NM_001008394	ENSG00000255150	EID3	EP300 interacting inhibitor of differentiation 3
cluster_1_peak_1362	C1	chr12	104366026	104367906	Intergenic	63227	NM_001008394	NM_001008394	ENSG00000255150	EID3	EP300 interacting inhibitor of differentiation 3
cluster_1_peak_1363	C1	chr12	104588058	104588937	intron (NM_018413, intron 1 of 2)	-3136	NR_037487	NR_037487	ENSG00000264295	MIR3922	microRNA 3922
cluster_1_peak_1364	C1	chr12	104605199	104605598	intron (NM_018413, intron 2 of 2)	13765	NR_037487	NR_037487	ENSG00000264295	MIR3922	microRNA 3922
cluster_1_peak_1365	C1	chr12	105078773	105079350	intron (NR_027752, intron 1 of 22)	5397	NR_027752	NM_001034173	ENSG00000136010	ALDH1L2	aldehyde dehydrogenase 1 family member L2
cluster_1_peak_1366	C1	chr12	108738845	108739980	Intergenic	-7862	NM_014325	NM_014325	ENSG00000110880	CORO1C	coronin 1C
cluster_1_peak_1367	C1	chr12	108772238	108773202	Intergenic	-41170	NM_014325	NM_014325	ENSG00000110880	CORO1C	coronin 1C
cluster_1_peak_1368	C1	chr12	108823884	108824352	intron (NM_018984, intron 2 of 14)	3433	NM_001161331	NM_018984	ENSG00000084112	SSH1	slingshot protein phosphatase 1
cluster_1_peak_1369	C1	chr12	109226269	109227507	intron (NM_001093, intron 27 of 52)	82396	NM_213596	NM_213596	ENSG00000139445	FOXN4	forkhead box N4
cluster_1_peak_1370	C1	chr12	110552431	110553062	intron (NR_138550, intron 1 of 4)	30572	NM_139283	NM_139283	ENSG00000196850	PPTC7	PTC7 protein phosphatase homolog
cluster_1_peak_1371	C1	chr12	110578176	110578700	intron (NR_138550, intron 1 of 4)	4880	NM_139283	NM_139283	ENSG00000196850	PPTC7	PTC7 protein phosphatase homolog
cluster_1_peak_1372	C1	chr12	110609454	110610015	Intergenic	-4395	NM_024549	NM_024549	ENSG00000204852	TCTN1	tectonic family member 1
cluster_1_peak_1373	C1	chr12	110725945	110727388	intron (NM_002710, intron 3 of 6)	16225	NM_002710	NM_002710	ENSG00000186298	PPP1CC	protein phosphatase 1 catalytic subunit gamma
cluster_1_peak_1374	C1	chr12	110728415	110728649	intron (NM_002710, intron 3 of 6)	14359	NM_002710	NM_002710	ENSG00000186298	PPP1CC	protein phosphatase 1 catalytic subunit gamma
cluster_1_peak_1375	C1	chr12	110816678	110816841	Intergenic	-30228	NM_001286243	NM_152591	ENSG00000173093	CCDC63	coiled-coil domain containing 63
cluster_1_peak_1376	C1	chr12	111002128	111002875	Intergenic	-31664	NM_015267	NM_015267	ENSG00000111249	CUX2	cut like homeobox 2
cluster_1_peak_1377	C1	chr12	111008693	111009270	Intergenic	-25184	NM_015267	NM_015267	ENSG00000111249	CUX2	cut like homeobox 2
cluster_1_peak_1378	C1	chr12	111339112	111339727	intron (NM_015267, intron 20 of 21)	29676	NM_001177997	NM_144671	ENSG00000198324	PHETA1	PH domain containing endocytic trafficking adaptor 1
cluster_1_peak_1379	C1	chr12	111347346	111347620	intron (NM_015267, intron 21 of 21)	21612	NM_001177997	NM_144671	ENSG00000198324	PHETA1	PH domain containing endocytic trafficking adaptor 1
cluster_1_peak_1380	C1	chr12	111431683	111432161	intron (NM_005475, intron 2 of 7)	-2940	NM_001291424	NM_005475	ENSG00000111252	SH2B3	SH2B adaptor protein 3
cluster_1_peak_1381	C1	chr12	111507857	111508768	intron (NR_132311, intron 14 of 23)	73450	NM_001291424	NM_005475	ENSG00000111252	SH2B3	SH2B adaptor protein 3
cluster_1_peak_1382	C1	chr12	111644226	111644609	exon (NM_006768, exon 12 of 12)	41539	NM_006768	NM_006768	ENSG00000089234	BRAP	BRCA1 associated protein
cluster_1_peak_1383	C1	chr12	111645348	111646445	intron (NM_006768, intron 11 of 11)	40060	NM_006768	NM_006768	ENSG00000089234	BRAP	BRCA1 associated protein
cluster_1_peak_1384	C1	chr12	111769363	111769855	intron (NM_000690, intron 1 of 12)	2676	NM_001204889	NM_000690	ENSG00000111275	ALDH2	aldehyde dehydrogenase 2 family member
cluster_1_peak_1385	C1	chr12	111773839	111774612	intron (NM_000690, intron 1 of 12)	7292	NM_001204889	NM_000690	ENSG00000111275	ALDH2	aldehyde dehydrogenase 2 family member
cluster_1_peak_1386	C1	chr12	111775350	111776429	intron (NM_000690, intron 1 of 12)	8956	NM_001204889	NM_000690	ENSG00000111275	ALDH2	aldehyde dehydrogenase 2 family member
cluster_1_peak_1387	C1	chr12	112137147	112137551	intron (NM_006700, intron 4 of 11)	11789	NM_006700	NM_006700	ENSG00000135148	TRAFD1	TRAF-type zinc finger domain containing 1
cluster_1_peak_1388	C1	chr12	112253803	112254050	intron (NM_001109662, intron 22 of 75)	-90605	NR_106921	NR_106921	ENSG00000283793	MIR6861	microRNA 6861
cluster_1_peak_1389	C1	chr12	112904169	112904647	Intergenic	-2369	NM_002534	NM_002534	ENSG00000089127	OAS1	2'-5'-oligoadenylate synthetase 1
cluster_1_peak_1390	C1	chr12	113204439	113206675	intron (NM_001330452, intron 2 of 4)	15537	NM_138451	NM_138451	ENSG00000166578	IQCD	IQ motif containing D
cluster_1_peak_1391	C1	chr12	113214875	113215259	intron (NM_001330452, intron 1 of 4)	6027	NM_138451	NM_138451	ENSG00000166578	IQCD	IQ motif containing D
cluster_1_peak_1392	C1	chr12	114636113	114637389	Intergenic	47424	NM_005996	NM_005996	ENSG00000135111	TBX3	T-box transcription factor 3
cluster_1_peak_1393	C1	chr12	114767013	114767413	Intergenic	-83038	NM_016569	NM_005996	ENSG00000135111	TBX3	T-box transcription factor 3
cluster_1_peak_1394	C1	chr12	114778684	114779603	Intergenic	-94968	NM_016569	NM_005996	ENSG00000135111	TBX3	T-box transcription factor 3
cluster_1_peak_1395	C1	chr12	114780932	114782444	Intergenic	-97513	NM_016569	NM_005996	ENSG00000135111	TBX3	T-box transcription factor 3
cluster_1_peak_1396	C1	chr12	114784579	114785908	Intergenic	-101068	NM_016569	NM_005996	ENSG00000135111	TBX3	T-box transcription factor 3
cluster_1_peak_1397	C1	chr12	114789538	114790821	Intergenic	-106004	NM_016569	NM_005996	ENSG00000135111	TBX3	T-box transcription factor 3
cluster_1_peak_1398	C1	chr12	115132085	115133272	Intergenic	-448503	NM_016569	NM_005996	ENSG00000135111	TBX3	T-box transcription factor 3
cluster_1_peak_1399	C1	chr12	115961302	115961942	intron (NM_015335, intron 30 of 30)	187032	NR_030351	NR_030351	ENSG00000207967	MIR620	microRNA 620
cluster_1_peak_1400	C1	chr12	116288017	116289289	Intergenic	-11467	NM_015335	NM_015335	ENSG00000123066	MED13L	mediator complex subunit 13L
cluster_1_peak_1401	C1	chr12	116332691	116333004	Intergenic	-55661	NM_015335	NM_015335	ENSG00000123066	MED13L	mediator complex subunit 13L
cluster_1_peak_1402	C1	chr12	116336742	116337205	Intergenic	-59787	NM_015335	NM_015335	ENSG00000123066	MED13L	mediator complex subunit 13L
cluster_1_peak_1403	C1	chr12	116342842	116343249	Intergenic	-65859	NM_015335	NM_015335	ENSG00000123066	MED13L	mediator complex subunit 13L
cluster_1_peak_1404	C1	chr12	116365000	116365472	Intergenic	63082	NR_039683	NR_039683	ENSG00000264037	MIR4472-2	microRNA 4472-2
cluster_1_peak_1405	C1	chr12	116406462	116407074	Intergenic	21550	NR_039683	NR_039683	ENSG00000264037	MIR4472-2	microRNA 4472-2
cluster_1_peak_1406	C1	chr12	116431382	116432177	Intergenic	-3461	NR_039683	NR_039683	ENSG00000264037	MIR4472-2	microRNA 4472-2
cluster_1_peak_1407	C1	chr12	116855645	116856072	TTS (NM_003806)	25583	NR_073189	NM_003806	ENSG00000135116	HRK	harakiri, BCL2 interacting protein
cluster_1_peak_1408	C1	chr12	117790257	117790885	intron (NM_173598, intron 3 of 19)	178419	NM_173598	NM_173598	ENSG00000171435	KSR2	kinase suppressor of ras 2
cluster_1_peak_1409	C1	chr12	118109146	118109537	Intergenic	-5330	NM_019086	NM_019086	ENSG00000176834	VSIG10	V-set and immunoglobulin domain containing 10
cluster_1_peak_1410	C1	chr12	118271599	118272232	intron (NM_001346490, intron 1 of 21)	-81380	NM_001346497	NM_016281	ENSG00000135090	TAOK3	TAO kinase 3
cluster_1_peak_1411	C1	chr12	118273357	118273914	intron (NM_001346490, intron 1 of 21)	-83100	NM_001346497	NM_016281	ENSG00000135090	TAOK3	TAO kinase 3
cluster_1_peak_1412	C1	chr12	118277393	118278591	intron (NM_001346490, intron 1 of 21)	81713	NM_001346489	NM_016281	ENSG00000135090	TAOK3	TAO kinase 3
cluster_1_peak_1413	C1	chr12	118535937	118536953	Intergenic	159890	NM_022491	NM_022491	ENSG00000111707	SUDS3	SDS3 homolog, SIN3A corepressor complex component
cluster_1_peak_1414	C1	chr12	119930259	119932872	Intergenic	-54245	NM_007174	NM_007174	ENSG00000122966	CIT	citron rho-interacting serine/threonine kinase
cluster_1_peak_1415	C1	chr12	120078952	120080006	intron (NM_001367886, intron 7 of 9)	37274	NM_001167606	NM_006861	ENSG00000111737	RAB35	RAB35, member RAS oncogene family
cluster_1_peak_1416	C1	chr12	120104554	120107079	intron (NM_006861, intron 2 of 5)	10937	NM_001167606	NM_006861	ENSG00000111737	RAB35	RAB35, member RAS oncogene family
cluster_1_peak_1417	C1	chr12	120276662	120278070	Intergenic	-11595	NM_001243756	NM_002859	ENSG00000089159	PXN	paxillin
cluster_1_peak_1418	C1	chr12	120282532	120283623	Intergenic	8826	NR_003137	NR_003137	ENSG00000202538	RNU4-2	RNA, U4 small nuclear 2
cluster_1_peak_1419	C1	chr12	120284826	120285862	Intergenic	6559	NR_003137	NR_003137	ENSG00000202538	RNU4-2	RNA, U4 small nuclear 2
cluster_1_peak_1420	C1	chr12	120286716	120287783	Intergenic	4654	NR_003137	NR_003137	ENSG00000202538	RNU4-2	RNA, U4 small nuclear 2
cluster_1_peak_1421	C1	chr12	120294945	120296339	Intergenic	-2405	NR_003925	NR_003925	ENSG00000200795	RNU4-1	RNA, U4 small nuclear 1
cluster_1_peak_1422	C1	chr12	120419236	120420848	Intergenic	-18071	NM_004373	NM_004373	ENSG00000111775	COX6A1	cytochrome c oxidase subunit 6A1
cluster_1_peak_1423	C1	chr12	120421596	120422248	Intergenic	-16191	NM_004373	NM_004373	ENSG00000111775	COX6A1	cytochrome c oxidase subunit 6A1
cluster_1_peak_1424	C1	chr12	120518296	120518627	intron (NM_032314, intron 2 of 6)	10697	NM_032314	NM_032314	ENSG00000110871	COQ5	coenzyme Q5, methyltransferase
cluster_1_peak_1425	C1	chr12	120599201	120602058	Intergenic	-19227	NM_015918	NM_015918	ENSG00000167272	POP5	POP5 homolog, ribonuclease P/MRP subunit
cluster_1_peak_1426	C1	chr12	120638608	120638929	Intergenic	-1851	NM_001033677	NM_004276	ENSG00000157782	CABP1	calcium binding protein 1
cluster_1_peak_1427	C1	chr12	120921823	120922689	Intergenic	17561	NR_131215	NR_131215		XLOC_009911	uncharacterized LOC105500240
cluster_1_peak_1428	C1	chr12	121077134	121077850	Intergenic	-38250	NM_198213	NM_003733	ENSG00000135114	OASL	2'-5'-oligoadenylate synthetase like
cluster_1_peak_1429	C1	chr12	121202437	121203618	Intergenic	-7102	NM_002560	NM_002560	ENSG00000135124	P2RX4	purinergic receptor P2X 4
cluster_1_peak_1430	C1	chr12	121226521	121228122	intron (NR_046373, intron 4 of 10)	17192	NM_001256796	NM_002560	ENSG00000135124	P2RX4	purinergic receptor P2X 4
cluster_1_peak_1431	C1	chr12	121229513	121230537	intron (NR_046373, intron 7 of 10)	19896	NM_001256796	NM_002560	ENSG00000135124	P2RX4	purinergic receptor P2X 4
cluster_1_peak_1432	C1	chr12	121249684	121251085	intron (NM_172226, intron 11 of 15)	24201	NM_001270486	NM_006549	ENSG00000110931	CAMKK2	calcium/calmodulin dependent protein kinase kinase 2
cluster_1_peak_1433	C1	chr12	121515841	121517338	intron (NM_001005366, intron 9 of 22)	63657	NM_001005366	NM_032590	ENSG00000089094	KDM2B	lysine demethylase 2B
cluster_1_peak_1434	C1	chr12	121572818	121573688	intron (NM_001005366, intron 4 of 22)	6993	NM_001005366	NM_032590	ENSG00000089094	KDM2B	lysine demethylase 2B
cluster_1_peak_1435	C1	chr12	121589500	121593618	Intergenic	-4970	NR_049838	NR_049838	ENSG00000265470	MIR548AQ	microRNA 548aq
cluster_1_peak_1436	C1	chr12	121602191	121602812	Intergenic	5972	NR_049838	NR_049838	ENSG00000265470	MIR548AQ	microRNA 548aq
cluster_1_peak_1437	C1	chr12	121608313	121613329	Intergenic	14292	NR_049838	NR_049838	ENSG00000265470	MIR548AQ	microRNA 548aq
cluster_1_peak_1438	C1	chr12	121614205	121616163	Intergenic	-11366	NM_032790	NM_032790		ORAI1	ORAI calcium release-activated calcium modulator 1
cluster_1_peak_1439	C1	chr12	121623084	121625050	Intergenic	-2483	NM_032790	NM_032790		ORAI1	ORAI calcium release-activated calcium modulator 1
cluster_1_peak_1440	C1	chr12	121647319	121649662	TTS (NM_001363685)	21164	NM_173855	NM_173855	ENSG00000139714	MORN3	MORN repeat containing 3
cluster_1_peak_1441	C1	chr12	121759150	121760858	intron (NM_001080825, intron 5 of 11)	33684	NM_019034	NM_019034	ENSG00000139725	RHOF	ras homolog family member F, filopodia associated
cluster_1_peak_1442	C1	chr12	121785956	121786924	intron (NM_019034, intron 2 of 4)	7248	NM_019034	NM_019034	ENSG00000139725	RHOF	ras homolog family member F, filopodia associated
cluster_1_peak_1443	C1	chr12	121923842	121927718	intron (NM_001178003, intron 3 of 17)	7188	NM_001178003	NM_144668	ENSG00000158023	WDR66	WD repeat domain 66
cluster_1_peak_1444	C1	chr12	121972754	121973218	TTS (NM_001178003)	-48898	NM_020993	NM_020993	ENSG00000110987	BCL7A	BAF chromatin remodeling complex subunit BCL7A
cluster_1_peak_1445	C1	chr12	122098816	122099961	intron (NM_014938, intron 1 of 16).2	20632	NM_014938	NM_014938	ENSG00000175727	MLXIP	MLX interacting protein
cluster_1_peak_1446	C1	chr12	122113267	122115251	intron (NM_014938, intron 1 of 16).2	35503	NM_014938	NM_014938	ENSG00000175727	MLXIP	MLX interacting protein
cluster_1_peak_1447	C1	chr12	122358466	122359716	intron (NM_198240, intron 5 of 23)	-36451	NR_045382	NR_045382		CLIP1-AS1	CLIP1 antisense RNA 1
cluster_1_peak_1448	C1	chr12	122394344	122396303	promoter-TSS (NR_045382)	-219	NR_045382	NR_045382		CLIP1-AS1	CLIP1 antisense RNA 1
cluster_1_peak_1449	C1	chr12	122438652	122439804	Intergenic	-16559	NM_198240	NM_002956	ENSG00000130779	CLIP1	CAP-Gly domain containing linker protein 1
cluster_1_peak_1450	C1	chr12	122440507	122440943	Intergenic	-18056	NM_198240	NM_002956	ENSG00000130779	CLIP1	CAP-Gly domain containing linker protein 1
cluster_1_peak_1451	C1	chr12	122449369	122449717	Intergenic	-26874	NM_198240	NM_002956	ENSG00000130779	CLIP1	CAP-Gly domain containing linker protein 1
cluster_1_peak_1452	C1	chr12	122451774	122454144	Intergenic	-30290	NM_198240	NM_002956	ENSG00000130779	CLIP1	CAP-Gly domain containing linker protein 1
cluster_1_peak_1453	C1	chr12	122455361	122456235	Intergenic	-33129	NM_198240	NM_002956	ENSG00000130779	CLIP1	CAP-Gly domain containing linker protein 1
cluster_1_peak_1454	C1	chr12	122463902	122468838	Intergenic	34562	NM_017612	NM_017612	ENSG00000033030	ZCCHC8	zinc finger CCHC-type containing 8
cluster_1_peak_1455	C1	chr12	122469146	122469561	Intergenic	31579	NM_017612	NM_017612	ENSG00000033030	ZCCHC8	zinc finger CCHC-type containing 8
cluster_1_peak_1456	C1	chr12	122536771	122537520	intron (NM_014708, intron 3 of 63)	9896	NM_014708	NM_014708	ENSG00000184445	KNTC1	kinetochore associated 1
cluster_1_peak_1457	C1	chr12	122649681	122650232	Intergenic	46043	NR_162094	NR_162094		MIR9902-1	microRNA 9902-1
cluster_1_peak_1458	C1	chr12	122651078	122651868	Intergenic	44526	NR_162094	NR_162094		MIR9902-1	microRNA 9902-1
cluster_1_peak_1459	C1	chr12	122790684	122792290	intron (NR_027918, intron 5 of 12)	16915	NR_027918	NM_032573	ENSG00000130783	CCDC62	coiled-coil domain containing 62
cluster_1_peak_1460	C1	chr12	122830681	122831351	Intergenic	-3732	NM_001303099	NM_003959	ENSG00000130787	HIP1R	huntingtin interacting protein 1 related
cluster_1_peak_1461	C1	chr12	122925454	122925953	intron (NM_203444, intron 11 of 11)	-29579	NM_024667	NM_024667	ENSG00000139722	VPS37B	VPS37B subunit of ESCRT-I
cluster_1_peak_1462	C1	chr12	123127931	123130741	Intergenic	-18847	NM_001300801	NM_020845	ENSG00000090975	PITPNM2	phosphatidylinositol transfer protein membrane associated 2
cluster_1_peak_1463	C1	chr12	123133890	123135252	Intergenic	-24082	NM_001300801	NM_020845	ENSG00000090975	PITPNM2	phosphatidylinositol transfer protein membrane associated 2
cluster_1_peak_1464	C1	chr12	123253728	123254005	exon (NM_001194995, exon 2 of 3)	14388	NM_001270434	NM_004642	ENSG00000111328	CDK2AP1	cyclin dependent kinase 2 associated protein 1
cluster_1_peak_1465	C1	chr12	123446021	123446515	Intergenic	-9535	NR_130703	NM_145058	ENSG00000150977	RILPL2	Rab interacting lysosomal protein like 2
cluster_1_peak_1466	C1	chr12	123448371	123449378	Intergenic	-9265	NM_022717	NM_007020	ENSG00000184209	SNRNP35	small nuclear ribonucleoprotein U11/U12 subunit 35
cluster_1_peak_1467	C1	chr12	123481030	123483031	intron (NM_001319243, intron 6 of 7)	22326	NM_180699	NM_007020	ENSG00000184209	SNRNP35	small nuclear ribonucleoprotein U11/U12 subunit 35
cluster_1_peak_1468	C1	chr12	123490070	123495115	intron (NM_178314, intron 4 of 6)	27634	NM_001319244	NM_178314	ENSG00000188026	RILPL1	Rab interacting lysosomal protein like 1
cluster_1_peak_1469	C1	chr12	123515926	123517346	intron (NM_178314, intron 2 of 6)	3590	NM_001319244	NM_178314	ENSG00000188026	RILPL1	Rab interacting lysosomal protein like 1
cluster_1_peak_1470	C1	chr12	123772002	123772479	intron (NM_207437, intron 3 of 77)	9745	NM_207437	NM_207437	ENSG00000197653	DNAH10	dynein axonemal heavy chain 10
cluster_1_peak_1471	C1	chr12	124074968	124076610	intron (NM_001347902, intron 2 of 4)	102574	NM_001204298	NM_152437	ENSG00000179195	ZNF664	zinc finger protein 664
cluster_1_peak_1472	C1	chr12	124085832	124086435	intron (NM_001347902, intron 2 of 4)	112918	NM_001204298	NM_152437	ENSG00000179195	ZNF664	zinc finger protein 664
cluster_1_peak_1473	C1	chr12	124100383	124101186	intron (NM_001347902, intron 2 of 4)	127569	NM_001204298	NM_152437	ENSG00000179195	ZNF664	zinc finger protein 664
cluster_1_peak_1474	C1	chr12	124177704	124178123	intron (NM_001347902, intron 3 of 4)	-111251	NM_181709	NM_181709	ENSG00000178882	RFLNA	refilin A
cluster_1_peak_1475	C1	chr12	124180041	124180824	intron (NM_001347902, intron 3 of 4)	-108732	NM_181709	NM_181709	ENSG00000178882	RFLNA	refilin A
cluster_1_peak_1476	C1	chr12	124259380	124259987	intron (NM_001347902, intron 3 of 4)	-29481	NM_181709	NM_181709	ENSG00000178882	RFLNA	refilin A
cluster_1_peak_1477	C1	chr12	124293070	124294028	intron (NM_181709, intron 1 of 2)	-1544	NM_001365156	NM_181709	ENSG00000178882	RFLNA	refilin A
cluster_1_peak_1478	C1	chr12	124630888	124634979	Intergenic	-65321	NM_001206654	NM_006312	ENSG00000196498	NCOR2	nuclear receptor corepressor 2
cluster_1_peak_1479	C1	chr12	124636080	124636718	Intergenic	-68787	NM_001206654	NM_006312	ENSG00000196498	NCOR2	nuclear receptor corepressor 2
cluster_1_peak_1480	C1	chr12	124677263	124679673	Intergenic	-110856	NM_001206654	NM_006312	ENSG00000196498	NCOR2	nuclear receptor corepressor 2
cluster_1_peak_1481	C1	chr12	124680948	124684609	Intergenic	-115166	NM_001206654	NM_006312	ENSG00000196498	NCOR2	nuclear receptor corepressor 2
cluster_1_peak_1482	C1	chr12	124713235	124713621	Intergenic	126243	NM_001367982	NM_005505	ENSG00000073060	SCARB1	scavenger receptor class B member 1
cluster_1_peak_1483	C1	chr12	124726963	124728336	Intergenic	112022	NM_001367982	NM_005505	ENSG00000073060	SCARB1	scavenger receptor class B member 1
cluster_1_peak_1484	C1	chr12	124749197	124750994	Intergenic	89576	NM_001367982	NM_005505	ENSG00000073060	SCARB1	scavenger receptor class B member 1
cluster_1_peak_1485	C1	chr12	124904572	124905938	Intergenic	9395	NM_021009	NM_021009	ENSG00000150991	UBC	ubiquitin C
cluster_1_peak_1486	C1	chr12	125055718	125056679	Intergenic	-9237	NM_001319840	NM_023928	ENSG00000081760	AACS	acetoacetyl-CoA synthetase
cluster_1_peak_1487	C1	chr12	125112138	125112494	intron (NM_001319839, intron 8 of 16)	46881	NM_001319839	NM_023928	ENSG00000081760	AACS	acetoacetyl-CoA synthetase
cluster_1_peak_1488	C1	chr12	127240912	127241461	Intergenic	43097	NR_146537	NR_146537		LINC02376	long intergenic non-protein coding RNA 2376
cluster_1_peak_1489	C1	chr12	127592718	127593276	Intergenic	43470	NR_120451	NR_120451	ENSG00000256022	LINC02411	long intergenic non-protein coding RNA 2411
cluster_1_peak_1490	C1	chr12	127607332	127607782	Intergenic	28910	NR_120451	NR_120451	ENSG00000256022	LINC02411	long intergenic non-protein coding RNA 2411
cluster_1_peak_1491	C1	chr12	129152429	129152780	intron (NM_133448, intron 5 of 8)	42914	NR_104173	NR_104172	ENSG00000249196	TMEM132D-AS1	TMEM132D antisense RNA 1
cluster_1_peak_1492	C1	chr12	130405257	130405735	intron (NM_001351226, intron 20 of 21)	67609	NM_004764	NM_004764	ENSG00000125207	PIWIL1	piwi like RNA-mediated gene silencing 1
cluster_1_peak_1493	C1	chr12	130797361	130798030	TTS (NM_001351050)	41555	NM_001351050	NM_001980	ENSG00000111450	STX2	syntaxin 2
cluster_1_peak_1494	C1	chr12	130862162	130862793	Intergenic	-9517	NM_001300796	NM_006325	ENSG00000132341	RAN	RAN, member RAS oncogene family
cluster_1_peak_1495	C1	chr12	130980803	130981809	intron (NM_198827, intron 4 of 24)	12670	NR_131950	NR_131950		ADGRD1-AS1	ADGRD1 antisense RNA 1
cluster_1_peak_1496	C1	chr12	131103078	131105025	intron (NM_198827, intron 15 of 24)	-60960	NR_026670	NR_026670	ENSG00000204603	LINC01257	long intergenic non-protein coding RNA 1257
cluster_1_peak_1497	C1	chr12	131633986	131634420	Intergenic	13918	NR_146868	NR_146868		LINC02414	long intergenic non-protein coding RNA 2414
cluster_1_peak_1498	C1	chr12	131817600	131819668	Intergenic	-9759	NM_016155	NM_016155	ENSG00000198598	MMP17	matrix metallopeptidase 17
cluster_1_peak_1499	C1	chr12	131859316	131861443	Intergenic	31986	NM_016155	NM_016155	ENSG00000198598	MMP17	matrix metallopeptidase 17
cluster_1_peak_1500	C1	chr12	131862731	131865624	Intergenic	-30445	NM_003565	NM_003565	ENSG00000177169	ULK1	unc-51 like autophagy activating kinase 1
cluster_1_peak_1501	C1	chr12	131877177	131877500	Intergenic	-17284	NM_003565	NM_003565	ENSG00000177169	ULK1	unc-51 like autophagy activating kinase 1
cluster_1_peak_1502	C1	chr12	131878145	131880028	Intergenic	-15536	NM_003565	NM_003565	ENSG00000177169	ULK1	unc-51 like autophagy activating kinase 1
cluster_1_peak_1503	C1	chr13	18250635	18251877	Intergenic	55959	NR_027278	NR_027278	ENSG00000279516	FAM230C	family with sequence similarity 230 member C
cluster_1_peak_1504	C1	chr13	19599293	19600277	Intergenic	12667	NR_046988	NR_046988		LINC00350	long intergenic non-protein coding RNA 350
cluster_1_peak_1505	C1	chr13	19742531	19743036	intron (NM_001042414, intron 5 of 9)	40162	NR_003272	NM_001042414	ENSG00000121390	PSPC1	paraspeckle component 1
cluster_1_peak_1506	C1	chr13	19793153	19795986	Intergenic	-11533	NR_149053	NM_001042414	ENSG00000121390	PSPC1	paraspeckle component 1
cluster_1_peak_1507	C1	chr13	20425810	20426328	intron (NM_001363647, intron 4 of 6)	7777	NR_039721	NR_039721	ENSG00000263978	MIR4499	microRNA 4499
cluster_1_peak_1508	C1	chr13	20789048	20789367	intron (NM_022459, intron 19 of 22)	-15246	NM_001318939	NM_174928	ENSG00000150456	EEF1AKMT1	EEF1A lysine methyltransferase 1
cluster_1_peak_1509	C1	chr13	20975020	20975734	intron (NM_014572, intron 7 of 7)	-25949	NR_104058	NR_104058	ENSG00000233780	LINC00367	long intergenic non-protein coding RNA 367
cluster_1_peak_1510	C1	chr13	21038172	21039678	intron (NM_014572, intron 2 of 7)	22661	NM_014572	NM_014572	ENSG00000150457	LATS2	large tumor suppressor kinase 2
cluster_1_peak_1511	C1	chr13	21133939	21135926	Intergenic	-5582	NM_005870	NM_005870	ENSG00000150459	SAP18	Sin3A associated protein 18
cluster_1_peak_1512	C1	chr13	21200707	21200956	Intergenic	24173	NM_024026	NM_024026	ENSG00000173141	MRPL57	mitochondrial ribosomal protein L57
cluster_1_peak_1513	C1	chr13	23811517	23812083	intron (NM_005932, intron 14 of 18)	-77068	NM_001014442	NM_001014442		PCOTH	Pro-X-Gly collagen triple helix like repeat containing
cluster_1_peak_1514	C1	chr13	24591124	24592545	intron (NR_002815, intron 5 of 8)	11626	NR_002815	NR_002815		TPTE2P6	transmembrane phosphoinositide 3-phosphatase and tensin homolog 2 pseudogene 6
cluster_1_peak_1515	C1	chr13	24606130	24606817	Intergenic	26265	NR_002815	NR_002815		TPTE2P6	transmembrane phosphoinositide 3-phosphatase and tensin homolog 2 pseudogene 6
cluster_1_peak_1516	C1	chr13	24617692	24618140	Intergenic	37708	NR_002815	NR_002815		TPTE2P6	transmembrane phosphoinositide 3-phosphatase and tensin homolog 2 pseudogene 6
cluster_1_peak_1517	C1	chr13	24627157	24628977	Intergenic	47859	NR_002815	NR_002815		TPTE2P6	transmembrane phosphoinositide 3-phosphatase and tensin homolog 2 pseudogene 6
cluster_1_peak_1518	C1	chr13	24682469	24682640	intron (NM_001676, intron 2 of 22)	2143	NM_001185085	NM_001676	ENSG00000075673	ATP12A	ATPase H+/K+ transporting non-gastric alpha2 subunit
cluster_1_peak_1519	C1	chr13	24683478	24684287	intron (NM_001676, intron 2 of 22)	3471	NM_001185085	NM_001676	ENSG00000075673	ATP12A	ATPase H+/K+ transporting non-gastric alpha2 subunit
cluster_1_peak_1520	C1	chr13	24925726	24926014	Intergenic	-3009	NR_047595	NM_018451	ENSG00000151849	CENPJ	centromere protein J
cluster_1_peak_1521	C1	chr13	24956227	24957372	intron (NR_026730, intron 1 of 4)	11670	NR_026730	NM_001126062		TPTE2P1	transmembrane phosphoinositide 3-phosphatase and tensin homolog 2 pseudogene 1
cluster_1_peak_1522	C1	chr13	27079365	27079820	intron (NM_182488, intron 6 of 8)	-45941	NR_046547	NR_046547		USP12-AS1	USP12 antisense RNA 1
cluster_1_peak_1523	C1	chr13	27874944	27875442	intron (NR_047484, intron 1 of 4)	42098	NR_047484	NR_047484		PLUT	PDX1 associated lncRNA, upregulator of transcription
cluster_1_peak_1524	C1	chr13	28165878	28166877	intron (NM_175854, intron 1 of 18)	-27203	NR_029383	NR_029383		PAN3-AS1	PAN3 antisense RNA 1
cluster_1_peak_1525	C1	chr13	28307585	28308724	intron (NM_002019, intron 28 of 29)	-168980	NR_029383	NR_029383		PAN3-AS1	PAN3 antisense RNA 1
cluster_1_peak_1526	C1	chr13	28677825	28678111	intron (NM_015932, intron 5 of 5)	18838	NM_015932	NM_015932	ENSG00000132963	POMP	proteasome maturation protein
cluster_1_peak_1527	C1	chr13	29875236	29876058	intron (NR_046510, intron 1 of 1)	12758	NR_046510	NR_046510	ENSG00000224329	LINC00297	long intergenic non-protein coding RNA 297
cluster_1_peak_1528	C1	chr13	29903535	29903959	Intergenic	-15342	NR_046510	NR_046510	ENSG00000224329	LINC00297	long intergenic non-protein coding RNA 297
cluster_1_peak_1529	C1	chr13	30443014	30443301	Intergenic	20664	NM_001355247	NM_001355247	ENSG00000236444	UBE2L5	ubiquitin conjugating enzyme E2 L5
cluster_1_peak_1530	C1	chr13	32365386	32365900	intron (NM_000059, intron 18 of 26)	50163	NM_000059	NM_000059	ENSG00000139618	BRCA2	BRCA2 DNA repair associated
cluster_1_peak_1531	C1	chr13	32391030	32391678	intron (NM_000059, intron 24 of 26)	36776	NR_148479	NM_052818	ENSG00000139597	N4BP2L1	NEDD4 binding protein 2 like 1
cluster_1_peak_1532	C1	chr13	32417907	32418073	intron (NR_148480, intron 1 of 8)	10140	NR_148479	NM_052818	ENSG00000139597	N4BP2L1	NEDD4 binding protein 2 like 1
cluster_1_peak_1533	C1	chr13	33153379	33154449	intron (NM_178007, intron 3 of 13)	32177	NM_178007	NM_052851	ENSG00000133121	STARD13	StAR related lipid transfer domain containing 13
cluster_1_peak_1534	C1	chr13	33297668	33298004	intron (NM_001243476, intron 5 of 17)	-12081	NM_178006	NM_052851	ENSG00000133121	STARD13	StAR related lipid transfer domain containing 13
cluster_1_peak_1535	C1	chr13	33774115	33774946	Intergenic	-43539	NM_181558	NM_002915	ENSG00000133119	RFC3	replication factor C subunit 3
cluster_1_peak_1536	C1	chr13	34116488	34117364	Intergenic	-231117	NR_146542	NR_146542		LINC02343	long intergenic non-protein coding RNA 2343
cluster_1_peak_1537	C1	chr13	36322130	36322551	intron (NM_015087, intron 5 of 8)	24054	NM_001142296	NM_015087	ENSG00000133104	SPART	spartin
cluster_1_peak_1538	C1	chr13	36366683	36367343	intron (NR_045181, intron 3 of 4)	3167	NM_001142294	NM_015087	ENSG00000133104	SPART	spartin
cluster_1_peak_1539	C1	chr13	39388958	39389510	intron (NM_005780, intron 2 of 3)	213959	NM_005780	NM_005780	ENSG00000183722	LHFPL6	LHFPL tetraspan subfamily member 6
cluster_1_peak_1540	C1	chr13	39590760	39590985	intron (NM_005780, intron 2 of 3)	12321	NM_005780	NM_005780	ENSG00000183722	LHFPL6	LHFPL tetraspan subfamily member 6
cluster_1_peak_1541	C1	chr13	40403087	40403582	intron (NR_024506, intron 5 of 5)	77672	NR_024505	NR_024505	ENSG00000215483	LINC00598	long intergenic non-protein coding RNA 598
cluster_1_peak_1542	C1	chr13	40893359	40894015	intron (NR_038259, intron 1 of 5)	28063	NR_038259	NR_038258		TPTE2P5	transmembrane phosphoinositide 3-phosphatase and tensin homolog 2 pseudogene 5
cluster_1_peak_1543	C1	chr13	40922703	40922998	Intergenic	-1076	NR_003365	NR_003365	ENSG00000239827	SUGT1P3	SUGT1 pseudogene 3
cluster_1_peak_1544	C1	chr13	40926814	40928938	Intergenic	-6102	NR_003365	NR_003365	ENSG00000239827	SUGT1P3	SUGT1 pseudogene 3
cluster_1_peak_1545	C1	chr13	41135768	41136678	intron (NR_120423, intron 1 of 3)	3295	NR_120423	NR_120423	ENSG00000278390	LOC101929140	uncharacterized LOC101929140
cluster_1_peak_1546	C1	chr13	41156553	41157505	intron (NR_120423, intron 2 of 3)	24101	NR_120423	NR_120423	ENSG00000278390	LOC101929140	uncharacterized LOC101929140
cluster_1_peak_1547	C1	chr13	41276426	41277482	intron (NM_001354073, intron 1 of 14)	-13378	NM_004294	NM_004294	ENSG00000120662	MTRF1	mitochondrial translation release factor 1
cluster_1_peak_1548	C1	chr13	41349721	41350909	intron (NM_001110798, intron 9 of 10)	-38277	NM_001354073	NM_004294	ENSG00000120662	MTRF1	mitochondrial translation release factor 1
cluster_1_peak_1549	C1	chr13	41409978	41412016	Intergenic	-31567	NR_002163	NR_002163		OR7E37P	olfactory receptor family 7 subfamily E member 37 pseudogene
cluster_1_peak_1550	C1	chr13	41420844	41422399	Intergenic	-20943	NR_002163	NR_002163		OR7E37P	olfactory receptor family 7 subfamily E member 37 pseudogene
cluster_1_peak_1551	C1	chr13	41435005	41436966	Intergenic	-6579	NR_002163	NR_002163		OR7E37P	olfactory receptor family 7 subfamily E member 37 pseudogene
cluster_1_peak_1552	C1	chr13	41610275	41610911	intron (NM_015058, intron 39 of 44)	-42198	NR_049803	NR_049803	ENSG00000284584	MIR5006	microRNA 5006
cluster_1_peak_1553	C1	chr13	41613156	41614034	intron (NM_015058, intron 38 of 44)	-45200	NR_049803	NR_049803	ENSG00000284584	MIR5006	microRNA 5006
cluster_1_peak_1554	C1	chr13	42026657	42027019	Intergenic	-13198	NM_001204504	NM_152910	ENSG00000102780	DGKH	diacylglycerol kinase eta
cluster_1_peak_1555	C1	chr13	42594321	42595080	intron (NM_003701, intron 2 of 4)	20548	NM_003701	NM_003701	ENSG00000120659	TNFSF11	TNF superfamily member 11
cluster_1_peak_1556	C1	chr13	42971067	42972253	intron (NM_033255, intron 1 of 10)	20581	NM_001002264	NM_033255	ENSG00000133106	EPSTI1	epithelial stromal interaction 1
cluster_1_peak_1557	C1	chr13	42974295	42974881	intron (NM_033255, intron 1 of 10)	17653	NM_001002264	NM_033255	ENSG00000133106	EPSTI1	epithelial stromal interaction 1
cluster_1_peak_1558	C1	chr13	43019956	43020276	Intergenic	-3470	NM_013238	NM_013238	ENSG00000120675	DNAJC15	DnaJ heat shock protein family (Hsp40) member C15
cluster_1_peak_1559	C1	chr13	43021602	43022884	Intergenic	-1343	NM_013238	NM_013238	ENSG00000120675	DNAJC15	DnaJ heat shock protein family (Hsp40) member C15
cluster_1_peak_1560	C1	chr13	43153495	43154766	intron (NR_047013, intron 1 of 2)	40965	NR_047013	NR_047013		LINC00400	long intergenic non-protein coding RNA 400
cluster_1_peak_1561	C1	chr13	43929462	43930338	Intergenic	49996	NM_001350646	NM_153218	ENSG00000179630	LACC1	laccase domain containing 1
cluster_1_peak_1562	C1	chr13	44389969	44390782	non-coding (NR_144535, exon 3 of 4)	15609	NR_104174	NR_104174	ENSG00000237361	TUSC8	tumor suppressor candidate 8
cluster_1_peak_1563	C1	chr13	44523099	44523883	intron (NM_183422, intron 1 of 2)	-49190	NM_001243798	NM_006022	ENSG00000102804	TSC22D1	TSC22 domain family member 1
cluster_1_peak_1564	C1	chr13	44555201	44555545	intron (NM_183422, intron 1 of 2)	-20523	NR_038381	NR_038381	ENSG00000278156	TSC22D1-AS1	TSC22D1 antisense RNA 1
cluster_1_peak_1565	C1	chr13	44714111	44714438	Intergenic	73905	NR_149082	NR_149082		LINC00407	long intergenic non-protein coding RNA 407
cluster_1_peak_1566	C1	chr13	45344658	45345093	intron (NR_024458, intron 3 of 10)	3530	NR_024458	NR_024458		TPT1-AS1	TPT1 antisense RNA 1
cluster_1_peak_1567	C1	chr13	45345866	45346798	intron (NR_024458, intron 3 of 10)	4987	NR_024458	NR_024458		TPT1-AS1	TPT1 antisense RNA 1
cluster_1_peak_1568	C1	chr13	46168359	46168748	intron (NM_002298, intron 1 of 15)	13624	NM_002298	NM_002298	ENSG00000136167	LCP1	lymphocyte cytosolic protein 1
cluster_1_peak_1569	C1	chr13	46198228	46199613	Intergenic	-13008	NM_001282460	NM_001024609	ENSG00000173988	LRRC63	leucine rich repeat containing 63
cluster_1_peak_1570	C1	chr13	46219985	46220641	intron (NM_001282460, intron 2 of 9)	8385	NM_001282460	NM_001024609	ENSG00000173988	LRRC63	leucine rich repeat containing 63
cluster_1_peak_1571	C1	chr13	46472295	46472872	Intergenic	-5807	NR_120426	NR_120426		LINC01198	long intergenic non-protein coding RNA 1198
cluster_1_peak_1572	C1	chr13	46479330	46480547	Intergenic	-13162	NR_120426	NR_120426		LINC01198	long intergenic non-protein coding RNA 1198
cluster_1_peak_1573	C1	chr13	46866012	46867074	intron (NM_001165947, intron 2 of 2)	14403	NR_046612	NR_046612	ENSG00000224517	HTR2A-AS1	HTR2A antisense RNA 1
cluster_1_peak_1574	C1	chr13	48003430	48005366	Intergenic	-3072	NM_003850	NM_003850	ENSG00000136143	SUCLA2	succinate-CoA ligase ADP-forming beta subunit
cluster_1_peak_1575	C1	chr13	48009256	48010105	Intergenic	-8354	NM_003850	NM_003850	ENSG00000136143	SUCLA2	succinate-CoA ligase ADP-forming beta subunit
cluster_1_peak_1576	C1	chr13	49063441	49063933	intron (NM_001079673, intron 2 of 25)	-46630	NM_014923	NM_014923	ENSG00000102531	FNDC3A	fibronectin type III domain containing 3A
cluster_1_peak_1577	C1	chr13	49386840	49387363	intron (NM_001079670, intron 3 of 10)	14441	NM_030925	NM_030925	ENSG00000102547	CAB39L	calcium binding protein 39 like
cluster_1_peak_1578	C1	chr13	49551260	49552028	intron (NR_148016, intron 7 of 13)	33914	NR_148016	NM_018191	ENSG00000136144	RCBTB1	RCC1 and BTB domain containing protein 1
cluster_1_peak_1579	C1	chr13	49599665	49603412	Intergenic	-15955	NM_001352504	NM_018191	ENSG00000136144	RCBTB1	RCC1 and BTB domain containing protein 1
cluster_1_peak_1580	C1	chr13	49746049	49746506	intron (NM_002267, intron 2 of 16)	46405	NM_002267	NM_002267	ENSG00000102753	KPNA3	karyopherin subunit alpha 3
cluster_1_peak_1581	C1	chr13	49833371	49833953	Intergenic	-40980	NM_002267	NM_002267	ENSG00000102753	KPNA3	karyopherin subunit alpha 3
cluster_1_peak_1582	C1	chr13	49952151	49952492	Intergenic	-15820	NM_001127482	NM_020456	ENSG00000123178	SPRYD7	SPRY domain containing 7
cluster_1_peak_1583	C1	chr13	50227540	50227752	intron (NR_109974, intron 2 of 6)	55628	NR_002183	NM_153290		ST13P4	ST13, Hsp70 interacting protein pseudogene 4
cluster_1_peak_1584	C1	chr13	52105580	52105829	intron (NM_199289, intron 8 of 21)	-23191	NR_110306	NR_110306	ENSG00000273523	LOC101929657	uncharacterized LOC101929657
cluster_1_peak_1585	C1	chr13	52707188	52707609	intron (NM_007015, intron 6 of 6)	32422	NM_007015	NM_007015	ENSG00000136110	CNMD	chondromodulin
cluster_1_peak_1586	C1	chr13	52751164	52751762	Intergenic	-11643	NM_001011705	NM_007015	ENSG00000136110	CNMD	chondromodulin
cluster_1_peak_1587	C1	chr13	58329851	58330206	Intergenic	-96911	NR_132367	NR_132367	ENSG00000232954	LINC00374	long intergenic non-protein coding RNA 374
cluster_1_peak_1588	C1	chr13	59607579	59608624	Intergenic	-404617	NR_109838	NR_046539	ENSG00000227528	DIAPH3-AS1	DIAPH3 antisense RNA 1
cluster_1_peak_1589	C1	chr13	60574038	60575565	TTS (NM_001146070)	-98154	NR_047003	NR_047003		LINC00378	long intergenic non-protein coding RNA 378
cluster_1_peak_1590	C1	chr13	66232028	66232489	Intergenic	14008	NR_039853	NR_039853	ENSG00000263561	MIR4704	microRNA 4704
cluster_1_peak_1591	C1	chr13	66612961	66613654	intron (NM_001318373, intron 3 of 3)	-211862	NR_046527	NR_046527	ENSG00000228842	PCDH9-AS2	PCDH9 antisense RNA 2
cluster_1_peak_1592	C1	chr13	67508934	67509477	Intergenic	136818	NR_130792	NR_130792	ENSG00000230040	LINC00364	long intergenic non-protein coding RNA 364
cluster_1_peak_1593	C1	chr13	68888772	68889038	Intergenic	-3580	NR_038878	NR_038878	ENSG00000281778	LINC00550	long intergenic non-protein coding RNA 550
cluster_1_peak_1594	C1	chr13	70841534	70841739	Intergenic	-173505	NR_047699	NR_047699	ENSG00000226846	LINC00348	long intergenic non-protein coding RNA 348
cluster_1_peak_1595	C1	chr13	73001764	73002572	intron (NR_146206, intron 16 of 16)	-52808	NM_001286818	NM_001730	ENSG00000102554	KLF5	Kruppel like factor 5
cluster_1_peak_1596	C1	chr13	73034276	73036546	Intergenic	-19565	NM_001286818	NM_001730	ENSG00000102554	KLF5	Kruppel like factor 5
cluster_1_peak_1597	C1	chr13	73045308	73045763	Intergenic	-9441	NM_001286818	NM_001730	ENSG00000102554	KLF5	Kruppel like factor 5
cluster_1_peak_1598	C1	chr13	73053376	73055171	promoter-TSS (NM_001286818)	-703	NM_001286818	NM_001730	ENSG00000102554	KLF5	Kruppel like factor 5
cluster_1_peak_1599	C1	chr13	73083727	73084408	Intergenic	25062	NM_001730	NM_001730	ENSG00000102554	KLF5	Kruppel like factor 5
cluster_1_peak_1600	C1	chr13	73090230	73091219	Intergenic	31719	NM_001730	NM_001730	ENSG00000102554	KLF5	Kruppel like factor 5
cluster_1_peak_1601	C1	chr13	73095896	73099458	Intergenic	38672	NM_001730	NM_001730	ENSG00000102554	KLF5	Kruppel like factor 5
cluster_1_peak_1602	C1	chr13	73121997	73122907	Intergenic	63447	NM_001730	NM_001730	ENSG00000102554	KLF5	Kruppel like factor 5
cluster_1_peak_1603	C1	chr13	73136950	73137242	Intergenic	78091	NM_001730	NM_001730	ENSG00000102554	KLF5	Kruppel like factor 5
cluster_1_peak_1604	C1	chr13	73214341	73214731	Intergenic	155531	NM_001730	NM_001730	ENSG00000102554	KLF5	Kruppel like factor 5
cluster_1_peak_1605	C1	chr13	76522151	76522611	Intergenic	364024	NM_138444	NM_138444	ENSG00000178695	KCTD12	potassium channel tetramerization domain containing 12
cluster_1_peak_1606	C1	chr13	77268651	77269613	intron (NM_015057, intron 7 of 82)	57962	NM_015057	NM_015057	ENSG00000005810	MYCBP2	MYC binding protein 2
cluster_1_peak_1607	C1	chr13	77426778	77427845	Intergenic	-100217	NM_015057	NM_015057	ENSG00000005810	MYCBP2	MYC binding protein 2
cluster_1_peak_1608	C1	chr13	77730548	77730950	intron (NM_001242868, intron 2 of 6)	-10411	NM_001242869	NM_144595	ENSG00000139737	SLAIN1	SLAIN motif family member 1
cluster_1_peak_1609	C1	chr13	80222699	80223515	Intergenic	116552	NM_001318537	NM_005842	ENSG00000136158	SPRY2	sprouty RTK signaling antagonist 2
cluster_1_peak_1610	C1	chr13	93625626	93625974	intron (NM_005708, intron 2 of 8)	232673	NR_046536	NR_046536		GPC6-AS2	GPC6 antisense RNA 2
cluster_1_peak_1611	C1	chr13	93628118	93628691	intron (NM_005708, intron 2 of 8)	230069	NR_046536	NR_046536		GPC6-AS2	GPC6 antisense RNA 2
cluster_1_peak_1612	C1	chr13	94700170	94700737	Intergenic	8033	NR_120417	NR_120417		LOC101927248	uncharacterized LOC101927248
cluster_1_peak_1613	C1	chr13	95491905	95492608	intron (NR_046533, intron 3 of 3)	41654	NR_046533	NR_046533	ENSG00000223392	CLDN10-AS1	CLDN10 antisense RNA 1
cluster_1_peak_1614	C1	chr13	95783983	95785738	intron (NM_006260, intron 9 of 11)	107721	NM_006260	NM_006260	ENSG00000102580	DNAJC3	DnaJ heat shock protein family (Hsp40) member C3
cluster_1_peak_1615	C1	chr13	97028545	97028871	Intergenic	-33978	NM_001346197	NM_080818	ENSG00000165621	OXGR1	oxoglutarate receptor 1
cluster_1_peak_1616	C1	chr13	97912219	97912755	Intergenic	-41188	NM_002271	NM_002271	ENSG00000065150	IPO5	importin 5
cluster_1_peak_1617	C1	chr13	98060386	98064886	Intergenic	-79953	NM_001286839	NM_005766	ENSG00000152767	FARP1	FERM, ARH/RhoGEF and pleckstrin domain protein 1
cluster_1_peak_1618	C1	chr13	98565863	98566252	intron (NM_001032296, intron 1 of 10)	11094	NM_001032296	NM_003576	ENSG00000102572	STK24	serine/threonine kinase 24
cluster_1_peak_1619	C1	chr13	98658060	98658443	Intergenic	80996	NR_046542	NR_046542		STK24-AS1	STK24 antisense RNA 1
cluster_1_peak_1620	C1	chr13	98731806	98732133	intron (NM_005073, intron 1 of 22)	20703	NM_005073	NM_005073	ENSG00000088386	SLC15A1	solute carrier family 15 member 1
cluster_1_peak_1621	C1	chr13	98737890	98738513	intron (NM_005073, intron 1 of 22)	14471	NM_005073	NM_005073	ENSG00000088386	SLC15A1	solute carrier family 15 member 1
cluster_1_peak_1622	C1	chr13	98927875	98929346	intron (NM_001366682, intron 3 of 53)	49454	NM_001130048	NM_015296	ENSG00000088387	DOCK9	dedicator of cytokinesis 9
cluster_1_peak_1623	C1	chr13	98988792	98989250	intron (NM_015296, intron 1 of 55)	-10957	NM_001366679	NM_015296	ENSG00000088387	DOCK9	dedicator of cytokinesis 9
cluster_1_peak_1624	C1	chr13	99140888	99141156	Intergenic	54299	NR_047482	NR_047482		DOCK9-DT	DOCK9 divergent transcript
cluster_1_peak_1625	C1	chr13	99180666	99181426	Intergenic	19709	NR_036532	NR_036531	ENSG00000228889	UBAC2-AS1	UBAC2 antisense RNA 1
cluster_1_peak_1626	C1	chr13	99241186	99241783	intron (NM_177967, intron 2 of 6)	16944	NM_001098200	NM_005292	ENSG00000125245	GPR18	G protein-coupled receptor 18
cluster_1_peak_1627	C1	chr13	99610492	99611105	intron (NR_104592, intron 1 of 9)	4108	NR_104592	NM_206808	ENSG00000125246	CLYBL	citrate lyase beta like
cluster_1_peak_1628	C1	chr13	99628313	99629180	intron (NR_104592, intron 1 of 9)	-14313	NR_036191	NR_036191	ENSG00000263615	MIR4306	microRNA 4306
cluster_1_peak_1629	C1	chr13	100408362	100409764	intron (NR_148027, intron 20 of 23)	71952	NR_047686	NR_047686		PCCA-AS1	PCCA antisense RNA 1
cluster_1_peak_1630	C1	chr13	100502748	100503244	intron (NR_148027, intron 22 of 23)	-21981	NR_047686	NR_047686		PCCA-AS1	PCCA antisense RNA 1
cluster_1_peak_1631	C1	chr13	101751488	101752060	intron (NM_175929, intron 3 of 4)	164871	NM_004115	NM_004115	ENSG00000102466	FGF14	fibroblast growth factor 14
cluster_1_peak_1632	C1	chr13	102495034	102495994	Intergenic	-93071	NM_001321946	NM_004115	ENSG00000102466	FGF14	fibroblast growth factor 14
cluster_1_peak_1633	C1	chr13	102911332	102911763	Intergenic	31448	NR_026965	NR_026965	ENSG00000250878	METTL21EP	methyltransferase like 21E, pseudogene
cluster_1_peak_1634	C1	chr13	105273290	105273603	Intergenic	-192421	NM_001161814	NM_172370	ENSG00000182346	DAOA	D-amino acid oxidase activator
cluster_1_peak_1635	C1	chr13	106343136	106344055	Intergenic	-32969	NR_034119	NR_034119		LINC00460	long intergenic non-protein coding RNA 460
cluster_1_peak_1636	C1	chr13	106421914	106424194	Intergenic	46490	NR_163477	NR_034119		LINC00460	long intergenic non-protein coding RNA 460
cluster_1_peak_1637	C1	chr13	106432528	106433830	Intergenic	56615	NR_163477	NR_034119		LINC00460	long intergenic non-protein coding RNA 460
cluster_1_peak_1638	C1	chr13	107743834	107744262	intron (NM_001080396, intron 1 of 2)	91410	NR_046848	NR_046848		FAM155A-IT1	FAM155A intronic transcript 1
cluster_1_peak_1639	C1	chr13	107769885	107771194	intron (NM_001080396, intron 1 of 2)	64919	NR_046848	NR_046848		FAM155A-IT1	FAM155A intronic transcript 1
cluster_1_peak_1640	C1	chr13	108060087	108061012	Intergenic	154233	NM_002312	NM_002312	ENSG00000174405	LIG4	DNA ligase 4
cluster_1_peak_1641	C1	chr13	109250196	109250441	Intergenic	-83015	NR_047700	NR_047700	ENSG00000236242	MYO16-AS1	MYO16 antisense RNA 1
cluster_1_peak_1642	C1	chr13	109667956	109669263	Intergenic	-59665	NR_103846	NR_103846	ENSG00000234854	LINC00676	long intergenic non-protein coding RNA 676
cluster_1_peak_1643	C1	chr13	109712288	109712753	Intergenic	-15754	NR_103846	NR_103846	ENSG00000234854	LINC00676	long intergenic non-protein coding RNA 676
cluster_1_peak_1644	C1	chr13	109743766	109744380	Intergenic	15799	NR_103846	NR_103846	ENSG00000234854	LINC00676	long intergenic non-protein coding RNA 676
cluster_1_peak_1645	C1	chr13	110599707	110601623	Intergenic	-14795	NM_001242883	NM_018210	ENSG00000213995	NAXD	NAD(P)HX dehydratase
cluster_1_peak_1646	C1	chr13	110609930	110610867	Intergenic	-5062	NM_001242883	NM_018210	ENSG00000213995	NAXD	NAD(P)HX dehydratase
cluster_1_peak_1647	C1	chr13	111845682	111846891	Intergenic	-47092	NR_046992	NR_046992		LINC00354	long intergenic non-protein coding RNA 354
cluster_1_peak_1648	C1	chr13	112391884	112392189	intron (NM_145248, intron 1 of 6)	15681	NM_145248	NM_145248	ENSG00000153498	SPACA7	sperm acrosome associated 7
cluster_1_peak_1649	C1	chr13	112637494	112638629	Intergenic	-8983	NM_207440	NM_207440		ATP11AUN	ATP11A upstream neighbor
cluster_1_peak_1650	C1	chr13	112770395	112771535	intron (NM_032189, intron 1 of 28)	-16234	NR_046661	NR_046661	ENSG00000232684	ATP11A-AS1	ATP11A antisense RNA 1
cluster_1_peak_1651	C1	chr13	113099193	113099539	3' UTR (NM_001112732, exon 30 of 30)	-6422	NM_019616	NM_000131	ENSG00000057593	F7	coagulation factor VII
cluster_1_peak_1652	C1	chr13	113158449	113158837	promoter-TSS (NM_001256134)	-5	NM_003891	NM_003891	ENSG00000126231	PROZ	protein Z, vitamin K dependent plasma glycoprotein
cluster_1_peak_1653	C1	chr13	113187252	113187736	5' UTR (NM_001353095, exon 8 of 15)	-20699	NM_001278513	NM_003589	ENSG00000139842	CUL4A	cullin 4A
cluster_1_peak_1654	C1	chr13	113223035	113223784	intron (NM_001354942, intron 3 of 19)	13796	NM_001354940	NM_003589	ENSG00000139842	CUL4A	cullin 4A
cluster_1_peak_1655	C1	chr13	113378881	113381619	Intergenic	-16102	NM_001286732	NM_024719	ENSG00000139835	GRTP1	growth hormone regulated TBC protein 1
cluster_1_peak_1656	C1	chr13	113420636	113422440	TTS (NM_138430)	-7145	NM_001304433	NM_001003399		LOC101928841	collagen alpha-1(II) chain-like
cluster_1_peak_1657	C1	chr13	113545043	113546135	intron (NR_146221, intron 9 of 10)	-39099	NR_026580	NM_007111	ENSG00000198176	TFDP1	transcription factor Dp-1
cluster_1_peak_1658	C1	chr13	113924984	113926461	TTS (NR_047495)	3269	NR_047495	NR_047495	ENSG00000260910	LINC00565	long intergenic non-protein coding RNA 565
cluster_1_peak_1659	C1	chr13	114268274	114268945	intron (NM_001330104, intron 16 of 16)	-5219	NR_039724	NR_039724	ENSG00000265450	MIR4502	microRNA 4502
cluster_1_peak_1660	C1	chr14	20642851	20643428	Intergenic	-1448	NM_001001968	NM_001001968	ENSG00000181803	OR6S1	olfactory receptor family 6 subfamily S member 1
cluster_1_peak_1661	C1	chr14	20644680	20645516	Intergenic	-3407	NM_001001968	NM_001001968	ENSG00000181803	OR6S1	olfactory receptor family 6 subfamily S member 1
cluster_1_peak_1662	C1	chr14	21547312	21547667	Intergenic	-10273	NR_111966	NM_005407	ENSG00000165821	SALL2	spalt like transcription factor 2
cluster_1_peak_1663	C1	chr14	22723896	22726206	Intergenic	-41637	NM_005015	NM_005015	ENSG00000155463	OXA1L	OXA1L mitochondrial inner membrane protein
cluster_1_peak_1664	C1	chr14	22807485	22808681	intron (NM_001126105, intron 3 of 10)	7352	NR_040448	NM_003982	ENSG00000155465	SLC7A7	solute carrier family 7 member 7
cluster_1_peak_1665	C1	chr14	22826795	22828060	Intergenic	-2460	NM_181305	NM_178336	ENSG00000172590	MRPL52	mitochondrial ribosomal protein L52
cluster_1_peak_1666	C1	chr14	23196581	23199061	intron (NM_001370218, intron 2 of 15)	12500	NM_001370218	NM_001282322	ENSG00000215277	RNF212B	ring finger protein 212B
cluster_1_peak_1667	C1	chr14	23233218	23233654	intron (NM_001370218, intron 2 of 15)	-4500	NM_001282322	NM_001282322	ENSG00000215277	RNF212B	ring finger protein 212B
cluster_1_peak_1668	C1	chr14	26393948	26394980	Intergenic	158966	NM_001366398	NM_002515	ENSG00000139910	NOVA1	NOVA alternative splicing regulator 1
cluster_1_peak_1669	C1	chr14	26791229	26791668	intron (NR_147061, intron 6 of 6)	-17900	NR_110556	NR_110556	ENSG00000257185	LINC02293	long intergenic non-protein coding RNA 2293
cluster_1_peak_1670	C1	chr14	28661105	28661926	Intergenic	103804	NR_125758	NR_125758		FOXG1-AS1	FOXG1 antisense RNA 1
cluster_1_peak_1671	C1	chr14	30972082	30973010	intron (NM_001083893, intron 1 of 17)	42196	NR_030354	NR_030354	ENSG00000207952	MIR624	microRNA 624
cluster_1_peak_1672	C1	chr14	31045100	31049050	intron (NM_001254728, intron 1 of 5)	20432	NM_001254728	NM_007077	ENSG00000100478	AP4S1	adaptor related protein complex 4 subunit sigma 1
cluster_1_peak_1673	C1	chr14	31058005	31061019	intron (NM_001254728, intron 1 of 5)	32869	NM_001254728	NM_007077	ENSG00000100478	AP4S1	adaptor related protein complex 4 subunit sigma 1
cluster_1_peak_1674	C1	chr14	31090332	31090799	intron (NM_001128126, intron 5 of 5)	63922	NM_001254728	NM_007077	ENSG00000100478	AP4S1	adaptor related protein complex 4 subunit sigma 1
cluster_1_peak_1675	C1	chr14	31137244	31137656	intron (NM_015382, intron 19 of 42)	70343	NM_015382	NM_015382	ENSG00000092148	HECTD1	HECT domain E3 ubiquitin protein ligase 1
cluster_1_peak_1676	C1	chr14	31138413	31138582	intron (NM_015382, intron 19 of 42)	69296	NM_015382	NM_015382	ENSG00000092148	HECTD1	HECT domain E3 ubiquitin protein ligase 1
cluster_1_peak_1677	C1	chr14	31567628	31568124	intron (NR_120408, intron 3 of 9)	6472	NR_120408	NM_025152	ENSG00000151413	NUBPL	nucleotide binding protein like
cluster_1_peak_1678	C1	chr14	32489697	32490640	intron (NM_004274, intron 2 of 13)	160870	NM_004274	NM_004274	ENSG00000151320	AKAP6	A-kinase anchoring protein 6
cluster_1_peak_1679	C1	chr14	33959911	33960189	Intergenic	-8976	NM_022073	NM_022073	ENSG00000129521	EGLN3	egl-9 family hypoxia inducible factor 3
cluster_1_peak_1680	C1	chr14	33963342	33965478	Intergenic	-13336	NM_022073	NM_022073	ENSG00000129521	EGLN3	egl-9 family hypoxia inducible factor 3
cluster_1_peak_1681	C1	chr14	34050756	34054045	Intergenic	-101326	NM_022073	NM_022073	ENSG00000129521	EGLN3	egl-9 family hypoxia inducible factor 3
cluster_1_peak_1682	C1	chr14	34139250	34140311	Intergenic	-188706	NM_022073	NM_022073	ENSG00000129521	EGLN3	egl-9 family hypoxia inducible factor 3
cluster_1_peak_1683	C1	chr14	34331662	34332943	Intergenic	129938	NM_138288	NM_138288	ENSG00000165389	SPTSSA	serine palmitoyltransferase small subunit A
cluster_1_peak_1684	C1	chr14	34359620	34359935	Intergenic	102463	NM_138288	NM_138288	ENSG00000165389	SPTSSA	serine palmitoyltransferase small subunit A
cluster_1_peak_1685	C1	chr14	34482749	34483477	Intergenic	-20873	NM_138288	NM_138288	ENSG00000165389	SPTSSA	serine palmitoyltransferase small subunit A
cluster_1_peak_1686	C1	chr14	34490199	34491983	Intergenic	-28851	NM_138288	NM_138288	ENSG00000165389	SPTSSA	serine palmitoyltransferase small subunit A
cluster_1_peak_1687	C1	chr14	34502342	34503294	Intergenic	36883	NM_018453	NM_018453	ENSG00000129518	EAPP	E2F associated phosphoprotein
cluster_1_peak_1688	C1	chr14	34504092	34504917	Intergenic	35197	NM_018453	NM_018453	ENSG00000129518	EAPP	E2F associated phosphoprotein
cluster_1_peak_1689	C1	chr14	35113688	35113990	TTS (NR_110415)	8703	NM_001305155	NM_017917	ENSG00000092020	PPP2R3C	protein phosphatase 2 regulatory subunit B''gamma
cluster_1_peak_1690	C1	chr14	35336523	35337205	Intergenic	44482	NM_002791	NM_002791	ENSG00000100902	PSMA6	proteasome subunit alpha 6
cluster_1_peak_1691	C1	chr14	35374253	35374714	Intergenic	30271	NM_020529	NM_020529	ENSG00000100906	NFKBIA	NFKB inhibitor alpha
cluster_1_peak_1692	C1	chr14	36383089	36384420	Intergenic	-63078	NM_001144891	NM_016586	ENSG00000151332	MBIP	MAP3K12 binding inhibitory protein 1
cluster_1_peak_1693	C1	chr14	39085868	39086439	intron (NM_006364, intron 6 of 19)	-16987	NR_146545	NR_146545	ENSG00000258651	SEC23A-AS1	SEC23A antisense RNA 1
cluster_1_peak_1694	C1	chr14	39109792	39110808	Intergenic	-3984	NM_001009182	NM_003616	ENSG00000092208	GEMIN2	gem nuclear organelle associated protein 2
cluster_1_peak_1695	C1	chr14	39112467	39113505	Intergenic	-1298	NM_001009182	NM_003616	ENSG00000092208	GEMIN2	gem nuclear organelle associated protein 2
cluster_1_peak_1696	C1	chr14	40465267	40465618	Intergenic	-489269	NR_109757	NR_109757		LINC02315	long intergenic non-protein coding RNA 2315
cluster_1_peak_1697	C1	chr14	41597642	41598192	Intergenic	-8939	NM_152447	NM_152447	ENSG00000165379	LRFN5	leucine rich repeat and fibronectin type III domain containing 5
cluster_1_peak_1698	C1	chr14	42337462	42338311	Intergenic	731030	NM_001346175	NM_152447	ENSG00000165379	LRFN5	leucine rich repeat and fibronectin type III domain containing 5
cluster_1_peak_1699	C1	chr14	47241151	47241351	intron (NM_001113498, intron 2 of 16)	101995	NM_182830	NM_182830	ENSG00000139915	MDGA2	MAM domain containing glycosylphosphatidylinositol anchor 2
cluster_1_peak_1700	C1	chr14	47277738	47278299	intron (NM_001113498, intron 2 of 16)	65228	NM_182830	NM_182830	ENSG00000139915	MDGA2	MAM domain containing glycosylphosphatidylinositol anchor 2
cluster_1_peak_1701	C1	chr14	47485005	47485820	intron (NM_001113498, intron 1 of 16)	-142166	NR_103766	NM_182830	ENSG00000139915	MDGA2	MAM domain containing glycosylphosphatidylinositol anchor 2
cluster_1_peak_1702	C1	chr14	49716171	49716540	intron (NM_172193, intron 4 of 12)	23235	NM_172193	NM_172193	ENSG00000197776	KLHDC1	kelch domain containing 1
cluster_1_peak_1703	C1	chr14	49721253	49722275	intron (NM_172193, intron 4 of 12)	28644	NM_172193	NM_172193	ENSG00000197776	KLHDC1	kelch domain containing 1
cluster_1_peak_1704	C1	chr14	49875742	49876221	Intergenic	-13132	NR_027260	NR_027260	ENSG00000274012	RN7SL2	RNA component of signal recognition particle 7SL2
cluster_1_peak_1705	C1	chr14	49911728	49912739	Intergenic	19151	NM_001663	NM_001663	ENSG00000165527	ARF6	ADP ribosylation factor 6
cluster_1_peak_1706	C1	chr14	49970530	49971402	Intergenic	4567	NR_106724	NR_106724	ENSG00000278038	MIR6076	microRNA 6076
cluster_1_peak_1707	C1	chr14	50006682	50009626	promoter-TSS (NR_126498)	-634	NR_126498	NM_001012706	ENSG00000214900	LINC01588	long intergenic non-protein coding RNA 1588
cluster_1_peak_1708	C1	chr14	50081339	50082153	intron (NR_131171, intron 2 of 8)	23297	NR_131171	NM_001014830		LINC01599	long intergenic non-protein coding RNA 1599
cluster_1_peak_1709	C1	chr14	50675164	50675949	Intergenic	-7250	NM_021818	NM_021818	ENSG00000151748	SAV1	salvador family WW domain containing protein 1
cluster_1_peak_1710	C1	chr14	50677404	50677791	Intergenic	-9291	NM_021818	NM_021818	ENSG00000151748	SAV1	salvador family WW domain containing protein 1
cluster_1_peak_1711	C1	chr14	50909719	50911336	intron (NM_002863, intron 16 of 19)	33956	NM_002863	NM_002863	ENSG00000100504	PYGL	glycogen phosphorylase L
cluster_1_peak_1712	C1	chr14	51368824	51369955	Intergenic	27746	NR_146549	NR_146549	ENSG00000258808	LINC02310	long intergenic non-protein coding RNA 2310
cluster_1_peak_1713	C1	chr14	51462183	51462498	intron (NR_051990, intron 2 of 2)	-26788	NM_001042481	NM_152330	ENSG00000139926	FRMD6	FERM domain containing 6
cluster_1_peak_1714	C1	chr14	51599057	51599946	intron (NR_047477, intron 1 of 3)	451	NR_047477	NR_047477	ENSG00000258537	FRMD6-AS2	FRMD6 antisense RNA 2
cluster_1_peak_1715	C1	chr14	51605102	51605599	intron (NM_001042481, intron 2 of 14)	-5398	NR_051990	NR_047477	ENSG00000258537	FRMD6-AS2	FRMD6 antisense RNA 2
cluster_1_peak_1716	C1	chr14	52277610	52278017	Intergenic	10115	NM_001281469	NM_000953	ENSG00000168229	PTGDR	prostaglandin D2 receptor
cluster_1_peak_1717	C1	chr14	52279430	52279791	Intergenic	11912	NM_001281469	NM_000953	ENSG00000168229	PTGDR	prostaglandin D2 receptor
cluster_1_peak_1718	C1	chr14	52733847	52734546	intron (NM_001130701, intron 2 of 11)	4030	NM_145251	NM_145251	ENSG00000198252	STYX	serine/threonine/tyrosine interacting protein
cluster_1_peak_1719	C1	chr14	52814928	52815414	Intergenic	-23564	NM_198066	NM_198066	ENSG00000100522	GNPNAT1	glucosamine-phosphate N-acetyltransferase 1
cluster_1_peak_1720	C1	chr14	52823397	52824117	Intergenic	-32150	NM_198066	NM_198066	ENSG00000100522	GNPNAT1	glucosamine-phosphate N-acetyltransferase 1
cluster_1_peak_1721	C1	chr14	52900620	52901480	intron (NM_006832, intron 3 of 14)	50000	NM_006832	NM_006832	ENSG00000073712	FERMT2	fermitin family member 2
cluster_1_peak_1722	C1	chr14	52960902	52961691	Intergenic	-10199	NM_001134999	NM_006832	ENSG00000073712	FERMT2	fermitin family member 2
cluster_1_peak_1723	C1	chr14	53259262	53259524	Intergenic	106039	NR_110062	NR_110062	ENSG00000258731	LOC101927620	uncharacterized LOC101927620
cluster_1_peak_1724	C1	chr14	54862362	54863579	intron (NM_001024071, intron 2 of 5)	15223	NR_036194	NR_036194	ENSG00000265432	MIR4308	microRNA 4308
cluster_1_peak_1725	C1	chr14	54883173	54883995	intron (NM_001024071, intron 1 of 5)	-5391	NR_036194	NR_036194	ENSG00000265432	MIR4308	microRNA 4308
cluster_1_peak_1726	C1	chr14	54914955	54916556	Intergenic	-12929	NM_000161	NM_000161	ENSG00000131979	GCH1	GTP cyclohydrolase 1
cluster_1_peak_1727	C1	chr14	55077420	55078109	Intergenic	26117	NM_144578	NM_144578	ENSG00000168175	MAPK1IP1L	mitogen-activated protein kinase 1 interacting protein 1 like
cluster_1_peak_1728	C1	chr14	55453534	55455719	Intergenic	-14081	NM_199047	NM_199047	ENSG00000182521	TBPL2	TATA-box binding protein like 2
cluster_1_peak_1729	C1	chr14	55800703	55800961	Intergenic	-4158	NR_026796	NR_026796	ENSG00000258791	LINC00520	long intergenic non-protein coding RNA 520
cluster_1_peak_1730	C1	chr14	60241232	60241431	Intergenic	-4419	NM_177952	NM_021003	ENSG00000100614	PPM1A	protein phosphatase, Mg2+/Mn2+ dependent 1A
cluster_1_peak_1731	C1	chr14	62865418	62865836	intron (NM_139318, intron 7 of 10)	179831	NM_139318	NM_139318	ENSG00000140015	KCNH5	potassium voltage-gated channel subfamily H member 5
cluster_1_peak_1732	C1	chr14	63519990	63520583	intron (NM_001354926, intron 2 of 2)	-12048	NM_001282181	NM_006246	ENSG00000154001	PPP2R5E	protein phosphatase 2 regulatory subunit B'epsilon
cluster_1_peak_1733	C1	chr14	63529109	63529592	intron (NM_001354926, intron 2 of 2)	-13434	NR_158218	NR_158218		LOC112268140	loricrin-like
cluster_1_peak_1734	C1	chr14	63563625	63566089	Intergenic	-21462	NM_001354926	NM_006246	ENSG00000154001	PPP2R5E	protein phosphatase 2 regulatory subunit B'epsilon
cluster_1_peak_1735	C1	chr14	63677824	63678435	Intergenic	-36258	NM_080666	NM_080666	ENSG00000140006	WDR89	WD repeat domain 89
cluster_1_peak_1736	C1	chr14	63761385	63761982	Intergenic	-33618	NM_030791	NM_030791	ENSG00000126821	SGPP1	sphingosine-1-phosphate phosphatase 1
cluster_1_peak_1737	C1	chr14	63923098	63923508	intron (NM_015180, intron 2 of 114)	70299	NM_015180	NM_015180	ENSG00000054654	SYNE2	spectrin repeat containing nuclear envelope protein 2
cluster_1_peak_1738	C1	chr14	63964025	63964504	intron (NM_015180, intron 10 of 114)	111260	NM_015180	NM_015180	ENSG00000054654	SYNE2	spectrin repeat containing nuclear envelope protein 2
cluster_1_peak_1739	C1	chr14	64036942	64037184	intron (NM_015180, intron 45 of 114)	58062	NR_031677	NR_031677	ENSG00000221537	MIR548H1	microRNA 548h-1
cluster_1_peak_1740	C1	chr14	64043338	64043832	intron (NM_015180, intron 45 of 114)	51540	NR_031677	NR_031677	ENSG00000221537	MIR548H1	microRNA 548h-1
cluster_1_peak_1741	C1	chr14	64172735	64173380	intron (NM_015180, intron 94 of 114)	-41087	NM_182913	NM_015180	ENSG00000054654	SYNE2	spectrin repeat containing nuclear envelope protein 2
cluster_1_peak_1742	C1	chr14	64410311	64410827	intron (NM_005956, intron 2 of 27)	22216	NM_001364837	NM_005956	ENSG00000100714	MTHFD1	methylenetetrahydrofolate dehydrogenase, cyclohydrolase and formyltetrahydrofolate synthetase 1
cluster_1_peak_1743	C1	chr14	64619350	64620011	Intergenic	69719	NM_172365	NM_172365	ENSG00000165807	PPP1R36	protein phosphatase 1 regulatory subunit 36
cluster_1_peak_1744	C1	chr14	64977131	64978601	intron (NM_001202559, intron 3 of 13)	-5530	NM_001330182	NM_198686	ENSG00000139998	RAB15	RAB15, member RAS oncogene family
cluster_1_peak_1745	C1	chr14	64979519	64980119	intron (NM_001202559, intron 3 of 13)	-7076	NM_002028	NM_002028	ENSG00000257365	FNTB	farnesyltransferase, CAAX box, beta
cluster_1_peak_1746	C1	chr14	65002126	65003225	intron (NM_002028, intron 1 of 11)	15780	NM_002028	NM_002028	ENSG00000257365	FNTB	farnesyltransferase, CAAX box, beta
cluster_1_peak_1747	C1	chr14	65151902	65152419	Intergenic	-49465	NR_073138	NM_002382	ENSG00000125952	MAX	MYC associated factor X
cluster_1_peak_1748	C1	chr14	65304838	65306280	Intergenic	29624	NR_039857	NR_039857	ENSG00000266740	MIR4708	microRNA 4708
cluster_1_peak_1749	C1	chr14	65329526	65330846	Intergenic	4997	NR_039857	NR_039857	ENSG00000266740	MIR4708	microRNA 4708
cluster_1_peak_1750	C1	chr14	65356408	65357827	Intergenic	-21934	NR_039857	NR_039857	ENSG00000266740	MIR4708	microRNA 4708
cluster_1_peak_1751	C1	chr14	66288565	66288886	Intergenic	-197646	NM_001351576	NM_001004331	ENSG00000196553	CCDC196	coiled-coil domain containing 196
cluster_1_peak_1752	C1	chr14	66792569	66793201	intron (NM_001024218, intron 3 of 21)	285478	NM_001024218	NM_020806	ENSG00000171723	GPHN	gephyrin
cluster_1_peak_1753	C1	chr14	67450640	67450961	Intergenic	-8870	NR_049879	NR_049879	ENSG00000265993	MIR5694	microRNA 5694
cluster_1_peak_1754	C1	chr14	67491241	67492391	intron (NM_001348546, intron 1 of 2)	-3095	NM_001348542	NM_182526	ENSG00000198133	TMEM229B	transmembrane protein 229B
cluster_1_peak_1755	C1	chr14	67499923	67501884	intron (NM_001348546, intron 1 of 2)	-12182	NM_001348542	NM_182526	ENSG00000198133	TMEM229B	transmembrane protein 229B
cluster_1_peak_1756	C1	chr14	68106510	68106961	intron (NM_133509, intron 7 of 10)	283143	NM_001321815	NM_002877	ENSG00000182185	RAD51B	RAD51 paralog B
cluster_1_peak_1757	C1	chr14	68514423	68514949	intron (NM_001321818, intron 10 of 10)	114101	NR_135816	NR_135816		LOC100996664	uncharacterized LOC100996664
cluster_1_peak_1758	C1	chr14	68520825	68521343	intron (NM_001321818, intron 10 of 10)	107703	NR_135816	NR_135816		LOC100996664	uncharacterized LOC100996664
cluster_1_peak_1759	C1	chr14	68550301	68551265	intron (NM_001321818, intron 10 of 10)	78004	NR_135816	NR_135816		LOC100996664	uncharacterized LOC100996664
cluster_1_peak_1760	C1	chr14	69101425	69101609	intron (NM_003861, intron 5 of 8)	51082	NM_001284207	NM_003861	ENSG00000139990	DCAF5	DDB1 and CUL4 associated factor 5
cluster_1_peak_1761	C1	chr14	69697610	69698655	intron (NM_014734, intron 2 of 5)	-69010	NM_006925	NM_006925	ENSG00000100650	SRSF5	serine and arginine rich splicing factor 5
cluster_1_peak_1762	C1	chr14	70718541	70719022	Intergenic	20083	NR_125769	NR_125769	ENSG00000258689	LINC01269	long intergenic non-protein coding RNA 1269
cluster_1_peak_1763	C1	chr14	70775714	70776570	intron (NM_001284231, intron 1 of 11)	7310	NM_001284231	NM_033141	ENSG00000006432	MAP3K9	mitogen-activated protein kinase kinase kinase 9
cluster_1_peak_1764	C1	chr14	70799620	70800630	intron (NM_033141, intron 2 of 12)	9046	NM_001284230	NM_033141	ENSG00000006432	MAP3K9	mitogen-activated protein kinase kinase kinase 9
cluster_1_peak_1765	C1	chr14	70853386	70853640	Intergenic	-44000	NM_033141	NM_033141	ENSG00000006432	MAP3K9	mitogen-activated protein kinase kinase kinase 9
cluster_1_peak_1766	C1	chr14	70871674	70872050	Intergenic	-35597	NM_001308160	NM_014982	ENSG00000100731	PCNX1	pecanex 1
cluster_1_peak_1767	C1	chr14	72245343	72245823	intron (NM_001370288, intron 2 of 16)	-271237	NR_106994	NR_106994	ENSG00000273830	MIR7843	microRNA 7843
cluster_1_peak_1768	C1	chr14	72858319	72858948	intron (NM_001280542, intron 1 of 10)	34016	NM_001280544	NM_012074	ENSG00000205683	DPF3	double PHD fingers 3
cluster_1_peak_1769	C1	chr14	73005296	73006433	intron (NM_021260, intron 2 of 11)	-18908	NM_001281735	NM_021260	ENSG00000165861	ZFYVE1	zinc finger FYVE-type containing 1
cluster_1_peak_1770	C1	chr14	73181012	73181553	intron (NM_000021, intron 5 of 11)	44775	NM_007318	NM_000021	ENSG00000080815	PSEN1	presenilin 1
cluster_1_peak_1771	C1	chr14	73278818	73279438	intron (NM_001005744, intron 11 of 11)	-33127	NR_135248	NR_135248		LOC101928123	uncharacterized LOC101928123
cluster_1_peak_1772	C1	chr14	73325889	73326391	intron (NM_001005743, intron 4 of 12)	-80139	NR_135248	NR_135248		LOC101928123	uncharacterized LOC101928123
cluster_1_peak_1773	C1	chr14	73430559	73431102	intron (NM_001005743, intron 1 of 12)	27750	NM_001005745	NM_003744	ENSG00000133961	NUMB	NUMB endocytic adaptor protein
cluster_1_peak_1774	C1	chr14	73607386	73607643	Intergenic	-3431	NM_001365789	NM_001037162	ENSG00000205669	ACOT6	acyl-CoA thioesterase 6
cluster_1_peak_1775	C1	chr14	73710914	73711241	TTS (NM_006029)	3307	NM_006029	NM_006029	ENSG00000176903	PNMA1	PNMA family member 1
cluster_1_peak_1776	C1	chr14	73717795	73718109	3' UTR (NM_194278, exon 12 of 12)	-3568	NM_006029	NM_006029	ENSG00000176903	PNMA1	PNMA family member 1
cluster_1_peak_1777	C1	chr14	73795314	73796465	intron (NR_109995, intron 2 of 2)	8529	NR_109995	NR_109995		LOC100506476	uncharacterized LOC100506476
cluster_1_peak_1778	C1	chr14	74265400	74266010	Intergenic	26256	NM_182894	NM_182894	ENSG00000119614	VSX2	visual system homeobox 2
cluster_1_peak_1779	C1	chr14	74566204	74567532	intron (NM_000428, intron 3 of 35)	45369	NM_000428	NM_000428	ENSG00000119681	LTBP2	latent transforming growth factor beta binding protein 2
cluster_1_peak_1780	C1	chr14	74702478	74702745	intron (NM_001039479, intron 1 of 19)	10469	NM_001039479	NM_014821	ENSG00000119682	AREL1	apoptosis resistant E3 ubiquitin protein ligase 1
cluster_1_peak_1781	C1	chr14	74978279	74980223	Intergenic	-23487	NM_001293643	NM_002632	ENSG00000119630	PGF	placental growth factor
cluster_1_peak_1782	C1	chr14	75185067	75185645	Intergenic	-8744	NM_006827	NM_006827	ENSG00000170348	TMED10	transmembrane p24 trafficking protein 10
cluster_1_peak_1783	C1	chr14	75221999	75222562	Intergenic	-45668	NM_006827	NM_006827	ENSG00000170348	TMED10	transmembrane p24 trafficking protein 10
cluster_1_peak_1784	C1	chr14	75246295	75246896	Intergenic	-32233	NM_005252	NM_005252	ENSG00000170345	FOS	Fos proto-oncogene, AP-1 transcription factor subunit
cluster_1_peak_1785	C1	chr14	75254453	75257282	Intergenic	-22961	NM_005252	NM_005252	ENSG00000170345	FOS	Fos proto-oncogene, AP-1 transcription factor subunit
cluster_1_peak_1786	C1	chr14	75441096	75442993	intron (NM_130469, intron 2 of 3)	9910	NM_001135049	NM_130469	ENSG00000140044	JDP2	Jun dimerization protein 2
cluster_1_peak_1787	C1	chr14	75473955	75474651	TTS (NM_001135048)	42169	NM_001135049	NM_130469	ENSG00000140044	JDP2	Jun dimerization protein 2
cluster_1_peak_1788	C1	chr14	75811310	75811734	intron (NM_015072, intron 27 of 31)	150276	NM_015072	NM_015072	ENSG00000119685	TTLL5	tubulin tyrosine ligase like 5
cluster_1_peak_1789	C1	chr14	75931155	75931837	intron (NM_015072, intron 31 of 31)	50499	NM_001329938	NM_003239	ENSG00000119699	TGFB3	transforming growth factor beta 3
cluster_1_peak_1790	C1	chr14	75964706	75965540	intron (NM_001329938, intron 4 of 4)	16872	NM_001329938	NM_003239	ENSG00000119699	TGFB3	transforming growth factor beta 3
cluster_1_peak_1791	C1	chr14	76480204	76480739	intron (NM_004452, intron 5 of 10)	109124	NM_004452	NM_004452	ENSG00000119715	ESRRB	estrogen related receptor beta
cluster_1_peak_1792	C1	chr14	76733717	76733986	Intergenic	-27617	NM_014909	NM_014909	ENSG00000071246	VASH1	vasohibin 1
cluster_1_peak_1793	C1	chr14	76884638	76885392	Intergenic	58607	NM_194287	NM_194287	ENSG00000100565	LRRC74A	leucine rich repeat containing 74A
cluster_1_peak_1794	C1	chr14	76952148	76954940	Intergenic	-6094	NR_133913	NR_133913	ENSG00000258602	LINC01629	long intergenic non-protein coding RNA 1629
cluster_1_peak_1795	C1	chr14	77565438	77565831	intron (NM_004863, intron 5 of 11)	51133	NM_004863	NM_004863	ENSG00000100596	SPTLC2	serine palmitoyltransferase long chain base subunit 2
cluster_1_peak_1796	C1	chr14	77641382	77641566	Intergenic	-24707	NM_004863	NM_004863	ENSG00000100596	SPTLC2	serine palmitoyltransferase long chain base subunit 2
cluster_1_peak_1797	C1	chr14	77656732	77658967	Intergenic	-41082	NM_004863	NM_004863	ENSG00000100596	SPTLC2	serine palmitoyltransferase long chain base subunit 2
cluster_1_peak_1798	C1	chr14	77772593	77772781	Intergenic	-11531	NM_012245	NM_012245	ENSG00000100603	SNW1	SNW domain containing 1
cluster_1_peak_1799	C1	chr14	77781227	77782076	Intergenic	-18458	NR_158988	NM_020421	ENSG00000063761	ADCK1	aarF domain containing kinase 1
cluster_1_peak_1800	C1	chr14	77784049	77784936	Intergenic	-15617	NR_158988	NM_020421	ENSG00000063761	ADCK1	aarF domain containing kinase 1
cluster_1_peak_1801	C1	chr14	77786212	77788511	Intergenic	-12748	NR_158988	NM_020421	ENSG00000063761	ADCK1	aarF domain containing kinase 1
cluster_1_peak_1802	C1	chr14	77790964	77791364	Intergenic	-8945	NR_158988	NM_020421	ENSG00000063761	ADCK1	aarF domain containing kinase 1
cluster_1_peak_1803	C1	chr14	77794181	77796895	Intergenic	-4571	NR_158988	NM_020421	ENSG00000063761	ADCK1	aarF domain containing kinase 1
cluster_1_peak_1804	C1	chr14	77797353	77798079	Intergenic	-2393	NR_158988	NM_020421	ENSG00000063761	ADCK1	aarF domain containing kinase 1
cluster_1_peak_1805	C1	chr14	77804074	77805068	intron (NR_158988, intron 1 of 10)	4462	NM_001142545	NM_020421	ENSG00000063761	ADCK1	aarF domain containing kinase 1
cluster_1_peak_1806	C1	chr14	77814272	77816425	intron (NR_158988, intron 1 of 10)	15239	NM_001142545	NM_020421	ENSG00000063761	ADCK1	aarF domain containing kinase 1
cluster_1_peak_1807	C1	chr14	77817310	77817692	intron (NR_158988, intron 1 of 10)	17392	NM_001142545	NM_020421	ENSG00000063761	ADCK1	aarF domain containing kinase 1
cluster_1_peak_1808	C1	chr14	78589481	78590321	intron (NM_004796, intron 1 of 16)	186182	NM_004796	NM_004796	ENSG00000021645	NRXN3	neurexin 3
cluster_1_peak_1809	C1	chr14	78638014	78638769	intron (NM_004796, intron 1 of 16)	234672	NM_004796	NM_004796	ENSG00000021645	NRXN3	neurexin 3
cluster_1_peak_1810	C1	chr14	79552587	79553133	intron (NR_073547, intron 15 of 20)	273480	NR_073546	NM_004796	ENSG00000021645	NRXN3	neurexin 3
cluster_1_peak_1811	C1	chr14	79580803	79581214	intron (NR_073547, intron 15 of 20)	301628	NR_073546	NM_004796	ENSG00000021645	NRXN3	neurexin 3
cluster_1_peak_1812	C1	chr14	81320266	81320810	intron (NM_001366850, intron 5 of 7)	-99148	NM_201595	NM_015859	ENSG00000165417	GTF2A1	general transcription factor IIA subunit 1
cluster_1_peak_1813	C1	chr14	81400252	81401899	intron (NM_001366850, intron 2 of 7)	26700	NM_001256430	NM_033104	ENSG00000140022	STON2	stonin 2
cluster_1_peak_1814	C1	chr14	89061312	89062127	Intergenic	237068	NM_001366536	NM_144596	ENSG00000165533	TTC8	tetratricopeptide repeat domain 8
cluster_1_peak_1815	C1	chr14	89419883	89420406	TTS (NR_036500)	2790	NR_036500	NR_036500	ENSG00000258920	FOXN3-AS1	FOXN3 antisense RNA 1
cluster_1_peak_1816	C1	chr14	89422681	89423190	intron (NM_001085471, intron 1 of 6)	5581	NR_036500	NR_036500	ENSG00000258920	FOXN3-AS1	FOXN3 antisense RNA 1
cluster_1_peak_1817	C1	chr14	89425932	89426849	intron (NM_001085471, intron 1 of 6)	9036	NR_036500	NR_036500	ENSG00000258920	FOXN3-AS1	FOXN3 antisense RNA 1
cluster_1_peak_1818	C1	chr14	89431878	89433055	intron (NM_001085471, intron 1 of 6)	15112	NR_036500	NR_036500	ENSG00000258920	FOXN3-AS1	FOXN3 antisense RNA 1
cluster_1_peak_1819	C1	chr14	89460026	89460592	intron (NM_001085471, intron 1 of 6)	42955	NR_036500	NR_036500	ENSG00000258920	FOXN3-AS1	FOXN3 antisense RNA 1
cluster_1_peak_1820	C1	chr14	89498920	89499312	intron (NM_001085471, intron 1 of 6)	-77100	NR_024620	NM_014099	ENSG00000259073	FOXN3-AS2	FOXN3 antisense RNA 2
cluster_1_peak_1821	C1	chr14	89601406	89601774	intron (NM_001085471, intron 1 of 6)	17575	NM_001085471	NM_005197	ENSG00000053254	FOXN3	forkhead box N3
cluster_1_peak_1822	C1	chr14	89654169	89654590	Intergenic	-35214	NM_001085471	NM_005197	ENSG00000053254	FOXN3	forkhead box N3
cluster_1_peak_1823	C1	chr14	90089109	90090274	intron (NM_022054, intron 1 of 1)	27697	NM_022054	NM_022054	ENSG00000152315	KCNK13	potassium two pore domain channel subfamily K member 13
cluster_1_peak_1824	C1	chr14	90170266	90171117	intron (NM_022054, intron 1 of 1)	-85862	NM_002802	NM_002802	ENSG00000100764	PSMC1	proteasome 26S subunit, ATPase 1
cluster_1_peak_1825	C1	chr14	92542870	92543409	intron (NM_024832, intron 1 of 9)	29358	NM_024832	NM_024832	ENSG00000100599	RIN3	Ras and Rab interactor 3
cluster_1_peak_1826	C1	chr14	92978301	92978949	intron (NM_001142594, intron 5 of 10).2	55475	NM_001301690	NM_001275	ENSG00000100604	CHGA	chromogranin A
cluster_1_peak_1827	C1	chr14	93130269	93130947	Intergenic	-14683	NM_014216	NM_014216	ENSG00000100605	ITPK1	inositol-tetrakisphosphate 1-kinase
cluster_1_peak_1828	C1	chr14	93133419	93134287	Intergenic	-17928	NM_014216	NM_014216	ENSG00000100605	ITPK1	inositol-tetrakisphosphate 1-kinase
cluster_1_peak_1829	C1	chr14	93342378	93342561	intron (NR_144398, intron 1 of 1)	-4713	NM_182971	NM_182971	ENSG00000187581	COX8C	cytochrome c oxidase subunit 8C
cluster_1_peak_1830	C1	chr14	96514141	96514568	intron (NM_001293628, intron 1 of 21)	11489	NM_001293628	NM_032632	ENSG00000090060	PAPOLA	poly(A) polymerase alpha
cluster_1_peak_1831	C1	chr14	96726534	96727392	Intergenic	-14228	NR_146552	NR_146552	ENSG00000258979	LINC02299	long intergenic non-protein coding RNA 2299
cluster_1_peak_1832	C1	chr14	97820337	97820597	Intergenic	-57636	NR_146447	NR_146447	ENSG00000258869	LINC02312	long intergenic non-protein coding RNA 2312
cluster_1_peak_1833	C1	chr14	98069774	98070161	Intergenic	-91843	NR_152748	NR_015430	ENSG00000246223	LINC01550	long intergenic non-protein coding RNA 1550
cluster_1_peak_1834	C1	chr14	98896087	98896703	Intergenic	184782	NR_161368	NM_182560	ENSG00000176605	C14orf177	chromosome 14 open reading frame 177
cluster_1_peak_1835	C1	chr14	99141794	99142783	Intergenic	129909	NM_001282237	NM_022898	ENSG00000127152	BCL11B	BAF chromatin remodeling complex subunit BCL11B
cluster_1_peak_1836	C1	chr14	99143909	99144767	Intergenic	127859	NM_001282237	NM_022898	ENSG00000127152	BCL11B	BAF chromatin remodeling complex subunit BCL11B
cluster_1_peak_1837	C1	chr14	100179617	100180324	Intergenic	-20325	NM_206918	NM_206918	ENSG00000168350	DEGS2	delta 4-desaturase, sphingolipid 2
cluster_1_peak_1838	C1	chr14	100199259	100200558	Intergenic	-39236	NM_003403	NM_003403	ENSG00000100811	YY1	YY1 transcription factor
cluster_1_peak_1839	C1	chr14	100204511	100206634	Intergenic	-33572	NM_003403	NM_003403	ENSG00000100811	YY1	YY1 transcription factor
cluster_1_peak_1840	C1	chr14	100300809	100302103	intron (NM_001352821, intron 1 of 4)	4988	NM_001352822	NM_152333	ENSG00000197119	SLC25A29	solute carrier family 25 member 29
cluster_1_peak_1841	C1	chr14	100310300	100313333	Intergenic	3957	NR_029906	NR_029906	ENSG00000198984	MIR345	microRNA 345
cluster_1_peak_1842	C1	chr14	100317744	100319639	Intergenic	-4648	NM_207117	NM_207117	ENSG00000140107	SLC25A47	solute carrier family 25 member 47
cluster_1_peak_1843	C1	chr14	100804682	100805352	Intergenic	-9474	NR_039729	NR_039729	ENSG00000266461	MIR2392	microRNA 2392
cluster_1_peak_1844	C1	chr14	100820704	100821571	Intergenic	-4971	NR_046470	NR_002766	ENSG00000214548	MEG3	maternally expressed 3
cluster_1_peak_1845	C1	chr14	101705555	101708426	Intergenic	-23447	NR_026774	NR_026774	ENSG00000258512	LINC00239	long intergenic non-protein coding RNA 239
cluster_1_peak_1846	C1	chr14	101972183	101972783	intron (NM_001376, intron 1 of 77)	7910	NM_001376	NM_001376	ENSG00000197102	DYNC1H1	dynein cytoplasmic 1 heavy chain 1
cluster_1_peak_1847	C1	chr14	102097387	102098223	intron (NM_001017963, intron 2 of 11)	-10761	NM_005348	NM_005348	ENSG00000080824	HSP90AA1	heat shock protein 90 alpha family class A member 1
cluster_1_peak_1848	C1	chr14	102125067	102126810	intron (NM_001017963, intron 1 of 11)	-13485	NM_001353668	NM_144574	ENSG00000140153	WDR20	WD repeat domain 20
cluster_1_peak_1849	C1	chr14	102135391	102136731	intron (NM_001017963, intron 1 of 11)	-3362	NM_001353668	NM_144574	ENSG00000140153	WDR20	WD repeat domain 20
cluster_1_peak_1850	C1	chr14	102158700	102159084	intron (NM_001353659, intron 1 of 1)	18995	NM_181291	NM_144574	ENSG00000140153	WDR20	WD repeat domain 20
cluster_1_peak_1851	C1	chr14	102171805	102172011	intron (NM_001353659, intron 1 of 1)	32011	NM_181291	NM_144574	ENSG00000140153	WDR20	WD repeat domain 20
cluster_1_peak_1852	C1	chr14	102411703	102412708	intron (NM_014844, intron 4 of 19)	49264	NM_014844	NM_014844	ENSG00000196663	TECPR2	tectonin beta-propeller repeat containing 2
cluster_1_peak_1853	C1	chr14	102530346	102531644	Intergenic	-8649	NR_036192	NR_036192	ENSG00000266015	MIR4309	microRNA 4309
cluster_1_peak_1854	C1	chr14	102532337	102532864	Intergenic	-7044	NR_036192	NR_036192	ENSG00000266015	MIR4309	microRNA 4309
cluster_1_peak_1855	C1	chr14	102533371	102535454	Intergenic	-5232	NR_036192	NR_036192	ENSG00000266015	MIR4309	microRNA 4309
cluster_1_peak_1856	C1	chr14	102582996	102584652	Intergenic	-8825	NM_015156	NM_015156	ENSG00000089902	RCOR1	REST corepressor 1
cluster_1_peak_1857	C1	chr14	102738934	102739822	Intergenic	-38071	NM_001199427	NM_003300	ENSG00000131323	TRAF3	TNF receptor associated factor 3
cluster_1_peak_1858	C1	chr14	102811312	102811695	intron (NM_001199427, intron 1 of 7)	34024	NM_145725	NM_003300	ENSG00000131323	TRAF3	TNF receptor associated factor 3
cluster_1_peak_1859	C1	chr14	102862399	102864213	intron (NM_145725, intron 2 of 11)	-59350	NM_030943	NM_030943	ENSG00000166126	AMN	amnion associated transmembrane protein
cluster_1_peak_1860	C1	chr14	103753574	103754161	intron (NM_015316, intron 6 of 16)	38123	NM_024071	NM_024071	ENSG00000100711	ZFYVE21	zinc finger FYVE-type containing 21
cluster_1_peak_1861	C1	chr14	104169812	104172549	intron (NM_015656, intron 5 of 14)	32457	NM_015656	NM_015656	ENSG00000066735	KIF26A	kinesin family member 26A
cluster_1_peak_1862	C1	chr14	104224758	104226357	intron (NR_146612, intron 1 of 2)	1973	NR_146612	NR_146611	ENSG00000258913	LINC02691	long intergenic non-protein coding RNA 2691
cluster_1_peak_1863	C1	chr14	105029779	105030676	Intergenic	-9144	NM_145701	NM_017955	ENSG00000170779	CDCA4	cell division cycle associated 4
cluster_1_peak_1864	C1	chr14	105077828	105078782	Intergenic	-12875	NM_013345	NM_013345	ENSG00000183484	GPR132	G protein-coupled receptor 132
cluster_1_peak_1865	C1	chr14	105109774	105110209	Intergenic	15844	NR_110546	NR_110546		LINC02298	long intergenic non-protein coding RNA 2298
cluster_1_peak_1866	C1	chr15	22864370	22864773	intron (NM_030922, intron 7 of 7)	25930	NM_001184889	NM_030922	ENSG00000140157	NIPA2	NIPA magnesium transporter 2
cluster_1_peak_1867	C1	chr15	22885006	22885428	intron (NM_001033028, intron 8 of 15)	32096	NM_001033028	NM_014608	ENSG00000273749	CYFIP1	cytoplasmic FMR1 interacting protein 1
cluster_1_peak_1868	C1	chr15	24212571	24213542	Intergenic	-43108	NR_152824	NR_026647	ENSG00000260551	PWRN2	Prader-Willi region non-protein coding RNA 2
cluster_1_peak_1869	C1	chr15	24696263	24697221	Intergenic	21348	NM_018958	NM_018958	ENSG00000185823	NPAP1	nuclear pore associated protein 1
cluster_1_peak_1870	C1	chr15	24763715	24764506	Intergenic	-59498	NM_022806	NM_003097	ENSG00000128739	SNRPN	small nuclear ribonucleoprotein polypeptide N
cluster_1_peak_1871	C1	chr15	24864514	24865763	intron (NM_001349461, intron 1 of 12)	8626	NM_022805	NM_003097	ENSG00000128739	SNRPN	small nuclear ribonucleoprotein polypeptide N
cluster_1_peak_1872	C1	chr15	24873786	24874152	intron (NM_001349461, intron 1 of 12)	17457	NM_022805	NM_003097	ENSG00000128739	SNRPN	small nuclear ribonucleoprotein polypeptide N
cluster_1_peak_1873	C1	chr15	25799787	25801012	intron (NM_024490, intron 1 of 20)	48426	NR_039865	NR_039865	ENSG00000266517	MIR4715	microRNA 4715
cluster_1_peak_1874	C1	chr15	26564329	26564704	intron (NM_001191320, intron 5 of 6)	64574	NM_001191321	NM_000814	ENSG00000166206	GABRB3	gamma-aminobutyric acid type A receptor beta3 subunit
cluster_1_peak_1875	C1	chr15	31442099	31442445	Intergenic	115437	NM_015995	NM_015995	ENSG00000169926	KLF13	Kruppel like factor 13
cluster_1_peak_1876	C1	chr15	31522122	31522453	intron (NM_130901, intron 9 of 13)	195452	NM_015995	NM_015995	ENSG00000169926	KLF13	Kruppel like factor 13
cluster_1_peak_1877	C1	chr15	33100241	33100555	intron (NM_001277313, intron 4 of 20)	-32224	NM_001103184	NM_198500	ENSG00000248905	FMN1	formin 1
cluster_1_peak_1878	C1	chr15	33205692	33207164	Intergenic	-11695	NM_001277313	NM_198500	ENSG00000248905	FMN1	formin 1
cluster_1_peak_1879	C1	chr15	33846253	33846919	intron (NM_001243996, intron 92 of 102)	-121911	NM_012125	NM_012125	ENSG00000184984	CHRM5	cholinergic receptor muscarinic 5
cluster_1_peak_1880	C1	chr15	34122786	34123339	Intergenic	20979	NM_152595	NM_152595	ENSG00000182405	PGBD4	piggyBac transposable element derived 4
cluster_1_peak_1881	C1	chr15	34799094	34799836	intron (NR_120329, intron 2 of 2)	-3916	NM_005159	NM_005159	ENSG00000159251	ACTC1	actin alpha cardiac muscle 1
cluster_1_peak_1882	C1	chr15	34993556	34994155	Intergenic	-5568	NM_014106	NM_014106	ENSG00000198146	ZNF770	zinc finger protein 770
cluster_1_peak_1883	C1	chr15	35023756	35024414	Intergenic	-35798	NM_014106	NM_014106	ENSG00000198146	ZNF770	zinc finger protein 770
cluster_1_peak_1884	C1	chr15	37112256	37113959	Intergenic	-11796	NM_001220482	NM_002399	ENSG00000134138	MEIS2	Meis homeobox 2
cluster_1_peak_1885	C1	chr15	38642736	38643263	Intergenic	-53599	NR_160786
cluster_1_peak_1886	C1	chr15	40157616	40158149	Intergenic	-3127	NM_001211	NM_001211	ENSG00000156970	BUB1B	BUB1 mitotic checkpoint serine/threonine kinase B
cluster_1_peak_1887	C1	chr15	40679206	40680465	Intergenic	15270	NR_040058	NR_040058	ENSG00000245849	RAD51-AS1	RAD51 antisense RNA 1
cluster_1_peak_1888	C1	chr15	40721737	40722437	intron (NM_133487, intron 6 of 9)	26913	NM_001164270	NM_002875	ENSG00000051180	RAD51	RAD51 recombinase
cluster_1_peak_1889	C1	chr15	40875857	40877129	Intergenic	-2259	NM_133639	NM_133639	ENSG00000104140	RHOV	ras homolog family member V
cluster_1_peak_1890	C1	chr15	40878073	40879981	Intergenic	-4793	NM_133639	NM_133639	ENSG00000104140	RHOV	ras homolog family member V
cluster_1_peak_1891	C1	chr15	40886673	40888360	Intergenic	-6934	NM_020857	NM_020857	ENSG00000104142	VPS18	VPS18 core subunit of CORVET and HOPS complexes
cluster_1_peak_1892	C1	chr15	40959543	40961426	Intergenic	7013	NM_024111	NM_024111	ENSG00000128965	CHAC1	ChaC glutathione specific gamma-glutamylcyclotransferase 1
cluster_1_peak_1893	C1	chr15	41139199	41139863	Intergenic	-23251	NM_017553	NM_017553	ENSG00000128908	INO80	INO80 complex ATPase subunit
cluster_1_peak_1894	C1	chr15	41141699	41142672	Intergenic	-25905	NM_017553	NM_017553	ENSG00000128908	INO80	INO80 complex ATPase subunit
cluster_1_peak_1895	C1	chr15	41218450	41219796	intron (NM_152596, intron 1 of 9)	11634	NM_001286441	NM_152596	ENSG00000178997	EXD1	exonuclease 3'-5' domain containing 1
cluster_1_peak_1896	C1	chr15	41248632	41249224	intron (NM_007236, intron 2 of 6)	17660	NM_007236	NM_007236	ENSG00000187446	CHP1	calcineurin like EF-hand protein 1
cluster_1_peak_1897	C1	chr15	41480808	41481094	3' UTR (NM_015138, exon 18 of 18)	-12923	NM_002220	NM_002220	ENSG00000137825	ITPKA	inositol-trisphosphate 3-kinase A
cluster_1_peak_1898	C1	chr15	41592878	41594161	Intergenic	33547	NM_001330264	NM_006293	ENSG00000092445	TYRO3	TYRO3 protein tyrosine kinase
cluster_1_peak_1899	C1	chr15	41928454	41929331	non-coding (NR_120332, exon 4 of 4)	7475	NR_120332	NR_120332		EHD4-AS1	EHD4 antisense RNA 1
cluster_1_peak_1900	C1	chr15	41962696	41963475	intron (NM_139265, intron 1 of 5)	9472	NM_139265	NM_139265	ENSG00000103966	EHD4	EH domain containing 4
cluster_1_peak_1901	C1	chr15	42138933	42139366	non-coding (NR_033151, exon 19 of 19)	17487	NR_033151	NM_213600	ENSG00000168907	PLA2G4F	phospholipase A2 group IVF
cluster_1_peak_1902	C1	chr15	42146127	42147224	intron (NM_213600, intron 13 of 19)	9961	NR_033151	NM_213600	ENSG00000168907	PLA2G4F	phospholipase A2 group IVF
cluster_1_peak_1903	C1	chr15	42150723	42151265	intron (NM_213600, intron 7 of 19)	5642	NR_033151	NM_213600	ENSG00000168907	PLA2G4F	phospholipase A2 group IVF
cluster_1_peak_1904	C1	chr15	42392439	42392987	exon (NM_173087, exon 6 of 21)	-9677	NM_173088	NM_000070	ENSG00000092529	CAPN3	calpain 3
cluster_1_peak_1905	C1	chr15	42497656	42499703	intron (NM_130798, intron 1 of 6)	3045	NM_003825	NM_003825	ENSG00000092531	SNAP23	synaptosome associated protein 23
cluster_1_peak_1906	C1	chr15	42665809	42666356	intron (NM_020759, intron 15 of 32)	71046	NM_138477	NM_138477	ENSG00000140326	CDAN1	codanin 1
cluster_1_peak_1907	C1	chr15	43086634	43087457	intron (NM_174916, intron 1 of 46)	18993	NM_174916	NM_174916	ENSG00000159459	UBR1	ubiquitin protein ligase E3 component n-recognin 1
cluster_1_peak_1908	C1	chr15	43165542	43166771	intron (NM_024956, intron 10 of 13)	-19247	NR_027513	NM_012142	ENSG00000166946	CCNDBP1	cyclin D1 binding protein 1
cluster_1_peak_1909	C1	chr15	43780370	43780762	intron (NM_001199877, intron 1 of 4)	3480	NM_001199877	NM_005770	ENSG00000140264	SERF2	small EDRK-rich factor 2
cluster_1_peak_1910	C1	chr15	43828953	43830354	intron (NM_024908, intron 2 of 12)	2651	NM_001167941	NM_024908	ENSG00000092470	WDR76	WD repeat domain 76
cluster_1_peak_1911	C1	chr15	44395094	44395874	intron (NR_157849, intron 9 of 9)	-32145	NM_016396	NM_016396	ENSG00000137770	CTDSPL2	CTD small phosphatase like 2
cluster_1_peak_1912	C1	chr15	45157951	45158974	intron (NM_175940, intron 28 of 33)	22745	NM_001301171	NM_138356	ENSG00000138606	SHF	Src homology 2 domain containing F
cluster_1_peak_1913	C1	chr15	47405360	47406272	intron (NM_001198999, intron 1 of 19)	221727	NM_001198999	NM_020858	ENSG00000137872	SEMA6D	semaphorin 6D
cluster_1_peak_1914	C1	chr15	48005659	48006684	Intergenic	-114819	NM_205850	NM_205850	ENSG00000188467	SLC24A5	solute carrier family 24 member 5
cluster_1_peak_1915	C1	chr15	48007323	48007953	Intergenic	-113352	NM_205850	NM_205850	ENSG00000188467	SLC24A5	solute carrier family 24 member 5
cluster_1_peak_1916	C1	chr15	48012017	48012660	Intergenic	-108652	NM_205850	NM_205850	ENSG00000188467	SLC24A5	solute carrier family 24 member 5
cluster_1_peak_1917	C1	chr15	50390630	50393162	Intergenic	31567	NR_039862	NR_039862	ENSG00000284284	MIR4712	microRNA 4712
cluster_1_peak_1918	C1	chr15	50779889	50780907	Intergenic	-14692	NM_032802	NM_032802	ENSG00000138600	SPPL2A	signal peptide peptidase like 2A
cluster_1_peak_1919	C1	chr15	50782605	50784239	Intergenic	-17716	NM_032802	NM_032802	ENSG00000138600	SPPL2A	signal peptide peptidase like 2A
cluster_1_peak_1920	C1	chr15	50789625	50792462	Intergenic	-25337	NM_032802	NM_032802	ENSG00000138600	SPPL2A	signal peptide peptidase like 2A
cluster_1_peak_1921	C1	chr15	50815970	50816658	Intergenic	-50608	NM_032802	NM_032802	ENSG00000138600	SPPL2A	signal peptide peptidase like 2A
cluster_1_peak_1922	C1	chr15	50854545	50855248	Intergenic	-53787	NM_007347	NM_007347	ENSG00000081014	AP4E1	adaptor related protein complex 4 subunit epsilon 1
cluster_1_peak_1923	C1	chr15	50880376	50882594	Intergenic	-27198	NM_007347	NM_007347	ENSG00000081014	AP4E1	adaptor related protein complex 4 subunit epsilon 1
cluster_1_peak_1924	C1	chr15	50885277	50885943	Intergenic	-23073	NM_007347	NM_007347	ENSG00000081014	AP4E1	adaptor related protein complex 4 subunit epsilon 1
cluster_1_peak_1925	C1	chr15	51874775	51876914	intron (NM_014547, intron 3 of 9)	46191	NM_014547	NM_014547	ENSG00000138594	TMOD3	tropomodulin 3
cluster_1_peak_1926	C1	chr15	52459059	52459397	intron (NM_001142495, intron 1 of 39)	69652	NM_001142495	NM_000259	ENSG00000197535	MYO5A	myosin VA
cluster_1_peak_1927	C1	chr15	52501222	52501435	intron (NM_001142495, intron 1 of 39)	27552	NM_001142495	NM_000259	ENSG00000197535	MYO5A	myosin VA
cluster_1_peak_1928	C1	chr15	52517076	52517353	intron (NM_001142495, intron 1 of 39)	11666	NM_001142495	NM_000259	ENSG00000197535	MYO5A	myosin VA
cluster_1_peak_1929	C1	chr15	55396896	55397094	intron (NR_037923, intron 8 of 15)	11364	NM_020739	NM_004748	ENSG00000260916	CCPG1	cell cycle progression 1
cluster_1_peak_1930	C1	chr15	55774389	55776204	Intergenic	-32144	NM_173814	NM_173814	ENSG00000166450	PRTG	protogenin
cluster_1_peak_1931	C1	chr15	56910747	56911236	intron (NR_015419, intron 2 of 3)	-7099	NM_001322151	NM_003205	ENSG00000140262	TCF12	transcription factor 12
cluster_1_peak_1932	C1	chr15	57322976	57325914	intron (NR_120337, intron 4 of 4)	5307	NR_120337	NR_120337		LINC01413	long intergenic non-protein coding RNA 1413
cluster_1_peak_1933	C1	chr15	57424873	57426055	intron (NM_001252335, intron 2 of 19)	48959	NM_032866	NM_032866	ENSG00000128849	CGNL1	cingulin like 1
cluster_1_peak_1934	C1	chr15	58439666	58442635	intron (NR_120338, intron 2 of 2)	9159	NM_000236	NM_000236	ENSG00000166035	LIPC	lipase C, hepatic type
cluster_1_peak_1935	C1	chr15	58443389	58444313	intron (NR_120338, intron 2 of 2)	11860	NM_000236	NM_000236	ENSG00000166035	LIPC	lipase C, hepatic type
cluster_1_peak_1936	C1	chr15	58528061	58528561	intron (NM_000236, intron 1 of 8)	-29576	NR_120338	NR_120338	ENSG00000259293	LIPC-AS1	LIPC antisense RNA 1
cluster_1_peak_1937	C1	chr15	58767601	58768041	TTS (NR_135474)	3153	NR_135474	NR_135474	ENSG00000245975	LOC101928725	uncharacterized LOC101928725
cluster_1_peak_1938	C1	chr15	58793864	58794150	intron (NM_001040450, intron 2 of 8)	22705	NM_001040450	NM_019092	ENSG00000128923	MINDY2	MINDY lysine 48 deubiquitinase 2
cluster_1_peak_1939	C1	chr15	58814092	58814378	intron (NM_001040450, intron 4 of 8)	42933	NM_001040450	NM_019092	ENSG00000128923	MINDY2	MINDY lysine 48 deubiquitinase 2
cluster_1_peak_1940	C1	chr15	59533421	59533744	Intergenic	-78201	NM_004751	NM_004751	ENSG00000140297	GCNT3	glucosaminyl (N-acetyl) transferase 3, mucin type
cluster_1_peak_1941	C1	chr15	59537329	59537824	Intergenic	-74207	NM_004751	NM_004751	ENSG00000140297	GCNT3	glucosaminyl (N-acetyl) transferase 3, mucin type
cluster_1_peak_1942	C1	chr15	59548941	59551266	Intergenic	-61680	NM_004751	NM_004751	ENSG00000140297	GCNT3	glucosaminyl (N-acetyl) transferase 3, mucin type
cluster_1_peak_1943	C1	chr15	59569899	59570848	Intergenic	-41410	NM_004751	NM_004751	ENSG00000140297	GCNT3	glucosaminyl (N-acetyl) transferase 3, mucin type
cluster_1_peak_1944	C1	chr15	60317122	60317315	Intergenic	80768	NM_001002857	NM_004039	ENSG00000182718	ANXA2	annexin A2
cluster_1_peak_1945	C1	chr15	60379592	60380156	intron (NM_001002857, intron 4 of 13)	18112	NM_001002857	NM_004039	ENSG00000182718	ANXA2	annexin A2
cluster_1_peak_1946	C1	chr15	62417874	62419892	Intergenic	75854	NR_106733	NR_106733	ENSG00000275451	MIR6085	microRNA 6085
cluster_1_peak_1947	C1	chr15	62446106	62446460	Intergenic	103254	NR_106733	NR_106733	ENSG00000275451	MIR6085	microRNA 6085
cluster_1_peak_1948	C1	chr15	62447655	62448177	Intergenic	104887	NR_106733	NR_106733	ENSG00000275451	MIR6085	microRNA 6085
cluster_1_peak_1949	C1	chr15	62474474	62475191	Intergenic	131803	NR_106733	NR_106733	ENSG00000275451	MIR6085	microRNA 6085
cluster_1_peak_1950	C1	chr15	62560928	62561943	Intergenic	83746	NR_026897	NM_152648	ENSG00000259458	MGC15885	uncharacterized protein MGC15885
cluster_1_peak_1951	C1	chr15	64126794	64127763	intron (NM_003099, intron 7 of 14)	-24453	NR_073534	NM_024798	ENSG00000157734	SNX22	sorting nexin 22
cluster_1_peak_1952	C1	chr15	64382797	64383351	intron (NR_109934, intron 1 of 3)	-1633	NM_014736	NM_014736	ENSG00000166803	PCLAF	PCNA clamp associated factor
cluster_1_peak_1953	C1	chr15	64454271	64455035	intron (NM_001321924, intron 12 of 12)	-44767	NM_015042	NM_015042	ENSG00000180357	ZNF609	zinc finger protein 609
cluster_1_peak_1954	C1	chr15	64563740	64564492	intron (NM_015042, intron 1 of 8)	64696	NM_015042	NM_015042	ENSG00000180357	ZNF609	zinc finger protein 609
cluster_1_peak_1955	C1	chr15	64571697	64572411	intron (NM_015042, intron 1 of 8)	72634	NM_015042	NM_015042	ENSG00000180357	ZNF609	zinc finger protein 609
cluster_1_peak_1956	C1	chr15	64639508	64641074	intron (NM_015042, intron 2 of 8)	62990	NM_002537	NM_002537	ENSG00000180304	OAZ2	ornithine decarboxylase antizyme 2
cluster_1_peak_1957	C1	chr15	64780626	64781036	Intergenic	-5242	NR_138350	NM_194272	ENSG00000166831	RBPMS2	RNA binding protein, mRNA processing factor 2
cluster_1_peak_1958	C1	chr15	64795694	64798457	Intergenic	-21486	NR_138350	NM_194272	ENSG00000166831	RBPMS2	RNA binding protein, mRNA processing factor 2
cluster_1_peak_1959	C1	chr15	64801823	64802533	Intergenic	23469	NM_001286499	NM_025049	ENSG00000140451	PIF1	PIF1 5'-to-3' DNA helicase
cluster_1_peak_1960	C1	chr15	65137168	65137543	Intergenic	-3547	NM_005707	NM_005707	ENSG00000090470	PDCD7	programmed cell death 7
cluster_1_peak_1961	C1	chr15	65223970	65224181	Intergenic	-12602	NM_003613	NM_003613	ENSG00000138615	CILP	cartilage intermediate layer protein
cluster_1_peak_1962	C1	chr15	65225791	65226592	Intergenic	-14718	NM_003613	NM_003613	ENSG00000138615	CILP	cartilage intermediate layer protein
cluster_1_peak_1963	C1	chr15	65237016	65237379	Intergenic	-25724	NM_003613	NM_003613	ENSG00000138615	CILP	cartilage intermediate layer protein
cluster_1_peak_1964	C1	chr15	65251739	65254955	Intergenic	32244	NR_145768	NR_145768	ENSG00000206903	SNORA24B	small nucleolar RNA, H/ACA box 24B
cluster_1_peak_1965	C1	chr15	65265221	65265775	intron (NM_001316944, intron 1 of 3)	20093	NR_145768	NR_145768	ENSG00000206903	SNORA24B	small nucleolar RNA, H/ACA box 24B
cluster_1_peak_1966	C1	chr15	65647456	65649215	intron (NM_001254740, intron 3 of 6)	5456	NM_001254740	NM_004727	ENSG00000074621	SLC24A1	solute carrier family 24 member 1
cluster_1_peak_1967	C1	chr15	65732997	65735634	intron (NM_005848, intron 7 of 31)	-14983	NR_039736	NR_039736	ENSG00000264737	MIR4511	microRNA 4511
cluster_1_peak_1968	C1	chr15	65829250	65830384	Intergenic	-37524	NM_001320835	NM_005848	ENSG00000174485	DENND4A	DENN domain containing 4A
cluster_1_peak_1969	C1	chr15	65883634	65884015	intron (NM_004663, intron 4 of 4)	14333	NM_001206836	NM_004663	ENSG00000103769	RAB11A	RAB11A, member RAS oncogene family
cluster_1_peak_1970	C1	chr15	65901752	65902759	intron (NM_032445, intron 21 of 22)	32764	NM_001206836	NM_004663	ENSG00000103769	RAB11A	RAB11A, member RAS oncogene family
cluster_1_peak_1971	C1	chr15	66427207	66428776	intron (NM_002755, intron 1 of 10)	41118	NM_002755	NM_002755	ENSG00000169032	MAP2K1	mitogen-activated protein kinase kinase 1
cluster_1_peak_1972	C1	chr15	66832825	66833865	Intergenic	123170	NR_135687	NR_135687	ENSG00000259289	LINC02206	long intergenic non-protein coding RNA 2206
cluster_1_peak_1973	C1	chr15	67728621	67729051	intron (NM_001206804, intron 17 of 21)	-96673	NM_001365915	NM_001031807	ENSG00000188779	SKOR1	SKI family transcriptional corepressor 1
cluster_1_peak_1974	C1	chr15	67746497	67747002	intron (NM_001206804, intron 17 of 21)	-78760	NM_001365915	NM_001031807	ENSG00000188779	SKOR1	SKI family transcriptional corepressor 1
cluster_1_peak_1975	C1	chr15	67779776	67780932	intron (NM_001206804, intron 21 of 21)	-45155	NM_001365915	NM_001031807	ENSG00000188779	SKOR1	SKI family transcriptional corepressor 1
cluster_1_peak_1976	C1	chr15	67852576	67853919	Intergenic	-13202	NR_004394	NR_004394	ENSG00000206625	RNU6-1	RNA, U6 small nuclear 1
cluster_1_peak_1977	C1	chr15	67917726	67918306	Intergenic	-77971	NR_004394	NR_004394	ENSG00000206625	RNU6-1	RNA, U6 small nuclear 1
cluster_1_peak_1978	C1	chr15	68017075	68017844	Intergenic	-36720	NM_016166	NM_016166	ENSG00000033800	PIAS1	protein inhibitor of activated STAT 1
cluster_1_peak_1979	C1	chr15	68021924	68022420	Intergenic	-32007	NM_016166	NM_016166	ENSG00000033800	PIAS1	protein inhibitor of activated STAT 1
cluster_1_peak_1980	C1	chr15	68025718	68026988	Intergenic	-27826	NM_016166	NM_016166	ENSG00000033800	PIAS1	protein inhibitor of activated STAT 1
cluster_1_peak_1981	C1	chr15	68042518	68043091	Intergenic	-11375	NM_016166	NM_016166	ENSG00000033800	PIAS1	protein inhibitor of activated STAT 1
cluster_1_peak_1982	C1	chr15	68126344	68126823	intron (NM_016166, intron 2 of 13)	72007	NM_001320687	NM_016166	ENSG00000033800	PIAS1	protein inhibitor of activated STAT 1
cluster_1_peak_1983	C1	chr15	68506771	68507714	Intergenic	-11131	NM_001324014	NM_006091	ENSG00000103647	CORO2B	coronin 2B
cluster_1_peak_1984	C1	chr15	68795171	68795769	intron (NM_006305, intron 1 of 6)	6455	NR_036197	NR_036197	ENSG00000265195	MIR4312	microRNA 4312
cluster_1_peak_1985	C1	chr15	70033164	70034040	Intergenic	45866	NR_030714	NR_030714	ENSG00000207965	MIR629	microRNA 629
cluster_1_peak_1986	C1	chr15	70289270	70289747	Intergenic	-191591	NM_020908	NM_005078	ENSG00000140332	TLE3	TLE family member 3, transcriptional corepressor
cluster_1_peak_1987	C1	chr15	70427266	70428469	Intergenic	78061	NR_146562	NR_146562	ENSG00000259473	LINC02205	long intergenic non-protein coding RNA 2205
cluster_1_peak_1988	C1	chr15	70437726	70438375	Intergenic	67878	NR_146562	NR_146562	ENSG00000259473	LINC02205	long intergenic non-protein coding RNA 2205
cluster_1_peak_1989	C1	chr15	70779140	70780371	Intergenic	-16197	NM_018003	NM_018003	ENSG00000137831	UACA	uveal autoantigen with coiled-coil domains and ankyrin repeats
cluster_1_peak_1990	C1	chr15	70781044	70781671	Intergenic	-17799	NM_018003	NM_018003	ENSG00000137831	UACA	uveal autoantigen with coiled-coil domains and ankyrin repeats
cluster_1_peak_1991	C1	chr15	70789311	70789690	Intergenic	-25942	NM_018003	NM_018003	ENSG00000137831	UACA	uveal autoantigen with coiled-coil domains and ankyrin repeats
cluster_1_peak_1992	C1	chr15	70804451	70806676	Intergenic	-42005	NM_018003	NM_018003	ENSG00000137831	UACA	uveal autoantigen with coiled-coil domains and ankyrin repeats
cluster_1_peak_1993	C1	chr15	71251918	71252378	intron (NM_024817, intron 4 of 16)	-63089	NR_120351	NR_120348		THSD4-AS1	THSD4 antisense RNA 1
cluster_1_peak_1994	C1	chr15	71265740	71266142	intron (NM_024817, intron 5 of 16)	-76882	NR_120351	NR_120348		THSD4-AS1	THSD4 antisense RNA 1
cluster_1_peak_1995	C1	chr15	71336826	71337837	intron (NM_024817, intron 5 of 16)	-148272	NR_120351	NR_120348		THSD4-AS1	THSD4 antisense RNA 1
cluster_1_peak_1996	C1	chr15	72102953	72103402	intron (NM_006901, intron 1 of 41)	-11081	NM_001166340	NM_145204	ENSG00000166192	SENP8	SUMO peptidase family member, NEDD8 specific
cluster_1_peak_1997	C1	chr15	72167932	72169644	intron (NM_001012642, intron 3 of 11)	28999	NM_001012642	NM_001012642	ENSG00000175318	GRAMD2A	GRAM domain containing 2A
cluster_1_peak_1998	C1	chr15	72670740	72671929	Intergenic	-14845	NR_045565	NM_033028	ENSG00000140463	BBS4	Bardet-Biedl syndrome 4
cluster_1_peak_1999	C1	chr15	72691803	72692617	intron (NR_045566, intron 1 of 15)	6003	NM_033028	NM_033028	ENSG00000140463	BBS4	Bardet-Biedl syndrome 4
[truncated: 67,008 more rows]
