# Supplementary material for: OCT4 cooperates with distinct ATP-dependent chromatin remodelers in naïve and primed pluripotent states in human
Source: Nat Commun. 2021 Aug 26;12:5123. doi: 10.1038/s41467-021-25107-3 (PMC8390644; doi:10.1038/s41467-021-25107-3)
Supplement: Supplementary file 6 — Supplementary Data 4 [file 41467_2021_25107_MOESM6_ESM.xlsx]

## Sheet: All expressed gene statusOK
gene_id	gene	locus	1_naive_ut	2_naive_ntc	3_naive_brm-1	4_naive_brm-2	5_naive_brm-3	6_naive_brg-1	7_naive_brg-2	8_prime_ut	9_prime_ntc	10_prime_brg-1	11_prime_brg-2
XLOC_000005	LINC01128	chr1:827590-859446	1.99694	2.04843	2.21565	2.30004	2.1303	1.80675	2.0432	1.99639	1.882	1.9104	1.83357
XLOC_000006	SAMD11	chr1:925740-959299	1.78328	1.10317	1.04013	0.993825	1.49318	1.12618	1.09356	0.664029	0.574204	2.10905	1.2811
XLOC_000007	KLHL17	chr1:960586-965719	11.4495	8.85757	9.76888	7.97875	8.67798	7.94091	9.21214	5.2216	4.8426	4.56136	5.60469
XLOC_000008	PLEKHN1	chr1:966496-975104	0.300369	0.156149	0.180218	0.197194	0.169716	0.1	0.1	0.533126	0.376414	0.451441	0.502358
XLOC_000009	ISG15	chr1:1013466-1014539	40.0756	29.1506	34.4355	28.6468	34.0937	31.547	33.5499	50.6336	55.7719	52.8363	52.9998
XLOC_000010	AGRN	chr1:1020122-1056119	21.7297	17.6846	21.2154	16.7	24.048	15.846	18.413	46.3878	36.1716	28.8837	32.6204
XLOC_000016	B3GALT6	chr1:1232248-1235040	4.31518	3.77794	3.66413	3.14535	2.31554	3.34554	4.00524	4.183	5.70796	6.91517	7.16982
XLOC_000017	SCNN1D	chr1:1280435-1292029	0.181692	0.150668	0.159186	0.189443	0.249713	0.145347	0.165389	2.37547	2.02681	2.21236	2.68342
XLOC_000018	PUSL1	chr1:1308613-1324687	22.3297	21.0734	21.7863	20.2505	21.3998	17.6528	19.9038	9.8107	11.7163	9.79979	10.036
XLOC_000019	CPTP	chr1:1324762-1328896	8.40725	6.61466	6.26946	5.83858	6.63382	5.81262	6.0974	4.74301	4.70415	5.52069	6.08283
XLOC_000021	LOC148413	chr1:1399529-1407313	6.55463	6.5087	6.46835	6.12927	6.23391	6.70052	7.80647	6.01153	7.73013	5.77713	6.8606
XLOC_000022	TMEM88B	chr1:1426127-1427787	0.340627	0.482776	0.1	0.451094	0.175102	0.144676	0.330034	1.7615	2.06352	2.62818	1.6809
XLOC_000023	VWA1	chr1:1435522-1442882	20.229	17.3688	18.3302	14.7845	14.6786	14.2783	15.6097	8.22901	7.8152	5.43901	5.66482
XLOC_000024	ATAD3C	chr1:1449688-1470158	1.10467	1.09707	1.09368	1.00921	0.802361	0.789487	0.826761	0.867815	0.667413	0.656353	0.751151
XLOC_000025	ATAD3B	chr1:1471783-1496202	130.431	107.833	113.861	100.079	82.6731	100.446	97.8845	5.05244	7.92206	9.05777	8.75041
XLOC_000026	ATAD3A	chr1:1512142-1534687	36.087	28.8409	32.8003	27.7668	29.7706	27.2106	27.5553	10.5595	12.8138	11.5395	11.4663
XLOC_000027	MIB2	chr1:1615414-1630610	18.8027	16.0216	17.8786	14.7236	17.9576	15.9232	16.7828	9.29685	9.63873	9.04668	9.99678
XLOC_000028	MMP23B	chr1:1632180-1634654	0.370647	0.267753	0.412237	0.147639	0.143455	0.137571	0.223587	1.19568	1.23624	0.638931	0.870173
XLOC_000030	CALML6	chr1:1914826-1917294	0.581911	0.257106	0.541953	0.397804	0.529141	0.53319	0.617979	0.187939	0.295325	0.421763	0.382589
XLOC_000031	GABRD	chr1:2019328-2030753	0.916535	0.798196	0.529582	0.513039	0.677922	0.54599	0.629091	0.761163	0.471009	0.928728	0.716923
XLOC_000032	PRKCZ	chr1:2050469-2212720	12.7256	10.6829	11.9615	10.6092	14.0718	10.041	11.0629	13.4372	13.4938	10.0199	13.1514
XLOC_000033	SKI	chr1:2228694-2310213	8.2451	7.57678	8.45727	7.85775	9.99207	7.3499	8.13325	17.5089	17.9874	15.8739	17.6322
XLOC_000034	RER1	chr1:2391774-2412571	28.5483	26.3824	28.644	26.9966	24.6504	26.9628	26.6277	11.9991	14.0317	15.8656	15.1082
XLOC_000038	FAM213B	chr1:2586459-2633042	6.6201	5.95776	5.12705	4.90789	8.79958	4.57952	5.37425	17.5844	19.453	12.6726	14.4797
XLOC_000042	ARHGEF16	chr1:3454582-3481113	15.0986	13.2788	13.4626	12.1712	14.9149	10.8969	13.0798	7.59012	8.67276	8.4697	8.49823
XLOC_000043	TPRG1L	chr1:3624991-3630130	14.0108	13.4514	14.944	10.3598	16.358	12.844	14.7668	15.2683	15.1021	15.5971	14.5202
XLOC_000044	TP73	chr1:3652564-3747373	1.472	1.23405	1.51272	0.94397	1.35274	1.12577	1.06666	1.15991	1.11422	1.10531	1.16397
XLOC_000046	SMIM1	chr1:3772760-3775982	2.80226	2.20624	2.70043	1.86865	3.80282	1.63494	2.1388	4.33813	5.69262	6.82634	6.45276
XLOC_000047	DFFB	chr1:3857266-3885429	3.71491	3.64556	3.60581	3.4595	3.83791	3.36007	3.70779	2.11883	3.07043	2.58502	2.87322
XLOC_000051	AJAP1	chr1:4655044-4783791	0.1	0.154337	0.1	0.1	0.264326	0.136181	0.121218	0.662865	0.895372	0.556102	0.556797
XLOC_000053	KCNAB2	chr1:5862807-6101193	1.07853	0.98931	1.33059	0.791728	1.22169	0.92533	1.30525	3.15562	2.76354	2.41133	2.41257
XLOC_000054	RNF207	chr1:6206128-6235984	3.00431	2.2231	2.03457	2.08577	2.26881	2.17872	2.43658	0.52586	0.664466	0.629934	0.772897
XLOC_000055	LINC00337	chr1:6236239-6239442	5.43596	6.02991	5.13965	5.03324	5.13128	6.62474	6.77484	1.13927	1.61253	1.88515	1.17405
XLOC_000056	HES3	chr1:6244191-6245578	0.622337	0.368851	0.388443	0.1	0.527555	0.515279	0.57617	31.7453	28.6013	23.5992	30.2329
XLOC_000057	ESPN	chr1:6424787-6460944	3.1888	2.19051	2.10194	2.11044	2.78601	1.89162	2.36921	7.64692	7.71674	5.84025	6.76399
XLOC_000059	ZBTB48	chr1:6579990-6589280	5.61643	5.28087	5.66695	5.09567	5.93233	5.44198	5.70023	5.22443	6.01879	5.45364	6.10893
XLOC_000060	PHF13	chr1:6613695-6624033	7.98913	6.98503	7.73472	6.78668	8.51378	5.82971	8.21143	22.1087	20.844	16.1832	17.8947
XLOC_000061	THAP3	chr1:6624864-6701906	5.10768	4.13173	4.94709	4.95567	4.81586	3.92544	4.26177	7.37143	5.31824	5.31554	5.51116
XLOC_000063	CAMTA1	chr1:6785323-7769706	47.0548	41.2545	47.5964	42.7858	50.9115	47.1854	49.9749	71.7928	84.625	71.1061	79.5143
XLOC_000064	VAMP3	chr1:7771268-7781432	24.1307	28.1063	33.4584	31.7213	30.2343	21.8649	20.6557	22.2505	25.2197	21.0531	22.4085
XLOC_000065	PER3	chr1:7784428-7845180	3.30402	3.00816	3.20145	3.1296	3.75444	3.8321	3.66489	4.09919	3.92603	4.38481	4.3012
XLOC_000066	PARK7	chr1:7961653-7985282	277.781	254.668	274.981	267.073	256.643	280.927	255.298	235.232	263.11	248.709	234.091
XLOC_000068	SLC45A1	chr1:8318084-8344167	0.1	0.1	0.1	0.1	0.1	0.1	0.1	0.461614	0.661491	0.632305	0.548483
XLOC_000070	ENO1-AS1	chr1:8860999-8879884	0.719436	0.330232	0.986117	0.588113	0.780957	0.359631	0.742483	0.334149	0.597407	1.21882	1.27119
XLOC_000072	H6PD	chr1:9234803-9271335	2.40159	2.70998	2.39674	2.16943	2.30585	2.8659	3.56339	8.03657	6.37649	8.33489	7.79666
XLOC_000073	SPSB1	chr1:9292881-9369531	4.3713	4.44613	5.48271	3.54042	4.19235	3.50893	3.93881	2.6937	3.75292	2.30109	3.10117
XLOC_000074	SLC25A33	chr1:9539468-9582773	23.1431	22.6898	22.4818	22.706	18.3945	23.0752	23.7081	5.34826	8.50452	9.58841	10.531
XLOC_000075	TMEM201	chr1:9588873-9614877	7.45013	7.55194	6.20694	6.16422	6.72367	6.20942	7.35875	5.64291	8.12998	6.48834	7.79376
XLOC_000076	PIK3CD	chr1:9651731-9824526	2.1322	1.92499	1.82539	1.76614	2.12109	1.74584	2.14282	7.99043	6.5401	5.90594	6.26215
XLOC_000077	NMNAT1	chr1:9942922-9985498	8.46091	10.2039	8.93083	9.5883	9.07894	10.3414	9.82787	6.90386	7.05596	7.65301	8.1212
XLOC_000079	RBP7	chr1:9997196-10016020	12.4688	10.8604	12.4861	9.76218	12.5182	13.4437	12.4064	3.50961	3.65435	4.97632	4.41318
XLOC_000080	UBE4B	chr1:10032982-10181238	12.7529	13.7351	14.0021	13.3785	12.4628	13.823	12.7794	21.0109	18.7294	21.0811	19.2207
XLOC_000081	KIF1B	chr1:10210705-10381603	9.15974	10.4535	9.79565	10.4196	11.0407	10.0535	10.463	18.3525	16.8706	17.9954	18.3591
XLOC_000084	PGD	chr1:10398991-10420511	198.903	211.473	205.45	196.114	182.95	207.972	198.819	117.062	124.163	95.2854	97.102
XLOC_000085	APITD1	chr1:10430101-10452003	9.70628	10.9121	11.0844	10.3096	9.99485	12.5432	11.1508	6.04929	6.98561	7.90003	8.33701
XLOC_000086	PEX14	chr1:10474945-10630761	19.6196	17.6838	20.5399	16.8499	19.644	18.5011	18.6469	22.288	19.2704	17.808	18.8155
XLOC_000087	TARDBP	chr1:11012621-11025492	54.3349	56.8413	58.3663	62.3303	50.756	59.9564	56.5472	40.9515	45.4214	42.7124	43.2058
XLOC_000088	MTOR-AS1	chr1:11106530-11262551	3.83799	4.84307	3.89076	4.24109	2.94895	3.6365	3.73016	0.83612	1.22964	2.22624	0.761194
XLOC_000090	UBIAD1	chr1:11273197-11288434	12.423	12.7659	12.0029	11.9418	9.62671	12.889	12.1158	7.07575	8.21895	7.54485	7.00379
XLOC_000091	PTCHD2	chr1:11479237-11537583	0.809479	0.931448	0.928362	0.814767	1.25866	0.813887	0.898191	1.8209	1.58302	1.26094	1.43127
XLOC_000092	LOC101929181	chr1:11609530-11613354	0.559427	0.684571	0.492251	0.372936	0.94486	0.725821	0.776876	0.617878	0.444268	0.437422	0.581281
XLOC_000093	FBXO44	chr1:11648360-11663327	5.72779	3.82798	4.00393	3.45733	4.93813	3.97492	5.02556	7.68171	7.3194	7.54645	9.38941
XLOC_000094	FBXO6	chr1:11664092-11674352	7.84167	6.7934	6.89009	6.45906	5.42998	6.54881	6.43353	1.07369	1.01005	1.75401	2.04103
XLOC_000095	DRAXIN	chr1:11691723-11720279	2.68788	2.59801	2.44573	2.34223	4.88058	2.80181	3.06925	17.1473	16.4097	13.892	14.8608
XLOC_000096	AGTRAP	chr1:11736084-11750771	48.4705	39.3211	41.5014	39.3153	44.5204	37.3071	43.7324	40.9725	48.9286	50.3994	45.4324
XLOC_000098	CLCN6	chr1:11762192-11847783	3.96843	3.52671	3.50644	3.32732	4.39509	3.24087	3.42923	6.24329	4.49518	4.55945	4.95053
XLOC_000099	RNU5E-1	chr1:11908153-11908272	14.7354	0.1	0.1	0.1	14.4439	47.8425	16.0036	0.1	0.1	0.1	0.1
XLOC_000100	PLOD1	chr1:11934666-11975542	50.0237	50.3561	46.2439	39.7738	53.9488	46.569	50.8234	50.5572	38.0826	33.1462	33.3846
XLOC_000101	MFN2	chr1:11980180-12013515	40.5707	43.5978	51.2442	43.7174	44.0051	40.003	41.1856	18.169	21.9944	20.3363	21.3462
XLOC_000102	MIIP	chr1:12019241-12032049	78.4182	64.8788	64.6015	56.8782	55.9925	67.1054	68.3548	20.5082	20.6965	18.2325	19.6169
XLOC_000104	TNFRSF8	chr1:12063376-12144207	23.0258	23.6963	18.628	16.78	14.0624	24.0701	23.8606	4.09086	5.54463	3.46669	2.93583
XLOC_000105	TNFRSF1B	chr1:12166942-12209220	3.79669	3.81093	2.27444	2.77205	1.81342	2.8924	3.30957	47.5083	0.882819	0.630079	31.2613
XLOC_000107	VPS13D	chr1:12230038-12512046	3.28168	3.77422	3.43807	3.12693	3.55736	3.78506	3.13616	2.71879	2.2044	2.62728	2.67645
XLOC_000112	PRAMEF12	chr1:12774847-12777905	0.62391	0.89681	1.68819	1.7356	1.77846	1.1852	1.22124	0.1	0.1	0.1	0.1
XLOC_000124	PRAMEF20	chr1:13410449-13421328	0.481186	0.694601	0.874922	0.683445	0.892557	0.618842	0.608585	0.1	0.1	0.1	0.1
XLOC_000125	PDPN	chr1:13583756-13617957	47.2046	42.1327	42.3487	49.9637	31.5774	47.5506	43.2001	38.8684	40.5431	38.568	25.4368
XLOC_000126	PRDM2	chr1:13700239-13825079	4.69843	5.9897	6.2101	6.6664	5.39126	5.94237	6.09921	5.13173	4.47764	5.14073	5.65349
XLOC_000127	KAZN	chr1:14598716-15152464	17.8061	18.7892	18.4512	18.8133	16.2741	19.3742	20.6913	4.80453	4.31438	3.86284	4.99191
XLOC_000128	TMEM51	chr1:15152531-15220478	13.3618	14.9927	16.4923	17.7741	16.7804	15.7627	15.1507	7.25798	7.33586	6.80789	8.64514
XLOC_000130	EFHD2	chr1:15409894-15430343	41.4072	35.6366	40.1673	36.5233	43.2499	33.6122	33.9954	9.38823	10.8945	9.44371	10.9821
XLOC_000134	DNAJC16	chr1:15526812-15585110	5.30209	5.71811	5.32516	5.69903	6.23404	5.07824	5.6221	4.0072	4.07235	4.10152	3.85492
XLOC_000135	DDI2	chr1:15617457-15661722	10.1987	12.3885	12.7186	11.9782	12.8805	11.6552	11.3194	6.72389	7.26003	7.68796	7.74909
XLOC_000136	PLEKHM2	chr1:15684331-15734769	21.1321	20.0978	21.9467	21.1226	21.9555	19.4394	20.6415	14.9355	13.764	12.543	14.0175
XLOC_000137	SLC25A34	chr1:15736313-15741392	0.420794	0.562954	0.459789	0.432568	0.382705	0.529792	0.488634	0.342653	0.249731	0.344683	0.42331
XLOC_000138	TMEM82	chr1:15742491-15747797	0.791702	0.376892	0.269223	0.446894	0.846691	0.616318	0.587242	0.839712	0.589886	1.38205	1.00261
XLOC_000139	FBLIM1	chr1:15758759-15786589	9.32531	7.52595	6.91554	7.84538	9.89198	6.44169	7.57801	24.858	22.4862	19.2685	20.8241
XLOC_000140	SPEN	chr1:15834214-15940455	8.5597	9.98131	9.83122	9.10763	10.174	9.20294	8.90831	7.18734	6.03961	5.92749	7.09951
XLOC_000142	C1orf64	chr1:16004235-16006695	6.35594	5.76878	6.40336	5.92429	6.15333	7.60142	6.83926	0.136702	0.1	1.02057	0.410927
XLOC_000144	CLCNKB	chr1:16043735-16057326	0.143605	0.1	0.114577	0.116041	0.1	0.1	0.1	1.51774	1.10778	0.956101	0.989237
XLOC_000145	SZRD1	chr1:16367029-16398148	76.1478	79.0266	77.461	79.7521	77.1083	75.1728	74.1717	48.295	53.2946	46.0088	47.7865
XLOC_000146	NECAP2	chr1:16440671-16460089	24.5023	25.7477	28.7562	27.6881	26.1993	27.4657	28.0725	13.7042	15.7502	14.3103	14.4632
XLOC_000149	MST1P2	chr1:16645573-16650420	2.22214	1.79287	1.8105	1.41443	1.52905	1.38463	1.84016	0.932823	0.554654	0.554128	0.975746
XLOC_000154	CROCC	chr1:16921949-16972979	4.34026	3.14147	3.40262	2.77637	3.22029	3.05366	3.69944	8.12401	6.28723	6.92403	8.84038
XLOC_000156	PADI3	chr1:17249097-17284232	0.1	0.1	0.1	0.1	0.1	0.1	0.1	2.12727	1.16058	0.346812	0.469304
XLOC_000160	ARHGEF10L	chr1:17539834-17697875	2.31208	1.84219	1.58569	1.69933	2.16629	1.78338	1.77685	7.43603	6.42556	4.30765	4.4697
XLOC_000163	IGSF21	chr1:18107745-18378483	0.1	0.1	0.1	0.1	0.1	0.1	0.1	2.82942	2.53787	1.50592	1.6239
XLOC_000164	KLHDC7A	chr1:18480929-18485986	0.1	0.1	0.1	0.1	0.1	0.1	0.1	2.20865	2.56214	2.58667	2.27314
XLOC_000166	MRTO4	chr1:19251580-19260128	37.9853	37.7398	41.2246	38.3318	34.6963	39.1915	35.484	14.3538	17.7326	18.2901	17.1817
XLOC_000167	PQLC2	chr1:19312245-19332428	9.5788	7.72443	9.53645	7.88272	8.21395	7.35129	6.98493	6.22657	6.38521	7.14745	7.52691
XLOC_000168	MINOS1	chr1:19596976-19658456	35.3495	31.994	32.6436	35.5384	30.347	32.5403	30.4998	25.105	28.309	21.0361	21.8182
XLOC_000169	RPS14P3	chr1:19596976-19658456	1.4719	2.58575	2.05638	2.66187	2.13703	2.71475	2.40962	1.47226	0.844905	1.73721	2.27207
XLOC_000170	HTR6	chr1:19665286-19680966	0.133936	0.1	0.1	0.1	0.1	0.117592	0.1	1.64669	1.14691	1.01575	0.828776
XLOC_000171	OTUD3	chr1:19882394-19912944	2.59383	2.66866	2.60823	2.30144	1.84265	2.42649	2.29637	4.49648	3.5059	3.41625	3.91266
XLOC_000174	UBXN10	chr1:20184242-20196048	0.10226	0.163098	0.1	0.141948	0.177626	0.105985	0.118689	0.283072	0.431319	0.392781	0.448348
XLOC_000176	FAM43B	chr1:20552438-20555020	0.345111	0.317567	0.254334	0.258209	0.287195	0.260851	0.233688	0.581433	0.65219	0.442336	0.455184
XLOC_000177	CDA	chr1:20588950-20618907	50.6637	52.4853	42.8625	39.6266	41.8565	55.0496	50.7482	16.8175	15.354	15.1818	9.10763
XLOC_000178	PINK1	chr1:20633454-20661544	33.0963	59.624	90.5917	45.9507	46.9831	62.2815	73.3661	17.2708	23.7415	20.5941	4.81531
XLOC_000180	NBPF3	chr1:21440089-21484900	4.13277	3.74936	2.99011	3.42078	2.89199	4.27522	4.24778	4.17579	5.01141	4.71367	4.71908
XLOC_000181	ALPL	chr1:21509364-21578412	84.7228	84.0418	59.937	74.5316	89.0561	80.8211	87.5659	92.7073	102.267	91.2209	84.7829
XLOC_000185	LINC00339	chr1:22023993-22031224	11.6934	11.2638	12.2591	13.0966	10.8771	13.3509	12.2904	14.276	15.0787	14.4153	13.6697
XLOC_000186	CDC42	chr1:22052626-22092943	164.799	187.393	192.71	212.742	190.082	196.187	180.099	140.525	139.839	137.977	139.431
XLOC_000188	ZBTB40	chr1:22451850-22531157	3.54693	3.69373	4.03876	4.06291	3.85203	4.05377	3.92279	2.26827	2.56731	2.72885	3.17573
XLOC_000189	EPHA8	chr1:22563510-22603594	0.676699	0.435298	0.558323	0.358434	0.604782	0.611791	0.391034	1.89278	2.51708	0.977882	0.923087
XLOC_000193	EPHB2	chr1:22710837-22921500	1.69832	1.83754	1.65181	1.12215	1.4975	1.73901	1.96385	2.84459	2.70294	1.46013	1.77629
XLOC_000195	KDM1A	chr1:23019447-23083691	64.0618	65.4763	70.561	63.8725	68.0639	67.5716	67.6145	65.8886	70.1085	61.3916	62.1626
XLOC_000197	ZNF436-AS1	chr1:23359447-23371837	0.374895	0.385579	0.835495	0.417344	0.337883	0.370488	0.358398	3.26408	1.51434	1.84199	1.36395
XLOC_000200	RPL11	chr1:23691778-23696426	2980.3	2739.61	2911.33	3047.33	2092.79	3308.88	3216.22	2248.74	2168.33	2050.08	1956.43
XLOC_000201	TCEB3	chr1:23743365-23778297	14.8168	14.49	17.0915	16.4908	14.2582	13.7436	14.6123	7.91592	8.54373	8.17102	8.00885
XLOC_000202	PITHD1	chr1:23778385-23788232	46.1273	46.5826	50.2329	49.2215	41.0494	41.5617	42.3432	32.2807	35.6441	34.2064	36.7594
XLOC_000203	LYPLA2	chr1:23791155-23795539	94.7928	79.1152	91.714	82.4593	89.0088	73.8631	79.2298	49.7931	61.4719	49.5181	49.6354
XLOC_000205	PNRC2	chr1:23959810-23963459	62.6443	73.1894	58.406	74.4229	61.5809	79.3034	76.2403	51.3863	57.7046	59.2281	51.245
XLOC_000207	GRHL3	chr1:24319321-24415097	2.08656	1.73648	2.10255	2.11463	2.00547	1.62593	1.63071	2.52921	3.93947	6.47223	5.65468
XLOC_000208	NIPAL3	chr1:24415754-24472983	1.8467	1.56567	1.67379	1.89862	1.86053	1.57681	1.68485	4.45563	3.56866	3.70826	3.58827
XLOC_000209	RCAN3	chr1:24496332-24537020	5.4081	5.5126	5.98664	6.44186	6.06578	5.41326	5.51621	7.07657	6.51114	8.79352	9.54162
XLOC_000210	NCMAP	chr1:24556075-24609327	0.410971	0.55784	0.60377	0.490039	0.711654	0.569799	0.456099	0.25283	0.344062	0.340237	0.453991
XLOC_000211	SRRM1	chr1:24643102-24673281	33.6076	33.9397	37.3296	36.2668	30.2797	33.9705	31.7126	38.2289	34.6497	36.42	35.9954
XLOC_000212	CLIC4	chr1:24745268-24844324	43.8265	52.2964	49.3528	49.5607	46.7932	50.9691	49.4824	82.7299	82.9473	86.2427	80.3186
XLOC_000215	TMEM50A	chr1:25338297-25420872	44.4617	43.5174	49.4558	51.8418	45.4752	47.9604	45.5594	48.6674	48.2721	46.11	45.8731
XLOC_000216	TMEM57	chr1:25430857-25500207	6.52945	6.49258	5.9738	7.63037	5.67162	7.41039	5.86938	4.09803	4.28273	3.21553	3.75012
XLOC_000217	LDLRAP1	chr1:25543584-25568886	43.839	41.8894	41.0506	40.1074	42.9679	40.7767	40.6453	8.34484	9.61263	8.12188	7.78757
XLOC_000218	MAN1C1	chr1:25617467-25786207	28.8122	29.5524	24.0077	26.5588	24.5829	29.1779	28.9048	3.78199	3.79275	3.64408	2.83156
XLOC_000219	SEPN1	chr1:25800175-25818222	32.348	34.8587	33.4963	29.4345	34.5407	29.6247	35.2794	45.4718	46.8173	47.7464	48.8642
XLOC_000220	MTFR1L	chr1:25819905-25859458	15.9839	17.8483	17.9348	19.3351	19.0323	19.3517	19.6021	12.4763	12.3344	13.0048	12.6153
XLOC_000221	EXTL1	chr1:26021779-26036463	0.153956	0.1	0.103069	0.212856	0.163395	0.1	0.12152	0.470504	0.49933	0.560466	0.739142
XLOC_000222	PDIK1L	chr1:26111164-26125548	1.23727	1.27957	1.18282	1.32823	0.987522	1.35659	0.978336	1.11396	1.37998	1.07375	1.09457
XLOC_000223	FAM110D	chr1:26159019-26162628	0.207284	0.142375	0.180426	0.205202	0.1	0.15915	0.169971	0.433847	0.296808	0.759549	0.486038
XLOC_000224	ZNF593	chr1:26169896-26170873	120.947	99.6634	120.721	101.347	98.1572	107.167	108.288	46.3373	54.7898	53.7842	54.432
XLOC_000225	CNKSR1	chr1:26177489-26189884	3.96071	2.98611	3.49388	3.4989	3.82558	3.73173	3.45553	3.32594	2.9261	4.05654	3.50931
XLOC_000227	LOC101928303	chr1:26225319-26229840	1.11469	0.880037	1.02102	1.17092	1.09257	1.33069	0.733559	0.80041	0.430109	0.680516	0.730497
XLOC_000228	CEP85	chr1:26234152-26279038	10.8379	11.9114	12.4663	10.7767	9.29193	9.31847	11.3037	8.58048	10.2791	7.80943	8.26946
XLOC_000229	SH3BGRL3	chr1:26279721-26281522	47.8254	40.3848	36.8214	34.88	37.1789	36.935	40.4057	89.9895	95.0129	82.6745	90.966
XLOC_000230	CD52	chr1:26282281-26320523	12.5669	9.74333	6.84995	9.72735	13.9711	10.1394	12.0779	7.68737	6.78675	2.48731	4.52411
XLOC_000231	LIN28A	chr1:26410777-26429728	103.695	95.081	108.816	99.3226	91.8218	79.7936	87.2679	511.893	490.884	399.88	407.195
XLOC_000232	DHDDS	chr1:26432281-26471304	14.0258	14.6171	16.9361	14.6192	15.0596	13.8608	12.587	9.06555	10.5503	10.1947	10.6774
XLOC_000233	HMGN2	chr1:26472410-26476642	201.893	224.762	226.736	247.875	238.698	247.761	210.98	194.155	236.803	199.459	198.885
XLOC_000234	RPS6KA1	chr1:26529757-26575029	28.7383	25.9327	25.8639	25.5779	23.7658	25.0549	25.3263	15.338	17.0387	14.1412	14.13
XLOC_000236	ARID1A	chr1:26696030-26782110	19.0325	19.4019	19.5871	18.0908	21.4445	17.2884	18.852	27.5555	25.7529	28.4825	32.0118
XLOC_000237	PIGV	chr1:26787962-26798403	2.03433	2.01937	1.96048	1.50115	2.04189	2.65387	2.58202	6.49661	5.20877	5.49575	4.45896
XLOC_000238	ZDHHC18	chr1:26826709-26855720	13.9596	13.3045	12.6064	10.6032	11.724	12.4432	13.8065	12.9823	13.9471	13.6557	14.19
XLOC_000239	SFN	chr1:26863141-26864456	14.6371	10.685	12.4299	9.79302	10.005	15.6101	14.524	12.7076	12.8847	15.781	13.2991
XLOC_000240	NUDC	chr1:26921721-26946871	158.132	152.506	153.183	146.639	144.529	154.216	165.484	68.3892	89.2714	81.1955	81.3192
XLOC_000241	TRNP1	chr1:26993703-27000886	9.86522	7.35166	5.81181	6.05216	6.02875	7.93942	8.36068	9.94337	12.0359	9.79355	9.82169
XLOC_000242	WDTC1	chr1:27234515-27308633	12.93	10.104	10.1478	9.57776	10.5297	9.03237	10.6867	13.4702	13.2835	12.1123	13.5483
XLOC_000243	TMEM222	chr1:27322144-27336400	18.7637	19.2156	19.194	14.1515	18.0951	18.3991	19.1042	9.64816	11.3901	11.4823	12.4769
XLOC_000244	ACTG1P20	chr1:27322144-27336400	0.600484	0.909896	0.694175	0.650854	0.952484	0.754029	0.717807	0.960704	0.778103	0.678371	0.802913
XLOC_000245	SYTL1	chr1:27341991-27353932	1.65606	1.03314	0.88914	0.959618	1.51092	0.924208	0.982049	5.16581	5.20947	3.70314	4.8427
XLOC_000246	GPR3	chr1:27392643-27395813	0.931539	0.934353	0.669206	0.712384	0.804024	0.757655	0.619473	8.14288	10.0434	6.5334	8.6237
XLOC_000247	FAM76A	chr1:27725978-27762912	5.03546	4.89083	5.25483	4.61876	4.48952	5.24391	5.49109	3.60908	3.70618	3.42291	3.3943
XLOC_000248	STX12	chr1:27773182-27824452	4.7122	5.61628	6.182	6.10694	4.71226	5.88517	6.17773	4.73861	4.12624	5.43501	4.88535
XLOC_000249	PPP1R8	chr1:27830740-27851672	38.706	45.5001	41.5957	42.0688	42.0404	44.1599	44.3056	26.8976	30.3615	27.4433	27.8932
XLOC_000250	SCARNA1	chr1:27830740-27851672	3.66803	17.7917	3.55765	0.1	8.03332	0.1	8.01257	0.1	3.47474	6.00639	0.1
XLOC_000251	THEMIS2	chr1:27872542-27886685	5.21195	4.80029	3.70126	3.3636	5.5336	4.08449	4.16342	4.59297	5.57475	3.63619	3.61768
XLOC_000252	SMPDL3B	chr1:27934954-27959157	0.663695	0.451504	1.49024	0.391066	0.792741	0.682945	0.350967	14.4606	19.0063	13.4468	14.8469
XLOC_000253	XKR8	chr1:27959461-27968096	9.02975	7.77906	7.55517	7.09191	7.00444	6.22359	7.15809	8.77749	8.97741	8.28681	9.10536
XLOC_000254	ATPIF1	chr1:28236090-28238105	280.918	229.937	275.159	239.18	268.654	248.237	250.704	299.223	340.714	303.103	286.351
XLOC_000255	SESN2	chr1:28259451-28282491	25.3706	24.5534	25.3052	22.2559	23.5624	23.0506	26.5589	8.86087	10.6312	10.9071	12.9842
XLOC_000256	MED18	chr1:28329001-28335967	9.72002	10.9308	12.9445	10.6758	10.0686	11.5351	11.4605	10.189	11.0587	9.64403	9.00999
XLOC_000257	PHACTR4	chr1:28369581-28500369	5.3858	6.09351	5.24599	5.82807	6.38131	5.64632	5.51661	10.5436	9.91058	10.6226	10.5542
XLOC_000258	RCC1	chr1:28505942-28539196	95.592	98.1794	96.8198	104.842	89.4175	103.383	96.867	52.8293	75.9694	72.5396	75.9341
XLOC_000261	TRNAU1AP	chr1:28553016-28581854	8.59145	10.1946	10.2846	9.62453	10.0822	10.5136	10.9846	8.9137	11.0657	10.1052	10.5358
XLOC_000262	RAB42	chr1:28592199-28594576	6.84854	5.28286	4.57758	4.535	4.66947	4.8102	4.25742	1.88049	1.8697	1.44813	1.90807
XLOC_000263	RNU11	chr1:28648599-28648734	16.5742	33.4016	21.9181	16.6628	38.3062	28.3014	27.8689	15.6807	48.9814	38.8641	9.32768
XLOC_000264	GMEB1	chr1:28668727-28715603	9.4758	10.4394	11.8265	11.8147	10.1783	10.4919	10.9697	8.4636	9.29853	9.04229	9.00265
XLOC_000265	YTHDF2	chr1:28736620-28769775	77.2416	87.769	79.6031	89.4517	74.8438	82.8429	74.4375	53.5138	63.1214	60.7023	64.2176
XLOC_000267	EPB41	chr1:28887090-29123909	12.8455	12.7331	12.1423	13.2543	13.4445	13.7097	13.0031	13.3377	11.2525	10.5504	11.2496
XLOC_000268	PTPRU	chr1:29236515-29326813	66.624	61.9033	68.9767	58.7939	76.9466	54.6398	61.7366	14.2054	13.3452	12.4945	10.6916
XLOC_000270	ZCCHC17	chr1:31296981-31364953	25.0106	27.8573	25.0089	30.1342	28.807	29.4555	25.2811	31.7884	34.8797	32.9562	29.916
XLOC_000271	SERINC2	chr1:31409564-31434680	6.61223	4.59387	6.01611	4.72259	6.7768	4.40415	5.84593	17.2436	14.509	12.0934	11.7078
XLOC_000274	TINAGL1	chr1:31576484-31587686	22.73	24.9014	45.0786	21.1019	23.4658	16.5162	20.384	3.67002	2.9525	2.89263	2.50028
XLOC_000276	KHDRBS1	chr1:32013693-32060859	43.9548	47.2111	50.8043	47.0838	46.8181	48.4665	48.403	77.3924	86.6731	85.417	84.6295
XLOC_000277	TMEM39B	chr1:32072901-32102866	5.50521	5.38321	5.53118	5.7881	6.37063	4.92942	5.43041	8.11869	10.1077	8.02077	9.2742
XLOC_000279	KPNA6	chr1:32108042-32176567	22.3368	24.6412	24.4433	25.9649	26.7347	23.9863	25.3507	22.1229	22.7554	22.687	22.0487
XLOC_000280	TXLNA	chr1:32179743-32198285	22.3323	21.616	21.5591	20.3512	22.7135	21.974	22.2864	16.6873	18.1042	17.1178	18.9832
XLOC_000281	CCDC28B	chr1:32200385-32205390	5.38549	4.77163	4.17714	5.47514	5.04594	3.80855	4.92835	19.1877	19.2778	14.8018	16.4593
XLOC_000282	IQCC	chr1:32205634-32208687	2.06721	1.75788	2.56439	1.84025	2.31682	2.26099	2.60842	1.84847	1.37572	1.77617	1.71854
XLOC_000284	EIF3I	chr1:32222369-32231604	206.719	190.554	205.248	197.946	191.679	197.417	210.32	117.245	130.843	124.601	112.652
XLOC_000285	FAM167B	chr1:32247216-32248860	0.1	0.138636	0.1	0.1	0.1	0.1	0.1	1.76698	1.72994	1.08376	1.16773
XLOC_000286	LCK	chr1:32251238-32286167	0.789635	0.350705	0.408663	0.4048	0.565614	0.268778	0.395371	11.9411	9.91344	4.74811	4.47392
XLOC_000287	HDAC1	chr1:32292106-32333623	74.8245	75.5565	86.2214	78.589	82.4582	85.0787	81.4677	78.6817	77.6253	62.8438	60.0887
XLOC_000288	TSSK3	chr1:32362260-32364323	1.14331	0.970671	0.896256	0.539284	0.627728	1.04042	1.16528	1.37808	0.990104	1.40934	2.35392
XLOC_000289	ZBTB8B	chr1:32465056-32487858	0.415976	0.539011	0.418941	0.469628	0.408169	0.493183	0.582509	2.09322	1.85156	2.14673	1.96622
XLOC_000290	ZBTB8A	chr1:32539144-32605950	2.80368	3.0842	2.21177	2.9363	2.61823	3.20435	3.02059	3.2887	2.81423	3.12695	3.36554
XLOC_000291	RBBP4	chr1:32651147-32702760	32.1234	34.8188	31.0792	36.1691	33.613	37.37	34.4791	29.9515	32.5368	32.0704	29.7462
XLOC_000292	KIAA1522	chr1:32741910-32774970	12.2087	11.4425	9.9461	9.19526	11.0502	11.1242	12.6707	30.12	28.8901	24.784	25.6905
XLOC_000293	S100PBP	chr1:32775238-32858879	6.71723	7.80595	6.56724	6.04629	6.17425	8.05151	8.79541	14.0828	12.9702	15.7749	13.8276
XLOC_000294	HPCA	chr1:32886496-32901352	0.1	0.151496	0.1	0.162453	0.118904	0.1	0.1	0.688194	0.462232	0.489826	0.54813
XLOC_000295	AZIN2	chr1:33081112-33120531	1.03581	0.809491	1.36132	1.14486	1.4695	0.95271	1.27453	0.902204	1.22539	0.711483	0.808956
XLOC_000296	ZNF362	chr1:33256572-33300719	3.9864	3.83425	4.20312	3.64663	4.4143	3.92832	4.07155	7.01212	7.26659	6.46894	6.65546
XLOC_000298	ZSCAN20	chr1:33472630-33496395	0.597785	0.458874	0.535528	0.596908	0.646506	0.657998	0.493694	0.969914	0.700991	0.696756	0.770865
XLOC_000301	C1orf94	chr1:34166882-34219130	0.1	0.1	0.1	0.1	0.1	0.1	0.1	1.43563	2.40138	1.96106	1.53453
XLOC_000302	GJB5	chr1:34755046-34758512	0.141225	0.478141	0.371902	0.653414	0.661304	0.318652	0.280287	0.192367	0.385987	0.258189	0.117298
XLOC_000304	GJB3	chr1:34781188-34786366	0.1	0.1	0.12024	0.149301	0.106392	0.1	0.1	0.65999	0.567957	0.706205	0.670414
XLOC_000305	GJA4	chr1:34792997-34795747	0.29884	0.205576	0.226423	0.1	0.221184	0.321867	0.29121	0.788876	0.787264	5.664	3.3267
XLOC_000306	ZMYM1	chr1:35059785-35115858	6.90359	8.48551	8.47792	8.88038	7.63685	9.62526	8.60319	6.87225	5.76035	6.44507	6.11042
XLOC_000307	ZMYM4	chr1:35268966-35421944	8.35698	10.4914	8.97277	10.3186	7.87335	11.7867	10.3034	13.203	12.87	14.3395	12.9293
XLOC_000308	NCDN	chr1:35557791-35566779	14.3608	13.6793	12.5077	12.3561	12.6047	13.2826	13.017	10.8422	13.4991	13.3875	13.5436
XLOC_000309	TFAP2E	chr1:35573369-35595326	0.662823	0.746435	0.395726	0.447341	0.793933	0.387782	0.39524	0.328034	0.568076	0.396189	0.589277
XLOC_000310	AGO4	chr1:35808226-35857889	3.57417	3.28124	3.20382	3.44588	2.99252	3.7442	3.94266	3.87032	3.03991	3.54216	3.52631
XLOC_000311	AGO1	chr1:35883208-35924298	27.2263	30.1593	30.5327	27.5221	29.5893	28.651	29.985	14.4406	14.8056	16.7435	14.6047
XLOC_000312	AGO3	chr1:35931081-36056462	1.55163	1.63015	1.69749	1.62198	1.58103	1.90827	1.52495	4.04593	3.14236	3.51593	3.53594
XLOC_000313	TEKT2	chr1:36084074-36088275	0.566618	0.483816	0.618293	0.506039	0.540931	0.540895	0.758479	1.54907	1.5201	1.3747	1.69355
XLOC_000314	ADPRHL2	chr1:36088851-36093932	18.9062	18.2272	21.0927	18.2553	20.4715	18.8264	19.7469	15.3626	16.7117	12.5372	14.058
XLOC_000315	MAP7D1	chr1:36136568-36180849	6.21137	5.11069	7.04687	5.31657	5.69377	4.1413	5.107	15.3008	14.6459	17.7543	19.0853
XLOC_000316	THRAP3	chr1:36224415-36305356	52.7123	61.5779	63.2092	63.2051	54.7783	63.6735	56.2095	36.616	40.7764	42.0015	41.9162
XLOC_000317	SH3D21	chr1:36306392-36321347	18.0628	16.09	17.1765	15.5991	16.387	16.5511	15.6757	9.63335	6.96127	6.2926	9.16971
XLOC_000319	ZC3H12A	chr1:37474517-37484377	3.8714	2.80893	4.46006	3.87818	4.16391	3.03856	3.57303	3.33766	3.41317	2.19433	2.60022
XLOC_000321	DNALI1	chr1:37556918-37595985	0.549798	0.588712	0.612006	0.67852	0.921375	0.594187	0.601315	7.88258	7.21524	6.34193	7.15812
XLOC_000322	CDCA8	chr1:37692400-37709719	25.3044	28.1622	30.4928	32.0893	28.3546	29.8495	28.2185	25.6661	27.261	21.5085	22.6015
XLOC_000323	MANEAL	chr1:37794101-37801606	15.0597	12.9321	11.7674	10.8556	10.893	13.0166	15.1153	4.14687	3.50094	3.27029	2.33542
XLOC_000324	C1orf122	chr1:37802941-37809454	50.763	38.5336	41.9788	37.8551	40.0383	37.8833	41.8603	16.92	19.1322	20.9596	21.2128
XLOC_000325	UTP11L	chr1:38012711-38024825	23.1599	23.1556	24.4223	25.7019	21.3416	25.1807	23.6997	14.2239	16.5451	16.769	16.2692
XLOC_000327	AKIRIN1	chr1:38991243-39006065	54.0621	53.6866	51.7893	55.0397	54.4508	48.3267	51.8864	62.3456	70.8999	65.6231	65.6299
XLOC_000328	NDUFS5	chr1:39026294-39034636	1200.96	1081.98	1256.6	1207.78	1198.18	1390.69	1201.38	887.079	931.086	1040.11	884.929
XLOC_000329	MACF1	chr1:39084166-39487138	6.70494	8.10165	7.90053	6.87165	8.24714	8.77159	7.79362	10.5447	8.07768	9.35122	10.1285
XLOC_000330	KIAA0754	chr1:39084166-39487138	1.9464	2.31374	2.06892	2.497	2.48167	2.04399	1.85668	3.02161	3.02296	3.35256	3.32037
XLOC_000331	BMP8A	chr1:39491645-39559698	0.561234	0.438107	0.476766	0.483429	0.514262	0.414371	0.581589	0.348667	0.360736	0.339307	0.545207
XLOC_000332	LOC101929516	chr1:39560812-39576849	34.7842	39.6632	36.9592	32.8021	36.9911	36.946	39.1878	19.6516	24.179	21.4932	16.485
XLOC_000333	PPIE	chr1:39738844-39788861	17.2684	17.2582	19.9034	18.7982	15.9535	17.275	18.1554	16.5412	17.565	18.2269	17.3395
XLOC_000334	MFSD2A	chr1:39955111-39969968	1.7394	1.87684	2.76924	1.50569	1.79676	1.4358	1.37844	1.81725	2.67078	1.62873	1.72858
XLOC_000335	CAP1	chr1:40040582-40072649	85.9102	91.9408	109.801	100.437	93.2482	95.4174	93.4185	70.5362	79.0398	82.5667	79.7117
XLOC_000336	RLF	chr1:40161368-40240921	4.7185	6.0468	6.81625	7.18668	5.71676	5.99541	5.75982	8.53401	6.17811	6.17075	5.98049
XLOC_000338	ZMPSTE24	chr1:40258049-40294184	28.5949	30.3566	29.2184	36.1114	27.5738	28.7942	26.7783	11.7509	16.5028	17.6546	16.324
XLOC_000339	SMAP2	chr1:40373705-40423326	5.68653	5.81531	5.37512	6.40228	5.97283	5.59672	5.51971	3.33473	3.5803	3.834	4.86765
XLOC_000340	ZFP69B	chr1:40450664-40463718	2.28473	2.8846	2.19516	2.79136	2.55881	3.18095	2.7264	1.83432	1.96872	2.9472	2.44794
XLOC_000341	ZFP69	chr1:40477629-40496343	1.78734	2.13512	2.35076	1.81681	2.82179	2.16036	1.9707	1.65756	1.63903	1.99839	1.97624
XLOC_000342	EXO5	chr1:40508760-40516542	3.00014	2.75831	3.58104	2.82921	3.2292	2.53667	2.76147	0.983249	2.07084	2.46732	2.4265
XLOC_000343	ZNF684	chr1:40531560-40548169	2.86721	4.03809	4.31521	4.93792	3.94272	4.90256	3.70555	1.27166	1.40907	1.39233	0.776805
XLOC_000344	NFYC	chr1:40689079-40771606	32.7153	33.5833	32.8614	32.1275	31.1492	34.9654	36.0865	16.2896	19.0671	19.4475	17.5875
XLOC_000347	KCNQ4	chr1:40784011-40840452	0.901531	0.663422	0.682408	0.471694	0.821165	0.578838	0.482548	1.28361	1.14887	1.02488	0.891111
XLOC_000348	CTPS1	chr1:40979298-41012565	35.2619	37.1899	37.2815	38.0107	32.8036	36.2558	35.6251	18.7673	25.0617	23.2451	22.9343
XLOC_000349	SLFNL1-AS1	chr1:41014589-41242143	0.504428	0.510531	0.365533	0.422352	0.630957	0.481735	0.360515	0.334786	0.216233	0.248103	0.319992
XLOC_000350	FOXO6	chr1:41361930-41383591	9.21661	6.95242	8.98447	5.13048	4.78287	4.22373	5.77438	2.88146	1.3728	1.11771	1.41442
XLOC_000352	RIMKLA	chr1:42380796-42424229	0.698776	1.24277	0.9576	1.01184	0.981941	1.12211	1.1672	3.50719	3.07502	3.3105	2.64642
XLOC_000353	PPCS	chr1:42456340-42473378	23.5099	19.1166	21.4097	19.1964	17.7111	19.5012	21.0443	14.5576	11.4773	15.9462	14.5884
XLOC_000355	PPIH	chr1:42658376-42676758	63.6663	59.7075	71.4303	64.7753	61.9584	70.8505	61.5484	49.9082	52.1838	50.5067	49.1939
XLOC_000356	YBX1	chr1:42682394-42702349	499.049	486.642	520.456	469.727	521.672	479.26	477.077	506.834	491.709	472.41	454.523
XLOC_000357	C1orf50	chr1:42767244-42775742	6.07355	5.78619	5.63884	5.72718	6.19099	5.06686	5.11883	10.1443	9.82778	8.28574	8.7126
XLOC_000359	ERMAP	chr1:42807051-42844989	0.441304	0.502041	0.474631	0.667555	0.501512	0.523066	0.57189	1.33962	1.47099	1.66268	1.5091
XLOC_000360	ZNF691	chr1:42846572-42852475	4.03238	3.21284	3.44605	3.29266	3.31226	3.21979	4.31809	7.49546	6.65757	6.58149	5.05361
XLOC_000362	SLC2A1-AS1	chr1:42925374-42983358	0.613534	0.508956	0.670874	0.469697	0.608959	0.205197	0.519275	4.43892	3.98638	2.69156	2.84193
XLOC_000363	FAM183A	chr1:43147922-43156396	0.248241	0.338311	0.123637	0.375974	0.128845	0.733508	0.242343	1.49192	0.553786	0.567531	0.628247
XLOC_000365	TMEM125	chr1:43269993-43274002	3.62454	2.35096	2.37186	2.77256	4.94441	2.3184	1.916	9.74127	9.28903	7.02223	5.73517
XLOC_000366	TIE1	chr1:43300894-43323110	0.1	0.1	0.1	0.1	0.1	0.1	0.1	0.906011	0.54804	0.148412	0.141455
XLOC_000368	CDC20	chr1:43358954-43363202	87.0475	84.8037	88.9017	88.606	87.2861	83.7498	85.6199	85.0492	94.8829	73.7381	73.9567
XLOC_000369	SZT2	chr1:43389884-43454247	2.29792	2.22773	2.18527	1.84701	2.31681	2.21869	2.45329	1.25337	1.21143	1.40069	1.72292
XLOC_000371	PTPRF	chr1:43530875-43623672	83.6162	84.6211	93.2722	77.9658	93.9038	79.4881	94.6031	70.0379	60.908	66.2776	67.9212
XLOC_000372	KDM4A	chr1:43650125-43707341	37.5393	40.63	34.3422	37.1452	39.7423	39.5913	40.1035	26.3427	25.3867	24.9479	24.6843
XLOC_000373	ST3GAL3	chr1:43707532-43931165	0.766448	0.397864	0.479253	0.370098	0.58644	0.556508	0.577338	4.44719	3.62022	3.29717	3.00141
XLOC_000375	ARTN	chr1:43933319-43937240	0.914573	0.411073	0.447198	0.464828	0.377254	0.48861	0.546775	2.31555	2.08169	1.21616	1.24495
XLOC_000376	IPO13	chr1:43946805-43968022	8.48719	8.6594	8.80295	8.26672	8.17602	8.59776	8.4029	5.82944	7.16883	6.48669	6.57549
XLOC_000377	DPH2	chr1:43969980-43973371	39.768	38.4561	39.0639	36.7409	35.729	36.8629	36.1407	11.4296	16.8921	14.197	13.3148
XLOC_000378	ATP6V0B	chr1:43974647-43978300	139.63	106.415	118.83	111.411	107.567	106.545	105.055	48.4103	60.8029	55.5061	54.8031
XLOC_000379	B4GALT2	chr1:43979201-43991171	21.8122	17.5678	18.6678	16.8563	20.1929	17.7847	20.1721	27.9233	30.4434	28.1267	26.511
XLOC_000380	CCDC24	chr1:43991607-44031492	2.67052	2.54131	2.64339	2.17806	3.18622	2.88779	3.36152	6.13712	6.25752	6.40555	6.63419
XLOC_000381	KLF17	chr1:44118849-44135137	10.2954	11.6144	9.03973	9.35049	9.16137	12.5155	12.3454	0.1	0.1	0.1	0.1
XLOC_000382	DMAP1	chr1:44213452-44220679	22.5901	20.5492	22.0301	22.3622	24.7886	23.332	23.572	15.7176	17.2834	14.7719	15.465
XLOC_000383	RNF220	chr1:44405287-44651724	39.8302	39.7772	38.0759	36.0836	36.2561	41.068	39.754	26.195	26.9809	24.5097	23.8285
XLOC_000386	KIF2C	chr1:44739817-44767766	31.2251	34.3258	35.6658	36.7425	35.4862	34.6828	33.9929	33.3694	27.1301	25.3443	24.8199
XLOC_000387	RPS8	chr1:44775573-44778740	2958.21	2774.03	2842.55	2746.83	2432.02	3201.73	2924.97	2008.68	1978.37	1831.7	1738.13
XLOC_000392	PLK3	chr1:44800363-44807285	7.06519	6.44291	6.15562	5.70153	5.56866	5.82678	6.82953	4.31376	4.06411	3.78991	4.87896
XLOC_000394	UROD	chr1:45012132-45015669	48.3501	39.7197	48.2851	43.1691	51.2135	40.6567	41.2462	40.3737	48.6904	37.458	32.0632
XLOC_000395	LINC01144	chr1:45303909-45305619	0.258638	0.1	0.194469	0.1	0.1	0.281148	0.1	0.467343	0.321786	0.733419	0.331427
XLOC_000396	HPDL	chr1:45326872-45328674	29.8733	23.6861	25.6052	21.8509	18.5107	22.9887	21.7897	1.57479	2.10087	1.03142	1.43062
XLOC_000397	TOE1	chr1:45329241-45491168	9.93256	10.7557	10.2793	10.6762	10.1934	10.2292	9.63978	3.70215	5.3917	4.60925	4.61552
XLOC_000398	MMACHC	chr1:45500183-45522890	4.47824	4.79439	4.51371	4.696	4.73989	5.25984	4.8589	2.70089	3.594	3.64642	3.41573
XLOC_000399	AKR1A1	chr1:45550782-45570051	99.3941	84.2983	85.7306	84.7363	94.5861	92.045	104.607	115.534	116.309	97.3002	96.0911
XLOC_000400	NASP	chr1:45583987-45618906	159.692	180.653	180.842	186.509	176.903	193.668	174.144	156.322	187.447	186.676	177.418
XLOC_000401	TMEM69	chr1:45688174-45750813	28.3877	25.4599	25.4676	28.0514	25.5277	26.7347	26.5925	19.6556	22.1378	21.9311	17.6063
XLOC_000402	MAST2	chr1:45803612-46036124	25.8606	25.0632	22.738	19.82	20.8648	25.2387	26.7627	9.74736	9.48773	10.0438	9.99105
XLOC_000405	LURAP1	chr1:46188680-46221256	2.19105	1.64266	1.47233	1.27437	1.49934	1.72596	2.06941	1.54897	1.68544	1.35403	1.57968
XLOC_000406	RAD54L	chr1:46247694-46303366	13.6556	12.6657	14.1075	12.737	12.77	12.2697	12.3542	7.66741	9.71776	7.93696	7.76462
XLOC_000407	UQCRH	chr1:46303612-46316777	1981.31	1820.01	1909.17	1840.3	1653.95	1858.12	1763.23	539.749	606.016	586.422	546.196
XLOC_000408	NSUN4	chr1:46340176-46365152	12.5201	13.6533	12.9599	14.9305	12.2318	14.2653	13.1315	3.69094	3.75117	3.43136	3.83806
XLOC_000409	FAAH	chr1:46394266-46413848	5.7302	4.50973	4.60149	4.23978	4.68416	4.61338	4.57362	3.13032	4.27069	3.40246	3.71822
XLOC_000410	FAAHP1	chr1:46433826-46445702	1.07138	1.00681	1.16848	0.808206	0.644726	1.04674	0.827997	0.815225	0.768192	0.588708	0.700563
XLOC_000411	DMBX1	chr1:46506995-46514214	6.69035	4.71535	4.83356	4.34389	7.10344	3.91722	4.12437	1.22436	0.699926	0.685277	1.55573
XLOC_000416	CYP4X1	chr1:47023567-47050751	0.226391	0.160699	0.12797	0.1	0.116337	0.113371	0.16154	0.969593	0.79491	1.80806	0.898899
XLOC_000420	CMPK1	chr1:47333796-47378839	18.7344	23.8787	22.4001	23.0104	15.894	23.9032	22.3999	10.7432	11.1882	13.6763	12.3801
XLOC_000423	SLC5A9	chr1:48222684-48248644	0.1	0.1	0.1	0.1	0.1	0.1	0.1	4.10867	3.4085	1.90881	1.11739
XLOC_000430	RNF11	chr1:51236272-51273447	13.993	13.3341	14.3389	15.6176	11.034	11.13	11.9274	21.3164	18.9438	23.2684	21.9996
XLOC_000432	OSBPL9	chr1:51616873-51878937	13.68	13.9546	14.1915	16.5809	13.3901	14.3374	13.2469	25.0308	22.685	22.8118	21.9483
XLOC_000434	BTF3L4	chr1:52056184-52090716	26.3969	29.9031	26.2117	33.3714	25.9456	29.4721	28.6605	23.6138	25.9617	27.827	25.5558
XLOC_000435	ZFYVE9	chr1:52142093-52346686	15.9394	17.7732	18.7393	17.5658	15.7499	18.1969	17.9537	8.69839	8.10298	9.41602	8.96191
XLOC_000436	PRPF38A	chr1:52404546-52418320	20.9731	21.8371	23.7645	25.0649	21.1534	25.0373	23.5844	17.1635	18.0442	17.1983	17.7267
XLOC_000437	GPX7	chr1:52602370-52609051	7.67938	5.75418	5.51608	5.29482	5.75163	5.74014	6.08281	10.9812	11.9774	12.3	12.217
XLOC_000438	FAM159A	chr1:52633393-52657065	0.501159	0.480382	0.409581	0.230367	0.1	0.54979	0.830896	0.747324	0.827371	0.534901	0.56539
XLOC_000439	ZYG11B	chr1:52726458-52827341	6.15871	7.3361	7.11256	6.29923	5.26956	7.58234	7.49213	7.13192	6.60974	6.57244	6.44767
XLOC_000440	ZYG11A	chr1:52842510-52894575	20.6442	19.5877	18.9413	18.244	16.231	18.2314	18.0613	1.83936	2.10866	2.12973	2.00094
XLOC_000441	SCP2	chr1:52927228-53051617	20.1279	23.6817	24.921	25.9877	20.4886	25.7365	23.0665	20.8931	21.4804	24.8166	21.3435
XLOC_000446	CPT2	chr1:53196428-53220639	8.07239	8.02608	8.14785	8.34586	9.03332	8.5493	8.57877	9.40203	9.23489	8.35214	8.66115
XLOC_000448	LOC105378732	chr1:53328232-53336509	0.1	0.1	0.1	0.1	0.1	0.1	0.1	0.437335	0.51059	0.857962	0.345997
XLOC_000449	DMRTB1	chr1:53459398-53467487	2.37059	2.26912	1.90221	1.97684	1.81806	2.39868	2.33221	0.1	0.1	0.1	0.1
XLOC_000451	LRRC42	chr1:53946325-53968168	9.134	8.98979	8.83887	9.69131	9.1593	9.07128	8.14341	22.5213	20.9645	24.3618	22.1378
XLOC_000452	TCEANC2	chr1:54026680-54112519	2.66649	2.6434	2.41053	2.71875	2.12696	3.15603	2.87179	2.57544	2.33601	2.84957	2.41122
XLOC_000454	MRPL37	chr1:54200166-54218383	90.4259	80.4893	92.5153	81.3012	80.4066	83.24	82.6462	55.4058	61.4581	55.509	52.3435
XLOC_000456	ACOT11	chr1:54548133-54634744	1.85503	1.81065	1.14941	1.21074	1.64276	2.09556	2.09895	1.26262	1.18368	1.4159	1.24697
XLOC_000457	MROH7	chr1:54641739-54742655	11.6202	12.8935	13.1267	12.6963	12.3109	12.5371	12.4871	9.84834	10.8529	10.3623	10.689
XLOC_000460	BSND	chr1:54998943-55008792	0.1	0.1	0.1	0.1	0.258359	0.107364	0.1	0.594503	0.495608	0.482042	0.221193
XLOC_000461	PCSK9	chr1:55039475-55064853	8.59979	6.18569	4.68387	5.09293	7.16454	4.47384	5.3023	40.8735	36.1788	21.1644	14.9835
XLOC_000462	LOC100507634	chr1:55215407-55217455	0.157715	0.224486	0.201512	0.202973	0.219842	0.174224	0.1	0.38182	0.57761	0.564006	0.277714
XLOC_000464	PRKAA2	chr1:56645316-56715335	0.1	0.1	0.1	0.1	0.1	0.1	0.1	3.95177	2.7184	3.35969	2.92299
XLOC_000469	FGGY	chr1:59296952-59762731	0.560732	1.01989	1.01155	0.954346	0.861316	1.00733	0.757273	5.81714	5.00766	5.34514	5.82203
XLOC_000471	HOOK1	chr1:59814860-59876378	0.607043	0.929388	0.712529	1.01126	0.756387	0.536438	0.776563	5.62598	4.78322	5.43677	4.63286
XLOC_000472	NFIA	chr1:61077273-61462788	0.526951	0.641398	0.462073	0.738312	0.596193	0.694162	0.515228	0.183683	0.271418	0.266666	0.311863
XLOC_000474	INADL	chr1:61742476-62163919	10.3395	12.4979	12.6831	13.3649	11.4178	12.4137	12.1196	7.40717	6.6708	7.74438	6.84467
XLOC_000476	L1TD1	chr1:62194801-62212328	59.85	68.9443	86.5071	82.8644	66.237	80.2195	62.4407	91.7827	102.173	96.0744	80.2145
XLOC_000477	USP1	chr1:62436303-62451804	20.6777	23.8262	25.587	25.8462	20.7366	23.0309	22.2599	15.12	16.7702	17.9244	17.2902
XLOC_000479	ATG4C	chr1:62784105-62865271	4.34783	4.8358	4.38977	4.37804	4.51449	5.28585	4.54573	8.04987	6.32916	8.02243	6.76515
XLOC_000480	FOXD3	chr1:63320883-63325126	0.170154	0.200531	0.421953	0.254378	0.445201	0.282177	0.296903	5.08349	3.98579	3.62578	3.22211
XLOC_000481	ALG6	chr1:63367589-63438562	4.19933	4.35596	5.00026	5.19586	4.49504	4.60771	4.78777	6.85039	6.58017	7.68979	6.75251
XLOC_000482	EFCAB7	chr1:63523300-63572693	0.441395	0.288796	0.567059	0.327879	0.137485	0.295177	0.476705	1.08741	1.07661	1.16074	1.19621
XLOC_000483	DLEU2L	chr1:63523300-63572693	0.862179	0.595105	0.421594	0.453193	0.725603	0.456492	0.479285	0.404681	0.257007	0.797129	0.733031
XLOC_000484	PGM1	chr1:63593275-63660246	5.9818	10.0255	12.003	10.5858	11.0563	9.83439	11.1319	135.535	126.365	150.592	118.637
XLOC_000485	ROR1	chr1:63774018-64181496	0.1	0.1	0.1	0.100945	0.148736	0.164091	0.194678	19.7885	17.9195	16.8201	18.9149
XLOC_000487	CACHD1	chr1:64470792-64693058	1.41974	1.67215	1.76715	1.52123	1.39926	1.86675	1.81312	20.255	21.4302	19.7714	18.8374
XLOC_000489	RAVER2	chr1:64745094-64966504	0.822319	0.799654	0.585646	0.864417	0.676726	0.788215	0.82837	5.07867	4.88117	6.13347	5.43233
XLOC_000490	AK4	chr1:65147548-65232145	57.1623	86.9452	83.1233	89.7962	64.1484	90.6039	76.722	32.4445	30.9445	30.3849	26.1421
XLOC_000491	DNAJC6	chr1:65264693-65415869	0.306083	0.38415	0.450466	0.548203	0.335038	0.259749	0.327082	1.91744	1.33457	2.2855	1.74046
XLOC_000492	LEPR	chr1:65420447-65637493	20.1337	19.5582	16.765	20.2484	15.9803	23.8943	20.186	13.4707	14.5166	14.4112	13.2196
XLOC_000493	PDE4B	chr1:65792509-66374579	0.502353	0.659722	0.580979	0.652732	0.785469	0.508178	0.415811	3.43951	3.25226	4.58004	4.09173
XLOC_000497	MIER1	chr1:66924894-66988619	6.56027	7.70549	7.76291	9.30604	7.28967	7.86217	7.66497	8.99069	7.82503	9.63234	9.5196
XLOC_000499	IL12RB2	chr1:67307363-67396900	0.105271	0.122068	0.102571	0.1	0.119107	0.105746	0.1	0.645353	0.616029	0.43857	0.384695
XLOC_000500	GADD45A	chr1:67685176-67688338	27.6636	31.5434	36.423	36.6012	32.8451	30.176	31.823	45.6307	35.8967	43.7532	53.2703
XLOC_000505	SRSF11	chr1:70205681-70252018	55.1684	55.2477	58.6561	64.0922	47.4492	60.6992	53.6256	63.226	55.7292	59.683	60.8771
XLOC_000506	HHLA3	chr1:70354809-70368022	10.0188	9.58233	8.98452	8.71899	9.77005	9.26582	10.0146	111.213	99.5068	92.4075	76.7671
XLOC_000507	CTH	chr1:70411217-70439851	38.3304	43.4415	42.9594	49.4773	41.4224	38.8107	40.6596	6.83083	6.83848	7.10422	6.89239
XLOC_000512	FPGT	chr1:74198211-74544432	1.06005	1.5216	1.39286	1.85189	1.41813	1.70069	1.7763	1.94558	2.15624	2.59289	2.63613
XLOC_000514	TYW3	chr1:74705487-74766676	10.502	11.8933	12.9818	13.4034	9.1586	14.2007	12.0359	10.9192	10.9334	10.858	10.7596
XLOC_000515	LHX8	chr1:75128433-75161533	1.95883	1.93688	1.47669	1.32728	1.17046	2.90127	2.25909	0.781644	0.454698	0.905166	0.886893
XLOC_000516	ACADM	chr1:75724346-75763678	12.7238	14.0588	15.2966	15.2865	13.2333	13.7777	13.1187	14.4772	16.1399	18.0329	15.1459
XLOC_000517	RABGGTB	chr1:75786193-75795090	50.6529	51.0196	51.3967	56.6094	43.5732	56.6273	48.0221	25.4975	31.1426	26.7276	26.1683
XLOC_000523	ST6GALNAC3	chr1:76074703-76630984	8.40487	8.45599	7.96351	8.27545	5.88674	9.5382	8.12385	6.46122	5.5694	6.572	6.9493
XLOC_000524	ST6GALNAC5	chr1:76867500-77064052	0.391271	0.233035	0.445007	0.262693	0.249564	0.528424	0.391844	5.40906	2.92988	2.1477	1.96423
XLOC_000526	AK5	chr1:77281976-77559969	1.14465	0.956366	1.0886	0.902126	0.83089	0.92067	0.954609	0.76703	0.709007	0.765588	0.657482
XLOC_000527	FAM73A	chr1:77779623-77879540	4.5139	5.11677	5.0755	5.85808	3.86433	5.06171	5.04389	2.59296	1.64912	2.1736	2.48949
XLOC_000528	NEXN	chr1:77881347-77943893	0.776311	0.788967	0.538541	1.01634	0.648047	0.836655	0.760195	1.36929	1.13897	2.72459	1.8984
XLOC_000529	DNAJB4	chr1:78004951-78017311	8.90449	10.3641	10.4919	12.9008	7.67079	11.4019	9.43272	5.02782	3.9361	4.84425	5.44413
XLOC_000530	GIPC2	chr1:78044961-78138449	2.19677	2.49912	2.41983	3.20472	1.70971	2.79748	2.65927	0.33853	0.284557	0.291139	0.295471
XLOC_000536	ADGRL2	chr1:81699769-81992738	11.7039	14.7197	12.3824	15.6556	13.9963	17.6725	15.3967	41.308	34.9154	35.2416	40.5781
XLOC_000537	PRKACB	chr1:84077974-84238498	0.65123	0.767594	0.847342	0.866916	0.914675	0.815846	0.859125	5.41315	5.76531	6.1825	5.88858
XLOC_000538	SAMD13	chr1:84298365-84350798	0.419561	0.15492	0.207907	0.206205	0.536773	0.438278	0.341693	0.426622	0.975696	1.08836	0.926834
XLOC_000540	RPF1	chr1:84479236-84574480	23.3522	23.3208	26.9026	28.9158	24.6213	27.8597	24.8082	16.9568	18.4071	19.5454	19.6226
XLOC_000542	WDR63	chr1:85062297-85133138	0.1	0.123433	0.253481	0.14811	0.155998	0.171273	0.166898	0.180549	0.389921	0.541802	0.556084
XLOC_000544	LOC646626	chr1:85265775-85278088	2.16392	1.50716	2.29404	2.24424	2.25844	2.44951	2.25557	2.71612	4.16916	3.52887	2.96755
XLOC_000545	CYR61	chr1:85580760-85583965	9.63936	9.52498	8.79169	9.53957	9.23172	10.5075	9.3219	358.111	352.992	374.008	373.097
XLOC_000550	SH3GLB1	chr1:86704569-86748184	5.29368	6.01783	5.34413	6.92093	5.59669	5.91295	5.68423	9.55369	8.67264	10.0751	10.2802
XLOC_000551	HS2ST1	chr1:86914651-87109998	11.4471	11.0898	10.2222	11.7305	10.675	12.1046	12.5951	7.99157	8.11386	11.6543	10.4427
XLOC_000552	LINC01140	chr1:87129764-87169203	0.318503	0.348041	0.315349	0.297867	0.336934	0.332607	0.466797	0.804541	0.813355	0.731489	0.556008
XLOC_000554	LMO4	chr1:87328467-87348923	17.3384	18.9733	17.0057	18.866	15.9781	19.9401	17.3807	10.085	10.8465	10.8882	11.3213
XLOC_000555	PKN2	chr1:88537512-88836255	5.57928	7.30311	7.48224	8.21107	5.04198	6.9716	6.9929	5.7538	5.19166	5.82966	5.38069
XLOC_000558	LRRC8B	chr1:89524837-89597861	1.22763	1.39924	1.71503	1.86792	1.04813	1.16782	1.22191	3.23172	3.45669	4.72716	4.45828
XLOC_000559	LRRC8C	chr1:89633084-89719535	0.1	0.1	0.1	0.1	0.1	0.1	0.1	0.585397	0.587633	0.794277	0.70902
XLOC_000560	LRRC8D	chr1:89821013-89936430	7.53939	9.28529	8.38005	9.87946	9.08473	10.0466	10.4213	7.7131	8.13002	7.87443	7.32526
XLOC_000561	ZNF326	chr1:89995118-90028535	26.6527	30.1722	28.7954	31.8005	24.3143	32.605	27.9518	15.2655	16.4531	21.9727	18.9799
XLOC_000562	CDC7	chr1:91500846-91525764	6.24102	7.23826	6.62775	7.89362	7.69075	7.56357	7.26762	13.6216	14.0199	14.6468	12.8768
XLOC_000563	BRDT	chr1:91949370-92014428	19.9258	22.2552	23.3061	25.1469	20.6995	23.5849	23.3037	0.173809	0.1	0.2523	0.164574
XLOC_000564	EPHX4	chr1:92029975-92063536	0.925622	0.745423	1.12029	0.831576	0.646995	0.77852	0.838806	0.928628	0.850955	0.560471	0.723802
XLOC_000565	BTBD8	chr1:92080304-92147841	0.753063	0.891008	0.936587	0.783001	0.638682	0.827484	1.18425	1.00985	0.598469	0.519543	0.654152
XLOC_000566	KIAA1107	chr1:92167051-92184723	0.602304	0.644312	0.885342	0.519203	0.463445	0.683924	0.685626	0.754502	0.589142	0.617398	0.362443
XLOC_000568	RPAP2	chr1:92246397-92388175	3.8474	3.79115	3.84016	4.45443	3.38578	4.65231	4.00951	3.35761	3.14284	3.99366	3.23508
XLOC_000569	RPL5	chr1:92832036-92961522	1583.66	1682.82	1640.72	1676.8	1450.58	1754.34	1635.11	1317.82	1258.14	1279.27	1176.27
XLOC_000572	MTF2	chr1:93079234-93139081	17.4174	20.1332	19.3888	22.651	19.2238	21.6319	19.4383	40.7738	31.4552	32.8646	31.6676
XLOC_000573	CCDC18	chr1:93180715-93278730	1.8323	1.89445	1.89201	2.10773	1.5835	2.42607	1.94622	2.40448	2.09806	2.46514	2.43795
XLOC_000574	DR1	chr1:93345920-93362591	19.88	20.2543	18.9251	23.7559	21.484	20.4123	19.3925	27.2967	24.5138	24.4113	23.9142
XLOC_000575	FNBP1L	chr1:93448130-93554661	26.3201	32.7666	33.6387	35.4032	37.6265	36.9783	31.0781	45.6943	42.5967	50.4734	45.8367
XLOC_000578	ABCD3	chr1:94418376-94518663	16.6982	19.8899	19.9285	21.2463	19.2574	18.994	19.0387	10.6983	15.7375	17.3582	16.997
XLOC_000579	SLC44A3	chr1:94820341-94895247	1.07907	0.986333	1.10906	0.970077	2.05857	1.2133	1.10196	0.700057	0.930234	1.76995	1.84695
XLOC_000580	LOC729970	chr1:94928027-94963270	0.436111	0.326313	0.384872	0.696733	0.102859	0.266011	0.201903	2.9424	2.38444	2.50199	2.69343
XLOC_000581	RWDD3	chr1:95092516-95247225	6.23219	4.98545	6.06546	6.87828	5.24308	6.40001	6.69884	8.04881	8.57288	10.9396	10.1686
XLOC_000585	PTBP2	chr1:96721604-96815049	2.52344	3.3466	3.74951	4.12898	3.25533	3.69753	3.26961	11.2839	12.1312	13.7084	12.319
XLOC_000589	SNX7	chr1:98661679-98760500	9.47296	9.58566	10.6404	10.3084	9.37037	10.233	10.0096	8.399	8.17313	10.6393	9.08537
XLOC_000593	AGL	chr1:99850083-99924023	57.2834	60.9997	56.1237	61.4788	46.9235	54.4394	47.1438	5.21766	5.39886	10.639	8.98254
XLOC_000594	SLC35A3	chr1:99969788-100026978	4.71355	5.56982	5.19042	5.81899	4.8251	6.3832	5.73621	3.82842	3.54322	3.86316	3.31124
XLOC_000595	HIAT1	chr1:100038232-100083373	21.409	24.4288	22.5437	28.1248	20.755	26.4852	23.6138	21.2825	18.8822	20.2363	19.8169
XLOC_000596	TRMT13	chr1:100133149-100178273	3.84363	3.34976	4.12152	5.04261	3.60355	4.84455	4.25919	2.14767	2.56478	2.85208	1.98429
XLOC_000597	RTCA	chr1:100264741-100292769	14.3363	15.4001	14.8064	15.0339	13.6567	15.4112	15.033	12.4069	12.2185	13.8345	13.3818
XLOC_000599	CDC14A	chr1:100352466-100520277	0.620484	0.658904	0.77855	0.731053	0.521194	0.68733	0.538828	1.71188	1.70725	1.97313	1.98205
XLOC_000602	SLC30A7	chr1:100896075-100981755	3.94466	4.90027	4.70875	5.16801	4.79321	4.68264	4.25116	2.97756	2.78065	2.97824	2.86833
XLOC_000603	LOC102606465	chr1:101025845-101087379	0.176925	0.644428	0.578004	0.450026	0.116888	0.692359	0.389858	1.64451	1.07421	1.87733	1.54652
XLOC_000604	S1PR1	chr1:101236748-101241520	0.1	0.1	0.1	0.1	0.1	0.1	0.1	0.519485	0.421427	0.353563	0.355248
XLOC_000607	AMY2B	chr1:103525955-103579534	2.21793	2.63254	2.06822	2.96893	2.42526	2.78838	2.49587	2.71131	2.24193	2.33152	3.2558
XLOC_000612	LOC100129138	chr1:104073022-104077071	0.285575	0.256921	0.497098	0.242496	0.264564	0.705601	0.432482	0.291742	0.170031	0.100361	0.167042
XLOC_000613	PRMT6	chr1:107056644-107059296	12.2809	11.8294	12.5112	11.4367	12.2201	12.9761	13.6113	10.1465	15.5564	16.0067	14.3557
XLOC_000618	FAM102B	chr1:108560348-108639327	11.2332	14.3996	13.5343	14.8303	14.8605	13.0012	12.4978	4.83993	4.00807	4.37684	3.71748
XLOC_000619	PRPF38B	chr1:108692309-108701800	20.7801	21.2195	22.0195	24.1937	21.2314	23.1728	22.9227	22.4485	21.2411	20.6382	20.8416
XLOC_000621	STXBP3	chr1:108746662-108809526	9.97441	11.2019	11.2946	12.4262	10.4621	12.451	10.0577	17.07	15.0405	15.2774	14.1627
XLOC_000623	GPSM2	chr1:108876980-108963499	1.65918	2.01614	2.31823	2.19012	1.67432	2.12083	2.04491	4.06765	2.99939	3.51274	3.46348
XLOC_000624	TMEM167B	chr1:109090780-109096932	12.0027	11.8582	13.4244	14.8352	10.0864	12.6125	12.6834	9.82932	9.37445	8.04786	9.09788
XLOC_000625	SCARNA2	chr1:109100192-109100612	31.5052	25.7417	26.4598	28.0538	30.0852	34.3937	27.156	8.56253	8.30432	9.68559	11.2794
XLOC_000626	KIAA1324	chr1:109113962-109206781	0.196229	0.215143	0.191459	0.1	0.358032	0.248205	0.211106	0.427984	0.35227	0.479296	0.494034
XLOC_000627	SARS	chr1:109213892-109238182	121.788	116.216	125.399	121.688	111.411	115.692	113.238	69.7723	73.6731	71.1549	75.9275
XLOC_000628	CELSR2	chr1:109250018-109275756	5.98304	5.60119	5.30385	4.13202	7.49111	5.04124	5.58098	9.6346	8.52884	7.98674	9.43683
XLOC_000629	SYPL2	chr1:109466477-109482142	1.54847	1.16026	1.62265	1.57774	1.82835	1.28502	1.32428	1.11155	0.918803	0.796656	0.483942
XLOC_000630	ATXN7L2	chr1:109483938-109492798	2.29708	2.41395	2.24485	2.64317	2.9553	2.43709	2.23281	3.15359	3.56184	2.31818	3.04164
XLOC_000631	CYB561D1	chr1:109494035-109500441	2.07788	2.45339	2.37778	2.49199	2.41549	2.6862	2.29803	1.8722	2.14664	1.95542	1.85639
XLOC_000633	GNAI3	chr1:109548563-109595832	23.554	28.4954	26.4454	31.7223	27.3185	29.8924	27.4164	35.1417	34.8003	37.2068	34.5419
XLOC_000635	AMPD2	chr1:109619812-109632055	5.11716	4.43863	5.73322	4.4048	5.29266	4.30342	5.30169	11.3173	10.8133	11.0756	13.7443
XLOC_000636	GSTM4	chr1:109656075-109665501	19.7195	17.7233	18.2478	16.7036	14.7644	17.4839	16.3525	9.20735	10.4282	10.2296	9.58625
XLOC_000637	GSTM2	chr1:109668021-109683997	2.50971	2.08039	1.68066	1.86362	1.82818	1.47033	1.69682	5.44611	5.37544	6.22766	5.99584
XLOC_000640	CSF1	chr1:109910610-109930994	0.628222	0.387958	0.619521	0.544611	0.790604	0.414713	0.542463	2.7332	2.17098	1.86628	1.57679
XLOC_000641	AHCYL1	chr1:109984764-110023742	65.3325	68.9518	64.2931	65.5237	55.9523	73.6979	78.2321	45.5396	44.0442	46.4903	44.9841
XLOC_000642	STRIP1	chr1:110031576-110054641	16.1067	15.6359	15.9937	14.8091	15.0834	14.6279	16.8612	9.88412	10.7924	9.96207	11.0688
XLOC_000645	SLC6A17	chr1:110150509-110202201	0.688998	0.837335	1.04819	0.81968	0.956258	0.730764	0.737999	0.110535	0.109097	0.169064	0.110496
XLOC_000646	KCNC4	chr1:110210713-110234052	4.19112	3.3623	3.08788	2.72647	2.94468	3.22248	3.52814	3.76552	3.54915	3.77134	3.40324
XLOC_000647	RBM15	chr1:110339322-110346681	12.0916	14.7117	14.7629	14.306	14.1084	14.976	14.1037	13.2878	11.8831	10.927	13.0477
XLOC_000648	LAMTOR5-AS1	chr1:110401254-110416274	1.61048	1.50454	1.61925	2.16356	1.14925	1.57347	1.59441	0.8313	1.3002	0.557544	0.722856
XLOC_000651	CD53	chr1:110871198-110899936	23.2959	18.0496	17.786	23.894	17.2744	16.0683	13.706	0.319144	0.36929	0.133293	0.146153
XLOC_000652	CEPT1	chr1:111117331-111185102	8.20745	8.36465	9.1724	10.9557	7.46097	7.0261	8.31175	8.27763	7.55262	7.88508	7.47868
XLOC_000653	CHI3L2	chr1:111227658-111243440	1.33955	1.91252	2.36152	2.31057	2.27899	1.94157	2.14169	0.1	0.1	0.1	0.1
XLOC_000654	CHIAP2	chr1:111280523-111286108	0.721224	0.563252	0.537095	0.620586	0.34119	0.44944	0.570317	0.238703	0.234795	0.263083	0.316991
XLOC_000656	PIFO	chr1:111346559-111353017	5.60451	5.94942	5.89194	6.49287	9.03935	5.87947	5.7047	3.59848	3.46801	3.35337	2.5375
XLOC_000657	ATP5F1	chr1:111439889-111461903	127.797	125.868	136.269	143.28	116.053	134.614	127.494	70.7658	81.8373	75.4122	65.493
XLOC_000659	RAP1A	chr1:111619782-111716695	12.0231	13.995	13.7311	16.5825	10.303	16.6933	14.015	7.53369	7.45316	8.08376	7.01855
XLOC_000661	DDX20	chr1:111722063-111767577	9.27219	10.7181	12.005	12.5087	9.92415	9.81877	9.79698	7.79398	8.95709	8.35258	9.53028
XLOC_000664	CTTNBP2NL	chr1:112396177-112461164	3.72367	3.85405	4.05901	4.32734	4.29574	4.40463	4.68177	8.97741	8.72682	6.96665	8.03557
XLOC_000665	WNT2B	chr1:112466540-112521288	0.651347	0.414055	0.3131	0.416996	0.320816	0.556136	0.429457	0.103008	0.291359	0.375026	0.424893
XLOC_000666	CAPZA1	chr1:112619452-112671619	67.0909	77.1323	74.6617	81.3078	69.1202	67.1887	70.6037	40.6862	43.0118	49.1057	44.5587
XLOC_000667	MOV10	chr1:112674311-112700746	10.3929	9.77195	11.2649	10.3906	12.4907	10.3848	11.2081	9.93682	10.0951	13.1046	13.7425
XLOC_000668	FAM19A3	chr1:112720566-112727234	0.1	0.102777	0.197573	0.117386	0.292655	0.150151	0.119767	0.549262	0.75625	0.456215	0.237257
XLOC_000669	AKR7A2P1	chr1:112911847-112956353	0.975784	0.852809	0.192101	0.390991	0.46314	0.92547	0.708316	0.682505	0.768247	0.564389	0.991732
XLOC_000670	SLC16A1-AS1	chr1:112956414-112964068	3.54804	2.91404	2.35096	2.91299	3.09939	3.55577	3.70569	3.73314	4.59264	3.60214	2.85016
XLOC_000671	LRIG2	chr1:113073169-113125202	11.4419	13.0834	12.2651	13.6994	13.0118	12.2115	12.1669	6.88467	5.20575	5.32652	4.9576
XLOC_000672	MAGI3	chr1:113390852-113685923	1.01926	1.50031	1.4071	1.28003	1.56424	1.3112	1.27862	1.79654	1.5316	1.84589	1.87649
XLOC_000673	AP4B1-AS1	chr1:113812611-113905124	0.393403	0.318813	0.277819	0.268645	0.473413	0.601813	0.365759	0.336002	0.127542	0.149408	0.332089
XLOC_000674	DCLRE1B	chr1:113905292-113914086	6.73826	7.11812	6.76007	6.84412	5.3038	6.7701	7.21224	3.56739	4.14003	3.70522	3.85611
XLOC_000675	HIPK1	chr1:113924000-113977869	7.08784	7.57204	7.13145	8.06743	8.24924	7.34099	8.14956	14.2189	13.1567	15.376	15.7768
XLOC_000676	OLFML3	chr1:113979390-113982254	6.68778	5.58111	5.30604	6.06579	16.9761	6.0069	5.03111	128.933	117.196	132.83	122.5
XLOC_000679	VANGL1	chr1:115641952-115698224	3.10866	3.46086	3.03528	3.6	3.72687	3.44087	3.48257	5.0929	5.76861	8.81108	6.42218
XLOC_000681	SLC22A15	chr1:115919375-116070054	0.625896	0.738522	0.55646	0.699528	0.54052	0.747654	0.734208	0.757387	0.505338	0.845437	0.738509
XLOC_000682	MAB21L3	chr1:116111754-116135240	6.29052	6.76425	6.10376	7.42043	8.32814	6.58394	6.19984	3.82086	3.67815	3.30192	3.82763
XLOC_000683	ATP1A1	chr1:116373172-116418622	138.29	140.273	159.015	155.248	140.612	137.731	130.228	110.482	103.34	98.8298	93.9449
XLOC_000687	PTGFRN	chr1:116909922-116990358	15.2957	16.9025	16.7526	14.6019	19.3165	16.5721	17.4047	13.0297	11.9092	10.8485	9.07655
XLOC_000689	TTF2	chr1:117060326-117102869	7.17633	7.43717	7.6261	7.12878	7.34807	8.27811	7.60147	9.58223	9.48796	8.77302	7.84158
XLOC_000692	MAN1A2	chr1:117367462-117525698	9.73139	10.5549	9.71481	10.4361	8.48096	9.89839	9.18681	3.92361	3.96714	4.63966	4.71496
XLOC_000693	FAM46C	chr1:117605981-117628389	0.255535	0.330352	0.225956	0.336693	0.240665	0.318581	0.25714	0.761181	0.641305	0.618355	0.570389
XLOC_000694	WDR3	chr1:117929748-118185225	18.8118	22.0537	21.9889	24.5805	18.9355	24.7962	22.5371	13.3301	14.513	15.3901	15.1328
XLOC_000695	WARS2-IT1	chr1:119031215-119275973	2.62518	2.07799	1.81904	4.69622	1.91901	3.29721	3.03058	3.66196	1.5428	2.66926	2.72431
XLOC_000696	LOC101929147	chr1:119031215-119275973	3.26718	3.42916	3.19483	4.04252	3.74723	3.80792	3.47291	3.08034	3.51942	3.35368	3.91321
XLOC_000700	HSD3B1	chr1:119507202-119515058	3.22726	3.43273	2.40302	1.91179	2.70014	2.0663	2.28128	0.1	0.104659	0.1	0.1
XLOC_000702	PHGDH	chr1:119711795-119744226	152.143	135.794	107.798	119.532	144.303	134.522	141.064	137.675	159.075	121.875	132.02
XLOC_000703	NBPF8	chr1:120436350-120467844	2.8801	2.97577	3.235	3.34799	2.59059	3.60811	3.30323	0.686197	0.544188	1.03714	0.825017
XLOC_000705	LINC00623	chr1:120912237-120955811	0.127609	0.1	0.102944	0.206634	0.157915	0.1	0.128867	1.30057	1.67521	1.44534	1.2944
XLOC_000706	RNVU1-4	chr1:120912237-120955811	53.753	13.5123	7.1457	12.3629	19.4943	7.15424	27.1032	109.357	59.8013	124.226	73.4482
XLOC_000708	SRGAP2C	chr1:121185061-121397905	0.30439	0.480863	0.437443	0.316247	0.280147	0.382035	0.434694	0.441796	0.554554	0.59189	0.534372
XLOC_000712	SRGAP2D	chr1:143972638-144069704	2.04555	2.43896	2.70314	2.0404	2.06537	2.64411	2.54805	4.9933	4.09982	3.24519	3.19158
XLOC_000713	RNVU1-15	chr1:144412575-144412740	12.0824	25.832	14.9863	12.7723	41.1245	11.3402	22.9219	5.7963	10.9154	11.9629	30.7891
XLOC_000718	FAM72D	chr1:145095999-145112692	0.294849	0.204238	0.418676	0.355177	0.219487	0.492658	0.335891	0.75404	0.38652	0.349287	0.224805
XLOC_000719	RNVU1-14	chr1:145281115-145281279	34.0387	28.8269	22.0529	49.6742	19.4191	20.2738	29.3104	14.8635	35.6496	16.9147	8.29766
XLOC_000720	GPR89A	chr1:145607959-145670464	1.64482	1.58299	1.60679	1.97022	2.00348	1.87693	1.04903	1.3097	1.43334	1.21722	1.37622
XLOC_000722	POLR3C	chr1:145746081-145844401	14.8493	15.9992	15.8836	16.4138	15.306	17.0883	15.5158	5.97848	6.79736	6.75379	6.28418
XLOC_000723	NUDT17	chr1:145845632-145859081	0.760291	0.67119	0.875662	0.679584	0.980513	0.878591	1.2259	1.72157	1.49508	1.471	1.36845
XLOC_000724	GNRHR2	chr1:145919012-145927536	4.7663	5.04794	4.11793	4.83602	6.43896	7.06832	5.74332	4.20484	4.10405	4.29815	3.95719
XLOC_000725	POLR3GL	chr1:145964702-145978848	9.48947	8.82075	8.10778	8.77844	9.63803	11.5474	11.8242	15.1387	12.3213	14.8512	14.1138
XLOC_000726	LOC101928979	chr1:146052595-146058799	0.644454	0.498052	1.15249	1.45008	1.51426	0.964126	0.773413	2.30547	2.27177	1.76723	1.21731
XLOC_000731	NBPF12	chr1:146938544-146996093	1.83352	2.14279	2.28689	2.23861	2.41378	1.98943	1.7766	0.480437	0.417891	0.687296	0.686703
XLOC_000732	PDIA3P1	chr1:147177850-147179949	1.36494	1.64371	1.38867	1.77547	1.64368	1.60488	1.27466	0.510292	0.731425	0.833927	0.717185
XLOC_000733	CHD1L	chr1:147242640-147295766	22.1314	25.0947	21.1045	25.2455	23.2003	25.4571	25.3094	14.6473	15.747	17.861	16.3714
XLOC_000734	BCL9	chr1:147541500-147626219	16.4886	16.5988	15.2066	14.4474	18.0785	14.5811	15.1924	16.839	14.1767	13.9083	14.8045
XLOC_000736	GPR89B	chr1:147928392-147993521	0.361325	0.488257	0.526729	0.567859	0.32175	0.325084	0.535172	1.05266	1.17296	0.893787	1.16459
XLOC_000738	LOC100132057	chr1:148402482-148432545	0.1	0.20654	0.165672	0.1	0.116664	0.1	0.1	0.680716	0.427786	0.610824	0.367186
XLOC_000739	RNVU1-3	chr1:148402482-148432545	7.7967	7.28319	0.1	0.1	0.1	11.4461	0.1	3.81792	13.7366	37.0965	6.91946
XLOC_000741	PDE4DIP	chr1:148808180-149033019	9.45467	9.40297	10.3637	9.68946	8.13275	10.2898	8.84132	3.40308	3.23497	4.10014	3.90188
XLOC_000743	LINC00869	chr1:149607011-149679523	1.00627	0.467851	0.543154	0.389521	0.544576	0.87375	0.861553	3.15586	3.04229	3.38863	3.37592
XLOC_000749	HIST2H2AC	chr1:149886974-149887411	3.20283	1.96648	2.4258	1.24701	2.52926	2.33289	1.43039	2.13682	4.32375	2.86057	2.08127
XLOC_000750	BOLA1	chr1:149899601-149900795	7.13812	4.92401	6.83458	3.82621	3.75464	5.31765	6.90625	8.80831	8.92369	12.6958	10.2069
XLOC_000751	VPS45	chr1:150067292-150145327	7.76426	8.08466	8.82826	8.20295	7.59304	7.89832	7.54892	8.16862	9.07882	7.23795	7.68842
XLOC_000752	PLEKHO1	chr1:150149433-150160065	2.12837	1.75173	1.5467	1.67066	1.75184	1.83427	1.51984	8.4181	8.38823	5.63898	6.87629
XLOC_000753	CA14	chr1:150257742-150265078	0.259402	0.271362	0.225538	0.273122	0.55672	0.157639	0.298595	26.948	21.9671	14.4271	14.7791
XLOC_000754	C1orf54	chr1:150272283-150280924	6.06009	4.51828	2.92256	4.81744	6.56028	6.14024	4.63408	34.3432	23.0724	19.2931	23.8166
XLOC_000755	CIART	chr1:150282532-150287092	2.60939	2.48894	2.57318	2.73531	2.60278	3.17146	3.00918	19.2893	13.4037	9.99235	13.5855
XLOC_000756	MRPS21	chr1:150293841-150308979	143.754	123.199	136.949	141.652	115.774	150.472	138.853	106.9	124.279	107.427	110.15
XLOC_000757	PRPF3	chr1:150321478-150353228	18.4386	18.9707	21.0121	22.6701	19.8081	21.152	19.2133	12.902	13.4769	12.9353	13.7084
XLOC_000758	RPRD2	chr1:150364110-150476565	6.09991	7.34001	6.76976	7.46133	6.98922	7.0393	7.15411	9.82912	8.8432	8.31594	8.83684
XLOC_000759	TARS2	chr1:150487363-150507609	15.2573	14.3835	17.4671	14.6795	16.6259	14.6485	16.5757	15.215	15.4736	12.1534	11.9649
XLOC_000761	ECM1	chr1:150508010-150513789	0.696379	0.311545	0.488364	0.288318	0.473999	0.344222	0.285497	3.39546	1.76872	1.38976	1.61413
XLOC_000762	FALEC	chr1:150515756-150518032	0.337974	0.357232	0.1	0.563847	0.348276	0.472943	0.426096	0.698291	0.940311	0.559942	1.16951
XLOC_000763	ADAMTSL4	chr1:150549368-150579738	4.89187	3.50339	4.50343	4.14439	4.78534	2.99833	3.7533	1.82619	1.67729	1.09708	1.58283
XLOC_000765	SETDB1	chr1:150926338-150964744	17.613	15.9526	19.3042	17.6012	17.3006	18.8882	16.9945	16.1839	14.4999	12.5591	12.634
XLOC_000766	ANXA9	chr1:150982022-150995638	0.447885	0.292013	0.38021	0.346243	0.773398	0.394828	0.37584	1.4589	1.74517	1.83534	1.48837
XLOC_000767	PRUNE	chr1:151008390-151035713	7.31936	6.68565	6.85886	6.48588	7.91153	7.13368	7.86553	13.8028	13.0928	13.8512	12.8658
XLOC_000768	BNIPL	chr1:151036552-151047600	0.714172	0.486374	0.617156	0.454354	0.422064	0.608374	0.58099	1.12424	1.30413	1.68501	1.87297
XLOC_000769	C1orf56	chr1:151047782-151059649	1.51939	1.15244	1.05779	0.970855	1.1418	1.31994	1.20965	1.78466	2.43417	2.01963	2.05317
XLOC_000770	MLLT11	chr1:151059674-151068497	3.83061	3.73622	3.1191	3.69206	3.28532	3.63679	3.33882	20.647	24.8901	20.1162	17.4634
XLOC_000771	GABPB2	chr1:151070603-151118531	2.25172	3.42505	2.29814	2.83071	2.4929	2.76524	2.54652	1.19577	1.33027	1.20207	1.1625
XLOC_000772	SCNM1	chr1:151156628-151176071	20.9381	20.0898	19.8682	20.7328	19.7316	19.816	20.3738	9.81857	11.2438	9.26348	11.072
XLOC_000773	PIP5K1A	chr1:151198544-151249531	25.4351	28.1972	28.3713	29.2521	28.9666	28.1483	28.3354	27.9761	30.3811	29.568	30.2917
XLOC_000774	PSMD4	chr1:151254720-151267478	185.023	168.252	176.606	178.451	194.425	185.453	181.966	124.37	139.83	132.315	122.435
XLOC_000775	ZNF687	chr1:151281554-151327715	13.2376	13.5326	13.4878	12.9416	14.5354	13.3289	13.6847	20.1453	18.6895	16.4879	17.7014
XLOC_000776	GBAT2	chr1:151340639-151347891	2.48931	1.88898	0.489203	1.56043	3.80661	2.49593	1.59298	11.8162	15.3441	14.9288	10.691
XLOC_000777	PSMB4	chr1:151399564-151401936	393.396	358.557	363.801	338.989	355.361	379.08	366.509	247.748	289.047	274.726	259.417
XLOC_000778	CGN	chr1:151511385-151538691	11.0342	10.3848	10.5489	9.51079	11.3018	11.6921	11.4713	7.00826	6.8139	9.1195	8.76647
XLOC_000779	TUFT1	chr1:151540304-151583583	6.89786	8.03017	8.82362	8.4894	8.24587	7.89593	7.65935	8.10738	6.32096	6.57754	6.44914
XLOC_000781	SNX27	chr1:151612185-151699083	14.8035	15.2757	14.0009	14.6234	15.5923	15.1356	16.1551	12.2977	11.976	11.0986	10.7685
XLOC_000782	RIIAD1	chr1:151721536-151729606	0.420546	0.1	0.1	0.287297	0.442757	0.1	0.1	1.47	1.29876	1.0812	0.761509
XLOC_000783	OAZ3	chr1:151759642-151771330	10.7837	9.59475	9.67824	9.43198	9.79414	10.2654	10.3784	6.15514	5.84547	5.31976	6.13784
XLOC_000784	LOC100132111	chr1:151837862-151844165	1.9359	1.39281	1.38991	1.28271	1.06271	1.12586	1.73258	1.29801	1.40544	2.20491	1.4269
XLOC_000786	FLG-AS1	chr1:152302174-152366692	0.426489	0.485366	0.311734	0.35007	0.476001	0.425662	0.388566	0.1	0.1	0.1	0.1
XLOC_000812	PRR9	chr1:153217583-153219317	0.856598	0.93797	1.02173	1.02194	0.559351	0.713856	0.409486	0.152989	0.111513	0.120322	0.1
XLOC_000814	S100A9	chr1:153357853-153361027	0.1	0.1	0.1	0.1	0.203377	0.197934	0.1	1.27491	2.76154	0.791824	2.48886
XLOC_000817	S100A1	chr1:153618799-153646306	1.24256	1.04332	0.963286	1.38062	2.35192	0.81536	1.06857	5.31438	3.41277	1.44032	2.22588
XLOC_000818	CHTOP	chr1:153618799-153646306	68.9107	75.5243	74.2832	72.5841	70.9586	74.7401	70.6753	45.1274	51.499	47.9609	51.5623
XLOC_000819	SNAPIN	chr1:153658653-153671028	16.8579	17.2206	17.3022	17.2585	19.0045	18.1068	17.8004	15.8774	16.0782	17.3883	15.1387
XLOC_000820	NPR1	chr1:153678687-153693992	0.1	0.1	0.1	0.1	0.1	0.1	0.10347	2.9155	2.04507	1.1513	1.16045
XLOC_000821	INTS3	chr1:153728090-153774079	13.6236	14.0837	13.324	12.3627	12.1343	14.6613	14.9426	17.5913	17.3801	18.9122	19.6141
XLOC_000822	SLC27A3	chr1:153775291-153780157	5.96283	5.03273	4.87778	4.13339	6.01106	5.04424	6.1759	11.5536	10.7492	7.32633	6.79237
XLOC_000824	CREB3L4	chr1:153959098-153977975	7.48305	7.0314	5.8809	5.39659	6.24594	6.41747	7.42779	13.5641	12.7153	12.3552	10.8679
XLOC_000825	RPS27	chr1:153990762-153992155	10550.8	10145.2	10184.3	10565.8	10578.3	10703.4	11015.1	8294.35	8723.62	7257.51	7214.02
XLOC_000826	UBAP2L	chr1:154206700-154271510	72.2749	74.7011	77.0844	79.0664	77.277	74.5429	73.4821	58.7641	60.3337	60.1378	56.8672
XLOC_000827	HAX1	chr1:154272562-154275878	96.829	88.3323	89.3529	82.4595	80.8214	87.7482	92.0077	38.5518	46.5257	47.5502	46.1009
XLOC_000829	ATP8B2	chr1:154325559-154351304	49.601	55.0714	47.2895	45.3034	39.2862	58.7888	54.8491	12.6623	12.707	11.8152	12.1559
XLOC_000830	IL6R	chr1:154405192-154469450	8.71619	10.0813	7.04324	7.32215	9.08477	10.6654	10.7817	1.21137	1.0557	0.902173	0.991068
XLOC_000831	TDRD10	chr1:154502218-154548147	0.2738	0.676429	0.348085	0.447861	0.653201	0.773592	0.639121	0.111481	0.1	0.180642	0.178371
XLOC_000832	UBE2Q1-AS1	chr1:154548574-154558644	1.07429	0.158295	0.331016	0.180589	0.729473	0.346716	0.55221	0.332284	0.321472	0.2622	0.437923
XLOC_000833	CHRNB2	chr1:154567780-154579877	0.289651	0.253285	0.123504	0.181695	0.411924	0.175772	0.187942	0.328623	0.387858	0.672253	0.659425
XLOC_000834	CKS1B	chr1:154974641-154979249	475.684	477.531	475.613	506.566	456.45	409.981	392.316	299.287	324.06	231.199	256.088
XLOC_000836	FLAD1	chr1:154983293-154993111	89.7643	78.0701	78.2645	78.8116	79.27	77.092	77.2598	20.2066	30.7382	22.8758	26.3574
XLOC_000838	ZBTB7B	chr1:155002629-155018525	9.55433	8.26277	9.36548	7.56475	9.59934	6.20737	8.14133	15.4473	14.9257	12.1832	13.6118
XLOC_000840	ADAM15	chr1:155033805-155069553	14.4232	12.0766	14.5195	12.1717	11.8987	10.2524	12.4436	9.13037	10.3213	6.51787	7.64732
XLOC_000841	EFNA4	chr1:155033805-155069553	26.3551	22.9481	29.9624	26.5302	26.3205	23.0605	25.0884	14.5791	14.6521	10.4789	8.85739
XLOC_000842	EFNA3	chr1:155078871-155087538	6.37786	5.43192	6.49759	5.86235	6.63812	4.69984	6.12464	16.1952	9.8444	9.00676	8.26151
XLOC_000843	EFNA1	chr1:155127872-155134910	13.0796	10.7025	17.3495	14.4637	16.6028	8.2284	10.6469	4.09587	3.60792	3.67436	4.50065
XLOC_000844	SLC50A1	chr1:155135343-155138858	13.7857	15.1505	15.0721	14.2073	13.8979	13.4624	13.3847	22.0816	25.5365	23.2546	20.8001
XLOC_000845	TRIM46	chr1:155173786-155184971	0.730147	0.223929	0.321213	0.292305	0.46842	0.298489	0.408962	3.54523	3.15771	2.5462	3.07575
XLOC_000847	MTX1	chr1:155208698-155227534	44.8143	36.9182	38.5117	34.2338	39.2765	37.5628	40.9219	20.7347	22.4027	23.5457	21.2413
XLOC_000848	HCN3	chr1:155277426-155301434	1.29888	0.956115	0.6057	0.762132	1.10851	0.9305	1.13166	1.50931	1.73057	1.65688	2.01089
XLOC_000849	FDPS	chr1:155308747-155331118	117.783	104.655	107.301	107.892	106.317	106.086	107.341	93.8625	107.991	94.7458	87.1454
XLOC_000850	RUSC1	chr1:155308747-155331118	26.242	22.108	21.4589	21.2722	22.9578	20.1036	22.8919	16.0381	19.5026	18.9082	19.4368
XLOC_000852	ASH1L-AS1	chr1:155335260-155563944	3.94692	2.78358	3.21251	2.70734	3.64465	3.09324	2.86037	2.79472	2.90069	2.31364	2.72373
XLOC_000853	MSTO1	chr1:155610169-155614967	9.86208	8.26168	8.56653	8.23244	10.5569	10.1968	9.52046	2.35423	3.33245	2.39036	2.62945
XLOC_000854	DAP3	chr1:155689090-155739009	65.033	69.3055	67.8228	71.9292	62.4396	75.9453	68.9288	29.5497	27.2122	28.3014	26.2117
XLOC_000856	SYT11	chr1:155859468-155885199	0.1	0.107303	0.1	0.125887	0.131333	0.129844	0.1	1.50789	1.10328	1.19969	1.37343
XLOC_000858	LAMTOR2	chr1:156054725-156058510	68.8244	66.3242	71.442	69.0834	71.4393	70.4272	75.585	51.7818	64.4675	66.6309	65.4507
XLOC_000859	RAB25	chr1:156061174-156070504	16.2756	10.2727	17.0859	10.7375	18.4012	12.3599	14.3091	24.0736	19.5505	34.7917	27.5815
XLOC_000860	LMNA	chr1:156082545-156140089	75.6776	62.6373	82.9672	65.3056	64.124	58.8283	63.0433	50.6664	40.2039	40.6595	51.3481
XLOC_000861	SEMA4A	chr1:156149943-156177751	0.738742	0.758356	0.722283	0.547923	0.955843	0.606886	0.724183	5.28817	4.41154	3.88025	3.39659
XLOC_000862	SLC25A44	chr1:156193931-156212796	72.0443	72.0275	81.0059	80.8105	74.5488	62.2576	65.5246	9.83891	11.8853	12.4933	12.7577
XLOC_000863	BGLAP	chr1:156212987-156248117	34.7201	32.5966	32.6271	28.7368	37.4133	37.3566	37.8981	68.6782	76.708	75.4507	71.6243
XLOC_000864	TMEM79	chr1:156282912-156292443	1.3686	1.03498	1.38547	0.872057	1.03542	1.09491	1.17237	1.74326	1.54522	1.30576	1.34363
XLOC_000865	TSACC	chr1:156308960-156346994	4.12241	3.90493	3.07431	3.67791	3.63403	4.87051	4.61812	1.64844	1.67742	2.63067	2.48045
XLOC_000866	RHBG	chr1:156369188-156385221	0.630386	0.867385	1.05158	0.722937	1.19405	0.862469	1.14099	0.552166	0.832007	0.69205	0.718928
XLOC_000868	APOA1BP	chr1:156591765-156594299	25.3171	20.2722	25.4541	22.1706	26.5921	22.2992	24.8913	46.7171	55.6463	58.0995	48.5903
XLOC_000870	BCAN	chr1:156641947-156659532	0.716588	0.459184	0.390503	0.497216	0.554473	0.256271	0.411031	1.86437	1.21222	1.04823	0.934802
XLOC_000871	RRNAD1	chr1:156728470-156736960	3.51267	3.73695	3.93684	3.03395	3.72175	3.18164	4.12299	6.31891	5.83174	5.78597	5.37052
XLOC_000872	PRCC	chr1:156767481-156800817	38.1951	36.9297	36.073	35.9228	36.9801	33.4592	36.0833	27.7548	30.6693	31.0135	31.0023
XLOC_000874	PEAR1	chr1:156893730-156916434	0.213378	0.17971	0.17239	0.15834	0.179813	0.141947	0.175615	1.00827	0.687415	0.650232	0.523511
XLOC_000876	CYCSP52	chr1:157124666-157138591	1.44707	0.649267	1.78916	3.06338	1.55229	2.30298	0.76414	2.07781	0.654816	2.81741	2.47475
XLOC_000877	KIRREL	chr1:157993272-158100262	10.5901	11.4178	8.55613	9.00572	12.2264	11.4489	11.2839	9.06818	7.70709	6.73889	7.29344
XLOC_000878	CD1D	chr1:158179946-158186426	0.253003	0.222925	0.185225	0.270362	0.188707	0.193705	0.220629	0.826446	0.768102	1.30896	1.06633
XLOC_000888	IFI16	chr1:159009891-159055155	5.00038	5.64159	5.29577	5.31181	7.11064	5.81366	5.86583	4.15506	2.72388	2.52729	2.94767
XLOC_000889	CADM3	chr1:159171586-159203142	0.1	0.1	0.1	0.1	0.1	0.1	0.1	2.25485	1.76932	1.57937	1.96041
XLOC_000894	DUSP23	chr1:159780968-159782543	26.4002	22.5642	26.2165	21.9659	25.9669	22.3736	26.2276	0.744976	0.629424	0.609166	0.889921
XLOC_000897	LINC01133	chr1:159961223-159979086	0.517957	0.2466	0.548419	0.483562	0.514047	0.54395	0.306262	0.1	0.107764	0.101648	0.1
XLOC_000899	ATP1A2	chr1:160115729-160143584	0.1	0.120864	0.1	0.1	0.1	0.1	0.1	17.0494	12.9543	4.26637	7.34289
XLOC_000901	CASQ1	chr1:160190494-160201886	0.273222	0.140109	0.1	0.300832	0.211476	0.262109	0.273645	1.59226	1.16683	0.600669	0.450149
XLOC_000902	PEA15	chr1:160202198-160215376	10.2732	11.8009	13.9123	13.2645	13.0817	11.2393	11.7522	48.2523	58.5876	41.5079	49.1474
XLOC_000904	NCSTN	chr1:160288586-160358952	29.4306	29.7303	25.4887	29.4473	28.5331	28.1278	29.8613	26.1652	26.5259	29.0174	28.2835
XLOC_000906	VANGL2	chr1:160400573-160428678	4.6978	4.08544	2.86324	4.02775	5.73688	3.51384	4.06945	30.2339	28.3746	22.9421	28.4937
XLOC_000909	LOC101928372	chr1:160932464-160954799	15.9175	15.3665	11.7444	13.2174	12.2673	17.6568	16.3129	1.51638	1.51008	1.70955	1.82354
XLOC_000910	KLHDC9	chr1:161098360-161100348	4.73089	2.88861	3.09381	3.55448	4.13014	3.71321	4.28541	6.52	6.09211	7.94045	6.62015
XLOC_000911	NIT1	chr1:161100555-161132688	9.32866	6.85891	7.69735	7.78397	10.1331	7.98149	8.76878	13.105	17.8245	16.1523	15.7297
XLOC_000912	UFC1	chr1:161153743-161158856	76.3602	78.6362	81.0974	83.0422	70.395	90.7802	81.8079	66.8592	69.1757	75.8948	73.6234
XLOC_000913	USP21	chr1:161159463-161165726	4.52079	3.7177	4.39637	3.61658	4.30562	4.04484	4.45385	6.72619	6.69334	7.71519	7.66752
XLOC_000914	PPOX	chr1:161166390-161171220	5.70456	4.2118	4.72444	4.10688	5.88182	4.16767	5.28028	9.21167	9.47446	6.5485	7.84772
XLOC_000915	NDUFS2	chr1:161199314-161214394	55.6618	52.9351	65.2007	55.5036	51.4093	58.4955	61.754	60.4708	55.0773	57.8493	53.8077
XLOC_000916	FCER1G	chr1:161215296-161219248	1.23606	1.52428	0.862705	0.830435	1.80288	1.63487	1.54921	0.964626	0.305843	0.516024	0.656032
XLOC_000917	TOMM40L	chr1:161225938-161238210	5.50977	5.92299	5.86896	5.29337	6.5288	6.36999	6.76017	4.79132	83.2253	5.33656	5.17138
XLOC_000918	PCP4L1	chr1:161258726-161285450	1.50995	1.42239	1.26118	1.77801	1.6393	1.5841	1.51717	0.934617	1.12457	0.527156	0.485291
XLOC_000919	SDHC	chr1:161314375-161367883	86.4057	90.8217	91.6303	94.8021	67.6788	99.276	91.887	42.3799	48.5134	46.3909	41.0725
XLOC_000927	DUSP12	chr1:161749767-161757164	22.8398	21.7419	24.3607	21.1834	21.8114	21.9862	19.4287	12.6042	15.3569	12.87	14.6815
XLOC_000928	ATF6	chr1:161766243-161964070	8.32989	9.08216	9.93044	9.61084	8.38055	9.4298	8.7526	5.75312	5.04462	5.25144	5.13025
XLOC_000929	NOS1AP	chr1:162069790-162370023	0.152613	0.199792	0.190721	0.1	0.154336	0.151476	0.149378	2.07608	2.04196	2.21262	2.53485
XLOC_000932	C1orf226	chr1:162378905-162386818	0.362824	0.29653	0.468043	0.425995	0.497149	0.532749	0.308421	4.97973	5.65769	5.0709	6.18585
XLOC_000933	UHMK1	chr1:162497173-162529629	11.1489	13.4345	12.9422	14.6311	10.8571	13.2041	11.8693	7.73852	5.54706	6.62031	5.85766
XLOC_000934	UAP1	chr1:162561505-162599843	20.0617	19.4678	18.1499	18.7541	16.714	19.416	19.0965	13.3996	12.8233	12.907	11.8712
XLOC_000935	DDR2	chr1:162632437-162780457	0.363789	0.341694	0.406457	0.437837	0.559805	0.39741	0.516658	0.195516	0.23919	0.158792	0.238831
XLOC_000936	HSD17B7	chr1:162790701-162812818	4.35626	4.05144	4.64866	4.94136	4.26688	5.10219	4.71223	7.52187	7.84742	6.51064	5.02254
XLOC_000939	NUF2	chr1:163321932-163355763	5.90435	5.95608	6.10461	6.78049	6.81884	7.20781	6.36708	9.51191	8.04514	8.29264	8.02741
XLOC_000940	PBX1	chr1:164559359-164851823	20.9996	21.322	19.9947	20.8286	28.2372	22.0308	21.8334	31.6624	33.8883	30.1319	32.1968
XLOC_000942	MGST3	chr1:165630872-165656135	24.2308	21.8717	23.2842	20.1441	16.4526	25.3046	21.3677	42.2943	54.3867	52.2292	45.6828
XLOC_000945	UCK2	chr1:165827494-165911618	10.3475	9.95557	9.84254	9.49777	8.90007	9.15729	9.54458	418.717	16.9555	13.9982	556.34
XLOC_000947	POGK	chr1:166839486-166854472	9.74921	11.0726	10.3015	9.82898	10.9046	10.8233	10.858	15.0034	14.5617	15.1099	16.459
XLOC_000948	MAEL	chr1:166975581-167022212	7.68844	10.7551	8.20746	10.2153	13.5691	12.1254	13.3696	0.1268	0.150017	0.139124	0.175259
XLOC_000950	POU2F1	chr1:167220828-167427345	5.13902	6.60874	6.05087	5.90301	6.29062	6.55808	6.97943	8.50892	6.81484	6.87251	7.22979
XLOC_000952	MPZL1	chr1:167721949-167791919	19.6701	19.605	22.6533	19.5088	19.4481	18.4991	18.9585	17.8066	19.669	20.2117	17.9895
XLOC_000953	DCAF6	chr1:167916674-168075843	6.4519	6.32192	7.36701	6.83875	6.06175	5.7242	5.86383	3.09796	3.0274	3.70285	3.63635
XLOC_000955	TIPRL	chr1:168178844-168202113	29.8209	31.5127	32.3622	34.0146	29.2054	32.8729	30.6497	18.1927	16.1214	19.045	17.7637
XLOC_000956	SFT2D2	chr1:168226016-168242850	21.1003	22.0272	24.7183	23.29	23.8172	26.2389	23.6807	10.5566	11.0621	13.2083	11.9255
XLOC_000961	ATP1B1	chr1:169106708-169460669	49.3727	48.0946	45.3062	50.6059	37.3667	57.0066	55.4259	25.714	23.097	29.276	25.3879
XLOC_000962	BLZF1	chr1:169106708-169460669	2.51737	3.25735	2.70287	3.2637	2.45086	3.49603	3.01558	2.18593	2.39252	3.01876	2.58104
XLOC_000963	C1orf112	chr1:169795408-169893959	3.50812	3.42646	2.8359	3.8579	3.36621	3.68332	3.68539	5.1031	5.87718	5.3703	4.95872
XLOC_000966	GORAB	chr1:170461316-170553833	1.55804	1.68066	1.56028	1.93251	1.77172	2.08167	2.00986	2.50911	1.9883	2.55706	2.49253
XLOC_000967	PRRX1	chr1:170664171-170739400	1.18319	2.87175	2.45211	4.13211	2.68281	3.28134	2.66559	0.719439	0.437603	0.63867	0.772868
XLOC_000974	FMO4	chr1:171314182-171342084	0.100302	0.1	0.142679	0.135329	0.189596	0.172988	0.183418	0.599616	0.592632	0.727955	0.871577
XLOC_000975	PRRC2C	chr1:171485526-171593511	36.7471	44.9769	48.7958	48.3502	44.228	44.11	41.614	36.0576	34.8759	36.8458	38.4749
XLOC_000976	METTL13	chr1:171781620-171797716	29.1576	32.2476	33.5128	33.6298	34.8712	32.9788	33.1388	19.8691	21.5021	19.1694	18.4038
XLOC_000981	SUCO	chr1:172532348-172611833	11.1536	13.0713	14.4469	15.1205	11.885	13.0754	12.293	14.8488	11.405	12.3279	12.0653
XLOC_000983	PRDX6	chr1:173477346-173488807	109.18	101.523	105.238	118.304	108.832	113.65	103.705	141.297	166.368	148.659	140.985
XLOC_000985	KLHL20	chr1:173714940-173786703	3.64629	3.82557	3.82157	3.7921	3.65498	4.80463	4.56958	3.39856	3.81984	4.05673	3.9112
XLOC_000986	DARS2	chr1:173824658-173858544	14.6444	15.271	16.0704	15.4349	14.3338	17.3884	16.6627	7.75295	10.0103	10.6339	9.19502
XLOC_000987	GAS5-AS1	chr1:173863247-173867987	1.27302	1.64045	1.35726	2.15092	2.81919	2.51652	1.85118	0.356206	0.479242	0.975803	1.43579
XLOC_000988	ZBTB37	chr1:173868354-173886636	1.66161	2.08551	1.8581	1.59796	2.04218	1.81201	1.2759	1.68793	1.13275	1.54492	1.7932
XLOC_000989	RABGAP1L	chr1:174159413-174995308	8.06144	8.53701	8.87446	11.2541	8.1119	11.3798	9.42161	45.4122	45.0164	49.0506	38.6994
XLOC_000991	CACYBP	chr1:174999434-175012027	61.7526	64.0589	66.2565	72.1805	54.5152	73.0946	61.4084	34.6993	41.5826	46.5457	47.7545
XLOC_000992	TNN	chr1:175067857-175148066	0.1	0.1	0.1	0.1	0.1	0.1	0.1	0.824991	0.399282	0.204845	0.454067
XLOC_000998	RASAL2	chr1:178091507-178479513	1.50414	1.6061	1.57063	1.59525	1.88237	1.62492	1.47413	3.59566	3.42128	3.43184	3.53275
XLOC_000999	TEX35	chr1:178513076-178523500	0.362567	0.298624	0.48006	0.303004	0.429847	0.606091	0.3035	0.1	0.1	0.1	0.1
XLOC_001002	RALGPS2	chr1:178725146-178921842	5.49007	6.62109	5.62086	6.54458	6.03549	7.42207	6.25159	8.46804	7.96105	7.77759	7.48894
XLOC_001003	FAM20B	chr1:179025938-179076567	12.7255	14.4942	13.2403	14.8529	11.5093	11.618	12.6411	9.93953	9.36098	10.6347	10.5628
XLOC_001004	TOR3A	chr1:179081976-179095994	35.3956	30.3536	31.7465	30.6428	29.1266	30.6198	30.6478	11.9855	13.933	11.7367	11.2601
XLOC_001005	SOAT1	chr1:179293713-179358679	17.0695	18.4174	19.7072	21.7527	14.8213	18.5817	18.7512	2.2811	3.35736	3.33719	3.6774
XLOC_001007	TDRD5	chr1:179591612-179691273	0.411289	0.893532	0.560363	0.883834	0.637925	0.517961	0.655668	0.21496	0.266405	0.102433	0.1286
XLOC_001009	TOR1AIP1	chr1:179882041-179920077	5.07445	5.14862	5.30736	5.82329	5.45846	4.44538	5.15994	6.57827	6.95415	6.91466	6.93354
XLOC_001010	CEP350	chr1:179954772-180114880	2.36891	2.9272	2.76812	2.81666	2.34861	2.82104	2.37389	3.65588	3.03237	3.3128	3.23858
XLOC_001011	QSOX1	chr1:180154832-180200724	18.8242	19.5007	18.0197	17.4792	17.9607	17.5829	19.9733	50.8878	45.5519	37.2622	33.9028
XLOC_001012	LHX4	chr1:180230297-180275053	0.1	0.1	0.1	0.1	0.1	0.122343	0.153168	0.520476	0.488199	0.838626	0.81077
XLOC_001014	XPR1	chr1:180632009-180890279	3.6498	4.28854	4.23108	4.44595	4.36218	4.56588	4.38334	9.73992	8.75048	11.5796	11.0015
XLOC_001017	IER5	chr1:181088501-181090843	5.89189	4.99836	4.70026	3.92377	4.64996	4.76366	5.31062	9.85056	9.90002	8.02685	11.0496
XLOC_001024	NPL	chr1:182789448-182830384	1.36908	1.59596	1.47006	1.55396	1.93807	1.79626	1.83165	0.79788	1.17995	1.18943	1.02375
XLOC_001025	DHX9	chr1:182839303-182887982	94.7048	104.094	110.736	113.314	94.1497	108.536	97.1709	53.784	65.6537	67.2291	65.9696
XLOC_001026	LAMC1	chr1:183023459-183145592	42.9233	48.347	65.6029	57.0209	54.0389	48.6516	48.0446	32.5513	29.9155	38.322	33.5366
XLOC_001027	LAMC2	chr1:183186038-183245127	3.2953	3.4161	3.54561	3.44682	3.90717	3.77246	4.12509	3.72322	3.51866	4.07255	3.80199
XLOC_001028	SMG7	chr1:183472370-183554193	10.9243	12.4897	13.0211	13.3434	12.8849	12.4727	13.0535	15.0032	15.1797	15.7561	15.0059
XLOC_001029	RGL1	chr1:183636046-183928551	0.836389	0.929685	1.26782	1.42408	1.09601	1.01532	1.06123	1.89459	1.5507	1.35458	2.02428
XLOC_001030	TSEN15	chr1:184051650-184074210	21.6215	22.3311	19.0873	19.1312	15.3869	21.5695	21.8563	11.4476	11.9419	12.3516	11.3955
XLOC_001031	C1orf21	chr1:184387015-184629021	0.349539	0.433201	0.515063	0.41112	0.339413	0.439788	0.42918	2.79533	2.68893	3.08166	3.69062
XLOC_001032	RNF2	chr1:185045418-185102608	14.2216	14.4626	12.8464	16.0704	13.3724	16.5769	15.4755	13.6837	15.3596	16.1053	15.9263
XLOC_001033	SWT1	chr1:185118085-185291781	1.00151	1.17665	1.13014	1.40478	0.869539	1.14738	1.05979	1.94033	1.51951	1.98877	1.40715
XLOC_001034	HMCN1	chr1:185734550-186190953	0.1	0.1	0.1	0.1	0.1	0.1	0.1	1.85922	1.54221	2.09292	1.79161
XLOC_001036	C1orf27	chr1:186375757-186421371	2.71372	3.79214	3.67912	4.07788	3.03627	3.82247	2.74994	3.78021	3.28451	3.99396	4.15347
XLOC_001037	OCLM	chr1:186375757-186421371	0.183376	0.663657	0.351614	0.356637	0.206622	1.10846	0.108733	0.490796	0.378794	0.416495	0.609196
XLOC_001049	RGS2	chr1:192809038-192812277	4.78331	5.5882	6.93466	7.19534	8.5963	6.44056	5.08563	29.634	18.149	14.3102	11.8954
XLOC_001050	TROVE2	chr1:193012365-193091776	3.69686	5.44235	5.36098	5.77112	4.60513	5.59032	5.11218	9.15237	8.44317	9.45872	9.61342
XLOC_001051	CDC73	chr1:193121957-193254812	5.70058	6.73263	7.56427	8.0452	6.62119	7.28451	7.07898	11.6474	11.4858	11.8404	12.3659
XLOC_001061	C1orf53	chr1:197902551-197907367	2.82464	1.88049	2.11249	2.13504	3.22574	2.51868	3.04966	0.372803	0.594219	1.43144	0.782991
XLOC_001063	NEK7	chr1:198156977-198322418	3.81601	3.83306	4.11191	4.57202	3.94426	3.55051	4.20005	4.5531	2.98984	3.48385	3.5082
XLOC_001066	NR5A2	chr1:200027601-200177422	1.73525	2.11369	2.10569	2.7942	2.21258	2.41248	2.32575	0.84317	1.41856	1.5229	1.66339
XLOC_001067	LOC101929224	chr1:200644036-200694250	0.384266	0.438584	0.42437	0.938485	0.568587	0.830401	0.492482	0.647556	0.619067	0.631032	0.708666
XLOC_001068	CAMSAP2	chr1:200739557-200860707	5.67475	6.30483	6.68044	6.99158	5.88157	5.67052	5.14127	5.65203	4.61375	5.20519	5.71905
XLOC_001070	C1orf106	chr1:200891498-200915736	16.6964	15.9053	20.6958	16.4544	15.6279	15.7372	16.7386	11.4627	11.898	9.11405	9.37917
XLOC_001073	RPS10P7	chr1:201519903-201520592	3.81652	4.54171	3.9591	3.54521	3.26157	4.63101	4.66241	2.56247	1.85596	1.2711	1.77283
XLOC_001074	NAV1	chr1:201648321-201884294	3.27896	3.39205	3.84863	2.71548	3.41004	2.96008	2.96269	4.9437	4.69756	3.62417	4.83881
XLOC_001077	IPO9	chr1:201648321-201884294	10.0767	10.1573	10.2619	10.26	10.5692	11.3151	10.6781	11.2192	12.8932	12.8558	12.1621
XLOC_001079	SHISA4	chr1:201888668-201892587	2.6566	2.70418	2.71393	2.41984	2.56591	2.55676	2.86858	4.39807	4.48847	3.50815	3.66506
XLOC_001080	TIMM17A	chr1:201955490-201970661	71.5545	72.1235	80.6954	84.7231	61.1128	75.7469	73.2062	27.157	33.0388	32.9519	32.1893
XLOC_001081	RNPEP	chr1:201982637-202006147	25.0501	24.2683	30.2308	24.2935	25.8582	23.1136	26.9033	14.4759	15.9369	12.8947	14.1231
XLOC_001083	ELF3	chr1:202010561-202017187	45.6908	45.981	55.6949	50.641	51.3776	51.0402	52.9711	9.07562	6.99645	7.08271	8.55403
XLOC_001084	GPR37L1	chr1:202122900-202129506	0.419378	0.423149	0.373816	0.415089	0.369504	0.535718	0.596327	0.344484	0.19951	0.197063	0.314083
XLOC_001086	LGR6	chr1:202193989-202319761	3.20013	2.88479	2.25186	2.03628	1.92776	2.54055	2.80561	0.893813	1.08811	0.924679	0.982801
XLOC_001087	PPP1R12B	chr1:202348701-202588569	2.35452	3.25011	2.38601	2.6484	2.50635	4.22624	4.06546	2.58363	1.82247	1.77898	2.20206
XLOC_001088	PCAT6	chr1:202810945-202811913	3.85484	2.6764	3.50985	3.24466	2.75242	2.62027	3.25114	20.4052	16.6919	15.8654	16.8835
XLOC_001090	LOC148709	chr1:202861753-202875241	1.30174	1.18641	1.70081	1.6668	1.79086	1.25779	1.49385	1.35368	1.75128	0.955269	0.982801
XLOC_001091	TMEM183A	chr1:203007405-203024069	20.034	19.576	21.0222	20.888	18.1655	19.9343	18.3846	13.9425	17.0973	16.4185	15.7781
XLOC_001092	PPFIA4	chr1:203026520-203078736	0.329907	0.504533	0.403686	0.240166	0.442837	0.613123	0.667232	9.14249	5.52433	5.24404	5.77415
XLOC_001093	ADORA1	chr1:203127707-203167405	0.737886	1.15806	1.22278	0.937542	1.15862	1.00736	1.10514	1.75972	1.9124	2.34202	2.15371
XLOC_001095	BTG2	chr1:203305535-203309601	11.0371	13.1295	17.9688	18.7185	17.3715	13.8376	16.678	39.0453	37.7031	33.5462	36.9295
XLOC_001096	PRELP	chr1:203475754-203491351	0.811912	0.908275	0.692505	0.676186	0.838793	0.944716	0.802263	1.92155	1.50546	1.33199	1.12194
XLOC_001097	OPTC	chr1:203494142-203508949	0.1	0.1	0.242868	0.1	0.1	0.1	0.1	0.418063	0.52757	0.312266	0.371911
XLOC_001098	ATP2B4	chr1:203626786-203744081	11.6908	14.6609	14.2154	13.3847	11.7707	13.5426	13.6201	14.1228	11.8598	12.2984	13.4654
XLOC_001100	LINC00260	chr1:203626786-203744081	0.322233	0.689277	0.284558	0.505993	1.00656	0.947578	0.395587	0.400841	0.43436	0.391936	0.440939
XLOC_001102	ZC3H11A	chr1:203795622-203854128	15.5907	17.2427	17.4618	18.6197	14.4367	18.2544	15.8889	13.7243	12.489	13.297	14.2399
XLOC_001103	ZBED6	chr1:203795622-203854128	2.40601	2.86844	2.7504	3.01178	2.59729	3.43698	2.76566	3.19616	2.21118	2.99111	2.92069
XLOC_001104	SNRPE	chr1:203861584-203871152	160.871	164.335	151.204	191.17	157.085	214.028	167.248	122.98	127.609	135.256	120.555
XLOC_001105	SOX13	chr1:204073117-204127743	14.7511	13.9238	14.1355	10.632	12.2842	11.9697	13.5305	21.6763	21.6263	18.7379	22.261
XLOC_001107	MDM4	chr1:204516378-204558120	8.7801	11.1594	9.77792	10.7518	9.12216	11.8852	10.8339	6.78537	5.78439	5.90728	6.91321
XLOC_001108	NFASC	chr1:204828653-205022822	0.204929	0.127751	0.1	0.1	0.144656	0.189367	0.115019	1.72287	1.69107	2.17428	2.24094
XLOC_001110	TMCC2	chr1:205227909-205273343	1.50047	1.31271	1.2294	1.23222	1.23656	1.20609	1.38812	4.4524	3.72912	3.78034	4.39912
XLOC_001112	CDK18	chr1:205504555-205532793	2.74332	2.06716	2.27043	2.24565	3.05196	2.35009	2.66949	17.8112	16.7257	13.6522	14.1844
XLOC_001114	LOC284581	chr1:205862078-205896087	1.41592	1.35731	1.0808	1.24328	1.33138	1.58947	1.14138	8.75733	8.95532	8.06283	6.72398
XLOC_001117	C1orf186	chr1:206052722-206102459	0.521384	0.434093	0.37537	0.740488	0.33322	0.66898	0.420932	0.1	0.1	0.1	0.1
XLOC_001118	SRGAP2	chr1:206205428-206464443	1.93668	2.00351	2.3978	1.736	2.16459	1.96685	2.04257	5.19868	4.8742	4.61848	5.20552
XLOC_001119	IKBKE	chr1:206470242-206496890	0.1	0.110459	0.148615	0.1	0.221393	0.111889	0.1	2.32834	2.37939	1.66784	1.60153
XLOC_001122	DYRK3	chr1:206635535-206649197	0.1	0.252467	0.130251	0.1	0.195638	0.279006	0.1	2.49815	2.73424	2.54592	2.96318
XLOC_001123	MAPKAPK2	chr1:206685019-206734285	15.3037	13.6161	13.5631	12.2341	11.973	13.6239	12.9559	22.4448	24.3312	20.0047	23.0466
XLOC_001127	PFKFB2	chr1:207053274-207081023	4.07333	4.41288	3.92919	4.20665	2.8497	4.34601	4.45698	3.52129	3.30773	3.48116	3.56097
XLOC_001130	CD55	chr1:207321471-207360966	26.5978	25.1542	32.7513	25.5983	18.3289	26.5876	28.552	8.5868	8.09889	6.66696	6.23486
XLOC_001131	CR2	chr1:207454299-207489895	0.1	0.235611	0.177688	0.199415	0.285583	0.192345	0.246732	1.40771	1.33979	1.40125	1.41443
XLOC_001133	CR1L	chr1:207645112-207723691	14.834	14.3462	13.1208	15.3207	17.9076	12.1424	12.3989	0.196049	0.1	0.13886	0.1
XLOC_001134	CD46	chr1:207752037-207795516	20.4158	22.347	20.4837	24.1203	20.93	12.8647	14.4449	23.5483	20.9906	15.8677	19.5582
XLOC_001137	CAMK1G	chr1:209583699-209613939	0.1	0.1	0.1	0.1	0.1	0.1	0.1	0.525791	0.365349	0.370851	0.608127
XLOC_001141	DIEXF	chr1:209827966-209857565	3.23049	4.33809	3.80457	4.12023	3.58226	3.95791	4.55837	1.87455	1.96607	1.96452	1.72198
XLOC_001142	SYT14	chr1:209938173-210164288	0.801933	0.983349	0.660697	0.787502	1.08932	0.953812	0.836399	1.01929	1.17063	1.29821	1.08031
XLOC_001143	SERTAD4	chr1:210231458-210243095	0.102233	0.18211	0.1	0.1	0.153792	0.133155	0.194947	2.0193	2.82032	3.62391	3.1258
XLOC_001144	HHAT	chr1:210328251-210676296	0.127221	0.165743	0.173723	0.134597	0.174188	0.120283	0.249017	0.737143	0.809379	0.968261	1.04891
XLOC_001145	RCOR3	chr1:211259365-211316383	6.05708	7.16621	7.72962	7.10176	7.24399	8.0925	7.10343	4.97151	4.61838	7.3442	7.69995
XLOC_001146	TRAF5	chr1:211326614-211374944	0.133575	0.200598	0.192355	0.201573	0.265447	0.256002	0.23446	6.71778	5.83801	7.02452	7.24432
XLOC_001147	LINC00467	chr1:211382754-211432535	3.2287	4.32439	2.9825	3.92186	2.30882	4.27692	3.92702	4.44715	4.95626	12.5657	8.13437
XLOC_001149	DTL	chr1:211940398-212105006	16.2624	19.6309	17.0798	18.2408	14.6714	18.9745	17.9473	13.6503	15.5517	16.2996	15.1045
XLOC_001151	PPP2R5A	chr1:212285536-212361863	9.3504	10.0064	10.8468	12.7152	9.86188	10.3846	10.1281	10.9832	9.76537	12.9036	9.78732
XLOC_001153	NENF	chr1:212432886-212446379	9.41235	8.2768	8.04734	7.97245	7.66675	8.49167	7.99063	9.09863	10.3472	16.4619	15.4094
XLOC_001155	ATF3	chr1:212565333-212620777	15.9043	14.615	15.74	15.5388	13.5855	14.3347	16.411	39.3259	33.5946	39.0756	41.1726
XLOC_001157	TATDN3	chr1:212791827-212816825	7.90606	9.43286	8.87378	8.82298	7.90789	9.52591	8.70699	5.72702	4.9897	5.78292	5.41724
XLOC_001158	FLVCR1	chr1:212858254-212899363	13.5963	12.6544	11.7263	12.5425	12.2322	13.6502	13.0299	8.67914	9.20337	10.0958	8.73162
XLOC_001159	VASH2	chr1:212950519-212991585	10.2404	10.7203	8.59071	10.7208	13.7031	9.57013	10.1755	34.0015	30.3518	37.1328	30.7583
XLOC_001160	RPS6KC1	chr1:213051232-213273465	5.23234	4.98381	5.65422	5.59456	4.61172	6.2528	5.24596	5.23183	6.49021	6.76991	6.51612
XLOC_001162	PROX1	chr1:213987934-214041504	0.1	0.1	0.1	0.1	0.1	0.1	0.1	0.975768	0.6161	0.38855	0.619847
XLOC_001163	SMYD2	chr1:214281221-214337134	6.54985	6.97671	8.66704	8.08802	7.29254	8.34277	7.80465	4.91336	7.08634	7.70831	5.64584
XLOC_001164	CENPF	chr1:214603188-214664571	10.3253	14.5283	14.1795	15.4546	12.6796	15.8125	12.1036	17.5541	14.9546	14.5222	16.2804
XLOC_001166	KCTD3	chr1:215567391-215621808	12.0998	14.3094	14.0746	13.7971	12.865	14.1166	12.9255	13.5963	13.9627	14.2536	14.3603
XLOC_001171	RRP15	chr1:218285286-218337983	4.93062	6.30781	5.62692	6.71217	5.62922	6.2526	5.85159	3.61857	4.38852	4.55232	4.27941
XLOC_001172	TGFB2	chr1:218344195-219173788	0.1	0.1	0.1	0.1	0.144863	0.1	0.1	0.467941	0.225231	0.510553	0.879748
XLOC_001174	LYPLAL1	chr1:219173830-219212865	7.47232	7.74492	6.86756	9.98195	7.96543	9.02933	7.9576	8.50019	9.28173	10.8888	9.87713
XLOC_001175	IARS2	chr1:220094112-220148041	38.0922	40.5446	45.241	41.5712	37.7849	42.4539	42.2304	34.1265	36.1766	40.0158	36.2547
XLOC_001176	MARK1	chr1:220528182-220664457	1.97918	1.8088	1.75406	2.36276	2.17575	2.29156	1.48566	4.10078	3.93492	3.92496	3.55081
XLOC_001177	C1orf115	chr1:220690285-220699157	4.20567	4.18088	6.37305	4.99014	4.68535	4.28973	4.66548	8.07774	6.5413	7.69216	8.47662
XLOC_001178	MARC2	chr1:220748333-220784254	0.444241	0.34097	0.929242	0.515864	0.561683	0.188639	0.224099	2.17954	2.13935	1.83981	1.24806
XLOC_001179	MARC1	chr1:220786696-220814399	5.82339	5.15822	5.41295	4.47056	5.4667	5.14728	4.81395	5.72713	6.90743	6.01977	5.49573
XLOC_001182	TAF1A-AS1	chr1:222557901-222592633	0.671977	1.28083	0.806235	0.856376	0.76537	1.58765	0.968805	0.992383	1.36528	1.50243	1.3779
XLOC_001183	MIA3	chr1:222618101-222668012	9.23067	10.0192	9.15629	9.30204	8.67168	9.58714	9.33642	9.28611	8.35618	8.76911	9.39647
XLOC_001184	BROX	chr1:222712552-222735196	6.74605	7.93246	7.68692	9.49677	6.98161	7.73392	7.96236	8.23199	8.50251	8.65336	8.09401
XLOC_001186	DISP1	chr1:222815088-223005995	0.146545	0.140369	0.270493	0.300244	0.221687	0.155632	0.189568	1.46158	1.48111	1.53706	2.14982
XLOC_001188	CAPN2	chr1:223701592-223776018	6.0903	6.49549	9.0794	7.34845	7.41804	5.99815	7.09818	23.0542	16.5238	19.2522	19.9112
XLOC_001189	FBXO28	chr1:224114086-224162047	12.2022	14.5322	13.6135	16.5273	13.8545	14.2641	13.6586	9.49311	10.1771	9.68993	9.25975
XLOC_001190	DEGS1	chr1:224183207-224193440	83.8583	82.8581	77.4521	88.3878	66.8707	74.4296	77.2909	26.712	30.0287	29.2448	25.5183
XLOC_001192	CNIH4	chr1:224356810-224379451	215.966	184.429	187.369	211.246	208.889	200.273	184.987	110.918	101.311	88.5683	87.9734
XLOC_001193	CNIH3	chr1:224616476-224740547	0.1	0.1	0.1	0.1	0.193917	0.1	0.1	2.60599	1.68537	2.00134	1.21041
XLOC_001194	DNAH14	chr1:224929653-225399294	5.63208	6.03996	5.82165	5.17002	5.61718	6.4475	6.06288	8.65395	8.50726	9.82121	9.88314
XLOC_001195	SRP9	chr1:225777812-225790466	142.209	150.019	139.874	176.425	145.269	155.076	135.036	202.81	228.823	212.483	202.041
XLOC_001196	EPHX1	chr1:225810073-225882720	15.4366	15.0704	14.244	13.069	17.417	13.4769	14.8861	23.6328	29.5238	23.2214	22.105
XLOC_001197	H3F3A	chr1:226062706-226072002	59.0635	62.4856	57.3995	67.9098	54.9066	71.6488	61.2729	79.7454	96.6808	81.5375	84.1141
XLOC_001198	MIXL1	chr1:226223617-226227055	2.78902	3.39248	3.25909	3.08513	2.54493	2.96341	3.3575	6.45131	11.3274	11.277	7.29006
XLOC_001200	PSEN2	chr1:226870571-226896103	13.3504	9.77618	9.81272	8.22989	8.78185	9.21106	7.80807	4.86882	6.90953	5.72174	6.14117
XLOC_001201	ADCK3	chr1:226940236-226987545	9.97968	10.544	12.9737	10.3585	10.0196	10.1796	11.9859	15.2292	12.1093	10.5287	10.1608
XLOC_001202	ZNF678	chr1:227563518-227677443	3.57161	4.63841	3.4123	3.87292	3.01301	4.1592	3.69766	6.47537	5.53557	6.63869	7.20017
XLOC_001203	LOC100130093	chr1:227728538-227781231	0.477261	0.565262	0.397957	0.430167	0.831346	0.442592	0.501315	1.09462	1.17986	0.62714	0.534673
XLOC_001204	SNAP47	chr1:227728538-227781231	14.6531	14.6835	15.7775	13.7962	14.4672	14.4757	14.7924	11.144	12.1589	11.6977	13.0416
XLOC_001206	WNT3A	chr1:228007021-228061271	1.68515	1.46387	1.503	0.855348	0.911825	1.16612	1.19917	0.681106	1.5311	0.572725	0.570919
XLOC_001207	ARF1	chr1:228082659-228099212	225.874	211.12	222.075	207.445	203.85	204.51	208.329	155.896	154.505	144.734	140.065
XLOC_001209	GUK1	chr1:228140083-228148954	109.182	93.6974	108.792	100.294	113.157	98.6364	105.089	68.6122	68.2079	72.8575	71.6602
XLOC_001211	IBA57	chr1:228165807-228182257	3.53056	4.27003	4.12842	4.48942	3.69187	4.57536	3.97762	3.3465	3.02991	2.87505	3.40545
XLOC_001212	OBSCN	chr1:228203505-228378874	0.855303	0.734232	0.652036	0.568859	0.960423	0.604101	0.75504	3.36998	2.63842	3.4476	4.21514
XLOC_001213	HIST3H2BB	chr1:228458106-228458558	2.16543	1.67793	1.99875	2.97268	2.6715	2.19704	2.73798	0.58004	1.57336	1.80334	1.65341
XLOC_001215	RNF187	chr1:228487366-228496188	66.3241	54.5057	52.7272	51.5118	53.8226	52.9524	57.0256	21.5059	28.852	24.259	22.8808
XLOC_001216	RHOU	chr1:228644646-228746669	13.2426	13.0392	19.8816	15.2754	13.1471	10.8303	13.4075	7.87741	6.9692	5.86583	6.62153
XLOC_001217	RAB4A	chr1:229271061-229305893	6.22468	6.36826	5.85519	6.70587	6.31518	6.91671	6.1417	10.9992	10.8119	12.4813	10.9699
XLOC_001219	URB2	chr1:229626233-229660199	6.81009	7.85464	7.85721	7.91949	7.59979	7.30464	7.71238	4.35864	6.55411	6.00976	5.34219
XLOC_001220	GALNT2	chr1:230057788-230282130	15.7706	15.4042	15.652	14.8798	12.7994	14.8561	16.1058	41.1226	35.2376	28.8717	31.9378
XLOC_001221	COG2	chr1:230642455-230693985	7.97253	8.75443	9.05023	9.39951	8.90373	8.38426	7.74546	6.72449	8.31601	8.21954	7.42839
XLOC_001224	ARV1	chr1:230979076-231000733	4.64737	5.18429	5.82989	5.36316	4.12383	6.1499	5.0822	7.47045	8.07287	9.92465	7.18022
XLOC_001226	GNPAT	chr1:231223762-231277973	5.88596	5.8374	5.87915	5.16906	4.97826	6.46509	5.4639	13.1955	14.5478	19.0696	17.9446
XLOC_001227	SPRTN	chr1:231337935-231355027	3.79941	3.98386	3.67554	4.54199	3.6926	3.72647	4.08358	3.07577	3.90113	3.77589	3.98881
XLOC_001228	DISC1	chr1:231528652-232041273	17.4557	20.6032	19.4185	23.9982	19.5205	23.7871	21.5949	16.532	17.2907	18.0625	15.4986
XLOC_001231	NTPCR	chr1:232950623-232978473	23.4679	24.7632	27.4091	26.4952	29.3102	27.0542	23.3429	44.2525	41.5103	38.972	36.4461
XLOC_001232	KIAA1804	chr1:233327767-233385148	0.711641	0.725291	0.733491	0.569133	0.89522	0.631389	0.640181	3.93754	3.66043	3.7208	3.46041
XLOC_001233	KCNK1	chr1:233614003-233672512	2.12718	2.11224	1.91378	2.28193	2.31507	1.48027	1.80812	7.00179	5.90228	4.24022	4.11207
XLOC_001235	SLC35F3	chr1:233904711-234324518	0.1	0.1	0.1	0.1	0.1	0.1	0.1	1.87206	1.50442	1.25374	1.24067
XLOC_001237	COA6	chr1:234372806-234384049	27.3861	29.3524	35.0495	34.13	27.7346	34.149	27.9796	20.2331	23.0519	24.4567	24.5203
XLOC_001241	GGPS1	chr1:235328437-235344529	5.97251	7.37093	6.31229	6.85773	6.32486	7.09317	7.55947	12.7489	14.1959	13.66	12.561
XLOC_001242	TBCE	chr1:235367359-235504481	15.819	16.993	17.245	17.2982	15.5693	18.1579	16.1575	9.60407	11.4639	10.7462	10.7178
XLOC_001244	GPR137B	chr1:236142531-236208909	2.46765	2.03102	2.64156	2.80943	2.0905	2.27793	1.84741	3.39317	1.804	1.80692	2.43844
XLOC_001245	EDARADD	chr1:236394379-236484708	1.44103	1.69527	0.985504	1.38872	1.21051	1.30631	1.22341	1.61263	1.90334	1.47606	0.85508
XLOC_001246	LGALS8	chr1:236518213-236604541	1.42738	1.35885	1.33363	1.21338	1.50492	1.69401	1.5429	1.07108	0.854709	0.73693	0.700711
XLOC_001248	MTR	chr1:236795280-236903981	5.95351	7.65323	6.22326	6.79977	6.83725	7.26875	7.32778	6.33566	5.17358	5.44996	5.55938
XLOC_001249	RYR2	chr1:237042401-237833988	0.1	0.1	0.1	0.1	0.107791	0.1	0.1	0.738273	0.457885	0.589004	0.563389
XLOC_001252	CHRM3	chr1:239629072-239909417	6.93032	8.01423	6.22085	7.07988	9.89559	8.93296	8.38654	7.11957	5.42799	3.56142	3.99329
XLOC_001254	FMN2	chr1:240091884-240475189	0.152551	0.167628	0.133986	0.205911	0.2289	0.150264	0.206315	0.437664	0.39708	0.966627	0.826921
XLOC_001258	EXO1	chr1:241848190-241889939	13.0454	14.2363	15.55	15.756	13.4165	15.4334	14.8558	5.73248	7.97664	8.46814	7.38985
XLOC_001260	SDCCAG8	chr1:243256004-243843584	3.71624	3.70187	3.63093	3.16852	3.39128	3.99741	3.46262	3.25518	2.87546	2.68214	2.31133
XLOC_001263	ZBTB18	chr1:244048938-244057478	6.55597	6.45328	5.93248	6.90004	6.71325	6.23019	5.89704	6.54642	4.9701	4.42697	4.94577
XLOC_001266	DESI2	chr1:244653047-244709034	37.13	42.4323	36.203	31.2428	31.9928	42.5968	40.2568	29.7157	31.6077	30.4947	27.7372
XLOC_001267	COX20	chr1:244835336-244846941	3.61143	4.24336	4.32573	5.44672	4.35585	4.71454	4.02152	4.69717	4.92137	5.32264	5.04027
XLOC_001268	EFCAB2	chr1:244965203-245125228	3.81845	3.95274	3.5401	4.51927	4.42907	5.20755	5.12361	3.23575	3.05245	5.09954	5.04775
XLOC_001269	KIF26B	chr1:245154984-245703126	0.182418	0.2125	0.219639	0.275748	0.317458	0.189727	0.254919	0.453897	0.48482	0.626806	0.56468
XLOC_001270	CNST	chr1:246566336-246668582	4.47693	5.21221	4.74525	4.51361	4.20435	4.86074	4.95284	3.91638	3.84758	3.97785	3.55795
XLOC_001271	SCCPDH	chr1:246724075-246768138	7.3643	6.26863	5.74179	5.90566	5.7528	6.43278	6.60412	11.0956	12.734	15.0281	13.1202
XLOC_001279	TRIM58	chr1:247857198-247880136	4.10723	4.10368	3.67046	3.55108	3.80067	3.50499	3.93466	0.230726	0.270829	0.254961	0.366117
XLOC_001280	OR2W3	chr1:247895586-247896531	0.5635	0.885332	0.898527	0.434614	0.447179	0.216302	0.732195	0.1	0.1	0.1	0.1
XLOC_001304	ZNF672	chr1:248838177-248849517	5.06165	5.16982	5.18625	4.73806	5.56109	4.41262	5.43489	8.3655	10.1753	10.942	11.2183
XLOC_001305	PGBD2	chr1:248906242-248919146	2.30299	2.5678	2.18787	2.20783	1.69988	3.01953	2.63431	1.70649	2.0506	2.19668	2.18914
XLOC_001309	LOC729737	chr1:134772-140566	1.84912	1.5692	1.88418	1.81238	2.23597	1.54661	1.88125	2.72353	2.38859	2.49698	2.99519
XLOC_001318	LOC100288069	chr1:764864-778688	3.36476	4.39783	5.27686	4.22042	4.59378	4.179	3.89071	2.99031	3.23937	3.54835	5.25791
XLOC_001319	LINC00115	chr1:826205-827522	1.29033	1.02657	1.39139	1.06445	1.48601	1.40308	0.863402	1.01213	1.35054	1.02041	0.867275
XLOC_001320	FAM41C	chr1:868070-876802	0.248697	0.483011	0.545587	0.334501	0.243101	0.784095	0.25857	0.242216	0.393662	0.16921	0.35388
XLOC_001322	NOC2L	chr1:925740-959299	122.256	112.071	123.65	105.569	114.298	109.758	113.798	39.6502	42.1549	43.9796	41.5497
XLOC_001324	HES4	chr1:998961-1000172	22.7391	13.1277	14.5847	12.4845	13.1419	12.9401	14.4648	5.82301	5.65085	4.63447	9.90504
XLOC_001326	C1orf159	chr1:1081817-1116356	4.67726	3.73984	4.63191	3.87684	3.97367	3.81385	3.93342	3.18222	3.60398	3.63702	4.04593
XLOC_001327	TNFRSF18	chr1:1203507-1206709	0.1	0.1	0.1	0.1	0.1	0.184878	0.117419	0.780309	0.742682	0.379175	0.548836
XLOC_001329	SDF4	chr1:1216907-1232067	41.1784	36.0666	35.7668	33.0791	36.7907	34.8885	34.978	32.9685	34.4796	34.51	35.0255
XLOC_001330	FAM132A	chr1:1242445-1246722	0.896879	0.765533	0.846741	0.567533	0.7635	0.730186	0.932019	1.33172	0.588172	0.400335	0.897755
XLOC_001331	UBE2J2	chr1:1253911-1273854	32.464	30.2533	30.9977	30.0844	31.1234	27.6849	30.2014	17.3104	19.2909	18.1244	19.5875
XLOC_001332	ACAP3	chr1:1292383-1307889	6.15209	4.83724	5.3374	4.743	5.67464	3.78258	3.9155	3.8539	4.22688	3.64186	4.72275
XLOC_001334	CPSF3L	chr1:1308613-1324687	42.9307	37.2656	39.5493	34.4715	42.7128	34.9997	36.7095	27.9108	29.4733	25.8726	27.4061
XLOC_001336	DVL1	chr1:1335277-1349112	32.0995	26.2437	28.1083	24.6021	26.8553	23.3015	25.8594	20.1531	19.7604	17.896	18.9617
XLOC_001338	MXRA8	chr1:1352688-1363541	5.23848	3.52368	7.58184	3.21371	3.87695	2.62731	2.92932	11.0363	9.89433	4.98272	7.48639
XLOC_001339	AURKAIP1	chr1:1373729-1375438	184.451	162.404	177.765	156.616	155.145	154.91	153.764	73.6621	95.0762	84.267	85.3004
XLOC_001340	CCNL2	chr1:1385710-1399338	34.9884	30.7494	37.7652	34.8271	35.6769	31.5559	32.7719	25.4894	25.2156	23.4508	34.3902
XLOC_001341	MRPL20	chr1:1399529-1407313	218.47	200.9	218.591	216.28	186.921	236.355	206.989	79.4987	101.765	102.191	96.7043
XLOC_001342	ANKRD65	chr1:1418419-1421444	0.443192	0.428074	0.231067	0.418591	0.320163	0.560317	0.380626	0.76377	0.720923	0.507697	0.897243
XLOC_001343	LOC102724312	chr1:1430156-1434573	0.247275	0.1	0.1	0.10523	0.1	0.167948	0.151664	1.22576	0.88602	0.539411	0.659082
XLOC_001344	TMEM240	chr1:1534777-1540360	0.34351	0.600625	0.41706	0.550403	0.613148	0.608234	0.931562	6.15648	5.04798	5.65279	5.21306
XLOC_001345	SSU72	chr1:1541672-1574882	98.625	85.8915	94.7122	77.4849	85.9134	81.6758	80.6177	35.8912	41.9868	51.3666	46.632
XLOC_001346	C1orf233	chr1:1598007-1600096	34.1914	27.6481	24.6621	23.5302	20.467	26.4262	28.6077	12.2272	11.6257	11.9221	12.1756
XLOC_001347	CDK11B	chr1:1635225-1659097	10.038	8.92815	10.9755	9.65475	9.5131	8.61751	9.18982	7.72497	7.39857	7.31509	8.10562
XLOC_001348	SLC35E2B	chr1:1661477-1692804	5.11528	4.74722	4.53281	5.13142	4.74016	5.18011	5.28406	6.37169	6.94194	5.98134	6.35969
XLOC_001349	CDK11A	chr1:1702730-1724352	4.28658	3.67541	4.81263	4.52039	4.13602	4.09809	3.6767	2.8709	3.06837	3.36838	4.04837
XLOC_001350	SLC35E2	chr1:1724837-1745999	0.992918	1.03829	0.658516	1.14557	0.786747	0.955794	0.803303	1.90386	1.52301	1.28921	1.5272
XLOC_001351	NADK	chr1:1751231-1780069	29.7948	26.9303	24.9111	23.8375	29.2471	25.0243	25.8526	16.9983	17.3642	16.7992	15.5174
XLOC_001352	GNB1	chr1:1785284-1891117	117.92	109.418	113.213	114.724	122.695	104.551	107.328	104.153	106.009	99.1508	101.258
XLOC_001353	TMEM52	chr1:1917589-1919301	12.4113	10.9108	9.86968	11.2875	12.2089	8.14978	10.8377	4.82099	6.70942	4.54485	5.45909
XLOC_001355	FAAP20	chr1:2050469-2212720	34.3152	27.486	27.9721	24.3495	28.6869	25.5496	26.909	41.5887	52.1367	55.8209	56.7279
XLOC_001356	MORN1	chr1:2321252-2391751	1.91358	2.1192	2.22687	1.71242	3.07815	1.99957	1.863	3.38253	4.36123	4.89535	5.58039
XLOC_001357	LOC100129534	chr1:2321252-2391751	0.297068	0.37699	0.333954	0.395483	0.628761	0.445183	0.494375	0.567471	0.824379	0.628996	0.802711
XLOC_001358	PEX10	chr1:2391774-2412571	13.1885	10.9549	12.372	11.1894	12.2567	11.8033	13.92	10.5994	12.7849	13.0274	12.2579
XLOC_001359	PANK4	chr1:2508530-2526628	6.46463	5.81397	6.33254	5.33453	5.93981	5.06427	6.14838	9.41122	6.32191	6.2069	6.55515
XLOC_001362	MMEL1	chr1:2586459-2633042	0.936613	0.625364	0.545228	0.630583	1.13185	0.608016	0.694117	2.60253	3.02142	1.99537	2.09318
XLOC_001365	MEGF6	chr1:3487941-3611495	0.879366	0.83109	0.840295	0.606464	1.05739	0.792229	0.909206	5.17347	4.54782	4.1607	5.48708
XLOC_001367	WRAP73	chr1:3630766-3650107	14.818	12.519	13.173	10.7387	12.0425	12.1323	12.8186	9.21183	10.4701	10.6185	11.8348
XLOC_001368	TP73-AS1	chr1:3652564-3747373	5.0181	4.72913	5.37333	4.60436	6.26782	4.389	5.27095	7.03512	8.4947	6.72335	7.60148
XLOC_001369	LRRC47	chr1:3780219-3796504	63.0492	56.9034	51.9304	51.4079	56.6565	57.2034	58.5878	34.321	34.0493	31.2104	30.792
XLOC_001370	CEP104	chr1:3812080-3857233	4.84015	4.71398	5.03953	4.95077	5.18269	5.18233	5.02647	3.48435	4.23058	4.46779	4.4057
XLOC_001371	C1orf174	chr1:3889132-3900293	16.9208	18.7157	19.029	18.4891	18.8652	17.2448	18.4709	11.3378	11.7361	11.41	11.398
XLOC_001373	NPHP4	chr1:5862807-6101193	3.6433	3.03295	2.83846	2.80589	3.0015	3.25205	3.30096	2.31398	2.89644	2.25618	2.45362
XLOC_001374	CHD5	chr1:6101786-6180134	0.148898	0.114521	0.175169	0.147216	0.170333	0.14003	0.113055	0.355291	0.310147	0.414351	0.557664
XLOC_001375	RPL22	chr1:6185019-6199619	577.914	568.507	587.914	642.034	529.76	671.737	588.756	467.122	490.918	429.705	416.732
XLOC_001376	LOC102724450	chr1:6204839-6205780	1.17959	1.11252	0.326263	0.325101	0.851791	1.77998	0.836391	0.939032	0.806082	0.827752	0.791576
XLOC_001377	ICMT	chr1:6206128-6235984	42.2949	45.18	45.8982	45.7785	40.9611	44.5911	44.173	27.076	34.9457	34.7622	33.7832
XLOC_001378	GPR153	chr1:6247345-6260975	18.798	15.2922	12.4981	11.8424	15.7483	12.9108	15.644	6.78136	6.84926	5.66787	8.109
XLOC_001379	ACOT7	chr1:6264271-6393766	76.0025	64.5448	66.1774	61.1019	66.9031	60.1117	61.6805	55.9162	59.0716	51.2258	48.5321
XLOC_001380	HES2	chr1:6415233-6419919	6.28382	5.50721	4.83891	6.27772	6.17714	4.64003	5.30048	1.19868	1.72679	1.26942	2.34723
XLOC_001382	PLEKHG5	chr1:6461153-6520061	14.4564	9.43995	9.24085	8.8874	10.6819	8.95998	10.8252	17.8626	14.0229	10.2955	13.3313
XLOC_001383	NOL9	chr1:6521346-6554598	9.75313	11.2601	12.0643	12.171	11.9853	10.6727	11.2377	4.98196	5.94636	5.99726	6.55261
XLOC_001384	KLHL21	chr1:6590723-6602898	9.05545	8.16058	8.19611	8.50838	7.44203	6.32965	8.33766	7.92697	7.91297	5.80654	7.08853
XLOC_001385	DNAJC11	chr1:6624864-6701906	49.2835	51.7647	53.1659	50.6399	47.148	51.7031	50.8561	21.5824	26.042	24.6955	25.3594
XLOC_001388	ERRFI1	chr1:8011718-8026333	20.5231	22.4299	27.9653	27.6185	23.726	22.6959	18.2473	19.0597	15.5061	22.2689	19.7648
XLOC_001389	RERE	chr1:8352403-8817640	10.6628	10.6228	10.6019	9.06425	12.6949	10.4843	11.051	16.648	14.3642	15.2819	16.1049
XLOC_001390	ENO1	chr1:8860999-8879884	1099.83	1251.89	1386.97	1243.24	1428.68	1213.33	1339.13	1510.64	1556.02	1329.71	1374.1
XLOC_001393	SLC2A5	chr1:9036945-9069828	0.747978	0.633561	0.626202	0.505652	0.770223	1.1812	1.04477	0.1	0.1	0.1	0.1
XLOC_001394	GPR157	chr1:9104416-9129170	0.986946	0.921948	1.06914	0.735651	1.33636	0.781077	1.3369	1.84079	1.8187	1.65144	1.60328
XLOC_001398	PIK3CD-AS2	chr1:9651731-9824526	5.24606	4.74665	4.54773	4.92645	5.57133	4.88431	4.03962	9.80419	12.289	9.69416	10.8218
XLOC_001399	CLSTN1	chr1:9651731-9824526	25.3159	23.4225	24.9577	22.2207	21.2287	22.9051	24.3244	42.4114	33.9187	34.5766	36.7144
XLOC_001400	CTNNBIP1	chr1:9848275-9910258	3.50979	3.10751	2.87152	3.44385	3.08984	2.96719	3.61034	16.1498	14.3133	15.5809	16.7139
XLOC_001401	LZIC	chr1:9929717-9942768	9.77858	11.341	12.6992	10.7118	9.91634	13.9508	10.97	7.98989	7.31507	10.3065	7.9125
XLOC_001402	DFFA	chr1:10460545-10472556	61.7728	63.7952	57.2952	61.5153	59.8368	65.6175	66.7645	36.2791	36.3533	38.1596	37.4791
XLOC_001403	CASZ1	chr1:10636605-10796676	0.553449	0.651271	0.569437	0.61773	0.630603	0.663114	0.569308	2.29266	1.99526	1.25388	1.94429
XLOC_001405	MASP2	chr1:11026522-11047239	0.51015	0.539473	0.64007	0.492245	0.592523	0.43543	0.358852	0.467793	0.476049	0.485037	0.657634
XLOC_001406	SRM	chr1:11054591-11060034	201.938	164.002	206.345	170.127	148.931	145.999	158.471	47.2875	54.9035	52.634	52.5149
XLOC_001407	EXOSC10	chr1:11066612-11099910	25.474	25.8926	29.2132	27.5739	26.9102	26.881	26.5683	15.793	19.4496	19.3351	17.9037
XLOC_001408	MTOR	chr1:11106530-11262551	41.693	44.5827	44.2235	39.9676	37.122	42.4874	42.3839	14.2437	14.2065	14.6356	14.3374
XLOC_001409	FBXO2	chr1:11648360-11663327	7.24675	4.7596	4.20773	4.30217	8.10788	3.76759	4.98798	33.9823	30.5261	22.8168	26.4546
XLOC_001410	MAD2L2	chr1:11674479-11691621	86.0577	78.5628	83.9253	78.6894	109.226	75.0968	81.3997	172.009	173.757	152.346	149.844
XLOC_001412	MTHFR	chr1:11762192-11847783	4.26612	3.97554	3.58438	3.82131	4.74535	3.96078	4.53702	2.27791	2.69165	3.17637	3.12698
XLOC_001413	NPPA	chr1:11762192-11847783	0.1	0.136776	0.101996	0.151802	0.1	0.143205	0.1	1.21804	0.660913	0.573932	0.1
XLOC_001414	NPPB	chr1:11857463-11858935	0.952146	1.08757	2.31026	1.87045	1.2625	0.844006	0.564511	9.95809	6.99856	57.6913	38.0482
XLOC_001415	KIAA2013	chr1:11919587-11926428	35.3361	31.8391	34.0804	29.5667	32.6873	29.7744	33.4955	18.2351	19.6148	17.897	17.8635
XLOC_001416	DHRS3	chr1:12567909-12617731	4.49813	4.84582	5.12424	5.49281	5.84393	4.54362	5.72371	16.2351	14.6542	12.1701	12.1471
XLOC_001432	PRAMEF19	chr1:13368430-13371947	0.984044	1.90366	2.46877	2.11642	0.862232	2.26242	1.51577	0.1	0.1	0.1	0.1
XLOC_001434	TMEM51-AS1	chr1:14598716-15152464	3.14831	3.35979	3.35427	3.58071	3.49682	3.93194	3.36811	0.329685	0.406444	0.47642	0.522107
XLOC_001436	CASP9	chr1:15491400-15524790	5.91985	5.46562	5.61343	4.94878	5.47367	5.16321	4.64071	5.15653	5.085	4.55615	5.02121
XLOC_001437	AGMAT	chr1:15526812-15585110	1.83156	1.74717	1.55756	1.27174	1.49741	1.94574	1.65633	0.130687	0.228901	0.17618	0.342202
XLOC_001438	UQCRHL	chr1:15807161-15807699	0.868306	2.19469	2.46926	1.40874	1.82731	0.627582	1.00913	1.30276	1.53211	0.299266	0.651835
XLOC_001439	FLJ37453	chr1:15834214-15940455	1.14992	0.734989	0.911773	0.984673	0.769487	0.928106	1.0377	2.11908	1.91672	1.75655	1.60607
XLOC_001440	ZBTB17	chr1:15941868-15976132	8.19341	7.39124	7.71549	7.40593	7.73533	7.58612	8.218	5.19799	5.93625	6.89306	7.13256
XLOC_001442	FAM131C	chr1:16057768-16073632	0.1	0.1	0.1	0.1	0.1	0.1	0.1	1.04849	1.31596	1.22354	1.28917
XLOC_001443	EPHA2	chr1:16124336-16156087	0.793585	0.601691	0.778625	0.653742	0.675711	0.449422	0.689895	28.5108	25.7048	23.4398	28.3741
XLOC_001444	ARHGEF19	chr1:16198103-16212609	2.23098	1.71494	1.87569	1.80052	1.47367	1.63017	1.70881	9.86784	11.1341	10.556	9.44669
XLOC_001445	RSG1	chr1:16231686-16237164	2.47381	2.88784	2.84969	2.25847	3.6545	2.7301	3.75768	2.90409	2.79654	3.16124	3.0393
XLOC_001446	FBXO42	chr1:16246839-16352491	4.17444	4.49901	4.3707	4.45952	4.44759	4.51674	4.0802	7.13363	6.75379	5.79964	5.83393
XLOC_001448	CROCCP3	chr1:16467435-16492701	0.563703	0.535519	0.490157	0.510712	0.586778	0.548539	0.714546	0.71014	0.802125	0.918721	0.979607
XLOC_001450	NBPF1	chr1:16562426-16613605	2.52755	2.95214	2.34796	2.8548	2.35665	2.95765	2.90982	2.75059	2.53945	2.65714	3.43678
XLOC_001451	CROCCP2	chr1:16618255-16630906	7.06555	5.00629	5.95651	5.64798	6.45834	4.6808	6.2545	6.75117	5.43727	6.19083	6.94159
XLOC_001453	ESPNP	chr1:16691217-16720157	0.322108	0.307869	0.308743	0.143896	0.465309	0.28495	0.41817	0.692985	0.549027	0.506357	0.446413
XLOC_001455	MST1L	chr1:16754633-16764480	0.680174	0.503156	0.749857	0.523798	0.624243	0.51332	0.656706	0.193632	0.130686	0.261536	0.144746
XLOC_001457	MFAP2	chr1:16974503-16981586	30.8046	28.6707	26.9911	30.5	37.8625	29.9419	28.8993	118.142	129.196	94.1173	104.82
XLOC_001458	ATP13A2	chr1:16985957-17011972	48.5188	43.1401	43.8645	38.9398	45.6312	39.3805	45.7652	20.3541	23.7489	20.0054	20.63
XLOC_001459	SDHB	chr1:17018725-17054170	72.7473	65.8147	71.6019	68.9537	62.4445	64.2622	66.8806	27.0087	30.5333	35.0535	30.2847
XLOC_001460	PADI2	chr1:17066760-17119453	0.275211	0.502808	0.519582	0.535567	0.652492	0.333398	0.531569	2.46225	2.70094	3.28708	3.35454
XLOC_001461	RCC2	chr1:17406754-17439754	142.07	148.601	148.098	139.329	143.718	141.664	145.485	110.853	139.706	114.844	108.584
XLOC_001463	ALDH4A1	chr1:18871429-18902799	14.2161	12.7929	12.2924	11.6293	13.1892	11.507	12.3802	12.2066	13.337	11.7082	11.2906
XLOC_001466	IFFO2	chr1:18904279-18956332	3.05692	2.80332	2.95387	2.88001	2.67608	2.70094	3.16702	7.09675	5.83076	6.89121	7.84399
XLOC_001467	UBR4	chr1:19074505-19210252	14.5738	19.7911	17.3436	16.5369	21.4702	17.0558	16.6737	14.5527	13.6666	17.3431	20.9302
XLOC_001468	EMC1	chr1:19215663-19251559	15.5646	16.1775	16.1838	16.0115	13.7043	16.4159	16.8899	12.0625	11.0026	12.8199	12.452
XLOC_001470	AKR7A3	chr1:19282562-19288786	0.531172	0.202577	0.471197	0.236123	0.441368	0.249926	0.341393	0.369443	0.209299	0.305058	0.616117
XLOC_001471	LOC100506730	chr1:19293246-19295736	0.715436	0.862844	0.78113	0.697945	0.917168	0.671572	0.978426	1.73484	2.11601	2.00464	2.27424
XLOC_001472	AKR7A2	chr1:19302707-19312146	8.11661	7.4359	7.56658	7.07347	8.01699	7.48434	7.99292	11.6304	13.1156	11.937	12.1606
XLOC_001473	CAPZB	chr1:19338772-19485641	114.848	111.888	112.141	107.554	106.486	119.747	108.894	123.808	115.211	111.719	107.977
XLOC_001474	TMCO4	chr1:19682212-19799917	4.52121	4.27916	4.98422	3.75923	3.86524	5.27876	4.94022	0.796645	1.28404	1.91223	1.65468
XLOC_001477	PLA2G2A	chr1:19975430-19980439	0.1	0.1	0.1	0.101248	0.1	0.1	0.1	1.01956	1.71138	0.348612	0.741695
XLOC_001482	CAMK2N1	chr1:20482390-20486235	0.915318	1.26995	0.939084	0.898395	0.727214	0.989933	0.726233	3.9375	2.66861	4.19127	4.3165
XLOC_001483	MUL1	chr1:20499447-20508181	13.657	13.0244	14.7389	13.6724	13.1604	13.0632	13.416	9.27852	9.5774	8.68298	9.66282
XLOC_001484	DDOST	chr1:20633454-20661544	182.727	154.955	162.674	160.823	154.683	162.036	171.118	126.939	130.237	132.689	123.819
XLOC_001485	KIF17	chr1:20664013-20718017	5.59781	5.21378	5.59939	4.81831	5.88637	5.1793	5.66238	3.72644	3.32755	3.72631	4.07454
XLOC_001486	SH2D5	chr1:20719731-20732640	2.60372	2.12565	2.1296	2.13687	2.57415	2.71704	2.71875	2.17487	2.33482	1.48354	1.64644
XLOC_001487	HP1BP3	chr1:20742677-20786688	17.9676	20.1304	18.5082	20.6277	17.6204	21.3716	18.7405	16.5273	16.9962	17.9679	19.1073
XLOC_001488	EIF4G3	chr1:20806291-21176888	6.78112	6.76036	7.27507	7.41655	7.48005	7.95633	7.80214	15.5104	14.8172	16.0108	17.2205
XLOC_001490	ECE1	chr1:21217246-21345541	6.264	6.78905	6.84325	5.49822	6.65581	6.22491	6.85015	17.8637	15.7413	14.7378	16.9393
XLOC_001491	RAP1GAP	chr1:21596214-21669363	4.33652	4.38081	3.92225	3.75242	4.61984	3.90838	4.57074	7.3807	5.40291	4.10768	4.72084
XLOC_001492	USP48	chr1:21678298-21783195	23.8106	24.2838	24.7212	25.339	24.4849	28.9318	26.1562	20.5721	21.7611	21.7233	20.965
XLOC_001493	HSPG2	chr1:21812264-21937297	4.47904	4.00103	4.83354	3.15388	6.06109	3.82225	5.11109	19.0381	13.7577	16.2443	15.626
XLOC_001495	WNT4	chr1:22117304-22143026	0.1	0.1	0.1	0.1	0.1	0.1	0.1	0.662329	0.850111	0.632898	1.26285
XLOC_001501	LUZP1	chr1:23084022-23168858	6.52194	7.46151	7.83929	8.09754	8.30851	7.06457	7.46978	13.3206	14.8951	14.1918	16.3359
XLOC_001502	HTR1D	chr1:23191894-23194729	1.01293	0.732629	0.428158	0.583363	0.565017	0.846503	0.962915	5.31464	4.81165	6.75067	5.70785
XLOC_001504	HNRNPR	chr1:23304689-23344364	37.2449	43.9126	40.1902	49.2258	40.6694	51.6726	44.0406	29.49	34.6645	35.6789	33.5301
XLOC_001505	ZNF436	chr1:23359447-23371837	0.466259	0.69362	0.702879	0.756497	0.748395	0.559912	0.862794	1.16504	0.755902	1.56304	0.961439
XLOC_001506	TCEA3	chr1:23380908-23424779	1.17515	1.15792	1.30076	1.23222	1.76578	1.6765	1.66717	0.754381	0.619472	2.10471	1.29897
XLOC_001507	ASAP3	chr1:23428562-23484257	10.4464	8.35962	7.7365	8.43073	9.15563	8.01261	8.34399	8.10466	8.82545	7.36723	6.05584
XLOC_001508	E2F2	chr1:23506427-23531220	5.35137	4.2998	4.52722	4.01659	4.18347	5.42284	5.46214	1.01562	1.48523	2.00657	1.48383
XLOC_001509	ID3	chr1:23557929-23559794	1.48251	1.47883	1.67082	1.16157	0.796506	1.64077	1.774	153.957	169.088	130.5	124.023
XLOC_001510	TCEB3-AS1	chr1:23743365-23778297	8.36609	8.15133	8.86461	8.1784	7.96756	8.00159	7.72469	9.32657	8.84768	6.81088	8.76247
XLOC_001511	GALE	chr1:23795598-23800804	35.4662	33.1779	36.656	33.6812	37.6708	31.7209	36.8017	10.639	11.703	9.25516	8.70141
XLOC_001512	HMGCL	chr1:23801876-23825459	11.8581	10.0833	10.2512	10.2933	10.527	11.1085	11.9712	21.9307	17.1564	18.0462	16.0178
XLOC_001513	FUCA1	chr1:23845080-23868369	41.8098	38.0783	41.8285	38.0012	34.3338	38.3152	41.2604	6.17532	6.04356	6.09281	5.82528
XLOC_001514	CNR2	chr1:23873969-23913327	21.745	24.0346	19.2692	19.6778	13.786	23.2501	20.8406	0.1	0.1	0.1	0.113847
XLOC_001515	SRSF10	chr1:23964346-23980463	28.3959	32.2189	29.4337	33.832	28.1392	38.7851	33.5317	17.351	23.047	23.6283	23.1786
XLOC_001518	IFNLR1	chr1:24154156-24187275	1.66713	1.68011	1.6543	1.71776	1.78227	1.5162	1.58583	2.43111	2.20854	2.07775	2.19891
XLOC_001519	STPG1	chr1:24319321-24415097	2.42981	2.3322	1.93018	1.94608	2.2206	1.7778	2.36061	3.73414	4.00647	4.01935	5.09697
XLOC_001520	RCAN3AS	chr1:24496332-24537020	0.1	0.535329	0.1	0.1	0.628268	0.1	0.1	1.79277	0.770228	0.627859	0.255388
XLOC_001521	LOC100506985	chr1:24539273-24556024	0.692651	0.965403	1.03096	0.586193	0.879786	0.648766	0.719973	1.34154	1.5365	2.44825	2.69924
XLOC_001522	RUNX3	chr1:24899510-24965010	0.157544	0.239171	0.1	0.130443	0.115815	0.195902	0.268926	2.55413	1.72046	1.84068	1.45314
XLOC_001524	SYF2	chr1:25222275-25232522	31.5079	33.7702	37.7371	40.2791	31.4501	39.213	33.1353	31.3011	25.6654	30.4216	29.9966
XLOC_001525	RSRP1	chr1:25242248-25247494	6.27221	4.47598	6.11902	5.79707	5.2991	5.65656	5.46406	12.8906	8.86323	8.52218	9.48209
XLOC_001526	RHCE	chr1:25338297-25420872	1.20268	0.484046	0.88738	0.816244	0.474106	0.714843	0.738239	1.04674	0.925583	0.87649	0.743886
XLOC_001527	LOC646471	chr1:25819905-25859458	0.830878	0.862707	0.657039	0.839223	0.803976	0.842211	0.860266	0.467576	0.456884	0.486695	0.616721
XLOC_001528	AUNIP	chr1:25819905-25859458	11.5629	12.3127	12.7708	13.1462	12.8357	13.2044	12.7466	7.08817	9.36163	9.48613	9.73759
XLOC_001529	PAQR7	chr1:25861483-25871253	6.76515	6.25867	5.93635	6.46057	7.26076	5.71817	6.916	7.0286	5.81973	8.131	7.29401
XLOC_001530	STMN1	chr1:25884185-25906877	272.32	310.213	279.889	311.265	249.297	354.035	316.478	170.188	182.674	179.855	181.849
XLOC_001531	PAFAH2	chr1:25959766-25998157	4.79185	4.51707	4.99567	5.50321	4.67445	4.66904	5.19055	4.01508	3.70989	3.87881	3.55397
XLOC_001532	SLC30A2	chr1:26038021-26046138	14.7375	14.8319	17.8188	18.1333	16.0496	18.7515	16.3925	0.256422	0.229864	0.353527	0.270455
XLOC_001534	UBXN11	chr1:26282281-26320523	5.40641	3.61549	4.0174	4.40869	5.33097	4.34145	4.53324	3.38623	3.95264	3.83339	4.74087
XLOC_001535	AIM1L	chr1:26321858-26354130	4.17169	4.12387	5.37425	3.76417	4.12328	3.99899	4.29699	1.92321	1.55956	1.37429	1.44155
XLOC_001538	GPN2	chr1:26879381-26890378	18.7263	17.9251	17.2797	16.4275	18.7109	16.3978	18.7366	12.2095	14.4339	13.7814	13.4665
XLOC_001539	GPATCH3	chr1:26890487-26900471	11.3461	10.3973	13.3315	12.1057	12.7517	11.8348	10.8413	9.0297	9.17261	8.40272	10.1777
XLOC_001541	KDF1	chr1:26949555-26960410	9.64382	8.74026	9.35069	7.17543	8.88082	8.45039	8.44681	8.09643	8.84866	9.01772	7.20871
XLOC_001542	FAM46B	chr1:27005019-27012842	66.1042	55.2673	56.5207	50.706	44.6656	54.4428	60.741	98.4436	96.9018	64.6811	69.2136
XLOC_001543	SLC9A1	chr1:27098808-27155130	39.4413	39.3436	39.3378	33.1863	33.1509	33.7279	37.9965	6.39591	7.42755	6.3169	7.14226
XLOC_001544	MAP3K6	chr1:27355178-27366866	7.11889	6.43654	5.31533	4.19965	4.78822	7.18595	7.63371	2.10861	1.90205	1.83065	2.06572
XLOC_001546	CD164L2	chr1:27379099-27383333	0.343912	0.230347	0.193461	0.223317	0.29816	0.347804	0.182456	1.47712	1.27763	1.38919	1.0237
XLOC_001547	WASF2	chr1:27404225-27490187	31.0328	34.3912	31.6002	31.3369	34.5434	32.346	33.8894	43.8983	36.5735	36.4709	37.7449
XLOC_001548	AHDC1	chr1:27534244-27603494	2.05427	1.7106	2.0608	1.61201	2.37134	1.64635	1.93561	7.54504	7.2161	4.50862	6.75946
XLOC_001550	IFI6	chr1:27666060-27672213	2.76948	4.15384	4.92469	4.17797	9.89486	3.33845	3.70919	9.62952	13.3462	6.77238	10.0488
XLOC_001551	RPA2	chr1:27891525-27914797	44.1172	46.9414	42.4112	46.3021	43.5815	43.7005	47.0425	28.0003	33.8088	33.1393	31.8801
XLOC_001552	EYA3	chr1:27970343-28088637	6.48839	8.24227	7.5609	7.99412	7.64135	7.68232	6.94365	9.08189	9.58295	7.45409	7.50603
XLOC_001553	PTAFR	chr1:28147165-28193936	0.294561	0.354479	0.254157	0.245775	0.477805	0.250666	0.29336	2.17698	2.1349	1.1237	1.052
XLOC_001554	DNAJC8	chr1:28200278-28233031	61.0619	56.5648	69.7343	67.2363	59.8708	64.7024	55.6544	64.3716	66.7068	64.7381	63.5191
XLOC_001555	SNHG12	chr1:28553016-28581854	62.9913	48.5175	54.0336	52.7026	45.5204	55.4852	48.7169	6.95631	8.83179	6.75875	8.75282
XLOC_001560	TAF12	chr1:28603095-28643092	28.1199	26.5005	30.1424	33.6429	26.7512	28.7122	28.2523	23.7438	26.1842	24.8981	22.8084
XLOC_001561	TMEM200B	chr1:28887090-29123909	9.68554	8.47785	6.90232	7.02964	7.88873	6.87739	8.03059	10.4439	8.42801	7.22518	6.36628
XLOC_001562	SRSF4	chr1:29147737-29182125	42.0714	41.1449	46.5166	39.151	40.9014	41.6362	41.9432	43.3276	36.6531	41.619	42.0354
XLOC_001563	MECR	chr1:29192656-29230958	12.7695	12.197	13.1913	12.1087	12.195	11.8921	12.2229	6.67385	7.03652	6.25194	5.76885
XLOC_001569	SDC3	chr1:30869465-30908633	4.45707	4.59012	3.88661	3.46733	4.7344	4.06828	4.96953	14.8061	13.8936	13.6446	14.795
XLOC_001570	PUM1	chr1:30931505-31065717	27.7516	30.9196	28.7925	31.5422	28.6748	31.095	30.2023	35.9936	30.5017	30.7631	31.3736
XLOC_001574	NKAIN1	chr1:31179744-31239887	0.385411	0.607592	0.302617	0.36817	0.417301	0.200402	0.29805	10.0116	11.0273	8.54236	8.97002
XLOC_001575	SNRNP40	chr1:31259567-31296797	45.3465	43.2505	46.4302	46.1691	46.6199	46.0602	43.8029	43.1585	48.9781	52.5227	46.3581
XLOC_001576	FABP3	chr1:31365252-31373076	71.2088	53.9469	61.4295	57.9892	59.8541	64.6417	55.6893	12.8689	10.2045	6.75722	6.87427
XLOC_001577	PEF1	chr1:31629861-31645237	27.3498	25.3437	26.8638	25.1548	25.2411	24.8318	23.3893	20.1614	22.6207	19.3287	20.2585
XLOC_001578	COL16A1	chr1:31652246-31704167	0.1	0.1	0.1	0.1	0.1	0.1	0.1	1.97227	1.53503	1.46763	1.48669
XLOC_001579	ADGRB2	chr1:31727104-31764063	0.318058	0.262091	0.222454	0.211458	0.304472	0.18979	0.20718	5.49306	3.91385	3.95117	4.87192
XLOC_001581	SPOCD1	chr1:31790421-31816051	0.1	0.1	0.119212	0.1	0.1	0.1	0.156707	0.938944	0.853302	0.964267	1.58389
XLOC_001582	PTP4A2	chr1:31906420-31938387	26.2275	31.7893	28.5393	32.723	28.6446	30.8303	27.4331	41.5543	44.0387	45.0372	45.0311
XLOC_001583	TMEM234	chr1:32216196-32222325	6.35041	5.37802	5.48974	4.0404	5.51789	5.04103	5.7595	3.83268	5.23629	4.34371	4.94932
XLOC_001584	MTMR9LP	chr1:32231659-32241710	0.148626	0.197463	0.198766	0.205562	0.223063	0.150974	0.239059	2.10218	1.89749	1.95017	1.96263
XLOC_001585	MARCKSL1	chr1:32333828-32336239	145.661	143.21	144.416	144.853	146.821	131.898	139.464	261.292	331.427	275.981	293.074
XLOC_001586	FAM229A	chr1:32361269-32362243	0.607309	1.03238	0.474546	0.444722	0.863786	0.699387	0.549226	1.09354	1.17437	1.35324	1.44051
XLOC_001587	BSDC1	chr1:32364632-32394461	15.6132	16.8071	16.2611	16.1974	16.791	17.0138	15.8878	14.4068	13.2195	12.2513	12.8607
XLOC_001588	ZBTB8OS	chr1:32621215-32650590	59.1703	55.7579	57.9195	68.1583	54.2699	72.4649	62.9717	21.1407	25.9483	28.1873	23.3934
XLOC_001589	SYNC	chr1:32651147-32702760	19.8838	19.745	18.5268	19.3883	18.7955	20.0591	19.0375	15.9812	15.296	16.1039	13.7075
XLOC_001590	YARS	chr1:32775238-32858879	93.0367	89.8002	91.5329	86.2504	81.6254	83.7807	92.2323	36.4463	46.9501	39.748	39.4359
XLOC_001591	FNDC5	chr1:32862267-32872492	0.688244	0.762392	0.572046	0.538356	0.983236	0.881196	0.831084	1.32095	1.77569	0.894531	1.16687
XLOC_001592	TMEM54	chr1:32886496-32901352	28.0159	22.7686	31.2691	22.8365	30.2633	27.3878	25.0901	23.3534	24.7372	29.976	28.3132
XLOC_001593	RNF19B	chr1:32936445-32964813	28.1805	27.6826	29.341	27.1096	28.6467	27.1344	29.3104	10.2503	9.34536	10.5516	10.396
XLOC_001594	AK2	chr1:33007939-33036911	50.0022	52.4718	46.9364	49.2883	44.9176	53.0683	51.4815	19.0217	18.6826	18.5181	17.9109
XLOC_001595	TRIM62	chr1:33145401-33182070	1.24138	1.22907	1.46839	1.2385	1.62023	0.910961	1.0444	2.54851	3.52419	2.47863	2.86701
XLOC_001597	PHC2	chr1:33323622-33375593	1.74396	2.28544	2.90162	2.28383	2.43517	1.64177	2.2889	12.6259	34.9661	11.8427	16.296
XLOC_001598	CSMD2	chr1:33513998-34165842	0.1	0.1	0.1	0.1	0.1	0.1	0.1	1.04066	0.696442	0.680674	0.752462
XLOC_001600	SMIM12	chr1:34850361-34859816	9.68903	10.38	10.2425	9.4044	10.4378	9.87409	9.76595	5.23481	6.35319	6.67297	6.16194
XLOC_001601	DLGAP3	chr1:34865435-34929585	1.7849	1.1977	0.682752	0.834495	1.51208	1.03974	0.90996	1.40736	1.71241	1.2804	1.17436
XLOC_001603	ZMYM6NB	chr1:34981525-34985347	5.72951	5.03114	4.92367	4.29803	3.77234	6.16492	5.88767	12.6131	11.8797	14.7479	12.9238
XLOC_001604	ZMYM6	chr1:34986165-35031968	1.77288	2.1256	2.0195	2.06889	1.8347	1.87513	1.77697	2.98475	2.34716	2.41485	2.31307
XLOC_001605	SFPQ	chr1:35183599-35193142	128.858	132.027	131.013	140.12	124.82	126.064	119.776	57.4528	98.0074	101.01	106.933
XLOC_001606	KIAA0319L	chr1:35433489-35557436	13.8325	13.1619	12.3597	12.5823	13.0192	13.269	13.551	17.9798	14.8842	14.4229	14.1737
XLOC_001607	PSMB2	chr1:35599540-35641844	57.7208	58.8146	60.6287	65.3077	54.171	62.0242	58.0735	34.4595	38.8882	36.5464	34.7879
XLOC_001608	C1orf216	chr1:35713875-35719189	4.87231	4.45335	3.82447	3.69758	3.79065	3.881	4.21405	3.11914	3.77332	5.07946	4.58548
XLOC_001609	CLSPN	chr1:35732111-35769950	8.60271	10.0085	9.65726	10.1938	8.75889	9.89335	8.95953	3.40081	5.23007	5.3582	6.43957
XLOC_001610	COL8A2	chr1:36095235-36125084	0.152431	0.109525	0.1	0.1	0.101848	0.1	0.1	0.633778	0.484254	0.422069	0.458002
XLOC_001611	TRAPPC3	chr1:36136568-36180849	31.2176	32.0018	36.3184	32.7913	26.9621	29.292	31.9661	41.8037	33.9424	41.6196	37.9519
XLOC_001612	EVA1B	chr1:36322029-36324154	21.5128	13.99	16.39	12.6489	14.9967	15.5125	15.1029	15.4655	11.4668	11.685	12.346
XLOC_001613	STK40	chr1:36339618-36385927	6.80892	6.44544	7.29472	6.26263	6.76555	5.49634	6.14267	7.94437	9.15887	8.9182	9.55989
XLOC_001614	LSM10	chr1:36393419-36397959	36.9409	30.3146	33.405	31.5413	33.8294	29.2311	32.161	22.4715	29.101	25.4222	28.5495
XLOC_001615	OSCP1	chr1:36417905-36450485	1.92302	1.56302	1.37558	1.53263	1.35784	2.13775	1.40459	2.00226	2.34176	2.56711	2.48703
XLOC_001616	MRPS15	chr1:36455760-36464439	57.2266	55.1923	63.9349	55.4501	48.4299	55.6019	54.004	34.1694	44.9306	46.0783	45.595
XLOC_001617	CSF3R	chr1:36466042-36483314	1.1365	0.901507	1.2893	0.53062	0.696699	0.503242	0.712042	0.1	0.1	0.1	0.1
XLOC_001619	LINC01137	chr1:37454878-37474443	0.337504	0.227846	0.397857	0.147473	0.322508	0.26529	0.232639	0.502629	0.567888	0.20642	0.435861
XLOC_001620	MEAF6	chr1:37489960-37514819	8.90146	9.61411	9.35402	10.1492	8.15102	9.04772	8.46732	6.07015	6.7416	6.83522	7.33905
XLOC_001622	SNIP1	chr1:37534448-37554344	4.87373	5.8807	7.0667	6.63158	6.35147	6.22061	5.82772	4.93298	4.58465	4.2497	4.2951
XLOC_001623	GNL2	chr1:37556918-37595985	49.5809	51.2448	64.5055	58.7503	50.1371	57.8449	54.0088	30.1493	34.4509	34.3219	32.2115
XLOC_001625	C1orf109	chr1:37681569-37690595	13.618	15.2331	15.5208	15.8121	13.1381	14.4945	15.1751	8.82021	10.3581	10.8897	10.4632
XLOC_001627	YRDC	chr1:37802941-37809454	31.4423	29.0636	29.5772	31.3816	23.6493	28.6695	28.1564	10.4207	12.4447	12.9257	13.5222
XLOC_001628	MTF1	chr1:37809566-37859620	3.63487	3.99818	3.744	4.24128	3.90688	3.89589	4.32023	3.17514	3.02505	2.49214	2.82637
XLOC_001629	INPP5B	chr1:37860696-37947057	6.8552	7.79691	7.70673	7.60935	7.48633	8.39256	8.14094	7.28899	7.36203	6.36276	7.25142
XLOC_001630	SF3A3	chr1:37956979-37990089	57.8402	59.2735	64.2804	62.5405	58.0435	60.5171	57.5646	44.3506	52.8753	50.4068	46.5287
XLOC_001631	FHL3	chr1:37996769-38005515	11.8095	9.75599	9.93588	9.47048	10.6969	8.9099	9.74575	11.0167	11.144	8.93861	9.37575
XLOC_001632	POU3F1	chr1:38043850-38046778	0.57607	0.489425	0.438133	0.38687	0.518813	0.566493	0.535304	5.07968	3.64786	2.07851	3.97533
XLOC_001634	RRAGC	chr1:38838196-38859823	18.674	18.8007	23.0879	23.424	19.3322	19.7033	20.1112	16.0392	12.854	14.5352	13.6511
XLOC_001635	GJA9	chr1:38862489-38881626	16.498	16.7799	15.5765	18.3359	15.4927	17.7161	14.7712	13.1259	15.7348	14.2719	12.5052
XLOC_001637	PPIEL	chr1:39491645-39559698	1.66148	1.9261	2.25564	1.93421	2.76001	2.31228	2.3767	1.28814	1.29568	1.37557	1.87205
XLOC_001638	PABPC4	chr1:39560812-39576849	70.1965	67.5766	66.14	64.7	64.6564	63.1525	63.9351	38.3117	39.8147	35.8372	34.5797
XLOC_001640	HEYL	chr1:39623430-39639676	0.577796	0.521808	0.503843	0.43608	0.624499	0.481941	0.3306	1.16528	1.14349	1.33341	1.74106
XLOC_001644	OXCT2	chr1:39738844-39788861	1.07552	0.766373	0.929956	0.796501	1.2056	1.03578	0.571985	0.150004	0.159707	0.1	0.204989
XLOC_001645	TRIT1	chr1:39841030-39883505	8.14604	9.26888	8.75092	9.64486	8.29214	9.14261	8.5213	7.851	7.63667	7.89621	7.48397
XLOC_001646	MYCL	chr1:39895423-39902015	10.3543	9.08659	8.60094	9.33332	6.4926	10.2407	10.4646	7.07613	8.16054	6.98042	6.06546
XLOC_001647	PPT1	chr1:40072709-40097470	29.3649	28.9079	37.2748	34.796	26.0247	30.4465	31.3681	54.7292	53.9309	59.1655	56.5158
XLOC_001648	COL9A2	chr1:40300490-40317267	2.56327	1.43079	1.62281	1.95927	1.75018	1.3771	1.38347	4.4614	4.21874	11.1306	8.21949
XLOC_001649	RIMS3	chr1:40620679-40665652	2.08143	2.04431	1.84809	1.74794	2.74186	1.96026	2.3738	6.7417	6.88133	5.75285	6.91364
XLOC_001650	NFYC-AS1	chr1:40689079-40771606	0.246422	0.318257	0.262232	0.272077	0.285847	0.396731	0.24647	0.529659	0.414015	0.357566	0.558511
XLOC_001651	CITED4	chr1:40861055-40862346	21.67	15.4525	18.208	16.2886	13.5871	14.2691	12.7467	6.70368	7.85803	7.27888	7.57193
XLOC_001653	SCMH1	chr1:41014589-41242143	2.48731	2.00854	2.23295	1.99534	1.80412	2.24456	2.31367	3.91973	3.8318	3.73095	3.67019
XLOC_001655	HIVEP3	chr1:41506364-42035925	0.14682	0.1	0.134244	0.13573	0.1	0.1	0.1	0.727636	0.442445	0.449136	0.416193
XLOC_001656	GUCA2A	chr1:42162690-42164724	0.1	0.1	0.188389	0.100876	0.215611	0.1	0.101271	0.28087	0.186546	1.75089	3.35757
XLOC_001657	FOXJ3	chr1:42176538-42335877	7.3234	8.41462	7.26413	8.89987	8.41155	8.65308	8.17373	10.9679	10.6652	11.1697	10.1403
XLOC_001658	ZMYND12	chr1:42430329-42456267	0.252808	0.21133	0.244525	0.240098	0.49766	0.322928	0.182796	0.951978	0.317581	0.60431	0.481326
XLOC_001659	CLDN19	chr1:42733092-42740254	1.02738	1.04525	1.31176	1.0783	0.902585	1.04282	1.04641	5.61657	5.30129	4.04842	3.65095
XLOC_001660	P3H1	chr1:42746334-42767084	8.81024	8.04395	7.53963	7.35017	8.30932	7.18243	7.95109	23.3879	20.3229	19.3011	17.9588
XLOC_001661	SVBP	chr1:42807051-42844989	7.65669	7.71715	7.86736	7.93596	8.06355	5.49076	6.98209	17.5507	17.7213	13.567	14.746
XLOC_001662	SLC2A1	chr1:42925374-42983358	83.4194	113.735	111.225	110.718	115.165	103.337	108.356	414.867	245.072	195.576	182.672
XLOC_001663	EBNA1BP2	chr1:43164173-43254358	73.0503	68.4737	75.0591	71.269	65.0888	73.744	67.5514	22.6172	30.4545	31.3578	28.9415
XLOC_001665	C1orf210	chr1:43281885-43285617	4.66313	3.84237	4.27009	4.50388	4.56341	4.69777	4.34951	3.70381	5.05404	4.12832	3.80931
XLOC_001666	ELOVL1	chr1:43363396-43368074	29.5512	24.5363	27.7096	23.8929	20.7506	25.277	26.6004	17.6995	21.8165	20.968	18.4267
XLOC_001668	MED8	chr1:43383907-43389812	14.103	12.1669	13.1567	13.7533	12.3809	12.5909	13.438	10.3228	8.35332	8.11002	7.4758
XLOC_001669	HYI	chr1:43389884-43454247	12.5189	9.96836	8.56383	7.24827	8.93164	10.4172	9.47563	6.75476	6.2148	5.75518	6.39699
XLOC_001670	KDM4A-AS1	chr1:43650125-43707341	2.00345	2.29402	1.70889	2.20751	2.56914	2.41609	2.61987	1.89094	1.41753	1.55584	1.51511
XLOC_001672	SLC6A9	chr1:43991607-44031492	7.34642	6.11747	5.13285	5.00534	6.55687	5.42338	5.49357	2.38822	4.78417	3.29229	4.45251
XLOC_001673	ERI3	chr1:44221069-44355279	51.458	45.1629	43.0596	42.9996	44.164	48.7322	44.5348	37.4259	45.7215	40.639	37.0356
XLOC_001674	ERI3-IT1	chr1:44221069-44355279	0.370825	0.660818	0.507564	0.534432	0.699286	1.30285	1.16176	0.132317	0.128472	0.209199	0.556527
XLOC_001675	TMEM53	chr1:44653246-44674608	3.35279	3.47964	2.66387	2.9267	3.23815	2.60322	3.41881	3.49785	3.31254	3.0671	3.54613
XLOC_001676	RNU5F-1	chr1:44674721-44725591	54.4463	34.7329	33.2814	0.1	56.4405	38.7617	19.5281	17.6631	34.8619	59.8253	16.1771
XLOC_001677	RNU5D-1	chr1:44731068-44731168	60.9929	85.3388	54.5972	99.3176	59.3383	0.1	99.9296	88.6239	116.791	74.2284	108.297
XLOC_001678	BEST4	chr1:44783584-44787754	0.222243	0.284892	0.182459	0.131659	0.202256	0.340252	0.292868	0.995296	0.886551	0.802855	0.73466
XLOC_001679	TCTEX1D4	chr1:44800363-44807285	0.582308	0.58784	0.564235	0.369032	0.229951	0.397271	0.474266	0.453589	0.238781	0.377663	0.464297
XLOC_001680	PTCH2	chr1:44819843-44842944	1.36896	1.00718	0.803875	0.949075	1.00049	0.959867	1.13297	0.104843	0.244151	0.183739	0.236354
XLOC_001681	EIF2B3	chr1:44850521-44986722	20.6793	19.8815	21.9203	18.0931	18.2587	19.8535	18.5958	17.9945	16.7247	14.9355	13.9309
XLOC_001682	HECTD3	chr1:45002547-45011355	15.1022	12.103	14.5721	11.4325	15.6995	10.8209	12.5936	12.3796	13.8495	11.5883	12.2803
XLOC_001683	ZSWIM5	chr1:45016403-45206578	1.30146	1.15036	0.969187	1.00703	1.13638	1.06424	1.33714	1.40358	1.58661	2.34142	2.24203
XLOC_001684	MUTYH	chr1:45329241-45491168	10.997	9.49638	8.99958	8.47163	12.5375	8.90566	11.6285	15.0955	17.7454	15.0911	13.952
XLOC_001685	TESK2	chr1:45329241-45491168	6.74769	6.18371	5.72397	5.7266	5.63825	5.31519	5.89455	6.54409	5.72235	3.95619	4.12496
XLOC_001686	CCDC163P	chr1:45493925-45500079	10.3138	9.83702	7.57342	9.73723	7.56126	9.29783	10.507	1.75651	1.91453	1.98479	2.03045
XLOC_001687	PRDX1	chr1:45500183-45522890	2939.07	2929.95	3105.09	3115.27	2796.21	3263.81	2972.21	794.85	911.676	784.057	736.206
XLOC_001688	CCDC17	chr1:45620043-45624059	0.798161	0.658013	0.478367	0.663041	0.565659	0.680007	0.625712	0.437499	0.342617	0.403539	0.425169
XLOC_001689	GPBP1L1	chr1:45627303-45686630	27.3304	34.6155	33.3728	34.534	31.346	33.012	31.6303	29.337	27.2223	28.3096	27.2382
XLOC_001690	RPS15AP10	chr1:45627303-45686630	0.731734	0.832594	0.504129	0.76863	0.816769	0.928273	0.407027	0.505797	0.291733	0.45219	0.634028
XLOC_001691	IPP	chr1:45688174-45750813	5.03552	5.67458	5.15482	5.23517	5.18652	6.12085	5.73819	5.0676	5.25808	5.7402	6.58732
XLOC_001692	PIK3R3	chr1:46040139-46185962	4.38386	5.35848	4.41947	5.06416	3.18944	5.33466	5.27067	2.63438	3.68239	5.25195	4.93889
XLOC_001693	POMGNT1	chr1:46188680-46221256	14.7959	13.8208	15.8018	13.0224	13.9751	13.6948	15.1627	16.9587	16.8273	18.1732	17.9173
XLOC_001694	LRRC41	chr1:46247694-46303366	31.8566	28.8375	28.4789	28.0646	27.945	21.8058	23.7508	21.2405	20.7224	18.3698	19.5125
XLOC_001697	MKNK1	chr1:46538695-46604294	6.59168	6.97507	8.35886	6.52577	7.5229	7.76433	7.46706	4.65132	4.77674	5.58427	6.39256
XLOC_001698	MOB3C	chr1:46607714-46616891	0.1	0.1	0.1	0.102081	0.107179	0.1	0.1	0.749029	1.03466	0.57	0.903273
XLOC_001699	ATPAF1	chr1:46635038-46668427	22.7167	22.6628	24.7182	26.8647	26.5768	25.3315	22.6489	23.6204	26.3206	21.3382	18.6272
XLOC_001700	EFCAB14	chr1:46674035-46719064	13.8434	15.5419	15.7232	14.6558	15.6898	12.8841	15.3721	9.67966	9.48598	10.0027	10.7358
XLOC_001705	STIL	chr1:47250138-47314147	11.1274	14.2287	16.8254	17.5745	13.3244	14.8716	13.7543	7.1085	6.74261	7.68861	6.49659
XLOC_001708	TRABD2B	chr1:47760527-47996890	0.384079	0.350369	0.510709	0.335729	0.437595	0.498894	0.367458	2.02335	1.87607	1.7021	1.76102
XLOC_001710	SPATA6	chr1:48295371-48472208	1.53467	1.88717	1.57572	1.75272	1.85746	1.81296	1.8583	2.80939	2.87505	4.0002	3.23324
XLOC_001711	AGBL4	chr1:48532854-50023954	0.516493	0.738983	0.360994	0.430139	0.519993	0.451455	0.5302	1.17384	0.727055	0.459177	0.627528
XLOC_001712	BEND5	chr1:48532854-50023954	0.441051	0.595626	0.495869	0.664063	1.12796	0.806827	0.689533	5.12316	4.35392	4.25068	4.44446
XLOC_001714	DMRTA2	chr1:50417550-50423447	0.246955	0.123464	0.115429	0.1321	0.16962	0.125719	0.160398	0.1	0.1	1.39305	0.775878
XLOC_001715	FAF1	chr1:50441262-50960264	32.9145	30.8666	35.0947	29.9819	26.5297	30.3175	30.6509	16.4108	13.1822	17.3509	15.77
XLOC_001716	TTC39A	chr1:51287257-51345116	1.74725	1.12562	1.50351	1.07556	1.88695	1.24636	1.62313	2.18923	2.32686	2.07035	1.99324
XLOC_001717	EPS15	chr1:51354262-51519323	11.5523	12.487	11.6469	13.5136	11.5253	13.7974	12.6502	9.78596	8.1364	10.4151	9.76023
XLOC_001718	NRD1	chr1:51616873-51878937	89.7917	92.9125	97.8356	96.446	75.0864	95.3447	89.7589	42.6396	41.9582	47.9956	44.7757
XLOC_001719	RAB3B	chr1:51907955-51990764	18.2678	24.0448	20.1746	22.4132	24.8516	26.397	25.097	11.9249	9.15075	10.0947	9.74856
XLOC_001720	KTI12	chr1:52020131-52056171	104.068	101.598	103.6	105.115	95.9253	104.658	102.293	43.8941	42.9589	48.4913	43.5187
XLOC_001721	CC2D1B	chr1:52350592-52366205	6.32297	5.9192	6.7632	6.53941	6.77895	6.52232	6.7746	3.05999	3.30887	3.99768	4.1444
XLOC_001722	ORC1	chr1:52372828-52404471	25.9914	28.27	28.5726	28.3895	24.9483	31.4099	27.6808	14.0267	15.765	16.0921	14.9856
XLOC_001723	ZCCHC11	chr1:52423275-52553090	6.46669	6.52688	7.01857	7.05957	7.24079	7.62797	6.81427	9.13144	7.98931	10.0067	9.858
XLOC_001724	COA7	chr1:52686341-52698366	29.9243	31.925	32.1592	31.541	30.001	32.9456	30.4702	13.2735	17.6961	17.8388	17.1936
XLOC_001725	ECHDC2	chr1:52895909-52921774	3.71914	4.11249	3.81499	2.69831	4.0849	3.27566	3.20033	1.01274	1.30829	1.26444	1.59418
XLOC_001727	C1orf123	chr1:53196428-53220639	20.8555	20.7659	19.3467	19.9386	20.8602	22.1702	21.4389	29.932	33.2085	31.4924	29.9976
XLOC_001728	MAGOH	chr1:53226891-53328149	98.0997	103.754	117.831	111.996	107.039	114.149	107.245	81.84	111.944	109.163	97.86
XLOC_001729	LRP8	chr1:53226891-53328149	1.87531	1.44104	1.29823	1.18668	1.23999	1.36839	1.43803	6.47003	6.23168	5.28736	5.09103
XLOC_001732	NDC1	chr1:53765460-53838552	24.094	25.5781	24.5887	28.4632	21.7387	25.5723	24.891	19.9703	20.9734	21.1843	19.8526
XLOC_001733	YIPF1	chr1:53851718-53889814	9.92438	8.39889	9.76497	11.333	8.43215	9.15639	9.09344	11.3755	10.8599	10.5338	9.50757
XLOC_001734	HSPB11	chr1:53921560-53945615	11.5332	10.9636	12.9711	10.5618	10.7121	10.4405	10.2555	26.7566	29.5573	25.6525	24.9124
XLOC_001736	TMEM59	chr1:54026680-54112519	58.5423	51.3815	54.6853	50.2942	49.9076	51.3328	52.1084	55.5138	48.378	51.2853	48.9201
XLOC_001738	CYB5RL	chr1:54172353-54200073	1.05163	0.77312	0.816143	0.784732	0.898003	1.05885	1.21042	2.18156	2.29638	2.79074	2.34829
XLOC_001739	SSBP3	chr1:54225430-54406395	18.0903	17.1853	19.5915	18.7087	18.6888	17.6471	19.2704	30.8161	34.9164	35.1966	36.3489
XLOC_001740	FAM151A	chr1:54548133-54634744	16.9441	19.9307	15.3478	14.8077	8.47129	30.0134	24.5886	0.581997	0.599242	0.736442	0.579968
XLOC_001741	PARS2	chr1:54756897-54764553	7.43633	6.82948	7.41964	6.84482	7.68314	6.92017	7.06316	6.11269	6.68728	4.69396	4.72235
XLOC_001742	TTC22	chr1:54781078-54801268	1.05165	0.872814	0.935248	0.824122	1.3838	0.884368	1.00982	0.248648	0.198995	0.157252	0.193231
XLOC_001743	DHCR24	chr1:54849626-54887248	102.125	104.307	108.414	101.528	99.6224	92.4542	92.5664	110.145	122.653	83.3754	68.6286
XLOC_001744	USP24	chr1:55066358-55215366	4.76668	5.60641	6.49402	5.91639	4.40003	5.03924	5.30617	5.82759	4.91713	6.05173	5.79834
XLOC_001745	PPAP2B	chr1:56494746-56579584	5.35129	4.99003	7.77318	5.09467	5.96375	5.42298	4.825	14.5794	16.0504	14.3116	12.7924
XLOC_001748	DAB1	chr1:56997905-58250539	0.184522	0.286388	0.148574	0.174203	0.300091	0.107745	0.250556	1.90214	1.57896	2.56986	2.8641
XLOC_001749	OMA1	chr1:58480718-58546799	6.66935	6.66014	6.48667	7.53465	6.04581	6.82027	6.75879	2.57356	4.2159	5.64037	4.60022
XLOC_001750	TACSTD2	chr1:58575422-58577494	9.55385	6.81376	6.41955	5.99084	4.37033	6.57969	6.72761	0.759582	1.13021	0.728827	1.9812
XLOC_001751	MYSM1	chr1:58654738-58700075	11.1679	12.7776	13.5871	14.146	11.7768	13.9782	12.5138	7.23234	7.52758	8.43894	8.07805
XLOC_001752	JUN	chr1:58780790-58784113	11.6375	10.2513	10.3064	9.92851	9.16454	11.526	12.3101	208.102	188.92	212.143	198.108
XLOC_001760	TM2D1	chr1:61681046-61725423	10.5966	10.7872	11.8554	12.0495	11.6261	12.9173	13.6129	13.8355	13.5629	15.0494	14.6221
XLOC_001762	KANK4	chr1:62236164-62319412	1.77096	2.45612	2.88467	2.57558	2.58628	2.21574	2.51336	0.166972	0.158307	0.242274	0.177418
XLOC_001763	DOCK7	chr1:62454725-62688368	6.02541	7.19441	7.18482	5.90985	6.00784	7.07338	6.85465	6.97831	7.21426	8.3012	7.27299
XLOC_001765	FOXD3-AS1	chr1:63320883-63325126	1.12985	0.936891	2.90896	1.05437	2.83244	1.75047	1.14978	61.0117	57.8323	48.122	41.0386
XLOC_001767	ITGB3BP	chr1:63440769-63523273	12.683	11.1549	15.5981	15.6672	10.9995	14.1194	12.2478	19.6724	19.6733	19.9039	20.9248
XLOC_001768	ROR1-AS1	chr1:63774018-64181496	0.860678	0.872293	0.441548	0.568293	1.05545	0.870152	0.896845	0.735886	0.658726	0.652788	1.07957
XLOC_001769	JAK1	chr1:64745094-64966504	10.4702	13.9547	14.3929	12.9673	11.8739	13.8295	14.164	6.27933	5.00791	6.91011	6.49653
XLOC_001776	SLC35D1	chr1:66999331-67054397	1.98517	2.08919	2.04431	2.09142	1.75519	2.11029	2.00661	1.39854	1.80583	2.36075	2.11522
XLOC_001778	SERBP1	chr1:67407809-67430440	127.758	147.733	137.865	155.739	127.803	154.404	141.316	134.426	140.388	140.45	125.111
XLOC_001779	GNG12	chr1:67701465-68232601	7.02744	8.71809	8.18517	9.52824	7.3473	8.68045	8.17581	6.94371	6.43089	7.64987	6.97205
XLOC_001781	WLS	chr1:67701465-68232601	10.4089	10.9938	16.3736	17.5293	17.6107	10.5571	9.40868	34.2295	30.3482	42.4785	43.2144
XLOC_001784	DEPDC1	chr1:68474151-68538627	6.11373	7.39813	8.16352	9.33923	6.34402	8.20988	7.6594	10.5428	9.40342	9.71746	8.40148
XLOC_001785	LRRC40	chr1:70144801-70205678	6.30059	7.42165	8.00001	8.48738	7.66615	7.51041	7.98762	11.79	11.9172	12.9604	11.9275
XLOC_001786	ANKRD13C	chr1:70259001-70354734	4.92256	5.91434	6.53519	7.29314	5.81823	5.87765	5.6859	4.0133	3.55679	4.32972	3.80865
XLOC_001788	ZRANB2	chr1:70852352-71081289	24.7912	24.0831	23.0165	27.7659	21.8053	25.9305	23.196	23.5618	25.8957	25.4034	25.3995
XLOC_001790	NEGR1	chr1:71402941-72282594	0.1	0.1	0.1	0.1	0.1	0.1	0.1	0.394142	0.326933	0.929755	0.948244
XLOC_001794	CRYZ	chr1:74705487-74766676	4.04986	4.26242	4.40939	3.64822	4.86627	3.72859	4.1171	14.1691	12.4143	14.4911	12.4809
XLOC_001795	SLC44A5	chr1:75202130-75611114	0.199417	0.147627	0.133577	0.257786	0.233526	0.119705	0.1	0.457896	0.323202	0.219525	0.571924
XLOC_001798	PIGK	chr1:77088981-77219447	2.81024	3.19931	3.39557	3.89869	4.20313	3.82021	3.02717	4.03092	4.46476	5.62759	4.32102
XLOC_001799	ZZZ3	chr1:77562415-77683427	7.46891	8.69388	7.96942	10.156	7.76594	8.57469	8.23809	7.90205	7.51781	7.96038	7.38911
XLOC_001800	USP33	chr1:77695988-77759879	8.87071	9.763	10.0602	11.7537	8.82485	10.8467	9.81227	11.7724	10.9342	12.5017	11.8451
XLOC_001801	NEXN-AS1	chr1:77881347-77943893	0.507937	0.499244	0.481791	0.347625	0.677089	0.409891	0.403191	0.322412	0.574569	0.485552	0.567617
XLOC_001802	FUBP1	chr1:77946481-77979205	35.1824	35.4876	40.0616	41.3326	36.5183	37.8292	37.1014	63.2937	63.6732	63.9942	58.6228
XLOC_001803	ADGRL4	chr1:78889763-79006810	0.1	0.1	0.1	0.1	0.1	0.1	0.1	0.759033	0.471955	0.452789	0.567002
XLOC_001808	TTLL7	chr1:83869373-83999150	0.1	0.1	0.125118	0.143925	0.163883	0.1	0.1	1.84204	1.54342	1.68655	2.00555
XLOC_001810	GNG5	chr1:84479236-84574480	101.079	94.3817	125.79	101.222	98.6705	83.3373	80.3815	106.446	128.971	135.594	130.274
XLOC_001811	CTBS	chr1:84479236-84574480	0.462748	0.485471	0.565248	0.568907	0.427548	0.450273	0.515477	2.16945	1.94148	2.0738	1.70532
XLOC_001814	SSX2IP	chr1:84643706-84690557	1.71244	1.70972	2.43852	2.61847	1.83994	2.13752	1.9347	2.47409	2.86626	3.07938	3.10319
XLOC_001815	LPAR3	chr1:84813402-84893213	0.566143	1.06713	0.631425	0.766	0.625606	0.539209	0.670593	3.21614	2.8054	2.26736	2.16523
XLOC_001817	MCOLN3	chr1:85018081-85048540	1.19787	0.782551	0.685247	1.0189	0.995081	0.752096	0.917047	0.895952	0.719566	2.14278	1.12918
XLOC_001818	SYDE2	chr1:85157672-85201045	0.956254	1.10408	1.4172	1.42906	1.07094	1.17514	1.33834	1.73379	1.98488	2.33337	2.24674
XLOC_001819	C1orf52	chr1:85249953-85259672	8.80474	9.37019	10.6522	11.7439	9.76212	10.1353	10.4295	10.0625	9.29441	8.82491	9.11598
XLOC_001820	BCL10	chr1:85265775-85278088	4.45113	5.72006	4.76099	5.47223	5.03624	5.2379	5.41431	5.5539	5.81007	6.14222	5.61989
XLOC_001821	DDAH1	chr1:85318484-85578363	0.983674	1.27721	1.29214	1.67604	2.45045	1.04306	0.97716	15.2656	16.3672	17.4051	14.513
XLOC_001822	ZNHIT6	chr1:85649422-85708433	5.62328	6.6406	7.03255	7.93163	5.86291	7.964	7.06961	6.0524	6.51924	5.54127	6.36457
XLOC_001824	ODF2L	chr1:86346823-86396342	3.46914	3.9602	3.41068	4.62058	3.66226	4.65412	3.2862	5.34275	5.66093	6.19928	5.79834
XLOC_001826	SEP15	chr1:86862444-86914424	101.841	98.3007	102.055	112.379	86.1735	111.021	96.5412	52.6377	52.0405	49.3955	47.7008
XLOC_001829	GTF2B	chr1:88852637-88891618	16.4432	18.1617	20.4849	19.9379	17.8424	20.8909	15.7567	8.59912	9.70236	10.3312	9.42029
XLOC_001830	CCBL2	chr1:88935772-88992960	23.2974	23.0326	24.5567	26.2622	21.5453	25.1972	24.1357	19.9507	19.7044	20.6292	18.9758
XLOC_001835	GBP4	chr1:89181147-89198950	0.162609	0.174275	0.159148	0.250183	0.276965	0.272298	0.186816	1.13427	0.893705	1.0182	0.818657
XLOC_001836	GBP5	chr1:89258950-89272861	0.124412	0.216327	0.303253	0.187719	0.27173	0.220852	0.155833	0.524079	0.650611	0.64865	0.505873
XLOC_001839	GEMIN8P4	chr1:89993264-89994966	1.50895	1.28469	1.6494	0.913755	1.36472	1.79875	1.76018	1.38382	1.93136	1.48323	1.30019
XLOC_001841	ZNF644	chr1:90915299-91022255	4.35746	4.79897	4.73226	6.03009	5.17037	5.07413	3.8517	14.9704	13.4575	14.3113	12.4987
XLOC_001843	TGFBR3	chr1:91680342-91906002	9.20341	10.4342	13.4884	9.69406	6.72509	10.9257	10.8807	1.545	1.32067	0.986801	1.39742
XLOC_001845	GLMN	chr1:92246397-92388175	9.15114	8.25856	8.13035	10.3209	8.26567	9.32597	8.30277	6.40431	6.38306	8.63198	7.31792
XLOC_001846	GFI1	chr1:92474760-92486876	0.3361	0.517931	0.646621	0.755182	0.5953	0.541086	0.592675	0.1	0.1	0.238199	0.151332
XLOC_001847	EVI5	chr1:92508695-92792404	2.56967	3.10162	3.34381	3.38913	2.66781	3.43484	3.09953	2.19388	1.98051	2.09736	1.85148
XLOC_001848	FAM69A	chr1:92832036-92961522	3.30569	2.77934	2.69305	3.67221	3.52841	4.12474	3.40311	7.16571	6.32669	6.03852	6.68073
XLOC_001849	TMED5	chr1:93149741-93180689	15.0916	16.9323	14.8696	18.869	13.5713	15.977	15.6912	6.42372	5.67378	7.5409	6.79095
XLOC_001850	LOC100131564	chr1:93310108-93345811	0.683598	0.511586	0.754162	0.715949	0.695562	0.790265	0.544705	2.60334	1.45992	2.47796	3.01024
XLOC_001851	BCAR3	chr1:93561740-93847150	2.19128	2.72068	3.87318	2.92726	3.37836	2.18081	2.63662	4.58681	3.62172	3.24558	3.82346
XLOC_001852	DNTTIP2	chr1:93869457-93879206	29.4836	33.8973	37.9901	38.2133	32.6847	37.6972	30.0125	25.6734	26.911	30.3872	28.4948
XLOC_001853	GCLM	chr1:93885199-93909598	3.69202	4.88112	3.49675	4.20818	3.09114	3.83022	3.85879	2.18675	2.64498	3.41526	3.2732
XLOC_001855	ARHGAP29	chr1:94168906-94237751	1.01641	1.70733	2.11597	2.44324	1.88195	1.61032	1.64817	1.50988	1.71625	2.73808	2.03225
XLOC_001856	F3	chr1:94529175-94541857	12.5217	10.9339	12.0633	13.7479	22.5244	8.75209	8.85806	5.76153	5.22979	6.25361	5.69951
XLOC_001857	LINC01057	chr1:94657532-94820281	35.8821	37.1947	40.6381	28.1258	32.8506	36.1675	36.0187	604.633	550.304	516.497	436.972
XLOC_001859	CNN3	chr1:94896948-94927223	86.6787	89.6259	100.118	98.1714	91.3678	91.6648	91.723	114.269	106.915	109.573	119.815
XLOC_001860	ALG14	chr1:94982722-95072951	7.16885	7.61506	7.78757	7.38262	5.19062	6.17295	6.69257	2.53478	3.96128	3.2887	3.1746
XLOC_001861	LOC101928118	chr1:95092516-95247225	0.891954	0.648165	0.67752	0.794231	0.958505	1.05504	0.881437	0.796124	0.82414	0.677455	0.779362
XLOC_001866	LPPR5	chr1:98890244-99148852	0.1	0.1	0.1	0.1	0.1	0.1	0.1	0.310294	0.421915	0.457965	0.442355
XLOC_001869	FRRS1	chr1:99516983-99765793	3.26514	3.97208	3.58825	3.48183	3.18215	2.91504	2.94816	2.32912	1.79449	2.52827	3.38445
XLOC_001870	SASS6	chr1:100083545-100133095	2.8901	3.29463	3.51657	4.34013	3.31075	3.34361	3.4282	3.04312	3.12833	3.45877	2.96942
XLOC_001871	LRRC39	chr1:100133149-100178273	0.424306	0.505463	0.313793	0.45689	0.357299	0.484049	0.481299	0.310039	0.363133	0.447953	0.409776
XLOC_001872	DBT	chr1:100186921-100249853	2.1003	2.62559	2.70524	3.0947	2.32915	2.53405	2.64232	3.69438	2.97594	2.99479	2.75494
XLOC_001873	RTCA-AS1	chr1:100264741-100292769	0.231182	0.167982	0.661498	0.188905	0.1	0.457546	0.1	0.863942	0.166081	0.799503	0.822105
XLOC_001875	EXTL2	chr1:100872371-100895179	4.87241	4.19592	4.36434	4.93793	4.2881	5.30115	4.77609	9.78649	9.19168	9.71629	8.70124
XLOC_001876	DPH5	chr1:100989624-101025806	14.501	13.9642	13.8853	14.866	14.0923	16.2672	16.2597	19.1199	19.8813	22.6605	15.7542
XLOC_001878	OLFM3	chr1:101802566-101997234	0.1	0.1	0.1	0.1	0.156717	0.165015	0.1	1.20302	1.42937	1.37621	2.63431
XLOC_001879	COL11A1	chr1:102876466-103108496	0.1	0.142537	0.131752	0.153787	0.159124	0.166272	0.183865	6.04078	4.82009	7.33739	6.21361
XLOC_001883	VAV3	chr1:107571159-107994607	0.118479	0.216333	0.135181	0.1051	0.147307	0.175521	0.1	0.760097	1.05654	0.854678	0.893496
XLOC_001884	SLC25A24	chr1:108134721-108200358	2.06368	2.33402	2.45731	2.36776	1.90926	2.09164	2.42604	6.29817	6.45584	7.97093	6.49888
XLOC_001886	HENMT1	chr1:108648287-108661526	17.3016	17.6759	16.296	17.3306	16.6457	20.8668	18.766	3.03643	2.23135	3.66279	3.56626
XLOC_001888	CLCC1	chr1:108876980-108963499	6.87414	7.75167	6.27217	7.82804	6.94405	8.02968	7.64319	6.07193	4.93864	5.46275	5.30066
XLOC_001889	WDR47	chr1:108970215-109042228	7.46324	7.65644	7.77218	7.45744	6.66814	7.30718	8.57983	2.40808	2.39639	2.16575	2.07033
XLOC_001890	TAF13	chr1:109064375-109076002	237.939	252.671	268.46	269.571	177.555	266.801	242.82	30.7457	30.7295	33.9854	31.8731
XLOC_001892	PSRC1	chr1:109279553-109283168	33.78	27.2299	36.8936	30.3616	45.5907	26.3512	28.1271	28.5801	25.2143	18.275	19.0555
XLOC_001893	MYBPHL	chr1:109292364-109307041	0.675482	0.350898	0.687096	0.36009	0.727633	0.376043	0.287641	0.1	0.154527	0.1	0.1
XLOC_001894	SORT1	chr1:109309565-109397941	14.6447	14.7592	16.7786	14.9436	17.3773	13.8966	14.2673	9.02927	9.30632	8.94052	8.63921
XLOC_001895	PSMA5	chr1:109399030-109426486	43.0057	45.1009	43.5972	51.6399	42.0468	51.487	42.0548	31.5269	39.7983	37.2192	32.2972
XLOC_001896	AMIGO1	chr1:109506823-109509714	1.34558	1.01686	1.21777	1.06403	1.23091	1.33227	1.26297	0.946975	1.02606	1.02261	1.00477
XLOC_001898	GSTM3	chr1:109733931-109741038	0.384645	0.368854	0.373306	0.330097	0.386386	0.425382	0.427431	0.704142	0.517651	0.453695	0.731742
XLOC_001900	ALX3	chr1:110060374-110070700	1.5432	1.44947	1.39876	1.48949	1.92786	1.5849	1.64252	1.26337	1.33351	1.16703	1.18642
XLOC_001903	SLC16A4	chr1:110362850-110391082	1.26405	0.913121	0.949295	0.959257	1.01359	1.06699	1.03306	0.605526	0.569353	0.675651	0.702299
XLOC_001904	LAMTOR5	chr1:110401254-110416274	300.452	294.523	340.374	297.293	310.92	298.479	278.208	130.012	119.751	114.046	106.61
XLOC_001908	KCNA3	chr1:110653560-110675033	0.1	0.1	0.1	0.1	0.1	0.1	0.1	0.614584	0.45105	0.434418	0.452969
XLOC_001909	LRIF1	chr1:110947189-110963944	6.78321	7.36407	6.65919	7.88568	6.0594	5.94777	7.89429	6.34551	4.74549	6.47056	6.07577
XLOC_001910	DRAM2	chr1:111117331-111185102	9.89498	11.9154	11.6522	11.8024	11.8855	10.267	11.8543	16.3792	13.0167	17.4413	13.5734
XLOC_001913	OVGP1	chr1:111414314-111427777	3.00327	2.40273	3.13429	3.12275	3.77543	3.18535	2.2271	0.540422	0.353075	0.435107	0.50996
XLOC_001914	WDR77	chr1:111439889-111461903	35.5575	34.1197	37.2758	37.0283	31.7214	34.4872	31.1686	14.3584	20.2838	20.3846	18.9733
XLOC_001916	LINC01160	chr1:111599006-111608318	67.9579	68.5581	59.0125	65.6009	52.5751	85.9846	69.055	2.78043	2.63834	3.11088	3.63839
XLOC_001917	FAM212B	chr1:111722063-111767577	0.670662	0.629328	0.488082	0.510793	0.98205	0.657655	0.724698	3.2675	3.36477	3.07018	3.31616
XLOC_001918	LOC101928718	chr1:111722063-111767577	0.168499	0.130203	0.116546	0.205966	0.111551	0.1	0.127788	0.49609	0.630769	0.497532	0.585466
XLOC_001922	ST7L	chr1:112523518-112619418	2.83047	3.20064	2.74609	3.05707	2.80199	2.52338	2.87901	3.14518	3.39387	3.5914	3.58988
XLOC_001923	RHOC	chr1:112701126-112707403	89.1441	73.8372	92.1575	78.7679	89.8372	76.0274	78.9542	33.5849	37.5714	58.6108	51.0797
XLOC_001924	PPM1J	chr1:112709993-112715328	3.04541	2.21348	2.91939	1.94468	2.66278	2.1728	1.8197	9.1905	8.52091	7.40278	9.03957
XLOC_001925	LINC01356	chr1:112820168-112850643	5.61	5.9806	6.41279	4.78867	5.1396	4.11405	4.77164	101.523	94.9035	97.2041	63.67
XLOC_001926	SLC16A1	chr1:112911847-112956353	95.9456	104.114	100.954	115.835	97.4258	104.746	101.67	150.766	143.122	148.809	138.507
XLOC_001927	LOC100996251	chr1:113011686-113073102	0.994593	1.17344	0.865024	1.13367	1.12013	1.33822	0.975689	0.840117	0.52248	1.08462	1.17998
XLOC_001929	PHTF1	chr1:113697201-113759155	3.59342	3.94387	3.7773	3.6694	2.93153	3.82727	2.98189	4.70374	4.26068	5.74044	5.69565
XLOC_001930	RSBN1	chr1:113761831-113812476	3.15939	3.55623	3.3691	3.82217	3.11958	4.05667	3.88621	4.72291	3.45871	3.7455	3.28392
XLOC_001933	AP4B1	chr1:113812611-113905124	3.62095	3.46781	3.93973	4.07148	3.85154	3.48776	3.80352	2.37512	3.33883	3.34059	3.56219
XLOC_001934	HIPK1-AS1	chr1:113924000-113977869	0.433744	0.48491	0.352261	0.512033	0.484948	0.511622	0.482399	0.335497	0.410127	0.305505	0.336764
XLOC_001935	SYT6	chr1:114089291-114153850	0.15441	0.243827	0.239315	0.253774	0.923153	0.254039	0.366381	11.8949	10.6516	10.6178	10.8168
XLOC_001936	TRIM33	chr1:114392776-114511160	12.0938	13.9628	13.17	14.5562	11.8478	13.7258	13.6463	10.011	10.0903	10.4208	9.79507
XLOC_001937	BCAS2	chr1:114567559-114581644	50.5348	53.4839	61.0659	62.1536	51.7307	62.3014	50.8749	35.8059	41.4545	43.3352	40.4641
XLOC_001938	DENND2C	chr1:114584574-114670111	0.978946	0.989947	1.10499	1.22002	0.795193	0.91443	1.10809	1.0015	1.2593	2.20729	1.89888
XLOC_001940	CSDE1	chr1:114704463-114758050	211.892	243.961	239.164	255.082	215.781	251.523	233.922	192.05	182.296	200.28	188.322
XLOC_001941	SIKE1	chr1:114769483-114780687	11.9232	14.9448	13.0894	15.12	15.6462	14.5526	14.5144	10.9494	11.3878	11.9213	11.6225
XLOC_001942	TSPAN2	chr1:115048010-115089500	0.1	0.119087	0.1	0.1	0.1	0.1	0.1	2.97888	3.16296	3.48327	3.28008
XLOC_001943	NGF	chr1:115285915-115338236	0.1	0.176659	0.200229	0.119929	0.1	0.1	0.1	0.491979	0.558254	0.334995	0.578255
XLOC_001947	ATP1A1-AS1	chr1:116373172-116418622	60.6728	65.841	68.9729	60.4193	59.5256	51.3349	52.3241	47.3851	46.744	38.2194	38.0719
XLOC_001949	CD58	chr1:116514533-116571093	1.03635	1.00059	0.917108	0.772117	0.553696	0.698183	0.648749	1.91699	2.44242	3.2347	3.31969
XLOC_001951	IGSF3	chr1:116574397-116667755	12.5413	15.9593	13.7443	12.8215	15.5187	15.2618	14.8827	14.2922	13.4153	12.2427	12.7896
XLOC_001953	TRIM45	chr1:117111054-117121789	1.87523	1.40039	1.49535	0.901127	1.50925	1.41879	1.79887	2.83195	3.94137	3.11005	3.46944
XLOC_001954	VTCN1	chr1:117143586-117210960	0.332533	0.660591	1.1108	0.805505	1.1542	0.623697	0.487846	0.181739	0.112256	0.124361	0.299914
XLOC_001956	GDAP2	chr1:117863484-117929679	2.14429	2.49549	2.25943	2.5044	2.30532	3.01963	2.47536	2.29861	2.42269	2.72333	2.48275
XLOC_001958	TBX15	chr1:118883042-118989556	0.204559	0.436988	0.397097	0.569429	0.251083	0.415959	0.393797	2.7683	1.74514	1.08062	1.29546
XLOC_001959	WARS2	chr1:119031215-119275973	4.64582	5.09371	4.5957	5.07798	4.44908	5.01335	4.72488	3.11562	2.97551	3.29209	2.63258
XLOC_001961	ZNF697	chr1:119619376-119647767	9.13574	9.68247	9.59705	8.89635	9.10661	9.74291	10.2643	7.17867	6.83509	5.52475	5.14724
XLOC_001964	NBPF7	chr1:119834764-119844880	0.274702	0.463134	0.324327	0.297137	0.551896	0.411011	0.285577	0.3428	0.129467	0.156037	0.1
XLOC_001966	NOTCH2	chr1:119911552-120069703	2.70556	3.55502	3.3679	3.51378	4.71781	3.21263	3.35118	13.2958	12.0375	11.622	12.9266
XLOC_001967	SEC22B	chr1:120155941-120176521	31.6131	34.0051	35.3904	38.025	32.9265	33.4045	32.1853	20.877	21.918	23.9393	21.2984
XLOC_001968	PFN1P2	chr1:120432203-120434109	4.46402	5.05883	3.53474	4.68204	6.31318	4.69971	3.99897	0.914231	0.588342	0.997098	1.47494
XLOC_001969	RNVU1-19	chr1:120850818-120850985	27.8284	32.0402	27.1182	13.3531	23.0384	18.4597	23.8702	14.8571	25.537	7.41623	22.9879
XLOC_001970	HIST2H2BA	chr1:121108440-121117251	0.985081	0.815953	1.53415	0.541288	1.09707	1.10831	0.568402	0.1	0.1	0.225637	0.1
XLOC_001971	FAM72B	chr1:121167645-121184318	0.658915	0.899762	0.928702	0.840408	0.681793	0.873333	0.847946	1.72068	1.4363	0.867808	1.11757
XLOC_001973	LOC645166	chr1:143399970-143424684	1.29623	1.05272	0.381402	1.27981	0.317947	0.745393	0.201208	1.18453	0.460499	1.13034	0.339359
XLOC_001980	NBPF15	chr1:144421385-144459464	4.20974	5.2249	5.62563	5.55103	5.01485	6.14792	4.75866	1.79134	1.6151	2.15437	2.06471
XLOC_001981	SRGAP2B	chr1:144641368-145093362	0.858701	1.30978	1.34512	1.23554	1.05463	1.32524	1.14063	4.35055	3.11836	2.81906	2.78725
XLOC_001982	LOC103091866	chr1:145168404-145216071	0.61232	0.573393	0.383672	0.499712	0.417331	0.430937	0.552323	2.31686	1.67443	1.53278	1.50076
XLOC_001986	PDZK1	chr1:145670852-145707400	0.1	0.1	0.1	0.1	0.1	0.1	0.1	0.41538	0.338132	0.708197	0.772917
XLOC_001987	RNF115	chr1:145746081-145844401	14.2384	13.2932	14.1254	14.1901	12.4008	15.4208	14.7127	7.82998	8.50902	10.5136	10.611
XLOC_001988	PIAS3	chr1:145845632-145859081	7.41836	8.18195	6.99182	5.92999	6.65427	8.00449	8.12699	13.8392	13.4385	14.3785	14.9637
XLOC_001990	ANKRD35	chr1:145866559-145885866	0.432815	0.362507	0.420617	0.324607	0.555067	0.584416	0.484042	2.69735	2.8962	2.2566	2.33529
XLOC_001992	PEX11B	chr1:145911347-145918924	8.02816	7.04004	8.46916	6.69324	6.76738	7.45471	8.13465	9.1662	7.68111	8.21751	7.70585
XLOC_001993	RBM8A	chr1:145919012-145927536	78.3932	92.897	87.9646	99.4599	83.9897	109.011	94.3568	48.0849	53.6214	52.1538	51.135
XLOC_001994	LIX1L	chr1:145933423-145958019	2.90775	3.68382	2.49771	3.22949	3.21052	3.59829	4.30976	4.40205	3.39013	4.1119	4.15682
XLOC_001995	ANKRD34A	chr1:145959440-145964582	1.04307	0.555919	0.582045	0.593124	0.647716	0.935336	0.81284	0.21144	0.251133	0.453295	0.292004
XLOC_001996	TXNIP	chr1:145992441-145996631	7.69406	12.4176	15.1043	15.1531	14.7423	13.2869	12.5464	115.748	87.3454	45.6015	54.7798
XLOC_001998	RNVU1-6	chr1:146052080-146052244	12.7595	5.91155	13.0895	0.1	6.98828	15.4871	3.41697	30.687	17.705	17.6132	31.0804
XLOC_002000	NOTCH2NL	chr1:146151907-146229032	1.96353	1.90931	1.57472	1.71887	2.3864	1.92609	1.83472	2.70971	2.61845	2.08268	2.65559
XLOC_002002	RNVU1-8	chr1:147084615-147084756	42.8353	54.1041	46.0253	51.0709	39.3936	53.9904	44.8654	77.7015	64.6753	79.0973	65.2447
XLOC_002004	PRKAB2	chr1:147155105-147172589	17.0415	20.9167	18.4414	23.5308	14.8933	20.7923	20.3082	15.1552	11.1938	13.5927	12.8048
XLOC_002005	FMO5	chr1:147184304-147225638	1.46277	1.40491	1.68493	1.51927	1.30207	1.6236	1.56436	0.319054	0.344858	0.325744	0.362667
XLOC_002006	LINC00624	chr1:147382191-147517875	3.65186	4.17335	4.14012	4.43423	4.13202	3.77289	3.00327	0.1	0.129858	0.1	0.1
XLOC_002007	ACP6	chr1:147647365-147670512	3.93727	3.59706	3.98965	3.42849	3.95878	3.93333	4.06591	7.86281	8.00224	7.40506	7.26699
XLOC_002008	GJA5	chr1:147756198-147773362	0.790606	0.631638	0.77085	0.352872	0.402871	0.421193	0.692848	2.53458	2.0082	1.40143	1.39211
XLOC_002010	RNVU1-7	chr1:148038752-148038916	0.1	0.1	0.1	0.1	0.1	0.1	0.1	3.05362	5.54099	0.1	2.76795
XLOC_002011	NBPF11	chr1:148102045-148152190	1.98981	2.47792	2.13815	2.05256	2.05622	2.46762	2.1189	0.529043	0.397968	0.559638	0.609355
XLOC_002014	RNVU1-1	chr1:148362369-148362533	2.96066	2.67801	0.1	0.1	0.1	0.1	0.1	5.71199	0.1	2.20815	2.5384
XLOC_002016	LINC01138	chr1:148432958-148459920	1.20925	1.06921	0.820838	1.10807	1.22317	1.13746	1.24634	2.37003	1.91651	3.50581	1.7879
XLOC_002019	NBPF9	chr1:149054032-149082311	2.40228	2.89777	2.89297	2.7269	2.37697	2.70484	2.98607	0.498469	0.458794	0.622758	0.693807
XLOC_002020	LOC653513	chr1:149197558-149201146	1.23647	0.539506	1.02429	0.827071	0.564751	0.870074	0.998894	0.1	0.1	0.1	0.1
XLOC_002021	HIST2H2BF	chr1:149782688-149812373	5.37628	5.03519	5.95733	4.54422	4.83265	4.88394	4.90825	2.84564	3.20152	2.69038	3.08458
XLOC_002022	HIST2H3D	chr1:149813224-149813681	6.25572	5.00276	6.36235	3.58529	3.67757	3.87366	5.91	2.67653	2.67197	0.839297	1.31648
XLOC_002025	HIST2H2BC	chr1:149850191-149850773	3.13027	2.13571	2.65057	1.96721	2.12142	1.77421	2.34866	4.01802	5.10275	5.00057	3.81594
XLOC_002027	HIST2H2BE	chr1:149884459-149886682	1.02768	1.11262	0.891293	1.11829	0.732961	1.20497	1.1929	2.90898	3.32287	3.0988	2.47576
XLOC_002028	HIST2H2AB	chr1:149887468-149887916	0.774627	0.474368	0.467965	0.78979	0.440647	0.332149	0.785023	0.524235	0.704423	0.335917	0.373694
XLOC_002029	SV2A	chr1:149903319-149917882	1.76382	0.987758	0.703832	1.15364	2.67993	1.14119	0.839331	21.2343	22.8263	19.7821	20.1195
XLOC_002030	SF3B4	chr1:149923316-149928252	78.5307	71.6669	80.2214	73.3437	77.5187	64.6398	69.3231	50.533	62.8637	55.1469	57.1696
XLOC_002031	MTMR11	chr1:149928650-149936898	0.815839	0.81046	0.598957	0.633281	0.859514	0.897045	0.942278	1.87352	1.26113	0.780781	0.812779
XLOC_002032	OTUD7B	chr1:149940329-150010737	9.35886	9.32155	9.5036	9.88393	9.25798	9.37652	9.02953	7.72196	7.05989	6.24848	6.10421
XLOC_002033	ANP32E	chr1:150218416-150236156	68.9724	78.5639	68.0717	84.1136	64.521	88.4045	79.538	57.2814	63.566	62.1072	58.1722
XLOC_002034	APH1A	chr1:150265398-150269209	57.5158	54.1558	53.1443	52.1199	54.3558	48.3963	52.1729	51.3407	56.8095	55.2569	55.2002
XLOC_002035	MCL1	chr1:150549368-150579738	134.426	137.846	131.352	131.497	115.543	142.632	145.068	210.14	200.23	210.329	227.145
XLOC_002036	ENSA	chr1:150622122-150629622	157.281	162.146	152.608	167.236	150.067	167.436	150.945	145.145	153.498	131.177	131.171
XLOC_002037	GOLPH3L	chr1:150646224-150697196	6.85912	7.23839	6.28231	6.99864	6.0205	7.3636	7.59935	18.3477	15.8742	15.4765	12.6681
XLOC_002038	HORMAD1	chr1:150698058-150720888	10.219	10.3554	7.86772	9.80057	7.86953	10.2	10.1462	0.1	0.1	0.1	0.1
XLOC_002039	CTSS	chr1:150730195-150765957	1.11838	1.27305	1.21378	1.31255	0.797893	1.31128	1.34085	0.117057	0.1	0.161609	0.256555
XLOC_002040	CTSK	chr1:150796207-150808441	1.36713	1.46653	1.36823	1.53663	1.00081	1.18506	1.20129	4.75918	2.6972	1.20925	1.66178
XLOC_002041	ARNT	chr1:150809704-150876768	9.51476	10.0386	8.62684	9.91626	10.0597	9.40736	10.1435	12.8961	9.73886	10.6134	9.72496
XLOC_002042	CERS2	chr1:150965172-150975003	32.8632	28.7445	29.1572	26.6028	28.51	27.3934	30.583	46.0227	44.6871	44.9204	43.9588
XLOC_002043	FAM63A	chr1:150996824-151008378	2.82393	2.07818	1.84379	2.24553	2.78476	2.24273	1.85347	5.08181	4.68155	5.02754	5.18385
XLOC_002044	CDC42SE1	chr1:151047782-151059649	27.8106	28.0064	31.8503	29.2864	19.7564	28.9859	31.0386	22.048	26.6207	26.1943	27.4164
XLOC_002045	SEMA6C	chr1:151131686-151146664	2.99761	2.3593	2.4477	1.98909	2.42269	2.10836	2.69397	4.29669	3.7583	2.41667	3.1041
XLOC_002046	LYSMD1	chr1:151156628-151176071	5.98227	6.45141	5.71784	5.50546	4.71844	6.01458	6.24607	5.34392	4.52193	4.83044	4.49043
XLOC_002048	VPS72	chr1:151176299-151190213	40.3221	37.6826	42.1405	37.97	41.2211	37.6231	40.0138	38.2205	43.2684	42.1543	42.4817
XLOC_002049	PI4KB	chr1:151281554-151327715	10.2855	9.8035	10.6593	10.8148	10.9231	10.2467	10.2411	9.20725	8.90666	8.73777	9.27957
XLOC_002050	RFX5	chr1:151340639-151347891	6.56314	5.82753	5.25279	5.36294	7.70288	6.60263	7.11106	12.3704	13.3324	13.337	13.6382
XLOC_002051	SELENBP1	chr1:151364301-151372734	4.14356	2.41044	3.33684	3.00874	5.87932	2.21175	2.70294	11.3639	11.5215	5.66084	7.52912
XLOC_002052	POGZ	chr1:151402723-151459465	8.87084	8.98107	8.54662	9.05186	10.0584	9.90225	9.95946	21.7399	18.7208	17.3914	19.5982
XLOC_002054	MRPL9	chr1:151759642-151771330	40.1176	35.0231	38.1383	37.9967	32.4591	39.1731	35.2592	24.9325	26.5098	28.9525	25.8808
XLOC_002055	TDRKH	chr1:151771564-151790534	7.02718	6.28921	4.6389	5.31471	4.36338	5.65722	6.45496	7.61773	7.05864	6.57371	6.35149
XLOC_002058	C2CD4D	chr1:151837862-151844165	0.595328	0.402256	0.353887	0.40036	0.410305	0.386431	0.412232	0.449989	0.552747	0.470447	0.472646
XLOC_002059	THEM5	chr1:151847100-151853697	0.578799	0.298697	0.760565	0.335092	0.226472	0.680188	0.255504	0.807812	0.768884	0.40928	0.47685
XLOC_002060	THEM4	chr1:151870866-151909885	2	2.2083	2.08165	2.19458	2.02215	2.15688	2.32425	2.23656	2.8864	2.74222	2.42404
XLOC_002061	S100A10	chr1:151982909-151994238	183.368	201.186	202.232	191.016	149.306	195.479	194.723	105.322	110.045	175.079	126.723
XLOC_002062	S100A11	chr1:152032505-152037035	413.919	436.151	478.71	420.992	346.15	414.491	436.188	346.199	393.104	452.541	336.806
XLOC_002088	S100A6	chr1:153534599-153536241	20.7613	21.5277	28.9034	28.0445	22.1657	26.0133	21.2793	13.7845	17.666	21.4852	15.4655
XLOC_002090	S100A4	chr1:153543618-153551769	2.48286	1.34477	1.43276	1.34222	0.847399	1.93463	1.1924	67.3902	51.5172	15.3536	22.6599
XLOC_002091	S100A3	chr1:153543618-153551769	0.1	0.1	0.1	0.1	0.1	0.1	0.156036	1.95496	1.54342	0.434816	0.750032
XLOC_002092	S100A2	chr1:153561108-153565830	0.263629	0.100432	0.103998	0.109278	0.170983	0.203025	0.1	0.801829	0.512215	0.322977	0.324755
XLOC_002093	S100A16	chr1:153606890-153613038	28.9619	31.7868	53.9393	44.0913	34.1662	21.7154	31.5134	26.7509	23.0854	18.9962	19.1627
XLOC_002094	S100A14	chr1:153614255-153616332	37.2041	46.9541	65.7547	58.2257	46.0649	37.1198	42.3586	4.54245	4.05303	2.02998	1.83984
XLOC_002095	S100A13	chr1:153618799-153646306	184.302	187.965	256.593	240.571	185.953	188.248	185.875	100.584	101.834	112.699	112.498
XLOC_002096	ILF2	chr1:153658653-153671028	191.64	201.823	217.011	216.253	202.452	213.347	189.978	149.227	170.275	155.905	149.634
XLOC_002098	GATAD2B	chr1:153804726-153922975	4.10726	4.11527	4.68082	4.2758	4.74661	4.1426	3.96839	8.38422	7.06876	5.86062	6.96013
XLOC_002099	DENND4B	chr1:153929500-153946678	8.55098	8.22886	7.72378	6.55193	9.77104	7.30379	8.38443	14.2712	12.6685	11.4273	11.4323
XLOC_002100	CRTC2	chr1:153947671-153958656	10.1573	10.4091	9.53753	9.66358	11.128	9.33717	10.99	8.04076	8.00968	8.02809	9.76679
XLOC_002101	SLC39A1	chr1:153959098-153977975	112.857	115.29	128.13	124.187	121.399	109.22	108.998	98.1813	108.93	99.6256	96.9882
XLOC_002103	JTB	chr1:153959098-153977975	51.6003	43.4793	47.9673	45.932	44.7701	43.453	43.1902	24.2495	30.233	29.1468	27.542
XLOC_002104	RAB13	chr1:153981616-153986377	21.5855	21.2305	23.6964	23.5288	30.5391	26.5596	25.6023	176.752	154.236	136.785	132.605
XLOC_002107	TPM3	chr1:154155303-154192135	183.596	198.195	218.676	223.166	224.385	214.783	195.5	124.669	142.841	138.802	134.177
XLOC_002110	C1orf43	chr1:154206700-154271510	42.1308	42.4217	40.5224	42.4004	41.2554	47.7192	50.2027	71.873	59.0048	66.7222	57.573
XLOC_002111	SHE	chr1:154479477-154502050	0.725822	1.16732	0.861935	1.10967	1.3031	1.50901	1.66378	0.406811	0.387063	0.393819	0.323141
XLOC_002112	UBE2Q1	chr1:154548574-154558644	16.7377	16.7235	16.2864	16.9022	17.0822	16.1918	17.2262	15.0507	16.7741	16.4479	17.9226
XLOC_002113	ADAR	chr1:154582057-154627980	41.5231	46.7046	43.4463	43.9668	45.3141	46.1306	47.7364	55.8453	54.117	57.4198	55.5736
XLOC_002114	KCNN3	chr1:154697465-154870278	0.1	0.1	0.1	0.1	0.1	0.1	0.1	0.454232	0.556718	0.607801	0.729051
XLOC_002115	PMVK	chr1:154924731-154937008	27.124	27.1477	27.3473	24.1852	24.5222	28.9421	28.9446	24.2733	26.0334	31.1781	32.9578
XLOC_002116	PBXIP1	chr1:154944082-154956091	25.5819	20.0073	22.8363	18.0151	23.9072	17.4438	19.8482	22.0226	16.2227	16.0321	17.223
XLOC_002117	PYGO2	chr1:154957025-154961782	16.9822	16.3014	13.2732	15.5201	15.6061	15.0162	17.7731	14.7886	16.8745	15.1205	16.551
XLOC_002118	SHC1	chr1:154962297-154974483	44.6115	47.3938	44.9259	44.2138	40.2139	42.742	47.3381	74.3068	65.1878	63.7688	64.5198
XLOC_002120	LOC100505666	chr1:155033805-155069553	0.95401	0.648309	0.960351	0.607947	0.670425	0.575039	0.799321	1.47952	2.13161	2.18434	1.94922
XLOC_002121	DPM3	chr1:155139890-155140520	127.15	115.075	123.025	119	118.623	127.413	128.303	180.42	178.39	137.097	126.39
XLOC_002122	KRTCAP2	chr1:155169407-155173328	188.071	168.156	181.932	169.751	163.368	154.617	166.533	165.181	198.115	171.657	175.48
XLOC_002123	MUC1	chr1:155185823-155192915	1.76853	1.64483	1.81604	0.890882	2.86284	1.09325	0.914904	5.60735	3.9258	4.61146	5.41593
XLOC_002124	THBS3	chr1:155195587-155207981	0.521734	0.503082	0.462172	0.408512	0.710994	0.402332	0.547629	6.24282	4.7776	4.0033	5.95999
XLOC_002125	GBAP1	chr1:155208698-155227534	0.334152	0.182884	0.323664	0.398286	0.347468	0.187729	0.267465	0.552439	0.466114	0.47864	0.453343
XLOC_002126	GBA	chr1:155234447-155244862	7.32208	6.50531	6.95684	6.41353	7.26052	6.52462	5.90064	2.85185	3.47406	4.52095	4.10298
XLOC_002127	FAM189B	chr1:155247204-155255483	12.6132	10.4767	9.18654	8.01413	9.87325	9.15246	10.0601	13.1142	13.7071	15.0737	14.4654
XLOC_002128	SCAMP3	chr1:155255978-155262385	55.254	47.7694	51.2858	48.2102	46.6407	45.6804	46.3307	28.714	28.3698	30.5653	29.1573
XLOC_002129	CLK2	chr1:155262867-155273529	26.0446	23.279	25.2225	22.6105	26.8131	24.4697	26.8519	17.0049	16.8517	16.2103	16.6478
XLOC_002130	PKLR	chr1:155277426-155301434	0.158441	0.172095	0.226145	0.100666	0.191001	0.191325	0.23229	0.502401	0.373328	0.368964	0.371679
XLOC_002131	RUSC1-AS1	chr1:155308747-155331118	22.3612	17.8186	17.9898	17.1391	17.8784	17.5437	17.7944	17.2929	17.9418	14.6599	13.8915
XLOC_002132	ASH1L	chr1:155335260-155563944	2.24064	2.70093	2.03821	2.3421	2.38061	2.38615	2.3012	3.08983	2.58519	2.88949	3.3559
XLOC_002133	YY1AP1	chr1:155659441-155689032	25.8284	27.4606	28.4707	29.7971	27.049	26.3299	25.7124	14.0171	12.3122	12.8228	12.2378
XLOC_002134	GON4L	chr1:155745767-155859400	9.93862	10.6851	10.5109	9.43973	9.68453	10.8988	10.5552	5.57903	5.37909	5.45567	5.75849
XLOC_002135	RIT1	chr1:155897807-155911402	3.02667	3.82516	4.26983	4.93116	4.41047	4.18527	3.5074	12.3537	10.7264	9.50903	10.1594
XLOC_002136	KIAA0907	chr1:155913042-155934442	6.04103	6.26871	6.27988	6.94958	6.49333	7.12244	5.81633	9.4228	8.43817	8.14169	9.54662
XLOC_002138	SCARNA4	chr1:155913042-155934442	16.5483	7.41904	23.8972	17.8511	17.699	0.1	0.1	0.1	7.56035	0.1	28.9163
XLOC_002139	ARHGEF2	chr1:155946838-155978545	7.73762	7.74177	7.60252	7.19356	7.57384	6.82255	8.91195	15.4209	12.8362	10.5513	11.8251
XLOC_002141	SSR2	chr1:156009047-156020967	224.601	196.196	195.562	202.328	172.43	221.361	216.992	121.075	133.286	138.602	132.526
XLOC_002142	UBQLN4	chr1:156035293-156053825	22.4967	22.2194	16.2426	23.1515	22.3114	22.2247	24.3923	19.7654	19.2351	20.9186	21.055
XLOC_002143	MEX3A	chr1:156072012-156081998	1.30755	1.48245	1.92777	1.64426	1.94041	1.39436	1.65002	29.1225	27.2792	22.2764	25.9959
XLOC_002144	PAQR6	chr1:156212987-156248117	2.96443	3.30094	3.06795	2.85525	3.56788	3.61351	2.60729	8.65741	8.58993	7.38279	10.4578
XLOC_002145	SMG5	chr1:156249223-156282829	38.8008	38.828	38.8862	40.1823	40.1145	36.7679	39.8761	23.7271	24.916	23.7876	26.9558
XLOC_002146	GLMP	chr1:156292686-156295689	31.0192	27.694	30.869	29.4752	30.2005	24.9548	30.2771	26.9095	29.1961	30.97	27.2568
XLOC_002148	CCT3	chr1:156308960-156346994	253.145	226.239	242.6	249.49	217.676	236.734	221.988	136.394	158.563	154.945	146.53
XLOC_002149	C1orf61	chr1:156404262-156429392	3.39217	2.87957	5.088	3.51964	1.61587	2.25903	2.93676	5.80617	4.83088	3.71043	2.2466
XLOC_002151	MEF2D	chr1:156463720-156500842	7.82565	7.90572	7.91736	6.99213	8.39484	6.83772	7.32321	8.39509	6.75507	5.94477	7.33218
XLOC_002152	IQGAP3	chr1:156525404-156572604	12.9086	13.1526	13.2897	11.8416	11.59	13.8212	14.1103	8.6338	8.59198	7.01161	8.04089
XLOC_002153	GPATCH4	chr1:156594307-156601487	54.9332	55.7504	60.7571	58.8063	57.1098	63.4742	54.4985	16.1718	21.8262	24.2512	23.5743
XLOC_002154	NES	chr1:156668762-156677397	33.7997	28.6023	26.2961	22.6045	19.9201	21.399	24.105	80.4112	76.993	59.3643	89.031
XLOC_002155	CRABP2	chr1:156699607-156705816	28.1708	23.9426	26.9277	22.8511	31.7822	17.0115	20.1616	319.913	334.314	198.272	269.434
XLOC_002156	ISG20L2	chr1:156721890-156728439	26.6133	28.6208	30.0602	30.2626	28.7688	28.2716	30.4619	13.5039	14.4013	13.6271	15.0792
XLOC_002157	MRPL24	chr1:156737301-156741131	68.8151	60.4083	79.9391	61.144	54.515	69.1216	72.6399	27.068	32.8048	32.8813	30.0351
XLOC_002158	HDGF	chr1:156742106-156752448	80.574	88.2249	94.2413	81.991	90.2945	83.2574	83.1689	111.549	116.096	102.598	105.941
XLOC_002159	SH2D2A	chr1:156806242-156881850	1.28545	0.721642	1.00739	0.851036	1.46342	0.912001	1.16024	2.88086	2.08078	2.23315	2.27278
XLOC_002161	ARHGEF11	chr1:156934839-157045370	12.7851	13.8482	12.7187	12.1891	12.5688	12.8273	12.6289	8.88477	9.56927	8.25775	8.91833
XLOC_002164	ETV3	chr1:157124666-157138591	16.9387	21.6314	21.8134	21.0794	21.4483	17.6121	19.4901	10.9618	9.02478	8.02742	9.9736
XLOC_002183	AIM2	chr1:159062484-159076857	0.1	0.1	0.1	0.1	0.1	0.1	0.1	0.244286	0.527588	0.52697	0.482882
XLOC_002184	CADM3-AS1	chr1:159171586-159203142	0.1	0.1	0.1	0.1	0.1	0.1	0.1	1.4103	1.54939	1.10945	1.16151
XLOC_002191	TAGLN2	chr1:159918106-159925542	353.157	353.17	440.006	383.076	352.578	307.018	330.945	104.445	107.961	95.9154	88.6834
XLOC_002192	IGSF9	chr1:159927038-159945596	1.14859	1.06843	0.985456	0.965317	1.1268	1.16119	1.3549	3.56636	4.40112	4.4695	4.77955
XLOC_002194	PIGM	chr1:160027671-160031993	2.09149	2.01898	1.90517	2.16442	1.82707	2.46613	2.228	2.417	3.22883	3.17242	2.79575
XLOC_002196	IGSF8	chr1:160091338-160098828	15.688	12.9923	13.084	10.1882	14.114	10.6594	13.0694	40.9855	39.0716	28.323	26.9537
XLOC_002198	DCAF8	chr1:160215714-160262560	17.7332	17.5575	19.5054	20.1279	18.9119	18.3312	19.2828	26.2734	24.7076	23.9343	27.0856
XLOC_002199	PEX19	chr1:160276808-160285151	16.6907	16.8	16.0671	17.0166	17.9895	16.8086	17.9425	25.3334	25.6436	23.8799	23.9589
XLOC_002200	COPA	chr1:160288586-160358952	44.926	47.919	50.3729	46.2837	43.9828	49.5015	51.6375	52.2998	40.2632	42.1319	40.4176
XLOC_002204	CD48	chr1:160678745-160711851	0.1	0.300409	0.226248	0.880588	1.54967	0.196063	0.235532	0.172178	0.1	0.1	0.1
XLOC_002207	ITLN2	chr1:160932464-160954799	0.862397	1.00252	0.587147	1.4662	3.58469	0.687831	0.63571	2.68471	2.45742	2.74992	2.26974
XLOC_002208	F11R	chr1:160995210-161021343	38.6061	43.5006	46.0747	44.4655	52.2448	42.0571	41.9706	78.3893	65.0111	62.4121	56.7538
XLOC_002209	TSTD1	chr1:161037631-161038984	14.6726	10.3077	12.0642	8.454	17.2019	10.5129	12.7294	41.8211	44.8011	41.2569	42.8436
XLOC_002210	USF1	chr1:161039250-161045979	31.5482	32.0392	37.4306	34.0668	38.7387	34.854	32.4907	17.2796	21.3047	18.6889	20.8248
XLOC_002212	PVRL4	chr1:161070990-161089595	4.99343	4.67865	7.17213	4.51573	5.30494	5.08958	5.65451	0.363438	0.419505	0.162568	0.364897
XLOC_002213	PFDN2	chr1:161100555-161132688	160.455	148.793	186.25	162.915	162.073	174.365	176.633	109.892	108.046	118.69	118.43
XLOC_002214	DEDD	chr1:161100555-161132688	13.1526	13.7049	13.217	14.1885	15.86	13.5219	12.926	17.2276	17.9614	17.4947	18.3965
XLOC_002215	B4GALT3	chr1:161171309-161177968	14.5851	14.8665	16.3989	14.0915	13.1345	13.7768	16.0085	9.84711	10.6448	11.4436	11.6941
XLOC_002216	ADAMTS4	chr1:161189747-161199055	0.282278	0.194367	0.243646	0.155105	0.261914	0.2315	0.202429	4.66177	3.08074	1.5445	1.76102
XLOC_002217	APOA2	chr1:161222292-161223628	0.1	0.481387	0.253268	0.39822	0.575311	0.384344	0.130944	6.43291	5.72271	5.86993	2.99067
XLOC_002218	NR1I3	chr1:161225938-161238210	1.55183	1.14956	1.51957	1.21199	1.59521	2.03768	1.57144	0.98751	2.36427	1.03868	1.40495
XLOC_002219	MPZ	chr1:161304734-161309972	1.63316	1.80204	2.02165	1.78212	1.3369	1.43526	1.45173	2.58303	2.09961	1.48574	1.14061
XLOC_002220	CFAP126	chr1:161314375-161367883	2.96556	3.16158	2.90063	3.19611	2.96121	3.02955	3.49353	4.08723	2.98409	2.91862	2.77183
XLOC_002223	RPL31P11	chr1:161683702-161685252	1.78506	2.9372	2.77654	3.50441	2.18962	5.36554	3.32208	1.03065	0.945783	1.35126	1.06369
XLOC_002224	OLFML2B	chr1:161983191-162024465	0.1	0.1	0.1	0.1	0.1	0.1	0.1	0.662978	0.65124	0.553972	0.679987
XLOC_002228	RGS5	chr1:163142298-163321791	0.850405	0.900075	0.735925	1.32358	0.672372	0.82462	0.759313	2.60366	3.50056	13.8896	7.08979
XLOC_002232	RXRG	chr1:165400921-165445355	0.1	0.1	0.1	0.1	0.1	0.1	0.1	0.578874	0.345253	1.19324	1.2579
XLOC_002234	ALDH9A1	chr1:165662211-165698663	13.1624	12.5435	14.5657	14.1271	12.7857	13.7732	13.1135	24.7021	24.8509	21.4008	21.6327
XLOC_002235	TMCO1	chr1:165724290-165768922	11.681	12.6071	12.2867	14.8378	11.9886	16.0475	12.3443	10.4118	11.2996	12.6037	10.6563
XLOC_002236	FAM78B	chr1:166070018-166166721	0.624766	0.582783	0.561095	0.379634	0.811772	0.519131	0.705519	0.375592	0.385073	0.438677	0.453734
XLOC_002238	TADA1	chr1:166856511-166876417	7.5578	7.61762	7.56351	8.96126	7.97149	8.85996	9.1346	10.0968	10.3469	9.22882	9.29223
XLOC_002239	ILDR2	chr1:166913203-166975324	0.35777	0.323862	0.294105	0.405042	0.343487	0.379279	0.344452	1.70632	2.17193	2.07434	3.86826
XLOC_002243	CREG1	chr1:167541013-167553819	7.04869	7.09635	7.48904	7.81734	5.62162	8.45371	8.22271	9.72181	11.72	11.3142	11.0058
XLOC_002245	MPC2	chr1:167916674-168075843	11.3438	9.48595	7.79938	9.6626	10.9807	10.2676	8.72982	12.3029	14.4174	18.0807	14.2143
XLOC_002246	GPR161	chr1:168079541-168137667	0.466187	0.425978	0.514398	0.481987	0.508663	0.424553	0.435422	2.49703	2.41463	2.4903	2.43979
XLOC_002247	ANKRD36BP1	chr1:168245580-168247430	3.28249	4.13748	4.67922	5.18684	4.43036	4.53343	3.77423	2.13353	2.21409	3.33661	3.22594
XLOC_002249	LOC101928565	chr1:168464113-168495644	0.398452	0.540076	0.18402	0.102815	0.310806	0.770333	0.101704	0.931088	0.1	0.145728	0.396071
XLOC_002252	LINC00970	chr1:168903904-169087005	0.883972	0.886007	0.703722	1.05543	0.841561	0.328364	0.616366	1.11997	1.07039	1.84744	0.930439
XLOC_002253	NME7	chr1:169106708-169460669	8.45759	8.82654	8.79832	7.38683	6.73297	9.44577	7.99645	12.2822	12.4367	14.7269	12.7106
XLOC_002254	CCDC181	chr1:169106708-169460669	0.1	0.214407	0.145135	0.116162	0.173585	0.128858	0.227342	1.97318	2.19199	2.58214	2.887
XLOC_002255	SLC19A2	chr1:169463910-169485970	2.93067	2.73928	3.93467	3.9614	3.06633	2.25412	3.12413	6.57961	5.91173	4.66141	4.41931
XLOC_002260	METTL18	chr1:169792531-169794920	2.35058	2.22093	1.91974	2.73396	2.3576	2.73343	2.97794	3.53802	4.30789	4.35452	3.79872
XLOC_002261	SCYL3	chr1:169795408-169893959	1.84794	2.33291	2.02255	2.39567	2.18542	1.88826	2.33018	2.51068	2.362	2.70848	2.24718
XLOC_002262	KIFAP3	chr1:169921328-170074738	3.07386	4.05612	4.15773	4.44007	3.13401	4.58379	4.26436	4.67812	4.50287	6.79186	6.38185
XLOC_002268	VAMP4	chr1:171700155-171742239	0.999087	0.938736	0.951225	1.36224	1.37843	1.01543	1.18619	2.2273	1.9177	2.09301	1.87104
XLOC_002270	PIGC	chr1:172420687-172468829	10.7211	12.4712	10.9214	11.8673	11.6449	11.0977	10.7518	16.4034	16.4405	17.0804	15.7741
XLOC_002273	LOC100506023	chr1:173235059-173477155	0.189136	0.19848	0.11023	0.174554	0.133047	0.217495	0.156087	0.506353	0.505765	0.542153	0.590995
XLOC_002276	ANKRD45	chr1:173608335-173669862	0.911457	1.19867	0.569049	0.814161	0.641839	0.764793	0.92015	0.458887	0.636891	0.57914	0.690689
XLOC_002277	CENPL	chr1:173799549-173824639	3.50524	4.04212	4.55072	4.45802	4.45122	4.21946	4.69974	5.02661	4.41356	4.68449	3.98652
XLOC_002278	GAS5	chr1:173863247-173867987	601.469	622.681	590	694.466	675.694	734.619	713.752	647.653	543.939	514.63	491.6
XLOC_002290	RC3H1	chr1:173931083-173993072	3.58462	4.9485	4.49874	5.07047	4.53598	4.68245	4.59191	3.96182	3.8108	4.08938	4.22288
XLOC_002293	MRPS14	chr1:175012957-175023455	11.2659	11.0055	11.5221	12.817	11.5832	12.3158	11.411	12.4896	14.3259	13.3374	14.299
XLOC_002294	KIAA0040	chr1:175156986-175193093	3.95616	3.37612	3.13158	3.23566	3.94306	3.45151	3.43446	3.29307	4.49525	4.34924	4.23409
XLOC_002296	RFWD2	chr1:175944825-176207244	13.8	14.9241	15.0871	15.3666	15.2503	16.6316	15.5134	11.4013	13.8981	14.0498	13.5294
XLOC_002298	ASTN1	chr1:176857304-177164904	0.1	0.1	0.1	0.1	0.120437	0.1	0.1	0.702662	0.607106	0.355309	0.524094
XLOC_002300	SEC16B	chr1:177929106-177969915	0.1	0.1	0.1	0.1	0.1	0.1	0.1	0.760478	0.38798	0.177099	0.280688
XLOC_002302	RASAL2-AS1	chr1:178091507-178479513	0.371589	0.324055	0.208247	0.257341	0.23425	0.326472	0.324815	0.585271	0.648694	0.52179	0.741056
XLOC_002304	ABL2	chr1:179099326-179229684	3.59746	4.77356	4.86853	4.78474	4.96672	5.16505	4.0179	5.05777	4.46877	4.4474	5.42129
XLOC_002306	TOR1AIP2	chr1:179839966-179877806	12.4193	15.138	14.5725	16.0634	14.0025	15.1228	14.8542	11.0819	10.8525	10.957	11.2219
XLOC_002307	LHX4-AS1	chr1:180230297-180275053	0.533674	0.366798	0.266009	0.391242	0.540878	0.59202	0.359509	0.352242	0.522595	0.508316	0.662442
XLOC_002308	ACBD6	chr1:180288216-180502887	28.0174	23.5741	24.7333	19.6596	21.2569	22.5826	22.4758	30.1139	29.5003	32.3221	32.1265
XLOC_002310	STX6	chr1:180972712-181023121	6.14435	6.54838	6.7509	6.88995	7.11027	6.31124	6.57315	13.1626	13.1848	14.0644	13.1149
XLOC_002313	GLUL	chr1:182378092-182392206	17.1011	17.8256	18.7198	19.7139	20.1282	18.5347	17.7324	34.761	34.292	33.8637	36.6999
XLOC_002315	RNASEL	chr1:182573633-182589259	0.824913	0.725459	0.573598	0.854616	1.13966	0.583692	0.644764	0.776754	0.731105	0.482855	0.654879
XLOC_002316	RGS16	chr1:182598622-182604413	2.13936	2.37044	3.27535	2.67092	2.7581	1.74653	1.81226	5.19656	3.68622	3.06107	3.75998
XLOC_002319	NMNAT2	chr1:183248236-183418499	1.51417	1.98155	1.01909	1.70741	2.51684	1.80386	1.76679	3.2743	3.31476	2.9166	2.53537
XLOC_002322	ARPC5	chr1:183626192-183635941	56.3503	58.4038	59.4773	61.6792	60.5444	67.215	64.5929	37.2907	40.9493	49.6339	45.1018
XLOC_002324	COLGALT2	chr1:183929661-184037770	0.130884	0.102925	0.1	0.154113	0.131048	0.1	0.206663	1.87385	1.33045	1.23719	2.16584
XLOC_002325	EDEM3	chr1:184690490-184754907	4.76783	5.29855	5.25073	5.54657	4.2293	6.39612	5.51901	3.06328	2.90555	4.2561	4.11725
XLOC_002326	FAM129A	chr1:184791024-184974586	2.0896	2.35143	1.41205	2.06727	2.02511	1.77066	1.88339	0.94807	1.08435	1.86801	2.11101
XLOC_002327	TRMT1L	chr1:185118085-185291781	5.03352	5.59241	4.69371	5.52557	4.94717	6.24416	6.21319	7.32763	7.10206	7.76144	6.37105
XLOC_002328	IVNS1ABP	chr1:185296387-185317329	11.6927	12.9197	13.0245	12.0492	13.3713	10.932	13.9062	48.7892	46.4903	40.098	40.1748
XLOC_002331	TPR	chr1:186296272-186375325	16.9115	20.5506	22.3136	22.938	19.1654	22.1911	20.8304	16.9737	16.0216	20.2673	19.863
XLOC_002333	PTGS2	chr1:186671811-186680427	0.1	0.120154	0.1	0.107158	0.1	0.13106	0.1	0.347164	0.334054	0.496889	0.605037
XLOC_002336	UCHL5	chr1:193012365-193091776	14.6547	15.6656	18.2713	20.1277	14.8973	16.2023	15.3117	12.1486	13.4141	15.1211	15.2218
XLOC_002337	GLRX2	chr1:193096464-193106114	0.400177	1.05456	2.20818	1.7441	1.14324	1.19136	1.37233	2.57527	4.54618	7.0433	5.80157
XLOC_002339	KCNT2	chr1:196225780-196608431	0.1	0.1	0.1	0.1	0.1	0.1	0.1	1.18321	1.21478	1.15741	1.26795
XLOC_002342	ASPM	chr1:197084126-197146694	3.8636	4.71938	5.0983	5.80073	4.71297	5.35352	4.38205	5.19534	5.17453	5.33932	4.93814
XLOC_002343	ZBTB41	chr1:197153683-197200542	0.446438	0.671876	0.659384	0.680513	0.720109	0.665391	0.646806	1.00348	0.764664	0.913738	0.86813
XLOC_002344	DENND1B	chr1:197504748-197775493	1.27027	1.40097	0.971556	1.11094	1.00883	0.931125	0.943623	0.387617	0.606556	0.662417	0.639819
XLOC_002350	LINC00862	chr1:200342543-200373792	0.136182	0.13741	0.133469	0.113727	0.1	0.102665	0.259897	0.566066	0.821924	0.75783	0.76431
XLOC_002351	ZNF281	chr1:200404946-200410058	8.80398	10.9065	11.3054	11.7738	11.6408	11.5842	11.6009	26.287	24.3873	24.24	24.0204
XLOC_002352	KIF14	chr1:200551496-200620734	2.25489	2.67738	2.45982	2.95258	2.45663	2.77494	2.36726	3.92693	3.65909	4.01176	3.78698
XLOC_002353	DDX59	chr1:200644036-200694250	7.0052	7.05961	8.06497	7.67309	6.46144	8.49919	8.54529	5.80186	4.97755	5.35223	5.87704
XLOC_002354	KIF21B	chr1:200969385-201023700	1.38066	1.33443	1.15828	1.04103	1.36046	1.22685	1.45847	3.23628	2.87442	2.02126	2.38734
XLOC_002357	TMEM9	chr1:201134770-201171582	70.798	64.5638	60.8648	61.8385	65.3549	62.3141	67.8837	74.6788	66.61	63.2577	62.3214
XLOC_002358	TNNT2	chr1:201359007-201377700	0.603521	0.706449	1.02743	0.904886	0.597321	1.4388	1.3236	0.573862	1.11178	0.593598	0.677282
XLOC_002359	LAD1	chr1:201380837-201399541	13.2389	10.6347	12.805	11.744	11.155	14.1498	12.6984	2.82556	3.60007	3.80703	3.07464
XLOC_002361	PHLDA3	chr1:201464283-201469171	102.081	97.2593	109.404	100.988	107.12	103.882	112.864	32.7968	41.1461	34.6359	36.7285
XLOC_002362	CSRP1	chr1:201483529-201507259	25.0347	25.7217	33.5253	27.9294	25.2087	24.1933	25.9072	12.7404	12.8992	8.84358	8.44777
XLOC_002363	IPO9-AS1	chr1:201648321-201884294	0.562393	0.752562	0.581556	0.465028	0.676506	0.752529	0.410723	0.429207	0.889541	0.451238	0.373311
XLOC_002364	LMOD1	chr1:201896455-201946588	0.1	0.1	0.1	0.1	0.1	0.1	0.1	0.680666	0.752342	0.434135	0.524579
XLOC_002365	ARL8A	chr1:202133403-202144743	21.9591	19.9586	18.3233	17.4368	18.7811	20.3169	22.6058	18.9635	17.0431	15.8546	16.7989
XLOC_002367	UBE2T	chr1:202331656-202341966	89.0556	81.3247	87.6688	85.7465	73.3946	90.1965	79.5593	36.9663	46.6916	40.4029	37.9588
XLOC_002368	SYT2	chr1:202590596-202710423	7.45187	8.44077	6.20563	6.92331	5.9757	8.20877	7.46795	1.43068	1.32327	1.0433	0.878232
XLOC_002369	KDM5B	chr1:202727403-202808421	33.3385	35.0768	36.1706	35.6752	35.0747	35.7309	33.6924	55.7457	41.291	38.5791	36.385
XLOC_002370	RABIF	chr1:202878281-202889257	7.96286	7.63958	8.46031	9.04127	7.24654	8.34292	8.33555	3.11338	5.05745	4.59088	4.6829
XLOC_002371	KLHL12	chr1:202891095-202928644	11.0189	11.6521	11.9539	10.8497	12.2724	12.6516	12.9119	18.4448	18.1416	19.4203	18.7583
XLOC_002372	ADIPOR1	chr1:202940824-202958572	47.4104	43.6619	47.4063	45.3983	42.3829	38.3329	43.224	28.1444	29.6456	30.1579	29.4608
XLOC_002373	CYB5R1	chr1:202961872-202967276	9.61995	9.08896	10.0294	10.313	9.37011	8.10096	8.86367	5.84535	5.50054	5.96412	6.3726
XLOC_002382	ETNK2	chr1:204131060-204152182	9.88624	9.60966	8.91917	7.79607	9.27518	8.40553	9.44333	8.37644	10.2126	6.78445	6.52082
XLOC_002385	GOLT1A	chr1:204198159-204214092	0.303795	0.393484	0.18255	0.312492	0.193862	0.167043	0.255096	3.41631	4.63476	5.24161	3.1904
XLOC_002386	PLEKHA6	chr1:204218850-204359929	0.202284	0.24336	0.177883	0.173382	0.269636	0.159055	0.167591	1.00516	1.04427	1.91657	1.8984
XLOC_002388	PPP1R15B	chr1:204403363-204411817	16.1361	18.7307	20.5513	19.6992	16.0892	16.5357	18.9232	23.5281	22.5695	22.0478	25.1622
XLOC_002389	PIK3C2B	chr1:204422629-204490346	3.30409	3.33557	2.99744	2.64773	3.30469	2.91542	3.36046	5.5441	5.15291	4.62953	5.14722
XLOC_002390	LRRN2	chr1:204617172-204685469	0.53527	0.577948	0.473997	0.3929	1.10454	0.468368	0.547752	2.34191	3.6687	3.91478	1.99358
XLOC_002391	TMEM81	chr1:205083128-205084460	0.947959	1.41917	1.0669	1.4626	0.944713	1.18451	0.922876	1.99941	1.67031	1.78816	1.52968
XLOC_002392	RBBP5	chr1:205086141-205122022	7.4429	8.19092	8.9464	9.2889	7.77355	8.49465	9.28001	6.27445	6.17678	6.4384	6.51392
XLOC_002393	DSTYK	chr1:205142502-205211599	2.50156	2.787	2.53563	2.96094	2.44674	2.70747	2.96906	4.34938	3.34887	3.49862	3.5569
XLOC_002394	NUAK2	chr1:205302062-205321791	4.60221	4.41306	7.13497	4.42614	4.75313	3.57692	3.92767	21.9986	21.1173	16.5521	23.6987
XLOC_002395	KLHDC8A	chr1:205336064-205357090	0.309208	0.469593	0.18888	0.351656	0.160471	0.504925	0.575033	0.751659	0.765716	0.559899	0.905075
XLOC_002396	LEMD1	chr1:205373251-205422086	0.909029	0.210407	1.0451	0.568156	1.31072	0.375032	0.722738	2.79024	2.33266	1.9109	2.02422
XLOC_002397	BLACAT1	chr1:205434885-205456086	0.550052	0.168956	0.674171	0.554249	0.34802	0.653686	0.656528	2.01852	2.07549	1.56812	1.70433
XLOC_002400	ELK4	chr1:205607942-205632872	3.32732	3.55209	3.10628	3.17055	2.79637	3.19411	2.97791	3.91801	2.51846	2.3202	2.75191
XLOC_002401	SLC45A3	chr1:205657852-205680502	3.61798	3.61995	2.69472	2.69539	3.17375	3.63784	3.70947	3.36139	3.9779	4.26405	4.30002
XLOC_002402	NUCKS1	chr1:205712818-205750244	52.8045	64.1873	60.1447	70.306	59.0706	65.7848	64.8237	137.177	136.016	133.987	125.863
XLOC_002403	RAB29	chr1:205767985-205775482	2.96248	3.17921	3.57859	2.68579	2.84971	3.52966	3.05705	3.25941	3.20234	2.83173	3.30035
XLOC_002404	SLC41A1	chr1:205789092-205813196	3.72582	4.10744	3.79933	3.43302	4.98948	3.7713	4.19431	11.0964	9.33848	8.44858	7.98343
XLOC_002410	FAM72A	chr1:206186255-206202419	0.487326	0.65277	0.632649	0.494558	0.389892	0.748472	0.658875	1.33885	0.851394	0.842826	0.547665
XLOC_002411	EIF2D	chr1:206591642-206612551	14.5514	14.155	14.5611	12.7652	12.662	15.8662	16.3784	18.001	17.5434	17.8448	16.8324
XLOC_002416	C1orf116	chr1:207018520-207032756	0.1	0.1	0.1	0.1	0.1	0.1	0.10676	0.586105	0.592261	0.262069	0.379163
XLOC_002417	YOD1	chr1:207043848-207052980	3.64033	4.84681	5.0889	5.87066	4.1129	5.55864	4.72348	5.46589	4.97362	4.96161	5.61205
XLOC_002421	PLXNA2	chr1:208022242-208244320	4.4654	5.09916	7.94674	5.79204	6.21442	4.68199	4.78774	1.1538	1.11	2.26766	2.44774
XLOC_002422	LAMB3	chr1:209614872-209652475	6.85897	5.17992	5.18359	4.70235	4.78535	4.75112	4.84585	0.384455	0.434988	0.44479	0.327791
XLOC_002423	C1orf74	chr1:209756031-209784730	1.2493	0.824968	0.745021	0.971279	1.13745	1.11478	1.05992	1.77987	1.6811	1.5848	1.44239
XLOC_002424	IRF6	chr1:209785622-209806175	7.60614	8.83023	8.20566	8.70766	8.94218	8.6684	10.1134	7.96179	6.78139	6.16844	6.34228
XLOC_002425	SERTAD4-AS1	chr1:210231458-210243095	0.104317	0.1	0.1	0.1	0.25499	0.1	0.1	3.40751	3.0127	3.59173	2.91953
XLOC_002428	SLC30A1	chr1:211575038-211578757	8.11576	8.44007	8.99572	9.29006	8.34673	7.72551	8.33894	15.73	13.9555	11.8631	11.6993
XLOC_002429	NEK2	chr1:211658256-211675630	8.33963	9.11289	9.61334	8.60663	8.06794	10.169	8.93865	14.1668	12.1117	12.889	12.7605
XLOC_002430	LPGAT1	chr1:211743456-211830772	2.97602	3.70082	3.53497	4.15929	3.57843	3.59776	3.62996	2.53871	2.64262	6.94416	5.003
XLOC_002431	INTS7	chr1:211940398-212105006	10.5172	10.9479	11.5345	12.5016	9.86771	11.1521	11.554	4.5405	6.40075	6.08355	6.02328
XLOC_002432	RPL21P28	chr1:211940398-212105006	11.0852	12.2371	10.6123	10.6727	9.43603	10.9882	10.9034	8.38287	6.23507	4.53562	6.62245
XLOC_002434	TMEM206	chr1:212364473-212414925	7.4937	6.80706	6.95411	7.82432	7.27007	6.88377	6.57958	7.04992	6.85221	7.17452	6.96136
XLOC_002435	BATF3	chr1:212686416-212699985	9.78061	5.58098	6.05687	6.32209	6.07035	6.76909	6.01741	0.770952	0.84985	1.21207	0.98202
XLOC_002436	NSL1	chr1:212726152-212791797	10.3141	10.4455	11.3446	8.76114	9.62822	11.0291	11.1154	9.18215	9.31137	8.93404	9.25555
XLOC_002438	FLVCR1-AS1	chr1:212856603-212858138	6.07306	3.86555	6.03206	4.30997	4.31375	5.38144	6.13682	8.60759	9.54141	8.81459	6.31584
XLOC_002439	ANGEL2	chr1:212992181-213015875	5.75205	7.00486	5.75701	6.56705	6.03461	6.60951	6.45777	6.50693	7.84953	7.621	7.22782
XLOC_002441	PTPN14	chr1:214348695-214551681	3.06164	3.82933	3.88489	3.76123	3.71583	3.7244	3.72869	9.84038	9.35	13.5502	12.0761
XLOC_002443	ESRRG	chr1:216503245-217137755	0.521265	0.535727	0.446708	0.56477	0.497838	0.418919	0.3846	0.751544	0.520859	0.987815	0.419941
XLOC_002444	GPATCH2	chr1:217426992-217631102	3.84218	5.58146	4.61888	5.26676	4.59912	5.82521	5.20322	4.98349	5.15755	5.02771	5.15967
XLOC_002449	EPRS	chr1:219968599-220046658	51.3469	53.7812	56.1161	56.4955	44.342	55.59	54.2785	33.0953	33.2373	38.3421	35.2892
XLOC_002450	BPNT1	chr1:220057481-220089853	8.56619	10.4611	9.74221	10.998	9.81426	11.1667	11.4525	6.94983	7.16953	7.83381	6.40322
XLOC_002453	RAB3GAP2	chr1:220148267-220272501	4.81839	5.8789	5.56155	6.532	5.8385	5.83932	5.52005	10.9571	9.41098	8.97313	8.65378
XLOC_002455	AURKAPS1	chr1:220148267-220272501	0.546905	0.458475	0.581236	0.453428	0.555385	0.49601	0.454948	0.361754	0.675662	0.304815	0.602856
XLOC_002458	DUSP10	chr1:221701419-221742176	1.25816	1.60352	1.30641	1.87944	1.39112	1.02303	1.4949	15.3269	12.0423	10.9824	10.7211
XLOC_002461	TAF1A	chr1:222557901-222592633	2.3684	2.63273	2.92136	2.55062	2.1949	2.45305	2.79049	3.87959	2.79084	2.99307	2.76163
XLOC_002462	AIDA	chr1:222668012-222712522	21.7513	24.987	23.5701	24.4367	23.4804	22.2984	21.8005	38.8365	38.5197	36.2822	35.6598
XLOC_002464	SUSD4	chr1:223220818-223364202	0.1	0.17913	0.113653	0.151718	0.156499	0.159966	0.217707	0.774217	1.03706	0.723936	0.780861
XLOC_002466	TP53BP2	chr1:223779892-223845972	7.49141	7.24754	7.71666	8.34056	8.10442	7.85948	7.56973	10.6163	9.79131	9.33949	10.0243
XLOC_002467	GTF2IP20	chr1:223951265-223992644	1.57484	1.58144	1.4125	1.47846	1.81649	1.39241	1.49425	1.63656	1.23322	1.71206	1.49152
XLOC_002468	LOC101927143	chr1:224208747-224213279	1.71953	2.22109	2.64448	1.78133	1.94198	3.43831	2.68567	0.117307	0.278826	0.1	0.1
XLOC_002469	NVL	chr1:224219612-224330189	17.4895	18.0732	18.0003	19.3747	18.0678	18.1343	17.3895	7.66885	9.23807	8.84201	8.9494
XLOC_002471	WDR26	chr1:224385142-224434299	11.8605	13.0519	12.2832	14.1812	13.588	13.741	13.8531	18.5653	16.286	16.4194	16.3947
XLOC_002473	LBR	chr1:225401501-225428855	32.0466	36.0633	32.2344	37.0586	25.5483	35.7732	32.7948	17.4224	18.7614	20.1267	19.4366
XLOC_002474	ENAH	chr1:225486831-225653143	16.2153	17.7527	15.3407	19.3194	16.847	18.358	17.7194	27.6231	25.3276	29.1112	28.7887
XLOC_002475	TMEM63A	chr1:225810073-225882720	12.6635	12.7583	10.6602	11.6207	13.984	12.5921	13.8414	7.39592	7.98763	8.46145	7.07264
XLOC_002476	LEFTY1	chr1:225886281-225889146	8.88577	12.7487	10.3838	10.9614	15.8904	13.5654	11.5962	28.3636	38.1663	21.1265	10.9826
XLOC_002477	PYCR2	chr1:225919876-225924340	29.2574	27.7385	29.991	25.3505	30.4164	28.0158	29.5986	30.8244	44.3359	35.369	30.5789
XLOC_002479	LEFTY2	chr1:225936597-225941383	10.7395	21.1286	22.8809	20.1155	37.7413	29.8634	31.5537	5.36291	8.96031	3.60957	2.24911
XLOC_002480	SDE2	chr1:225982701-225999365	9.94286	10.924	12.4774	13.4179	12.805	11.3636	11.9526	10.6679	10.9484	10.7056	11.4613
XLOC_002481	ACBD3	chr1:226144678-226186722	20.7553	22.3108	20.4047	22.8608	19.8908	24.8378	24.3813	21.7567	17.7448	18.5042	17.8531
XLOC_002482	LIN9	chr1:226231148-226309748	2.60271	3.09398	3.08159	3.14699	2.87522	3.77734	3.1404	3.1029	3.32379	3.4801	2.87337
XLOC_002483	PARP1	chr1:226360690-226408100	148.669	158.442	148.293	142.798	142.922	157.654	155.299	137.902	141.548	129.763	126.126
XLOC_002484	ITPKB	chr1:226631689-226739175	1.61529	1.6061	1.00589	1.13257	1.0411	1.8756	2.06033	3.15351	2.69319	2.41861	2.29985
XLOC_002486	CDC42BPA	chr1:226989864-227318125	4.26012	4.54715	3.79885	4.39917	4.14106	4.73155	4.27062	4.34956	3.75327	4.49045	4.22236
XLOC_002488	JMJD4	chr1:227728538-227781231	13.1079	11.0692	11.8226	9.89803	12.3895	11.3253	11.8778	3.50552	4.80052	5.0252	4.36184
XLOC_002489	WNT9A	chr1:227921463-227947975	20.0578	17.3231	17.6475	17.4123	12.1989	18.109	19.6955	1.39625	1.5063	1.09669	1.02301
XLOC_002491	C1orf35	chr1:228100726-228103462	26.9374	21.9936	26.9372	22.1329	22.343	22.5088	23.0217	14.5406	17.5638	16.1478	19.2175
XLOC_002492	MRPL55	chr1:228106678-228109312	70.6287	60.4462	64.626	60.0152	62.4211	56.9816	59.7097	40.0697	51.9445	42.4542	53.4746
XLOC_002494	C1orf145	chr1:228203505-228378874	0.240452	0.172428	0.1	0.121177	0.247547	0.1	0.241378	0.271903	0.680404	0.305318	0.858421
XLOC_002495	TRIM11	chr1:228393675-228406816	12.014	11.0565	11.7206	10.3054	10.5558	9.60008	11.5209	5.57306	6.91782	6.72056	7.70489
XLOC_002497	TRIM17	chr1:228407934-228416882	0.382924	0.143494	0.256387	0.185132	0.220886	0.204172	0.146724	0.841031	0.741509	1.34639	1.10758
XLOC_002499	HIST3H2A	chr1:228457363-228457859	15.6042	15.4117	17.3203	18.2365	11.7192	14.7845	17.4118	11.1862	13.1695	15.6707	14.4101
XLOC_002513	CCSAP	chr1:229321004-229342941	5.09688	5.28529	5.2062	6.20851	3.45894	4.83326	4.99031	4.26081	3.52813	2.917	2.84479
XLOC_002514	ACTA1	chr1:229431245-229434096	0.799991	0.291382	0.907309	0.679495	0.853463	0.496414	0.591125	10.9377	11.5606	34.359	18.5684
XLOC_002515	NUP133	chr1:229441296-229508341	18.2102	21.2835	20.7226	21.8797	17.957	19.6454	18.523	16.9623	17.7936	20.062	18.4623
XLOC_002516	ABCB10	chr1:229516581-229558695	8.73209	8.1178	8.25706	8.10905	6.72335	8.21465	9.06022	2.29505	2.211	3.24849	2.53443
XLOC_002517	TAF5L	chr1:229593117-229626047	11.2595	12.0528	12.3559	13.1585	11.495	12.3471	11.787	6.61716	7.65817	8.69471	8.32336
XLOC_002518	PGBD5	chr1:230321645-230425928	1.36599	1.37615	1.3195	1.39341	1.44991	1.10001	1.63997	5.38327	4.43318	3.66734	3.74971
XLOC_002520	C1orf198	chr1:230837118-230869589	3.87111	4.37331	4.42817	4.54385	4.83536	4.27081	4.11606	10.3282	12.7707	12.8307	13.8342
XLOC_002521	TTC13	chr1:230906240-230978872	1.18437	0.69814	0.940387	0.905377	1.09552	1.11167	1.03774	1.50893	1.94364	2.45353	2.60644
XLOC_002522	FAM89A	chr1:231018957-231040249	33.8729	94.3103	2.35842	5.97528	1.50265	1.03289	33.8672	1.44438	1.76	50.959	3.23431
XLOC_002524	C1orf131	chr1:231223762-231277973	9.63592	9.28055	11.885	10.3667	9.71927	11.3392	9.83718	4.59873	5.42983	5.88421	6.37398
XLOC_002525	EXOC8	chr1:231332730-231337872	4.25981	4.81276	4.68903	4.49568	4.10829	5.11214	4.44256	3.9725	3.93691	3.13809	3.64012
XLOC_002526	EGLN1	chr1:231363750-231425044	2.05321	3.56701	2.44162	2.68454	2.59758	3.5257	3.40917	11.7631	7.17793	10.9571	8.23193
XLOC_002530	SIPA1L2	chr1:232397965-232515497	5.31261	5.83285	5.48149	5.27853	5.60178	6.19064	6.74219	7.40058	6.93014	8.41895	8.94343
XLOC_002532	PCNXL2	chr1:232984135-233295713	0.910348	0.769636	0.7533	0.920365	1.08075	0.857881	0.802731	8.20389	6.63226	6.27809	5.23855
XLOC_002533	LOC101927765	chr1:234372806-234384049	0.801904	1.19415	1.21819	1.59573	0.924942	1.19645	1.89549	1.8951	1.80814	1.09724	1.0095
XLOC_002534	TARBP1	chr1:234391312-234479103	2.88463	3.17739	2.89713	2.91941	2.4821	3.19314	3.02539	4.11258	4.06129	4.487	4.54119
XLOC_002536	IRF2BP2	chr1:234604268-234609525	7.47742	6.95099	6.76787	6.7631	6.60002	6.99253	7.82708	20.4446	16.1802	12.851	16.3962
XLOC_002539	TOMM20	chr1:235109342-235128941	141.849	156.788	143.287	163.422	125.692	165.863	155.876	153.173	133.875	137.23	125.663
XLOC_002541	RBM34	chr1:235131182-235161256	29.9437	32.266	36.0207	36.5157	29.4331	40.7309	30.62	21.4601	21.8891	25.1757	27.1016
XLOC_002542	ARID4B	chr1:235166894-235328217	4.4951	4.63527	4.84374	5.44536	4.45179	4.27292	4.79047	8.00838	6.40315	6.52381	6.59244
XLOC_002544	B3GALNT2	chr1:235367359-235504481	13.2505	13.5627	13.5003	14.2296	12.7324	13.7007	13.9621	10.1271	11.6592	11.5004	11.1377
XLOC_002545	GNG4	chr1:235512822-235883708	5.10866	4.28376	3.06608	3.28781	3.95575	4.46111	4.6084	3.2641	3.22061	2.46211	2.36847
XLOC_002546	LYST	chr1:235512822-235883708	1.70411	1.6577	1.42113	1.65866	1.59175	2.08867	1.56881	0.506528	0.496542	0.398952	0.736213
XLOC_002548	NID1	chr1:235975831-236065181	8.21169	8.33772	10.0276	8.01498	8.24885	6.14679	6.73285	14.9432	9.90788	6.60218	5.98511
XLOC_002549	ERO1B	chr1:236215121-236282039	0.645526	0.559511	0.469347	0.571508	0.565454	0.449609	0.425613	0.929158	0.560663	0.409773	0.790721
XLOC_002551	HEATR1	chr1:236518213-236604541	14.0001	17.3693	17.6203	18.0091	15.1351	16.2524	14.9555	10.2861	10.3538	11.1566	10.7494
XLOC_002554	LINC01139	chr1:238480383-238486017	0.1	0.1	0.1	0.1	0.1	0.1	0.1	7.67729	6.64859	4.8253	4.85312
XLOC_002557	GREM2	chr1:240489572-240612162	8.85106	10.3442	14.7276	10.7914	9.56271	9.01468	9.95447	0.202623	0.119044	1.58136	1.75387
XLOC_002558	RGS7	chr1:240775513-241357230	0.113131	0.228829	0.1	0.230181	0.212859	0.196172	0.30972	0.529826	0.43004	0.325294	0.221015
XLOC_002559	FH	chr1:241497556-241519785	34.1089	35.7312	35.4035	38.1182	33.6428	37.288	34.0309	24.0451	28.5139	28.1501	25.5616
XLOC_002560	OPN3	chr1:241532133-241640399	1.85726	1.69325	2.14374	1.50083	1.95769	1.92191	1.80831	4.3738	4.97077	4.86275	4.62181
XLOC_002561	CHML	chr1:241532133-241640399	4.49074	6.23122	5.49791	6.4932	5.38546	5.98267	5.53187	12.9081	12.4769	13.506	12.6088
XLOC_002562	MAP1LC3C	chr1:241995489-241999083	2.87819	4.21693	2.62297	2.60286	2.75923	5.12549	4.64125	1.39508	0.829703	0.423705	0.651667
XLOC_002563	PLD5	chr1:242088386-242524696	0.1	0.1	0.1	0.1	0.1	0.1	0.1	0.345289	0.403452	0.789999	0.433985
XLOC_002564	LINC01347	chr1:243056313-243101744	1.41382	1.7993	1.35546	1.46437	1.74244	1.61583	1.83035	1.27831	1.34714	1.26935	1.14974
XLOC_002565	CEP170	chr1:243124427-243255406	5.0155	5.97445	5.01634	6.15937	5.2469	5.50822	5.74986	10.7364	8.87215	9.46714	9.01888
XLOC_002566	AKT3	chr1:243256004-243843584	2.81402	2.79494	2.75735	3.26594	2.934	3.46924	3.62254	4.35999	3.09042	4.44848	4.70258
XLOC_002567	ADSS	chr1:244408491-244452134	20.2072	20.1077	21.4258	21.4576	19.1961	14.6882	15.4604	29.1133	26.3383	23.748	28.4976
XLOC_002568	HNRNPU-AS1	chr1:244835336-244846941	5.21516	6.12492	6.18286	8.53987	6.88472	8.18079	6.61625	6.99577	7.24213	8.05698	7.43872
XLOC_002569	HNRNPU	chr1:244850299-244864525	139.868	161.67	158.653	165.416	143.099	173.953	159.145	120.154	145.236	149.953	149.822
XLOC_002571	SMYD3	chr1:245749339-246507342	5.68538	5.20768	5.91215	4.01565	5.42658	5.46608	5.06069	9.90277	10.1155	10.7046	11.7452
XLOC_002573	TFB2M	chr1:246540560-246566263	23.9549	24.7929	27.4745	29.7332	23.088	25.4677	22.944	8.83431	9.39192	10.1835	10.809
XLOC_002574	AHCTF1	chr1:246839097-246931424	5.32016	6.57359	6.08416	7.3642	5.73493	6.5491	6.18	4.41745	4.22101	4.72497	4.53125
XLOC_002575	ZNF670	chr1:246945546-247078813	25.6834	28.9641	28.2476	28.3309	27.8853	30.2057	26.8826	15.061	12.1961	12.0921	12.7586
XLOC_002576	ZNF669	chr1:247099961-247104372	5.51819	6.63303	7.37736	8.95305	7.5216	6.90276	6.65746	8.43779	6.96603	7.05847	7.81858
XLOC_002578	ZNF124	chr1:247121974-247172017	5.59471	8.56053	6.33143	8.04417	6.5568	7.84691	6.42194	3.89185	4.78838	4.15376	4.61167
XLOC_002580	ZNF496	chr1:247300319-247331743	12.4007	11.2405	11.178	9.10659	11.0564	10.8476	11.3013	13.7085	12.4681	12.0448	12.2928
XLOC_002599	SH3BP5L	chr1:248810451-248825955	11.3053	11.4559	12.8355	11.611	12.7586	11.6825	12.7691	10.0589	11.358	8.95464	9.38342
XLOC_002600	ZNF692	chr1:248850003-248859116	5.62047	4.65942	4.98696	4.29072	4.49085	4.89675	5.60615	8.06754	7.47948	6.9351	8.28663
XLOC_002602	ZMYND11	chr10:134464-254637	5.30508	6.08294	6.45223	6.69431	5.31688	7.30727	5.83892	8.96145	7.9533	8.5742	9.14704
XLOC_002605	GTPBP4	chr10:988408-1017768	49.6417	53.3107	58.854	59.9251	54.6838	54.7075	49.0894	27.2028	30.7808	35.5471	37.0947
XLOC_002606	IDI2-AS1	chr10:1018906-1049121	0.317217	0.494718	0.21063	0.49785	1.08166	0.487861	0.32853	0.815999	0.586784	0.304129	0.752988
XLOC_002607	WDR37	chr10:1056835-1132297	2.26649	2.86858	2.8464	3.31538	2.45414	2.81765	2.79874	4.27859	3.93023	3.16794	3.11569
XLOC_002610	PFKP	chr10:3067519-3136805	87.9061	95.9521	146.478	107.978	111.931	89.0307	90.9205	73.8029	62.7868	51.0692	54.9911
XLOC_002611	PITRM1-AS1	chr10:3137726-3172841	1.39292	1.53081	1.57346	1.59725	1.78262	1.72394	1.39172	0.8327	0.96808	0.584983	0.502309
XLOC_002617	AKR1E2	chr10:4826176-4848059	0.301003	0.463109	0.557322	0.722485	0.42004	0.452553	0.666616	1.66399	1.78039	2.31267	1.65859
XLOC_002618	AKR1C1	chr10:4963261-4977966	0.1	0.1	0.1	0.1	0.1	0.1	0.1	0.513278	0.58385	0.303172	0.304668
XLOC_002619	AKR1C3	chr10:5048765-5107686	0.1	0.1	0.1	0.1	0.1	0.1	0.1	0.965809	1.04199	0.379795	0.352753
XLOC_002622	NET1	chr10:5412550-5459056	8.77505	10.1623	10.7191	10.7376	9.70896	9.28119	9.03256	20.2022	18.0248	13.476	14.2174
XLOC_002624	FAM208B	chr10:5684837-5763740	10.7915	12.2775	12.0367	12.7433	11.4152	12.5118	11.3799	5.54363	6.11339	6.38056	6.31252
XLOC_002625	FBXO18	chr10:5861725-5937595	8.32248	7.84838	7.96079	7.83085	8.80245	7.61799	8.30181	8.988	10.5201	10.5411	11.5536
XLOC_002626	RBM17	chr10:6088985-6117459	33.7725	34.9191	36.5586	38.3459	31.5157	39.8406	34.2655	23.4774	26.5053	28.3318	27.8762
XLOC_002627	PFKFB3	chr10:6144879-6235544	6.41983	9.18711	9.6718	8.42278	8.89816	10.4326	10.6446	26.752	22.908	17.664	17.5784
XLOC_002630	PRKCQ-AS1	chr10:6580424-6585361	1.84866	1.89657	1.67658	2.17249	1.71695	1.90563	1.74492	2.71891	2.8435	2.69387	2.45367
XLOC_002633	LINC00707	chr10:6779597-6842906	0.1	0.1	0.1	0.1	0.1	0.1	0.1	5.26079	8.39855	5.72994	4.98709
XLOC_002635	ATP5C1	chr10:7788129-7807799	201.354	192.27	208.087	205.672	180.782	205.74	189.161	107.437	118.062	122.149	109.459
XLOC_002636	TAF3	chr10:7818503-8015053	5.20175	5.86636	6.35919	5.95817	5.46553	6.00834	5.76655	4.83139	5.03008	5.22649	5.1507
XLOC_002637	GATA3	chr10:8054703-8075201	27.0961	24.513	40.3984	27.5848	21.8236	18.5013	23.2992	1.14928	1.12969	4.39791	2.82011
XLOC_002641	CELF2	chr10:11005295-11344674	1.01955	1.41657	1.44691	1.5714	2.01509	1.70492	1.57284	6.38606	6.81609	6.98203	6.59443
XLOC_002642	ECHDC3	chr10:11742356-11764066	8.52183	5.10583	7.34341	5.66914	7.23905	6.19435	7.71028	0.1	0.1	0.1	0.1
XLOC_002643	PROSER2	chr10:11823397-11894710	2.53202	2.53416	3.0893	2.35778	3.13387	2.74687	2.91202	1.73726	2.38935	1.83599	1.95047
XLOC_002644	DHTKD1	chr10:12068916-12123228	16.4624	18.026	18.9122	17.9231	17.8084	18.5263	19.6066	18.2891	16.1534	14.3485	14.6078
XLOC_002645	SEC61A2	chr10:12129640-12250590	4.44087	4.20543	4.65591	4.39358	5.04064	4.87169	4.72889	8.85489	7.06284	7.70421	8.42515
XLOC_002646	CDC123	chr10:12129640-12250590	138.16	134.439	139.062	137.809	123.661	134.577	125.333	72.184	86.2765	84.0319	79.8698
XLOC_002647	CAMK1D	chr10:12349542-12835545	3.94857	3.6946	2.59933	2.77866	2.83798	4.18536	4.10918	2.67607	2.21314	2.43477	2.96332
XLOC_002649	OPTN	chr10:13100081-13138276	3.69784	3.66245	4.19034	3.94251	4.11154	3.92646	3.36933	9.16711	7.11876	8.23729	8.60132
XLOC_002650	MCM10	chr10:13161553-13211104	16.2066	17.0741	18.4419	19.2587	16.7291	20.1328	17.841	6.30883	7.70444	8.72511	8.31782
XLOC_002652	PRPF18	chr10:13586938-13630868	9.91476	11.4555	10.2401	11.0322	10.9428	10.3597	10.7901	6.92459	7.21182	7.42851	7.08479
XLOC_002655	HSPA14	chr10:14838159-14871741	30.4579	31.8178	34.3029	35.0706	29.8016	32.0862	28.661	17.5071	18.9459	18.2802	18.2671
XLOC_002656	SUV39H2	chr10:14878782-14904305	4.02041	4.36097	4.15351	5.0015	4.41474	4.03081	4.03899	6.08314	7.72331	7.32428	7.57992
XLOC_002658	OLAH	chr10:15043895-15073852	122.924	120.38	112.945	126.283	90.9037	125.205	115.728	0.341371	0.220502	0.459559	0.628526
XLOC_002659	RPP38	chr10:15095384-15104257	16.8714	15.1091	20.201	18.6057	14.4829	14.0141	16.9527	9.28731	9.88269	9.43107	9.28083
XLOC_002660	PTER	chr10:16436942-16522005	1.25164	2.05196	2.00684	2.68313	2.62245	2.1894	2.43839	2.6175	2.58103	3.51384	2.45013
XLOC_002661	VIM	chr10:17214238-17237593	6.06815	8.15536	7.09794	9.61414	8.40413	9.62705	9.31864	393.257	288.77	328.096	402.842
XLOC_002662	ST8SIA6-AS1	chr10:17320676-17454255	5.79469	5.16925	4.92755	4.90292	7.26298	7.1911	6.3824	0.105338	0.104491	0.277739	0.10194
XLOC_002663	STAM	chr10:17644124-17716822	8.53162	10.582	9.20224	10.7608	9.27117	7.10832	8.23228	8.76942	9.30689	8.7515	9.94154
XLOC_002668	CACNB2	chr10:18140676-18541759	0.962063	1.05165	0.925765	0.849792	1.16792	1.30628	1.34366	0.735698	0.572543	0.653935	0.562822
XLOC_002669	ARL5B	chr10:18659383-18678011	10.7207	13.7628	13.9231	15.7224	11.9192	12.6916	12.5498	21.4569	19.3553	20.0309	22.5554
XLOC_002671	PLXDC2	chr10:19816442-20289855	0.723455	0.959098	0.707309	0.888692	0.72002	1.22753	0.990245	4.23836	3.66178	3.42135	3.63039
XLOC_002673	NEBL-AS1	chr10:20779973-21174923	0.47226	0.181137	0.1	0.1	0.201578	0.170328	0.117255	1.38435	0.585087	0.695438	1.31215
XLOC_002675	MLLT10	chr10:21534171-21743630	19.518	18.5256	20.5708	24.385	21.9492	18.9451	18.0722	20.8582	17.7494	18.7619	18.4086
XLOC_002677	BMI1	chr10:22316382-22331485	29.4905	32.0933	32.0193	32.2613	27.7833	34.3925	32.0621	5.17612	5.92698	14.9577	12.5503
XLOC_002678	SPAG6	chr10:22345444-22417610	0.328755	0.393252	0.488792	0.387647	0.381002	0.388914	0.476865	0.150113	0.180882	0.398906	0.407185
XLOC_002680	MSRB2	chr10:23095497-23122013	2.92199	2.14487	2.07382	2.39214	2.51419	2.6688	2.25273	9.79922	11.1231	10.5082	9.8977
XLOC_002683	OTUD1	chr10:23439268-23442381	2.49215	2.52547	2.57464	2.19393	2.62011	2.37959	2.64819	3.19928	2.42463	2.13232	2.28194
XLOC_002684	KIAA1217	chr10:23694745-24547848	18.7232	19.7146	21.985	19.3036	20.3995	19.8202	20.0901	6.82538	6.0831	4.33081	4.89556
XLOC_002686	THNSL1	chr10:24981978-25062279	1.09011	1.23053	1.34544	1.55871	1.22573	1.60105	1.24841	3.2603	3.41981	3.53655	3.57074
XLOC_002689	LINC00836	chr10:25651711-25732935	0.228972	0.339483	0.369806	0.257609	0.362009	0.240694	0.185258	12.3865	12.7319	11.3866	8.32448
XLOC_002690	MYO3A	chr10:25934072-26212536	0.470557	0.671036	0.568444	0.638826	0.42083	0.974075	0.655061	0.917072	1.1619	1.79284	1.6144
XLOC_002691	GAD2	chr10:26216306-26304562	0.788417	0.521715	0.380339	0.460515	0.443169	0.652336	0.498491	0.346066	0.699847	0.717094	1.07094
XLOC_002695	PDSS1	chr10:26697665-26861087	10.553	12.0154	11.0714	12.0138	9.93391	11.7719	11.0168	2.11892	3.05752	3.66739	3.36127
XLOC_002696	MASTL	chr10:27154823-27186919	10.3609	11.3215	12.2045	13.2804	10.7114	12.2007	12.1921	9.14046	8.6639	9.80902	9.42039
XLOC_002697	RAB18	chr10:27504173-27542237	17.3035	20.6975	18.4227	23.5929	17.2069	21.9923	20.2781	18.5628	18.3441	18.6535	17.5398
XLOC_002699	WAC	chr10:28532587-28623112	18.7647	21.6358	20.7333	23.6567	18.6113	24.2445	22.6989	24.0819	23.7228	23.3281	24.189
XLOC_002700	BAMBI	chr10:28677494-28682939	14.4768	17.5126	12.2836	13.1613	14.7751	17.8648	15.3959	22.3548	24.6367	54.2135	35.1532
XLOC_002704	SVIL-AS1	chr10:29409533-29735801	6.00158	4.75105	5.38909	4.92662	6.94261	6.05914	5.69593	0.284595	0.320256	0.583084	0.473843
XLOC_002706	MAP3K8	chr10:30434020-30461833	2.03686	1.93481	2.56023	1.78209	1.47632	1.74192	1.80685	2.06073	2.176	2.04714	2.12234
XLOC_002708	ZEB1	chr10:31319171-31529814	0.114113	0.212659	0.189323	0.281141	0.169393	0.174392	0.126119	1.10473	0.662308	0.554008	0.775186
XLOC_002711	PARD3-AS1	chr10:34815767-34816422	0.696413	0.1	0.463096	0.1	0.1	1.09964	0.240159	0.219391	1.25838	1.12165	0.849697
XLOC_002712	CREM	chr10:35126840-35212958	16.8994	16.205	17.3071	18.7237	16.211	16.6641	18.4182	8.08839	9.36457	9.55681	9.76952
XLOC_002713	CCNY	chr10:35246980-35572670	17.0104	18.1246	15.0972	17.3283	15.259	17.7836	17.537	12.8711	12.5632	14.4222	13.5548
XLOC_002718	ZNF33A	chr10:38010649-38060067	3.54626	4.45607	3.77365	4.2906	3.78926	4.46432	4.69758	8.54925	7.53498	7.12959	6.9648
XLOC_002719	ZNF37A	chr10:38094335-38123350	2.64656	3.06331	2.66755	3.16246	3.68086	3.59582	3.26451	1.796	2.78713	3.32902	3.17245
XLOC_002721	HSD17B7P2	chr10:38356379-38378505	0.630951	0.723244	0.717673	0.742044	0.637563	0.538493	0.710025	1.21748	0.704509	0.99266	0.541344
XLOC_002722	LINC00999	chr10:38428145-38452153	2.55304	2.5784	2.44521	2.12498	3.44751	2.48512	2.62191	1.72444	1.81124	2.09076	2.0779
XLOC_002724	LINC00839	chr10:42475490-42495337	0.839414	0.926673	0.724167	0.817309	1.24612	0.900884	0.944911	0.1	0.1	0.1	0.1
XLOC_002725	BMS1	chr10:42782505-42834937	11.3406	13.0345	13.1581	13.8218	12.8596	13.1104	12.6038	13.3935	13.7089	13.002	12.421
XLOC_002727	RET	chr10:43077068-43130349	1.56684	1.49137	1.22597	1.4897	1.72791	1.29809	1.1741	6.64438	6.8182	6.1661	5.71066
XLOC_002728	CSGALNACT2	chr10:43138444-43185306	2.32391	2.23031	2.09099	2.62229	1.86045	2.39171	1.892	4.21481	3.2365	4.67885	4.1144
XLOC_002729	FXYD4	chr10:43371643-43376335	16.5913	14.6737	9.44426	10.533	8.34033	15.1636	13.9317	0.146668	0.1	0.115422	0.130024
XLOC_002730	ZNF487	chr10:43437125-43482559	0.729123	0.55169	1.01728	0.391465	0.55076	0.916247	0.258053	0.702029	0.609196	0.740696	1.10757
XLOC_002731	ZNF485	chr10:43606406-43617904	3.04421	3.84049	3.6313	3.07657	3.37353	4.13896	3.95387	1.54706	1.77138	1.78787	1.22662
XLOC_002733	ZNF32-AS1	chr10:43628816-43674699	8.28268	10.6848	6.49521	9.04779	6.15243	8.06536	7.61508	10.3289	12.1895	11.2087	15.1111
XLOC_002734	ZNF32-AS2	chr10:43628816-43674699	1.14138	0.874595	0.992894	0.718075	1.13687	1.34918	1.82827	1.58369	1.40073	1.65083	2.12374
XLOC_002740	RASSF4	chr10:44959770-45005329	2.94343	2.47825	3.0998	2.50422	3.2623	1.90206	2.42857	3.65052	4.20931	2.76486	3.00113
XLOC_002741	ZNF22	chr10:44959770-45005329	8.32021	9.19764	8.60545	8.76752	8.92629	9.59156	9.23577	15.8683	15.8427	12.9711	12.8367
XLOC_002744	ALOX5	chr10:45374175-45453121	0.869767	0.855473	1.09327	0.743409	1.69797	0.727532	1.06318	0.907165	1.1538	0.895302	0.755088
XLOC_002745	FAM21C	chr10:45727199-45792964	4.42271	4.55433	4.80632	4.93457	5.08186	4.57412	4.04386	3.74141	3.34641	3.90903	3.65964
XLOC_002746	TIMM23	chr10:45972452-46003741	97.6466	96.5409	104.505	105.507	93.7087	99.6982	91.9716	40.1564	57.6282	53.8559	54.0256
XLOC_002750	ANXA8L1	chr10:46375589-46391783	0.312151	0.425223	0.528468	0.359706	0.592848	0.277171	0.375876	0.1	0.1	0.1	0.1
XLOC_002752	HNRNPA1P33	chr10:46398361-46453306	4.73076	5.65966	6.24155	6.44985	6.83891	6.60461	4.16127	0.659191	0.906461	1.03031	1.29277
XLOC_002754	BMS1P5	chr10:46759022-46811988	1.861	1.90505	1.86907	2.14299	2.18029	2.14681	1.79292	1.41079	1.0743	1.38431	1.53609
XLOC_002762	MAPK8	chr10:48306638-48439359	5.79444	7.19463	6.80686	8.00849	7.00886	7.22075	7.15853	7.46312	7.95684	7.70254	7.82318
XLOC_002769	TIMM23B	chr10:49942032-49974850	7.31315	7.62869	7.28609	7.58411	7.37242	8.93002	7.6399	4.54343	5.11222	4.28498	5.6459
XLOC_002770	AGAP6	chr10:49988317-50010499	1.7144	1.13612	1.47914	1.52664	1.43977	1.53998	1.10686	0.548352	0.64865	0.87754	0.82269
XLOC_002771	FAM21A	chr10:50067887-50133509	7.44967	7.5117	8.41422	7.87196	7.23778	7.32838	6.94696	3.65993	3.11425	3.8163	3.62605
XLOC_002773	ASAH2B	chr10:50739927-50754809	1.89915	1.78165	1.49012	1.86168	1.56115	1.91817	0.739597	1.57945	1.30191	1.50697	1.567
XLOC_002774	PRKG1	chr10:50991150-52314128	0.1	0.1	0.1	0.1	0.1	0.124914	0.1	2.08764	1.66208	1.82763	1.90143
XLOC_002776	DKK1	chr10:52314280-52317657	0.1	0.1	0.1	0.1	0.1	0.1	0.1	2.40181	2.88146	5.64955	4.64097
XLOC_002778	CISD1	chr10:58269101-58289259	15.7312	18.5729	15.898	19.6456	13.243	19.8412	15.9701	9.1027	10.6834	11.3397	9.42056
XLOC_002779	UBE2D1	chr10:58334978-58370753	5.11707	5.93329	5.72167	6.73047	6.18102	7.17967	6.0608	13.7484	16.0946	17.0669	15.4436
XLOC_002780	TFAM	chr10:58385142-58399230	16.8903	20.9405	18.647	22.4806	18.4123	21.0456	19.1325	13.6718	15.714	15.357	14.486
XLOC_002785	CDK1	chr10:60778330-60794852	35.9137	43.5328	39.3071	49.809	31.5757	49.1031	44.4295	43.0566	37.1782	40.6994	35.565
XLOC_002789	ARID5B	chr10:61901253-62096948	0.217135	0.32909	0.193276	0.404202	0.329456	0.425119	0.312059	0.268331	0.240487	0.646284	0.947702
XLOC_002790	ZNF365	chr10:62339587-62672011	0.251812	0.307544	0.368695	0.583752	0.389203	0.464996	0.413864	0.1	0.120548	0.168076	0.10218
XLOC_002791	ADO	chr10:62804755-62808479	8.42932	7.99402	7.02871	7.04441	7.7049	7.84344	9.2126	12.6076	14.7743	13.9876	13.2926
XLOC_002792	NRBF2	chr10:63133246-63155031	30.784	33.0298	33.303	30.6662	27.7697	35.2396	31.5642	7.72206	8.03413	8.2389	7.27489
XLOC_002793	JMJD1C-AS1	chr10:63167220-63466562	0.350485	0.239153	0.409404	0.313806	0.300731	0.355975	0.197135	1.33608	1.07138	1.88047	1.56925
XLOC_002794	REEP3	chr10:63521362-63625123	2.62158	3.02261	2.91889	3.50953	2.48503	3.65563	2.96836	6.74792	5.69145	7.28622	6.07766
XLOC_002796	LINC01515	chr10:65571424-65766541	1.13197	1.87542	1.43597	1.08766	1.51325	1.94879	1.01651	0.930572	1.52868	2.03951	2.25269
XLOC_002798	SIRT1	chr10:67884668-67918390	16.3743	18.34	18.7786	21.141	19.5924	16.7149	18.7283	27.8639	22.3143	24.2574	21.9014
XLOC_002800	HNRNPH3	chr10:68282659-68407294	113.009	127.583	123.516	131.247	123.952	137.31	133.682	207.094	199.007	197.299	193.807
XLOC_002801	TET1	chr10:68560359-68694482	24.3928	28.9598	30.0756	27.3876	26.9622	25.4827	24.4676	20.0913	15.5476	14.1656	13.1509
XLOC_002802	CCAR1	chr10:68721143-68792377	30.3882	34.792	34.6282	40.3768	31.7645	37.6804	31.7526	21.4777	20.6214	22.4454	21.677
XLOC_002805	STOX1	chr10:68827536-68895453	0.230998	0.307472	0.273534	0.33921	0.218829	0.477321	0.455108	0.713618	0.679293	1.40082	1.09782
XLOC_002806	DDX50	chr10:68901277-68946847	11.5892	12.5016	13.0024	13.2194	12.4287	13.3968	12.1868	22.2111	19.3943	23.1159	20.5116
XLOC_002807	DDX21	chr10:68956122-68985069	122.597	142.038	139.758	154.834	115.557	141.318	127.56	40.0176	47.0637	51.9419	48.8511
XLOC_002808	KIAA1279	chr10:68988720-69016983	9.3748	8.81383	9.81892	10.7892	8.33331	9.69029	9.40287	10.1818	10.1646	10.2969	10.8682
XLOC_002810	VPS26A	chr10:69124151-69172860	32.4611	38.1244	36.5376	46.1342	34.8482	39.7067	37.2268	12.4176	12.9263	17.1543	15.3024
XLOC_002811	SUPV3L1	chr10:69180203-69209098	18.6179	17.266	20.5378	20.5693	17.5567	17.4668	18.5069	11.1336	13.7251	13.116	11.6839
XLOC_002813	HK1	chr10:69269999-69401881	37.1022	42.3289	47.3716	37.5758	36.3718	41.2311	43.8903	118.177	95.5812	101.008	84.178
XLOC_002814	TSPAN15	chr10:69451469-69507667	4.76977	5.26199	7.25833	6.32917	5.34069	4.60938	5.93212	5.69994	5.98989	7.57906	7.19535
XLOC_002815	C10orf35	chr10:69630246-69633599	10.7496	10.5147	12.0077	11.2134	10.9131	10.4167	11.7753	14.3515	13.7039	12.3736	11.958
XLOC_002816	COL13A1	chr10:69801887-69959148	0.1	0.1	0.1	0.1	0.1	0.1	0.1	4.13346	3.52902	2.4864	2.60361
XLOC_002817	H2AFY2	chr10:70052600-70132934	9.17277	8.03476	8.04624	8.58924	8.7044	7.47918	8.81085	22.1646	25.9335	30.5986	28.0961
XLOC_002818	EIF4EBP2	chr10:70404104-70428618	64.5702	71.0562	63.5826	62.1357	56.3173	59.5329	63.903	41.9886	43.6311	40.8958	42.6168
XLOC_002819	PALD1	chr10:70478807-70568450	4.02372	3.37106	2.91008	3.11272	4.22265	3.05861	3.35193	10.5637	10.2416	7.71218	7.57644
XLOC_002820	ADAMTS14	chr10:70672802-70762439	0.1	0.102822	0.1	0.1	0.125036	0.1	0.1	0.496648	0.413865	0.342007	0.432646
XLOC_002821	SGPL1	chr10:70815947-70881175	21.7532	22.7075	24.8346	22.5571	23.9305	21.1075	21.0221	11.6581	12.3927	11.8832	12.3267
XLOC_002822	UNC5B	chr10:71212534-71302878	5.32185	6.49157	7.16856	5.9663	7.20203	6.45879	6.91639	8.09435	7.74486	6.94047	7.08855
XLOC_002823	SLC29A3	chr10:71319252-71363390	6.88914	7.15498	7.09505	7.18386	6.6473	6.34179	6.89565	6.61219	7.07649	6.20357	7.1367
XLOC_002824	CDH23	chr10:71396933-71815947	1.169	1.03862	0.738299	0.842426	1.10363	0.840697	1.08842	4.42653	3.29491	1.68591	3.174
XLOC_002826	CHST3	chr10:71964361-72013564	2.89681	2.9297	2.42712	3.23238	2.90547	2.82915	3.00958	2.44002	2.0502	3.24713	2.78168
XLOC_002827	ANAPC16	chr10:72096031-72235860	13.0295	13.4876	12.505	15.3202	12.8907	15.982	14.2924	20.8866	20.2714	18.6616	17.4297
XLOC_002828	DDIT4	chr10:72273918-72276039	63.6686	53.3008	64.921	51.7224	59.2349	48.1941	71.2366	165.068	134.292	80.5384	90.3858
XLOC_002829	MCU	chr10:72692130-72887694	12.6971	12.8046	12.5761	13.9885	12.021	15.374	13.9431	22.0607	17.4521	21.7913	20.0018
XLOC_002832	NUDT13	chr10:73110374-73131828	0.865556	0.877809	0.897816	0.984322	0.699874	1.44305	0.808677	1.09642	0.879732	1.36059	1.06087
XLOC_002833	FAM149B1	chr10:73168118-73247331	2.17393	3.08298	2.92264	2.60375	2.86322	3.32183	3.35476	6.11472	6.13034	6.45477	5.52388
XLOC_002835	PPP3CB-AS1	chr10:73436427-73575675	0.563779	0.695369	0.573309	0.460417	0.576402	0.836256	0.689842	0.290496	0.487734	0.322926	0.369514
XLOC_002837	SEC24C	chr10:73744372-73772175	49.2018	45.4295	48.4511	49.0317	43.7529	47.7672	51.914	28.603	27.347	25.9976	25.7269
XLOC_002838	FUT11	chr10:73772290-73776218	2.03667	2.03018	1.54546	1.61282	1.28895	1.80081	2.21371	9.67648	6.31834	8.03878	6.27577
XLOC_002839	CHCHD1	chr10:73782049-73783648	55.0796	57.4861	60.6363	60.694	53.2529	65.0627	56.1563	50.2015	58.3286	53.2293	51.1365
XLOC_002840	ZSWIM8	chr10:73785623-73801798	3.46898	3.21591	3.72988	3.23503	3.88478	2.97357	3.05841	4.86999	4.35301	5.51139	5.8309
XLOC_002841	PLAU	chr10:73909968-73922777	12.4095	10.9532	7.64631	9.25589	7.00319	10.6135	10.5147	40.7979	24.4151	23.0292	29.8765
XLOC_002842	VCL	chr10:73998113-74120156	39.3433	42.2513	42.8072	39.6754	42.7466	45.9661	44.1288	78.0847	72.6865	89.6065	86.3481
XLOC_002843	ADK	chr10:74151184-74709303	6.39007	7.24592	7.28426	7.38192	6.59262	7.21008	7.40098	9.17962	8.63897	10.3923	8.78377
XLOC_002844	KAT6B	chr10:74826412-75032622	7.13338	8.39647	6.76514	6.9361	7.44639	8.60827	7.76559	6.00038	5.57576	4.76176	5.22727
XLOC_002845	SAMD8	chr10:75111634-75182123	9.84117	11.507	10.6415	11.6577	9.64125	13.9403	13.0424	7.91123	6.16316	6.20384	6.70415
XLOC_002846	VDAC2	chr10:75210153-75231448	248.998	236.433	258.347	254.899	214.839	259.551	236.419	127.34	135.834	132.404	122.693
XLOC_002848	ZNF503-AS2	chr10:75279725-75408982	0.1	0.144834	0.144106	0.1	0.11235	0.140948	0.129122	0.260758	0.839668	0.605694	0.631705
XLOC_002855	DLG5-AS1	chr10:77926811-77929825	1.10634	1.04657	1.22024	0.943742	1.18952	0.982911	0.942414	1.14497	1.34677	1.35122	1.58565
XLOC_002856	RPS24	chr10:78033759-78056813	3036.48	2924.24	3186.07	3016.32	2688.39	3155.96	3064.13	2364.43	2450.41	2415.39	2214.47
XLOC_002859	ZMIZ1	chr10:79069034-79316528	16.5208	17.7128	15.9277	15.2259	17.758	15.1587	16.725	16.8583	14.4627	11.7982	14.9976
XLOC_002860	PPIF	chr10:79347463-79355333	59.7824	61.7387	64.144	64.433	59.7442	59.8529	58.1263	25.9572	38.954	27.1233	25.8662
XLOC_002861	EIF5AL1	chr10:79512600-79516436	0.787044	1.11183	1.35413	1.36719	0.936937	1.29811	0.917923	0.661999	0.701201	0.930134	0.739587
XLOC_002863	BEND3P3	chr10:79682974-79688894	0.228744	0.280352	0.259564	0.351759	0.440053	0.220037	0.266732	0.779006	0.603105	0.600849	0.636929
XLOC_002865	LOC642361	chr10:79691499-79827602	1.72762	1.76773	1.62495	1.99415	1.70271	2.19844	2.40853	2.08613	2.38144	2.67005	2.48853
XLOC_002867	TMEM254	chr10:80046232-80092551	10.7168	10.0963	10.1067	10.0565	11.0887	10.8671	11.6104	13.5513	14.9278	12.8295	13.0651
XLOC_002868	PLAC9	chr10:80132501-80145028	3.08256	2.30008	2.09096	1.62532	2.34236	2.98767	2.52931	3.49844	3.77867	4.97835	3.81905
XLOC_002869	LINC00857	chr10:80207709-80219657	1.77069	1.73021	1.63597	1.72859	1.63512	2.50608	1.87811	0.108124	0.341227	0.549662	0.355587
XLOC_002870	DYDC2	chr10:80336105-80368073	0.174228	0.1	0.1	0.295529	0.351081	0.213012	0.163021	0.500582	0.726717	0.956359	0.926571
XLOC_002871	FAM213A	chr10:80407828-80432997	21.8821	21.571	21.9451	23.1114	17.6194	20.3868	20.2453	20.0395	22.3898	23.5937	23.9268
XLOC_002872	TSPAN14	chr10:80454281-80522635	19.5049	23.6387	24.8415	23.3448	19.6018	22.2905	22.8767	13.0058	15.0101	15.1601	14.7626
XLOC_002875	NRG3	chr10:81875313-82987179	0.1	0.1	0.1	0.1	0.1	0.1	0.1	1.22211	0.775652	1.02226	1.35232
XLOC_002876	GHITM	chr10:84139428-84153555	142.674	147.593	159.009	163.847	140.577	151.688	137.529	56.2463	60.2036	57.2781	54.0657
XLOC_002878	CDHR1	chr10:84194634-84219620	14.6923	11.1353	9.81137	9.07406	8.65031	9.11246	9.65201	1.28159	1.14048	1.35939	0.895953
XLOC_002881	CCSER2	chr10:84328588-84518521	6.4455	6.98355	7.8843	7.46558	6.61988	7.16965	6.84598	5.9002	5.65656	5.42372	6.32733
XLOC_002887	BMPR1A	chr10:86756638-86925188	6.74374	7.31747	9.43079	10.3093	12.0243	7.24561	7.0323	36.4674	32.8127	38.1051	30.2165
XLOC_002888	SNCG	chr10:86958530-86963260	0.337608	0.403576	0.233514	0.268884	2.21403	0.294645	0.182983	14.2263	11.2955	2.98964	3.0193
XLOC_002889	ADIRF	chr10:86968430-87010203	0.1	0.337737	0.131779	0.274912	0.338507	0.493586	0.275941	1.08443	0.579905	0.707349	0.658352
XLOC_002891	FAM35A	chr10:87095195-87191465	4.21939	5.40318	5.21553	5.90536	4.14335	5.54072	5.07508	2.91597	2.82172	3.60865	3.38985
XLOC_002893	LOC439994	chr10:87238666-87343574	1.37893	1.63753	1.28061	1.76816	1.42234	1.86287	1.69312	2.04312	2.44259	2.42229	2.02622
XLOC_002896	MINPP1	chr10:87504465-87553461	4.57228	4.05857	4.08615	4.69682	5.01116	4.20531	4.57188	8.50578	8.77495	8.68683	7.72725
XLOC_002897	PAPSS2	chr10:87659718-87747705	11.7447	11.5246	11.1813	12.3978	13.8759	11.4376	11.8825	9.0732	8.308	7.26448	5.73276
XLOC_002899	PTEN	chr10:87863437-87971930	4.42149	5.16945	4.96204	5.19658	5.04861	5.8374	5.5423	5.27611	4.49593	4.97385	5.05573
XLOC_002905	STAMBPL1	chr10:88880186-88923502	0.184811	0.101661	0.163632	0.116179	0.156866	0.194916	0.114137	0.613543	0.971279	0.856811	0.731434
XLOC_002907	FAS	chr10:88932683-89015785	0.22561	0.187418	0.174931	0.16332	0.245747	0.339565	0.267033	1.90517	1.8266	2.59146	2.26996
XLOC_002912	IFIT1	chr10:89392545-89406487	0.1	0.1	0.1	0.1	0.1	0.118221	0.1	1.4146	1.14935	0.883101	1.03168
XLOC_002913	IFIT5	chr10:89414567-89421002	0.63139	0.84534	0.754334	1.03566	0.814711	0.610471	0.453409	1.13902	1.30192	1.13939	1.23873
XLOC_002915	KIF20B	chr10:89701589-89774943	5.7127	6.04567	6.41054	7.60392	5.51474	7.61191	5.24318	8.56513	7.84065	8.92284	8.53999
XLOC_002917	RPP30	chr10:90871951-90908555	11.1476	11.8926	11.233	12.8025	12.4249	12.7693	10.6581	11.47	13.1649	14.007	13.102
XLOC_002920	PCGF5	chr10:91163011-91284331	4.5155	6.14366	6.38322	7.35585	6.52981	5.21026	4.74167	4.56598	6.16456	7.67568	7.04134
XLOC_002921	HECTD2	chr10:91306961-91611460	0.212068	0.487833	0.324621	0.319123	0.328313	0.44787	0.305996	1.57601	2.37522	2.44173	2.65667
XLOC_002922	TNKS2	chr10:91798393-91865475	12.5882	13.866	14.5352	15.0546	12.0229	14.3894	13.8293	18.197	16.1768	16.5617	16.7455
XLOC_002923	BTAF1	chr10:91923978-92030323	7.03286	7.63147	7.76205	8.08662	7.33556	8.18855	7.08474	9.61601	7.92365	8.32182	10.5828
XLOC_002924	MARCH5	chr10:92291162-92353964	10.2009	11.9281	10.612	12.8232	10.4573	11.4602	12.4337	10.2784	9.94883	9.11251	10.1016
XLOC_002925	MARK2P9	chr10:92418660-92419606	0.581104	1.07136	0.96508	0.505143	0.71211	0.660914	0.655939	0.1	0.1	0.1	0.1
XLOC_002926	KIF11	chr10:92593067-92655395	16.445	21.8273	19.7848	22.3097	17.8137	23.1643	19.9631	17.6522	17.3629	18.7903	17.5017
XLOC_002927	HHEX	chr10:92689923-92695651	3.25249	2.26312	2.16522	2.1833	1.21121	2.36219	3.42789	1.94518	2.00925	1.58116	1.73164
XLOC_002928	EXOC6	chr10:92834712-93059494	3.30593	3.85614	3.42752	4.3024	2.69477	4.33362	4.36319	2.66897	2.78847	3.97651	4.1746
XLOC_002930	CYP26A1	chr10:93073474-93077884	0.700576	0.809024	1.48547	0.959465	1.68886	0.812044	0.655968	50.5409	37.6148	43.6904	53.7123
XLOC_002931	CEP55	chr10:93496611-93529092	4.02662	4.72095	6.02649	6.23623	4.95395	6.2717	5.73605	6.0113	6.28452	7.97532	6.50467
XLOC_002934	LGI1	chr10:93757808-93798174	0.1	0.1	0.1	0.1	0.1	0.1	0.1	3.21834	3.09261	1.70968	3.92831
XLOC_002935	SLC35G1	chr10:93893972-93902734	2.61827	3.0584	3.14753	3.03176	2.4548	2.85095	2.52581	1.35639	2.11721	2.77522	2.10227
XLOC_002936	PLCE1	chr10:93993988-94328391	2.75992	2.49295	2.56306	2.6447	2.1941	2.22893	2.20141	0.268468	0.205041	0.475789	0.414153
XLOC_002937	TBC1D12	chr10:94402428-94536332	1.43912	1.72697	1.52719	1.39149	1.38008	1.46243	1.94717	1.13493	1.06922	1.28723	1.0894
XLOC_002938	HELLS	chr10:94545766-94602099	12.5462	14.0968	14.4945	16.0715	13.7356	15.221	13.9636	19.002	22.0111	25.3368	22.0524
XLOC_002943	ENTPD1	chr10:95711778-96090235	1.20993	1.65693	1.23623	1.55489	1.43831	1.50214	1.62056	3.15791	2.55686	3.26584	2.99061
XLOC_002944	C10orf131	chr10:95711778-96090235	0.195322	0.231566	0.280538	0.25378	0.1	0.437412	0.298134	0.251594	0.523516	0.382397	0.369343
XLOC_002946	CCNJ	chr10:95711778-96090235	7.83654	9.1986	8.25186	10.2395	9.21436	8.72971	8.94405	9.65747	11.6032	10.4177	10.7127
XLOC_002947	ZNF518A	chr10:96129714-96163761	6.9785	9.43243	8.87714	10.5649	8.55313	10.1844	7.8323	6.6971	6.3225	6.99061	6.17007
XLOC_002948	DNTT	chr10:96304327-96338564	0.457311	0.756108	0.5795	0.631872	0.63884	0.4923	0.416886	0.185611	0.140923	0.1	0.1
XLOC_002949	RPL13AP5	chr10:96750265-96750923	5.06784	4.3536	2.29856	2.08786	3.74255	4.42767	4.74861	0.410827	0.11984	0.1	0.129471
XLOC_002950	LCOR	chr10:96832259-96964441	2.22783	3.05794	2.68949	2.94053	2.7727	3.0276	2.8928	2.93433	2.56518	2.82103	2.95492
XLOC_002951	C10orf12	chr10:96981283-96985828	2.72326	3.49452	3.74257	3.23744	3.91176	3.01571	2.99443	2.32784	2.16626	2.11633	2.16831
XLOC_002953	FRAT1	chr10:97319264-97321915	5.0846	4.33524	5.26063	4.21255	3.87793	4.42392	4.60203	2.79646	3.64863	4.15386	3.86297
XLOC_002954	PGAM1	chr10:97426269-97433441	553.236	642.089	660.649	622.991	624.546	681.399	669.639	586.985	573.89	527.7	473.676
XLOC_002955	ZDHHC16	chr10:97446130-97457370	36.7583	32.4473	30.5299	32.1214	35.9199	36.4344	35.0985	20.1691	26.4974	26.0839	25.1046
XLOC_002956	UBTD1	chr10:97498881-97571210	13.0418	11.4733	10.2219	8.61005	10.1012	9.13045	8.33119	11.1777	10.3642	8.74358	9.82321
XLOC_002957	ANKRD2	chr10:97572440-97583886	0.503066	0.398517	0.54883	0.187645	0.575783	0.63755	0.479431	0.1	0.1	0.1	0.1
XLOC_002960	PI4K2A	chr10:97640685-97676432	9.9932	9.86377	10.0219	10.4696	8.75488	10.1018	10.6013	7.61386	8.74746	7.24523	7.2945
XLOC_002961	MARVELD1	chr10:97713707-97718152	8.60898	6.67675	6.32772	5.97351	4.87754	6.53047	8.00317	12.3905	12.06	13.7219	12.501
XLOC_002962	ZFYVE27	chr10:97737120-97760907	7.06583	6.90167	6.97678	6.45018	6.7634	6.90695	7.57017	6.07941	7.102	6.02427	7.3199
XLOC_002963	GOLGA7B	chr10:97850237-98030828	1.08483	1.09577	0.793132	0.903357	0.547608	1.27964	1.03261	0.1	0.1	0.104502	0.1
XLOC_002964	R3HCC1L	chr10:98134623-98244897	8.26317	11.124	10.3738	11.546	9.78381	11.6125	10.4567	8.54576	7.4788	7.83935	8.34953
XLOC_002965	CNNM1	chr10:99329098-99394331	0.883026	0.965517	0.809524	0.804617	0.446099	0.858655	0.976297	0.803376	0.440383	0.73318	0.534239
XLOC_002967	ENTPD7	chr10:99659505-99756137	2.02439	2.48945	2.15487	2.68341	2.44087	2.46477	2.26581	1.95681	1.71866	2.40926	2.2809
XLOC_002968	CUTC	chr10:99659505-99756137	21.5961	19.3854	20.57	20.4356	19.1183	19.0982	21.4708	15.5944	16.1937	15.9302	16.107
XLOC_002969	ABCC2	chr10:99782597-99852192	1.33544	1.39436	1.59212	1.8386	1.00771	1.60795	1.44461	0.142662	0.168249	0.113171	0.1
XLOC_002970	DNMBP-AS1	chr10:99875576-100009919	0.366219	0.465166	0.361951	0.532565	0.50622	0.569111	0.298337	0.94102	0.566188	0.637917	0.871428
XLOC_002971	SCD	chr10:100347014-100364831	207.039	234.455	223.403	217.55	207.566	188.916	206.845	203.626	180.733	155.527	148.252
XLOC_002972	OLMALINC	chr10:100373575-100388354	4.17047	4.43169	4.13782	4.16973	5.0487	4.99096	4.94103	18.4135	20.5588	20.3283	17.1045
XLOC_002973	WNT8B	chr10:100463054-100483642	0.1	0.1	0.1	0.1	0.1	0.1	0.1	0.804588	0.809958	0.671528	0.44297
XLOC_002974	HIF1AN	chr10:100535883-100553924	14.5885	15.8056	14.6519	15.4242	17.7257	16.7047	16.8614	12.9264	14.543	13.7749	13.507
XLOC_002976	SLF2	chr10:100912568-100965134	3.28002	3.883	3.11377	3.72433	3.46704	3.43464	3.41221	3.84056	3.96239	3.64764	4.1355
XLOC_002977	SEMA4G	chr10:100972528-100987519	3.08354	2.09594	2.62392	1.95482	3.63915	1.57861	1.9285	4.63433	4.02928	4.29052	3.99703
XLOC_002979	C10orf2	chr10:100987535-100994401	17.0721	18.9788	19.4713	19.9813	20.7345	18.3072	19.4435	11.123	13.2606	12.2909	14.0508
XLOC_002980	LZTS2	chr10:100997106-101031157	8.90334	6.79676	7.30589	7.17942	8.90003	6.42007	7.58396	21.6532	21.038	18.3195	19.462
XLOC_002981	SFXN3	chr10:101031238-101041241	0.56334	0.674263	0.551036	0.490862	0.843851	0.507685	0.546028	2.50235	2.55856	1.54438	1.7057
XLOC_002982	KAZALD1	chr10:101061241-101065594	0.420591	0.231259	0.374661	0.324059	0.347376	0.321005	0.39775	0.823544	0.662697	0.525126	0.558257
XLOC_002983	TLX1	chr10:101089320-101141266	2.65266	1.11358	1.86114	1.84872	1.68376	1.33064	1.44618	0.1	0.1	0.1	0.1
XLOC_002986	BTRC	chr10:101354032-101557321	9.77054	10.8518	10.8289	10.9468	9.9195	11.8975	10.8401	5.68412	6.94025	8.03099	7.54467
XLOC_002987	DPCD	chr10:101588331-101609653	30.731	28.4489	27.6166	32.3555	32.0561	30.787	28.2501	40.8549	39.24	39.0829	36.3551
XLOC_002989	HPS6	chr10:102065366-102068038	8.78774	7.34279	8.48823	6.95629	8.02131	6.99006	7.9591	4.46718	5.74865	4.49684	4.67753
XLOC_002990	PPRC1	chr10:102132993-102150333	24.4439	25.3615	26.4827	23.1904	24.453	22.5833	24.2891	12.8611	17.1745	16.6184	18.1529
XLOC_002991	NOLC1	chr10:102152175-102163871	102.706	106.878	113.324	114.698	94.5526	107.383	101.77	45.9578	54.7112	51.9381	53.4091
XLOC_002992	ELOVL3	chr10:102226277-102229587	0.884398	0.893799	0.855144	0.762964	0.507554	0.883083	0.575486	0.583658	0.208978	0.82518	0.589825
XLOC_002993	GBF1	chr10:102245497-102382899	11.7791	12.4948	12.6474	11.6108	13.0785	11.782	11.7485	9.66171	7.89243	8.79771	8.61894
XLOC_002994	NFKB2	chr10:102394109-102402529	138.738	122.929	144.699	127.917	129.5	110.493	119.524	12.9127	11.031	10.9952	11.6878
XLOC_002995	FBXL15	chr10:102402616-102423136	22.3891	16.9034	18.552	17.5686	17.8975	16.7128	16.773	5.4143	5.93843	4.87303	5.43737
XLOC_002997	RPARP-AS1	chr10:102449816-102456293	12.0017	12.119	12.4675	12.847	11.0884	12.7785	11.2072	5.16236	6.34442	5.06684	4.50055
XLOC_002998	TMEM180	chr10:102461412-102477045	29.0929	28.1203	31.4097	27.525	27.1791	26.4826	29.2253	2.26507	3.18274	3.61477	3.54052
XLOC_002999	SUFU	chr10:102503961-102633457	5.75781	5.80452	6.00621	5.93086	5.97292	5.73399	5.53478	5.84601	5.08215	5.49042	5.22411
XLOC_003000	TRIM8	chr10:102644494-102658319	46.0434	48.0006	45.5886	44.9677	42.5455	49.1142	50.0438	14.4271	11.9418	9.98139	10.5074
XLOC_003001	SFXN2	chr10:102714540-102739189	7.47276	6.5762	5.92895	7.1071	7.73597	7.23874	7.37654	3.99341	5.4097	5.4296	5.75
XLOC_003002	WBP1L	chr10:102743969-102816264	10.8528	12.3455	12.3981	12.3739	12.8851	11.6975	12.2865	11.149	10.6665	11.0766	11.0332
XLOC_003003	AS3MT	chr10:102854209-102901898	12.7176	12.3628	9.85562	12.7184	10.6676	15.4672	11.4125	13.0267	14.6883	14.9916	14.3775
XLOC_003004	CNNM2	chr10:102918317-103078587	4.44282	3.95719	3.81686	3.84905	3.20056	3.59549	3.52678	11.7058	7.81036	8.57975	8.1288
XLOC_003006	INA	chr10:103277162-103290351	31.3293	26.2411	19.2104	22.7988	26.6461	20.8256	24.8906	11.6205	12.532	9.38066	10.2779
XLOC_003007	TAF5	chr10:103367966-103396513	4.57625	3.75811	5.0467	4.56236	3.59711	3.75643	4.29429	4.97453	4.69827	4.80972	4.34022
XLOC_003008	PDCD11	chr10:103396654-103446262	37.1453	39.6787	38.7402	39.3209	36.9396	37.5331	36.5193	15.1818	17.211	17.5136	17.5491
XLOC_003009	NEURL1	chr10:103479602-103592552	3.59137	3.45643	2.42443	2.57488	2.9306	3.30587	3.54341	0.3456	0.255825	0.145395	0.27667
XLOC_003011	SLK	chr10:103967184-104029233	17.9158	23.4607	25.8143	26.6027	18.7974	25.0551	23.5825	7.94	6.45304	8.16587	7.66294
XLOC_003012	SFR1	chr10:104122057-104126385	4.46689	3.92803	4.03749	4.56172	4.84541	4.8571	3.79835	4.82501	5.6431	6.2507	5.1761
XLOC_003013	GSTO1	chr10:104254193-104267464	49.1393	52.3876	73.6237	63.4805	63.4717	55.6055	51.995	111.458	111.295	110.338	84.9798
XLOC_003014	GSTO2	chr10:104268872-104299418	15.9867	14.9083	14.9262	10.6097	11.8067	15.8421	16.4159	20.7006	19.2503	24.7528	22.3255
XLOC_003018	ADD3	chr10:109945558-110135565	15.7708	20.9464	21.0902	25.3312	21.2561	23.0035	21.8977	21.2852	19.8128	31.5691	26.9757
XLOC_003019	MXI1	chr10:110207604-110287365	0.714027	1.13837	1.14757	1.14261	0.789243	1.00366	1.13065	10.5975	5.82679	8.066	5.61864
XLOC_003020	DUSP5	chr10:110497866-110511544	1.2262	1.04683	1.36652	1.47867	1.36844	0.941381	0.705482	16.8187	18.1033	16.2035	17.9713
XLOC_003021	SMC3	chr10:110567690-110604634	17.6118	21.214	23.4295	24.6329	18.8432	24.6033	21.6488	31.9339	30.3563	36.595	33.0691
XLOC_003022	RBM20	chr10:110644396-110839471	0.1	0.1	0.1	0.1	0.1	0.1	0.1	0.363859	0.331635	0.44794	0.525452
XLOC_003023	PDCD4	chr10:110871794-110919366	6.3621	6.53443	7.1404	7.87029	7.22593	6.76967	7.20916	14.6114	9.98744	9.61056	9.9674
XLOC_003024	SHOC2	chr10:110919542-111013667	4.75874	5.71198	5.29597	6.70118	4.33575	6.22637	5.60039	7.83725	7.45961	8.27282	9.02831
XLOC_003026	ADRA2A	chr10:111077031-111080904	0.1	0.1	0.1	0.1	0.1	0.1	0.1	1.69217	1.24484	0.995613	1.26141
XLOC_003030	VTI1A	chr10:112446997-112818744	3.24806	3.51144	3.5309	3.49417	3.53267	3.40203	2.99202	2.34008	2.54107	2.88184	2.29497
XLOC_003032	LOC103344931	chr10:112823495-112827732	0.377623	0.512915	0.352412	0.482935	0.494408	0.512538	0.426197	0.778031	0.686225	0.953917	0.773945
XLOC_003033	TCF7L2	chr10:112950249-113167677	6.52298	6.72249	9.57883	6.18919	8.21667	6.81404	6.1227	25.4143	22.5983	21.599	21.8193
XLOC_003034	HABP2	chr10:113550830-113664070	0.1	0.1	0.1	0.1	0.1	0.1	0.1	0.1	0.111108	1.31946	0.498698
XLOC_003035	CASP7	chr10:113679161-113730909	1.94191	2.24634	1.69691	2.09613	3.28283	1.6333	1.73022	2.7867	2.99521	3.38461	3.8722
XLOC_003037	NHLRC2	chr10:113854631-113912506	4.2356	5.42717	4.64541	5.68009	4.83707	5.18073	4.86749	5.47995	4.45503	4.77159	4.78893
XLOC_003039	TDRD1	chr10:114179269-114232304	3.44626	2.95694	3.43769	3.73798	3.099	4.29251	4.16165	0.1	0.1	0.1	0.1
XLOC_003040	VWA2	chr10:114239253-114294500	0.111691	0.115144	0.112375	0.114532	0.156284	0.13626	0.144768	0.673167	0.617639	0.726135	0.539585
XLOC_003042	FAM160B1	chr10:114821743-114899827	6.23544	6.43561	7.22761	7.09023	5.19797	6.41897	6.33228	4.88634	3.4802	3.66627	3.63118
XLOC_003043	TRUB1	chr10:114938192-114977680	5.35431	5.86073	5.61762	5.15956	6.19358	6.66608	6.46915	7.57242	8.11022	7.79108	7.13262
XLOC_003045	ATRNL1	chr10:115093364-115948998	0.139162	0.161966	0.142612	0.170392	0.274112	0.163268	0.108572	2.56078	2.13539	2.04655	1.60389
XLOC_003046	CCDC172	chr10:116324427-116380029	0.1	0.1	0.1	0.1	0.1	0.1	0.1	0.472181	0.893137	1.32932	1.29096
XLOC_003051	ENO4	chr10:116849511-116882601	0.1	0.1	0.1	0.1	0.1	0.169189	0.1	0.344376	0.337049	0.56179	0.492402
XLOC_003053	SLC18A2	chr10:117241072-117279430	0.433859	0.424734	0.281658	0.468356	0.370322	0.319361	0.348468	1.82586	1.37338	1.54687	1.38084
XLOC_003057	NANOS1	chr10:119029715-119034342	2.8349	2.71287	2.14028	2.21457	1.84935	2.97949	2.77524	1.58308	1.53398	1.16172	1.48812
XLOC_003058	FAM45A	chr10:119104064-119137984	5.76434	6.19904	7.35064	8.91289	6.91739	6.97815	6.76658	6.62538	8.06935	6.88628	6.90274
XLOC_003059	GRK5	chr10:119207684-119455619	1.05072	1.06619	1.2253	1.00192	1.1097	1.45092	1.35642	2.31412	1.95887	3.12777	2.85537
XLOC_003061	BAG3	chr10:119651369-119677817	8.48066	7.67096	8.86461	8.0827	8.20796	6.64614	7.38562	9.67815	8.68705	8.2335	8.84263
XLOC_003062	INPP5F	chr10:119726046-119829150	44.0478	48.4996	44.2717	48.2307	40.6664	58.3909	52.4924	46.4	47.2629	46.9213	41.6094
XLOC_003063	SEC23IP	chr10:119892572-119944658	8.07316	9.1911	9.17513	10.0217	8.82265	7.94613	8.35315	7.57282	7.83871	8.06642	7.96016
XLOC_003065	PPAPDC1A	chr10:120456953-120589855	0.1	0.1	0.1	0.1	0.169219	0.1	0.148702	0.228911	0.249618	0.679191	0.375625
XLOC_003067	WDR11	chr10:120761811-120909526	21.4141	20.9261	22.9209	21.0901	19.7172	19.1651	19.6232	12.7061	12.2456	12.7186	12.4868
XLOC_003068	ATE1-AS1	chr10:121740420-121951965	0.472483	0.696242	0.533417	0.482339	0.566847	0.640108	0.59529	0.139872	0.281361	0.380868	0.215236
XLOC_003069	TACC2	chr10:121989173-122254545	4.16266	4.18386	3.67395	3.44338	4.00217	4.51467	3.95319	5.13747	6.23301	5.51486	6.3162
XLOC_003071	PLEKHA1	chr10:122374577-122432355	6.63114	8.23333	7.03661	8.41954	5.81878	7.88838	8.18316	9.04918	8.2806	9.33774	9.69726
XLOC_003074	HTRA1	chr10:122461524-122514908	0.164567	0.232956	0.233758	0.234421	0.121129	0.198293	0.122842	4.69753	4.68458	3.6999	3.97975
XLOC_003079	PSTK	chr10:122980039-122990391	2.38702	2.33281	2.2297	2.0307	3.00573	2.75083	2.34231	3.15303	2.85166	3.21285	3.30367
XLOC_003080	ACADSB	chr10:123008912-123058290	0.933173	1.34437	1.35782	1.27238	1.1388	1.38084	1.17465	2.78835	3.7937	5.03514	4.99494
XLOC_003083	BUB3	chr10:123154243-123165370	66.7515	74.2411	78.9767	78.8045	68.2401	77.6206	75.0576	87.2539	82.4745	71.7039	72.5839
XLOC_003085	LHPP	chr10:124461771-124614141	7.89034	6.24735	6.66015	4.71956	8.26726	6.87844	8.02488	12.9876	14.2026	13.1849	12.3158
XLOC_003086	FAM53B-AS1	chr10:124619293-124744361	0.619808	0.723071	0.710156	0.54123	0.652294	0.995074	0.604492	0.370547	0.237902	0.370008	0.43218
XLOC_003087	FAM175B	chr10:124801784-124836670	6.60728	7.31542	8.13018	8.43069	7.97913	7.65913	7.58921	6.80022	6.55617	5.45195	5.24428
XLOC_003088	ZRANB1	chr10:124942122-124987436	8.566	10.2832	10.3091	11.2685	9.21092	11.4229	9.99641	9.434	8.59976	8.15629	7.83435
XLOC_003091	EDRF1	chr10:125719514-125764143	3.23925	3.44451	3.66303	3.60198	2.53633	3.46225	4.03952	5.20923	5.73106	4.89454	5.32875
XLOC_003093	BCCIP	chr10:125823534-125881315	56.4752	58.4697	66.1024	67.1026	62.2441	66.4146	60.8907	55.7816	70.9121	69.529	62.1026
XLOC_003094	FANK1	chr10:125896538-126009592	0.846496	0.696432	0.938431	0.620897	0.490978	0.436996	0.506409	1.83429	1.77652	2.10539	2.1948
XLOC_003095	DOCK1	chr10:126905408-127452517	6.50195	8.38067	9.678	8.08709	7.34495	10.0692	9.70082	13.1747	10.9705	12.8656	13.0049
XLOC_003097	FOXI2	chr10:127737273-127741186	0.201578	0.252797	0.154131	0.364564	0.180995	0.109717	0.218756	0.801834	0.739571	1.44631	1.29817
XLOC_003100	MGMT	chr10:129467189-129767519	9.94985	8.99216	9.8303	7.61765	10.9653	9.59826	11.4076	16.4216	15.854	19.5219	17.5839
XLOC_003102	GLRX3	chr10:130136374-130180382	68.9149	65.499	73.2591	76.507	62.0112	67.7269	65.5491	54.8867	59.1001	50.3417	52.0177
XLOC_003104	PPP2R2D	chr10:131900643-131959834	5.1573	5.09475	6.00325	5.28894	5.08863	4.52465	4.61825	3.92293	4.1617	3.89565	3.89215
XLOC_003106	DPYSL4	chr10:132186909-132205776	3.51964	3.66216	3.54919	3.41812	5.63778	3.41448	3.95096	13.175	16.798	11.9639	13.8415
XLOC_003107	LRRC27	chr10:132332109-132381506	0.513647	0.407037	0.476936	0.399024	0.540696	0.569078	0.399086	1.78624	1.47971	2.19318	2.29784
XLOC_003108	PWWP2B	chr10:132397197-132417854	4.92341	3.92509	4.61534	3.61635	4.34269	2.94144	3.48226	3.40542	4.09039	3.61521	2.86385
XLOC_003110	INPP5A	chr10:132537848-132783480	9.48323	10.2517	9.44791	10.0987	10.0744	10.0194	9.54658	7.41188	7.74985	8.47397	7.54366
XLOC_003113	KNDC1	chr10:133160466-133226412	0.623975	0.485034	0.376224	0.306582	0.541782	0.410966	0.452133	3.15278	2.98615	2.89474	3.39212
XLOC_003114	UTF1	chr10:133230273-133231558	76.6083	52.702	43.9503	35.7824	41.5682	42.5361	48.3236	21.521	19.7318	18.2502	20.8551
XLOC_003115	VENTX	chr10:133237903-133241930	32.2645	31.0473	21.0219	23.6653	23.1208	29.5397	32.469	9.02923	7.07046	6.58351	7.00688
XLOC_003116	ZNF511	chr10:133278629-133313162	46.552	42.1695	46.1253	37.4626	44.1891	41.218	44.5718	33.871	36.631	33.1026	31.4215
XLOC_003117	PRAP1	chr10:133347339-133352683	176.949	159.949	166.704	179.099	132.348	247.733	232.133	1.6372	2.70375	1.20527	1.99342
XLOC_003118	PAOX	chr10:133379236-133391696	2.28178	2.28742	2.13219	1.48877	1.86189	1.94729	1.91368	1.64803	1.6548	1.55289	2.53374
XLOC_003119	MTG1	chr10:133394116-133424617	36.4627	36.345	37.314	35.1384	35.0927	37.6688	37.1671	11.3509	18.0153	19.0401	18.9299
XLOC_003121	CYP2E1	chr10:133527362-133539116	7.7574	8.24741	8.43797	8.50511	10.9888	8.08738	8.55152	0.227625	0.218454	0.20519	0.144649
XLOC_003122	TUBB8	chr10:46887-49238	0.296115	0.361501	0.334562	0.260383	0.398256	0.272843	0.184313	0.370734	0.569344	0.459151	0.358286
XLOC_003123	DIP2C	chr10:274189-689668	3.54962	3.85741	3.37798	3.53668	3.5573	3.88582	3.7143	3.7764	2.72716	2.80092	2.99293
XLOC_003126	LARP4B	chr10:806913-931705	11.231	11.3734	12.3675	11.762	12.2235	10.8952	11.7297	7.19884	6.73194	6.79489	6.50523
XLOC_003127	IDI2	chr10:1018906-1049121	1.96377	2.70814	1.68941	2.3304	2.51252	2.36214	2.01453	1.08647	1.81368	1.76951	2.17977
XLOC_003128	IDI1	chr10:1018906-1049121	30.0142	30.3837	30.6291	35.1305	24.4156	28.3235	25.671	21.3091	25.7713	20.8051	19.6569
XLOC_003133	PITRM1	chr10:3137726-3172841	12.4969	14.0322	14.2298	13.9853	16.0464	11.8356	12.3949	7.28229	7.13344	6.48797	6.65247
XLOC_003134	KLF6	chr10:3775995-3785281	22.0098	25.6619	25.1813	29.9788	22.2763	25.5109	23.1663	51.866	36.8803	41.4208	46.8617
XLOC_003143	ASB13	chr10:5638856-5666595	1.63635	1.66686	1.58364	1.74835	1.9365	1.45088	1.84327	6.31294	7.0175	6.08294	6.50822
XLOC_003144	GDI2	chr10:5765222-5813549	130.293	146.967	155.48	169.483	140.668	152.266	142.266	182.685	192.553	182.643	160.509
XLOC_003145	ANKRD16	chr10:5861725-5937595	4.10645	2.88522	3.22864	2.30666	2.84543	3.12925	3.69445	2.72666	3.92371	3.98149	3.47176
XLOC_003149	PRKCQ	chr10:6427142-6580301	1.49457	1.88031	1.35502	1.69576	1.68434	1.68624	1.36939	2.45236	2.67049	2.22239	2.3317
XLOC_003151	SFMBT2	chr10:7158623-7411486	0.652437	0.883801	0.817416	0.958049	1.00738	0.70776	0.790641	1.80614	1.23038	1.16758	1.11254
XLOC_003152	ITIH5	chr10:7559269-7666998	0.471452	0.357926	0.429674	0.280063	0.564058	0.468203	0.557546	0.94912	1.37429	1.35056	1.31197
XLOC_003153	KIN	chr10:7750961-7788027	1.74935	2.51881	2.08747	2.23514	2.26663	2.15409	2.29662	3.02329	3.09568	3.04487	2.94907
XLOC_003154	GATA3-AS1	chr10:8050449-8053484	0.642888	0.404887	0.611412	0.306926	0.154942	0.539788	0.648528	0.1	0.1	0.309837	0.461229
XLOC_003158	SFTA1P	chr10:10784438-10794914	0.1	0.1	0.1	0.1	0.1	0.1	0.1	4.11933	2.92032	3.58052	3.01887
XLOC_003162	USP6NL	chr10:11460509-11611789	4.75398	5.72472	5.55249	4.88676	5.54221	6.12367	6.24241	6.85108	7.82405	6.98572	8.55476
XLOC_003164	UPF2	chr10:11920021-12043170	7.7002	9.18827	9.56503	10.2398	8.49021	9.94971	9.10274	9.59144	9.47846	12.4738	12.5917
XLOC_003166	NUDT5	chr10:12129640-12250590	57.6344	53.0182	54.4236	52.5026	52.8723	57.0707	51.2452	36.2227	46.3526	45.3598	45.5153
XLOC_003169	CCDC3	chr10:12896624-13099773	1.81542	1.26651	1.14999	1.30638	1.37458	1.13267	1.29635	0.822989	1.23487	0.96528	0.985668
XLOC_003170	UCMA	chr10:13221765-13234328	0.1	0.1	0.1	0.1	0.1	0.1	0.1	0.714255	0.676067	0.178067	0.243798
XLOC_003171	PHYH	chr10:13277795-13300130	4.06394	3.33223	4.14985	3.54216	4.07735	4.39079	3.68035	13.3746	10.9461	17.1772	13.9845
XLOC_003172	SEPHS1	chr10:13317437-13348298	45.779	47.5036	41.7931	44.6785	51.5762	45.0881	44.6043	136.278	128.282	135.199	107.39
XLOC_003173	BEND7	chr10:13438483-13502976	1.06766	0.96092	1.11715	1.326	1.04282	1.32414	1.27277	1.93607	1.54346	1.75485	1.94991
XLOC_003174	FRMD4A	chr10:13643705-14330867	0.782703	0.782883	1.09404	0.696514	0.804505	0.558338	0.621651	4.24632	3.22886	2.71621	3.38581
XLOC_003176	FAM107B	chr10:14518556-14774897	19.0928	24.0219	33.2737	31.853	23.2116	29.2949	26.6921	4.86235	5.19244	7.63199	5.26
XLOC_003177	CDNF	chr10:14819251-14837984	0.352612	0.30911	0.35361	0.582656	0.728326	0.500726	0.478035	0.48438	0.629114	0.535428	0.363394
XLOC_003178	DCLRE1C	chr10:14904610-14954432	1.74571	1.87963	1.94531	2.18018	1.74976	2.10568	1.88788	1.20984	1.22538	1.18151	1.33047
XLOC_003179	ACBD7	chr10:15075474-15088776	4.92128	5.01618	3.72304	6.41243	5.63924	5.14607	4.24596	10.0696	8.83896	4.12301	5.81341
XLOC_003180	C10orf111	chr10:15095384-15104257	0.648657	0.51618	0.688704	0.889978	0.472392	1.19407	0.696586	0.588384	0.607687	0.552365	0.786415
XLOC_003181	NMT2	chr10:15105771-15168710	7.48821	7.45566	6.52678	6.76082	6.33455	8.13344	8.83009	4.65569	4.47106	4.36382	4.06805
XLOC_003182	PPIAP30	chr10:15105771-15168710	2.0749	2.94616	3.35977	2.61015	3.59944	4.24898	1.98319	1.22133	1.36066	1.29804	2.73664
XLOC_003183	FAM171A1	chr10:15211644-15371059	6.87315	7.2133	6.35268	6.38968	8.34015	7.78879	7.74865	13.6081	13.1551	13.5134	13.1697
XLOC_003184	ITGA8	chr10:15513948-15720335	0.1	0.1	0.1	0.1	0.1	0.1	0.1	0.40963	0.486687	0.325832	0.366681
XLOC_003185	FAM188A	chr10:15778175-15860520	4.86115	5.42703	5.3433	6.498	4.56772	5.19222	4.69252	5.33058	6.43485	6.06238	5.04994
XLOC_003186	C1QL3	chr10:16436942-16522005	0.165753	0.1	0.1	0.1	0.150492	0.1566	0.117589	1.68961	1.06323	1.61317	1.36155
XLOC_003187	RSU1	chr10:16590617-16817454	12.2035	13.3643	12.4878	14.1857	13.3974	15.3774	13.8402	13.3371	14.7982	16.9549	14.6246
XLOC_003189	TRDMT1	chr10:17142982-17202071	0.845115	1.06843	0.956119	1.22224	0.888214	0.888044	0.821118	1.63217	2.21481	1.5526	1.49458
XLOC_003190	VIM-AS1	chr10:17214238-17237593	0.1	0.1	0.1	0.1	0.1	0.1	0.1	0.339079	0.519952	0.556584	0.517774
XLOC_003192	HACD1	chr10:17589958-17617374	1.29964	1.15382	1.0591	1.55102	1.13785	1.01902	1.52028	3.76379	6.32374	7.66287	6.88668
XLOC_003195	NSUN6	chr10:18545206-18651637	1.86629	2.19965	2.25671	2.57423	2.04808	2.26071	2.50461	3.59293	4.15144	4.07866	4.312
XLOC_003197	NEBL	chr10:20779973-21174923	0.1961	0.39598	0.25151	0.468701	0.302662	0.507771	0.426618	8.76465	7.29867	9.83797	9.77414
XLOC_003199	CASC10	chr10:21494491-21497284	0.196135	0.160893	0.251095	0.31608	0.28857	0.217847	0.289495	7.88683	9.46388	10.7483	11.2099
XLOC_003201	SKIDA1	chr10:21513479-21525682	0.948661	1.24721	1.50778	1.3083	1.46019	1.33686	1.26662	8.58355	7.3232	6.07632	10.4276
XLOC_003202	DNAJC1	chr10:21756547-22003721	11.4643	9.45866	9.12651	9.74082	7.75947	9.98246	9.46631	4.89457	4.84064	6.56416	5.93673
XLOC_003205	PIP4K2A	chr10:22534836-22714574	13.2689	14.7755	15.6603	16.0696	14.8987	13.9558	13.7846	8.94193	8.37335	8.16765	8.89448
XLOC_003208	ARHGAP21	chr10:24583608-24723668	8.18654	9.2862	9.89054	9.63804	9.35975	10.303	8.72583	5.60848	4.97252	5.485	6.22879
XLOC_003209	PRTFDC1	chr10:24848606-24952644	2.3544	2.66328	2.36581	2.23488	2.6398	2.62981	2.15461	4.42456	4.14825	6.41666	5.0728
XLOC_003213	ABI1	chr10:26697665-26861087	16.3513	20.4508	19.9037	24.6206	19.9279	19.0462	19.2631	14.7449	14.2153	15.4875	15.0648
XLOC_003214	LINC00202-1	chr10:26931205-26942001	0.868824	0.525875	0.569269	0.675273	0.765136	0.438875	0.671207	0.1	0.1	0.1	0.1
XLOC_003215	ANKRD26	chr10:27004115-27100498	2.52563	2.74001	2.69568	3.22991	2.2665	3.10983	2.62599	3.13922	2.94599	3.57325	4.0746
XLOC_003216	YME1L1	chr10:27110110-27154420	59.8441	67.4549	67.4365	78.041	56.055	73.3782	67.8479	31.6116	30.2783	33.1717	30.0545
XLOC_003217	ACBD5	chr10:27195213-27242139	4.31431	5.11256	5.361	5.95464	5.44568	5.38965	5.27874	10.3955	7.6178	8.91268	7.25876
XLOC_003220	MKX	chr10:27672873-27767799	0.56165	0.588124	0.428728	0.522373	0.410555	0.451812	0.421164	0.1	0.1	0.120847	0.1
XLOC_003221	ARMC4	chr10:27812163-27999055	0.1	0.1	0.1	0.110226	0.1	0.1	0.1	0.97006	1.25275	1.12374	1.12625
XLOC_003222	MPP7	chr10:28050993-28282138	1.90849	2.53176	2.25232	2.22061	1.79889	2.2542	2.24797	1.75233	1.75567	2.65767	2.27218
XLOC_003224	WAC-AS1	chr10:28519916-28532354	23.7511	25.861	27.5115	30.0893	19.9013	29.3999	25.2168	17.0385	18.3344	19.075	17.6248
XLOC_003226	SVIL	chr10:29409533-29735801	1.31597	1.62005	1.41067	1.68955	1.53822	1.56246	1.60352	9.46397	6.33756	9.33233	8.54337
XLOC_003229	KIAA1462	chr10:30012799-30059559	0.344481	0.431991	0.509964	0.502905	0.329733	0.501825	0.554336	1.38299	1.2708	2.30816	2.57531
XLOC_003230	MTPAP	chr10:30309800-30349338	6.85659	7.86383	8.55512	9.24734	7.27792	8.07159	7.58911	5.48125	5.35027	5.34356	5.56738
XLOC_003233	ZNF438	chr10:30844635-31031937	0.313604	0.377949	0.638057	0.729454	0.768363	0.772449	0.662281	0.635229	1.19207	1.22441	1.19329
XLOC_003234	ZEB1-AS1	chr10:31316527-31319095	0.156474	0.206688	0.1	0.135156	0.1	0.237743	0.300817	1.81018	1.83333	1.63546	1.15103
XLOC_003235	ARHGAP12	chr10:31805397-31928876	7.00279	8.44109	7.07788	8.96243	6.78998	9.81732	8.9635	8.52521	6.86578	8.67813	7.55293
XLOC_003236	KIF5B	chr10:32009009-32056443	27.2791	30.1599	30.9169	34.587	28.7396	30.237	28.5336	28.0355	25.8999	29.0067	27.9969
XLOC_003237	EPC1	chr10:32267715-32378798	7.95524	8.77845	7.79783	9.0317	7.71251	10.9442	8.08903	12.6113	11.8669	10.4643	13.541
XLOC_003239	ITGB1	chr10:32900317-32958365	60.7714	70.4105	79.7572	79.8504	67.2752	79.3314	71.7394	137.871	109.248	126.474	108.493
XLOC_003240	NRP1	chr10:33177490-33334905	1.91694	2.47035	2.85119	1.93539	2.16167	1.91632	1.94089	4.71845	3.20775	3.37041	3.65135
XLOC_003242	PARD3	chr10:34109559-34815325	14.7161	14.2056	14.243	13.8267	13.6721	14.4566	13.953	14.73	13.4901	15.7883	14.9023
XLOC_003243	CUL2	chr10:35008550-35090642	12.2261	13.753	13.5973	15.9203	12.2739	13.4198	13.2087	9.74663	10.1795	10.4442	9.82012
XLOC_003245	FZD8	chr10:35638248-35641434	11.4489	9.36188	7.18007	7.7523	7.70901	9.00251	10.1406	6.31242	5.66813	7.34574	7.83292
XLOC_003247	ZNF248	chr10:37776525-37858084	1.94929	1.58181	1.98142	1.06017	1.29915	1.79414	2.12272	6.86271	6.48009	8.0638	5.63891
XLOC_003249	ZNF25	chr10:37949866-37976525	0.1	0.166687	0.1	0.1	0.1	0.1	0.112798	1.06667	0.635568	1.13309	0.818633
XLOC_003250	SEPT7P9	chr10:38383069-38402852	0.238382	0.217257	0.169289	0.234355	0.176956	0.168834	0.124706	0.683605	0.393225	0.495517	0.602783
XLOC_003251	LOC441666	chr10:42331865-42368045	7.43052	9.4928	7.61702	8.2823	9.01321	6.96273	7.32636	0.110685	0.1	0.16375	0.124989
XLOC_003253	ZNF37BP	chr10:42513510-42552870	0.697907	0.776346	0.589303	0.725386	0.78031	0.82537	0.746268	0.71973	0.828668	0.934845	1.05871
XLOC_003254	ZNF33B	chr10:42574182-42638837	1.97459	1.96764	1.87046	2.06365	2.41312	2.21887	2.36758	3.64239	3.92565	3.65341	3.84903
XLOC_003257	RASGEF1A	chr10:43194532-43266919	6.69717	5.94519	5.29796	5.73358	6.36664	5.34575	6.32594	7.25083	6.08909	5.55251	4.7837
XLOC_003258	HNRNPF	chr10:43385616-43409248	190.714	217.992	216.535	220.811	201.422	229.806	216.043	114.511	140.104	133.487	128.342
XLOC_003259	ZNF239	chr10:43556344-43574618	3.20331	3.66893	3.21842	3.21901	4.08045	3.68008	5.09368	1.45498	1.87192	2.28552	1.71246
XLOC_003260	ZNF32	chr10:43628816-43674699	6.79342	6.12522	6.82011	6.09492	5.57355	7.4255	7.07423	7.80813	7.92244	8.72004	8.41843
XLOC_003262	CXCL12	chr10:44370152-44385097	5.87883	5.56376	5.32702	4.74069	8.5784	4.27893	4.76701	25.6037	25.8844	22.0124	19.9513
XLOC_003264	C10orf10	chr10:44959770-45005329	2.50764	2.09861	2.6637	1.71433	2.44305	1.78042	1.4246	1.64146	1.26786	0.830193	0.903745
XLOC_003265	C10orf25	chr10:44959770-45005329	0.56546	1.05611	0.768663	0.991248	1.39922	0.77022	0.984237	1.67391	2.3939	1.96173	1.50054
XLOC_003269	MARCH8	chr10:45454584-45594906	13.2586	13.6269	12.441	13.1976	13.9409	11.4098	11.908	4.49432	4.19154	3.9096	4.27069
XLOC_003270	ZFAND4	chr10:45615500-45672813	1.36186	1.52938	1.70889	1.42011	1.45902	1.26153	1.43436	2.79491	2.2498	2.69111	2.44629
XLOC_003271	AGAP4	chr10:45825591-45853877	0.672826	0.567164	0.616999	0.657418	0.652657	0.737991	0.621553	0.479294	0.369801	0.432667	0.341316
XLOC_003272	PARGP1	chr10:45854834-45972428	1.85926	1.74134	1.26764	1.81315	1.73848	1.66714	1.34003	1.67688	0.976052	1.21559	1.28808
XLOC_003273	NCOA4	chr10:46005087-46030714	64.9786	72.8204	74.9142	84.7915	58.8393	75.2088	68.7726	27.0955	31.3974	43.3968	36.9755
XLOC_003274	MSMB	chr10:46033304-46046269	0.588826	0.270849	0.80369	1.16832	0.579765	0.307289	1.24432	0.1	0.1	0.225907	0.1
XLOC_003277	GPRIN2	chr10:46549048-46556071	0.188721	0.1	0.1	0.1	0.232921	0.1	0.1	3.33642	4.85937	3.50244	3.47402
XLOC_003279	GLUD1P7	chr10:46759022-46811988	0.1	0.11791	0.1	0.130163	0.129787	0.270717	0.129562	0.850752	1.45132	1.32733	1.06814
XLOC_003280	ZNF488	chr10:47365495-47384273	3.50113	4.61632	4.90621	4.36752	6.46361	4.08096	4.06586	1.92833	2.13414	2.16661	1.60935
XLOC_003283	AGAP9	chr10:47501853-47523638	0.477038	0.355893	0.678609	0.5511	0.641191	0.752672	0.453114	0.553904	0.338257	0.461652	0.680179
XLOC_003284	BMS1P6	chr10:47535580-47553523	1.16235	1.39571	1.05401	1.3067	1.48078	1.61568	1.25988	0.803882	0.473212	0.528898	0.714125
XLOC_003285	CTSLP2	chr10:47580670-47583419	0.531722	0.460134	0.672726	0.24291	0.648521	0.514135	0.467997	0.129323	0.171261	0.106182	0.116604
XLOC_003290	ARHGAP22	chr10:48446024-48656265	0.669184	0.761315	0.568569	0.875767	0.960912	0.841318	0.888964	1.11011	1.68449	1.22926	1.2972
XLOC_003293	VSTM4	chr10:49014244-49115532	0.367039	0.493189	0.459222	0.43096	0.558485	0.446221	0.378622	0.657843	0.875694	0.704633	0.977808
XLOC_003298	ERCC6	chr10:49454479-49539538	3.70507	4.24493	3.99481	4.68457	4.44653	4.87103	4.02119	2.77276	2.97307	2.50965	2.82788
XLOC_003299	OGDHL	chr10:49734640-49762379	10.4404	8.80829	7.40592	7.55432	8.22437	9.50494	9.06053	6.94568	7.12147	4.66212	4.29548
XLOC_003300	PARG	chr10:49818274-49942027	8.89154	10.7909	10.7126	11.2624	9.85433	10.5794	10.3264	9.37072	9.27263	9.34933	8.7153
XLOC_003303	SGMS1	chr10:50305584-50623977	3.50372	3.52652	3.39822	4.1879	3.82394	4.33111	3.99705	3.54366	3.91586	4.29745	3.56894
XLOC_003305	LOC102724719	chr10:50991150-52314128	0.161841	0.140757	0.618906	0.501444	0.326947	0.835448	0.652962	0.613897	0.599161	1.20664	0.444105
XLOC_003306	CSTF2T	chr10:50991150-52314128	9.29628	9.95773	9.25724	9.62029	13.2055	11.112	11.4763	14.0489	16.7394	14.2517	13.5205
XLOC_003307	PRKG1-AS1	chr10:50991150-52314128	0.1	0.1	0.1	0.1	0.1	0.1	0.1	0.722861	0.409682	0.438274	0.7504
XLOC_003312	ZWINT	chr10:56357437-56361273	40.9791	43.1802	48.3282	46.4547	45.584	46.4518	42.7465	28.2822	40.179	40.0438	37.7748
XLOC_003314	IPMK	chr10:58191516-58267934	18.7241	24.4434	18.4543	23.0281	16.6018	24.8935	22.8783	4.47895	4.1977	4.4035	3.64457
XLOC_003317	SLC16A9	chr10:59650763-59709891	3.08142	3.04897	1.38411	2.08448	3.04863	2.72203	3.02028	4.66784	4.42954	4.63734	3.98423
XLOC_003319	CCDC6	chr10:59788747-59906656	9.14568	10.3584	10.2904	10.3733	8.6532	9.04929	9.50527	15.6663	16.8913	17.4735	16.4566
XLOC_003321	ANK3	chr10:60026297-60733526	4.7464	5.33015	4.57748	5.88853	4.1798	5.58262	5.77677	7.30209	6.18634	7.47709	6.36809
XLOC_003322	RHOBTB1	chr10:60869439-61001440	0.411696	0.528716	0.60462	0.543629	0.521714	0.241307	0.342245	2.63241	2.04433	1.94033	2.0053
XLOC_003324	RTKN2	chr10:62193085-62268863	0.828482	1.3895	1.10967	1.12792	1.17784	1.91651	1.08466	3.85786	4.22722	4.28402	4.20386
XLOC_003326	EGR2	chr10:62811995-62819167	0.107357	0.1	0.1	0.137913	0.11541	0.1	0.1611	28.3055	28.7387	16.6552	29.651
XLOC_003327	JMJD1C	chr10:63167220-63466562	4.66523	5.74829	5.7136	6.14963	4.99166	6.14471	5.19963	16.5701	13.2125	14.6823	12.4571
XLOC_003329	CTNNA3	chr10:65912517-67696191	0.1	0.1	0.1	0.1	0.102464	0.1	0.1	0.501321	0.407949	0.434659	0.448031
XLOC_003332	DNAJC12	chr10:67796668-67838179	0.278041	0.263068	0.203511	0.373864	0.520843	0.42328	0.1	0.879819	0.898828	0.949825	0.81298
XLOC_003333	HERC4	chr10:67921898-68075346	6.00732	7.95174	6.61856	8.10611	6.27506	7.13248	7.32077	12.5618	9.06306	9.57503	9.21167
XLOC_003336	PBLD	chr10:68282659-68407294	0.476462	0.614255	0.656753	0.489225	0.495326	0.84243	0.791088	1.40182	1.13352	1.15125	1.46645
XLOC_003337	RUFY2	chr10:68282659-68407294	6.98903	7.75669	8.19421	9.25684	7.34818	10.2363	7.84033	10.162	8.71304	10.6276	9.79066
XLOC_003338	DNA2	chr10:68414063-68472121	8.35887	9.28233	9.07746	10.443	7.496	10.2306	9.02265	7.13394	8.45304	10.0729	8.74438
XLOC_003339	SLC25A16	chr10:68482332-68527523	105.287	115.003	113.5	123.908	92.084	114.605	108.241	4.0653	4.33902	4.77243	4.07796
XLOC_003343	AIFM2	chr10:70052600-70132934	10.8358	9.53428	9.14325	8.84743	9.32268	10.9682	10.8436	1.90839	2.91607	2.72023	2.73359
XLOC_003344	TYSND1	chr10:70137980-70146740	6.64342	6.70042	5.94355	5.70014	4.88995	6.53415	7.75245	6.51062	7.57065	7.14992	6.77166
XLOC_003345	SAR1A	chr10:70150204-70170529	41.5807	45.9768	47.3407	52.3374	44.191	47.2907	42.209	43.8919	46.1171	44.5629	44.3186
XLOC_003346	PPA1	chr10:70202829-70233434	166.471	159.218	162.463	154.468	128.307	178.446	173.502	81.0211	106.849	102.21	83.4553
XLOC_003348	LRRC20	chr10:70298969-70382650	1.79856	1.49028	1.27583	1.00067	1.63774	1.67644	1.97859	8.96544	9.2219	8.48531	9.41908
XLOC_003349	NODAL	chr10:70431935-70441709	59.6897	67.4341	74.8055	70.5837	84.6134	70.1602	67.1462	23.4756	49.1239	36.8124	20.7225
XLOC_003350	PRF1	chr10:70597347-70602775	1.77888	1.24142	0.854485	0.902087	1.35127	1.78491	1.48438	0.1	0.1	0.1	0.1
[truncated: 13,656 more rows]

## Sheet: Naive BRM-KD significant
gene_id	gene	locus	1_naive_ut	2_naive_ntc	3_naive_brm-1	4_naive_brm-2	5_naive_brm-3	naïve ctrl average	naïve brm average	log2(fold-change)	P-value
XLOC_004360	OR8G5	chr11:124264826-124265867	0.711818	0.706368	0.181537	0.299027	0.207459	0.709093	0.229341	-1.62848	0.00188782
XLOC_000669	AKR7A2P1	chr1:112911847-112956353	0.975784	0.852809	0.192101	0.390991	0.46314	0.914297	0.348744	-1.39049	0.0158111
XLOC_014824	RNU4ATAC	chr2:121337775-121649476	28.8313	34.9424	15.0492	15.3514	7.69553	31.8868	12.6987	-1.32828	0.0166957
XLOC_026132	SCRIB	chr8:143790919-143815379	140.436	132.082	68.6262	63.2324	32.0559	136.259	54.6382	-1.31837	0.0122788
XLOC_015918	CATIP-AS2	chr2:218270391-218368094	0.474639	0.65987	0.249994	0.134422	0.322461	0.567254	0.235626	-1.2675	0.0438495
XLOC_009722	SEPT12	chr16:4777613-4796491	1.10048	0.710748	0.474792	0.360748	0.332349	0.905614	0.389296	-1.21803	0.0452111
XLOC_004978	NOX4	chr11:89324353-89589611	0.282801	0.20865	0.1	0.131389	0.1	0.245726	0.110463	-1.15348	0.0217965
XLOC_026247	SMARCA2	chr9:2015218-2193623	51.9124	52.3487	24.1846	26.9095	24.0311	52.1305	25.0417	-1.05779	0.000198967
XLOC_015398	KCNK12	chr2:47520775-47570331	5.13327	3.54592	2.50153	2.22369	1.5843	4.3396	2.10317	-1.04499	0.0474073
XLOC_003233	ZNF438	chr10:30844635-31031937	0.313604	0.377949	0.638057	0.729454	0.768363	0.345776	0.711958	1.04195	0.00702365
XLOC_006919	CDX2	chr13:27962067-27969368	1.24791	1.67387	3.04991	3.58173	2.67284	1.46089	3.10149	1.08612	0.0221858
XLOC_026516	TAL2	chr9:105662456-105663104	0.536478	0.32441	0.875299	0.923169	0.965939	0.430444	0.921469	1.09811	0.0106425
XLOC_014567	GTF2A1L	chr2:48529924-48776517	0.110119	0.180322	0.348365	0.29952	0.308669	0.145221	0.318851	1.13464	0.012871
XLOC_025085	ATP6V0A4	chr7:138706293-138806026	1.29472	1.40855	3.00187	2.46769	3.54312	1.35163	3.00423	1.15229	0.0262435
XLOC_003910	TRIM51	chr11:55883296-55891808	0.566641	0.506394	1.3413	0.975443	1.31414	0.536517	1.21029	1.17366	0.0219356
XLOC_021037	HAPLN1	chr5:83638197-83721077	0.534238	0.639459	1.49139	1.37228	1.12995	0.586848	1.33121	1.18167	0.0137202
XLOC_000112	PRAMEF12	chr1:12774847-12777905	0.62391	0.89681	1.68819	1.7356	1.77846	0.76036	1.73408	1.18942	0.00281361
XLOC_014454	FAM228B	chr2:24076873-24169638	0.250491	0.13102	0.375421	0.413005	0.527639	0.190756	0.438688	1.20147	0.0440379
XLOC_000726	LOC101928979	chr1:146052595-146058799	0.644454	0.498052	1.15249	1.45008	1.51426	0.571253	1.37228	1.26437	0.0137763
XLOC_004237	KDM4D	chr11:94973680-94999512	0.179096	0.130461	0.432351	0.383925	0.311668	0.154778	0.375981	1.28046	0.0200504
XLOC_009313	CDIPT-AS1	chr16:29863682-29868053	0.701191	0.545543	1.3766	1.94502	1.26405	0.623367	1.52856	1.29402	0.0473526
XLOC_024688	HOXA10	chr7:27162437-27180261	0.24034	0.217281	0.526722	0.725898	0.494774	0.22881	0.582465	1.34802	0.0326079
XLOC_004218	TRIM49C	chr11:90031105-90042025	0.154286	0.285184	0.579517	0.68803	0.472362	0.219735	0.57997	1.40021	0.0313302
XLOC_018897	MUC13	chr3:124905441-124934751	0.124978	0.374754	0.91549	1.02261	0.649068	0.249866	0.862389	1.78718	0.0371987

## Sheet: Naive BRG1-KD significant
gene_id	gene	locus	1_naive_ut	2_naive_ntc	6_naive_brg-1	7_naive_brg-2	naïve ctrl average	naïve brg1 average	log2(fold-change)	P-value
XLOC_006337	TMCC3	chr12:94567123-94650562	14.5987	19.3285	1.59944	1.64693	16.9636	1.62318	-3.38554	0.022953
XLOC_016844	LINC00310	chr21:34180676-34189919	0.604618	0.744582	0.261408	0.1	0.6746	0.180704	-1.9004	0.043732
XLOC_012972	CACNG6	chr19:53991148-54012666	0.864956	0.69057	0.161205	0.317489	0.777763	0.239347	-1.70023	0.0441791
XLOC_008889	LOC102724034	chr15:82443331-82444869	0.347363	0.321115	0.1	0.123109	0.334239	0.111555	-1.58313	0.00610923
XLOC_012375	SMARCA4	chr19:10960921-11062282	61.8034	60.8548	19.8371	26.3034	61.3291	23.0703	-1.41054	0.00721629
XLOC_022278	LY6G6C	chr6:31718647-31721734	2.1108	1.66707	0.773682	0.672509	1.88894	0.723096	-1.38531	0.0360511
XLOC_018030	ITIH4-AS1	chr3:52812989-52830701	0.689911	0.808007	0.299872	0.350011	0.748959	0.324941	-1.20471	0.0221315
XLOC_027957	LOC401585	chrX:45848073-45851490	0.267779	0.244125	0.122372	0.1	0.255952	0.111186	-1.2029	0.0124101
XLOC_017650	PNPLA5	chr22:43879677-43892013	0.239654	0.261375	0.1	0.121345	0.250515	0.110673	-1.1786	0.0116492
XLOC_015112	WNT6	chr2:218859822-218874232	0.484745	0.571106	0.265825	0.207002	0.527926	0.236413	-1.15902	0.0306515
XLOC_012658	LGALS13	chr19:39602528-39607474	1.34916	1.16911	0.591928	0.593643	1.25914	0.592785	-1.08685	0.0177691
XLOC_010806	LOC101928674	chr17:78360447-78373909	0.540275	0.575213	0.266316	0.266126	0.557744	0.266221	-1.06698	0.00357167
XLOC_022380	TREML2	chr6:41189748-41201187	0.473229	0.440374	0.230662	0.210399	0.456801	0.220531	-1.05059	0.00660688
XLOC_005530	PDE1B	chr12:54549392-54579239	0.22738	0.207595	0.11086	0.1	0.217488	0.10543	-1.04465	0.00998985
XLOC_022376	UNC5CL	chr6:41026900-41039199	0.392302	0.433957	0.194894	0.206444	0.413129	0.200669	-1.04178	0.0101908
XLOC_026739	VLDLR-AS1	chr9:2535654-2654485	0.493838	0.475164	0.223572	0.257144	0.484501	0.240358	-1.01131	0.00613294
XLOC_010694	KCNH6	chr17:63523333-63548977	0.259144	0.273721	0.122244	0.142638	0.266432	0.132441	-1.00842	0.00863713
XLOC_015679	CCDC74B	chr2:130129622-130145134	0.281033	0.397709	0.678591	0.682569	0.339371	0.68058	1.0039	0.0280411
XLOC_012879	CD33	chr19:51225078-51240019	0.31246	0.326082	0.631874	0.654047	0.319271	0.642961	1.00995	0.00161194
XLOC_018982	LOC100289361	chr3:142964057-143001467	0.673121	0.936552	1.6853	1.55908	0.804836	1.62219	1.01118	0.0304784
XLOC_017348	LINC00634	chr22:41952186-41958942	0.234839	0.195794	0.412358	0.469341	0.215316	0.44085	1.03383	0.0226581
XLOC_003233	ZNF438	chr10:30844635-31031937	0.313604	0.377949	0.772449	0.662281	0.345776	0.717365	1.05287	0.0282292
XLOC_002358	TNNT2	chr1:201359007-201377700	0.603521	0.706449	1.4388	1.3236	0.654985	1.3812	1.07639	0.0111245
XLOC_012025	LINC00526	chr18:5236723-5238029	0.517793	0.339131	0.937636	0.891934	0.428462	0.914785	1.09427	0.0341194
XLOC_004237	KDM4D	chr11:94973680-94999512	0.179096	0.130461	0.32984	0.37625	0.154778	0.353045	1.18965	0.0275588
XLOC_022023	SUMO4	chr6:149217923-149411613	0.269431	0.257563	0.625258	0.593924	0.263497	0.609591	1.21006	0.00233497
XLOC_003393	SFTPD	chr10:79937739-79949105	0.786551	0.734062	1.95665	1.6703	0.760306	1.81347	1.2541	0.018572
XLOC_001674	ERI3-IT1	chr1:44221069-44355279	0.370825	0.660818	1.30285	1.16176	0.515822	1.2323	1.25642	0.0470994
XLOC_028185	KLHL13	chrX:117897812-118117340	0.331816	0.400576	0.960054	0.810927	0.366196	0.88549	1.27386	0.0241
XLOC_003890	TRIM49B	chr11:49031599-49037977	0.345155	0.636666	1.2243	1.15985	0.49091	1.19207	1.27994	0.042459
XLOC_022182	HIST1H3B	chr6:26031588-26032060	0.956315	0.837943	2.02338	2.36044	0.897129	2.19191	1.2888	0.0185048
XLOC_026279	ADAMTSL1	chr9:18474080-18910949	0.115255	0.1	0.24458	0.281641	0.107628	0.26311	1.28962	0.0162078
XLOC_014961	HOXD8	chr2:176129693-176132695	0.336855	0.469497	1.10863	0.872641	0.403176	0.990636	1.29694	0.0492029
XLOC_019653	DEAR	chr4:152321257-152535241	2.11187	2.04049	4.89296	5.44332	2.07618	5.16814	1.31571	0.00795797
XLOC_013354	INSL3	chr19:17816512-17821574	0.114141	0.10197	0.326597	0.31896	0.108055	0.322779	1.57877	0.00111759
XLOC_026835	C9orf24	chr9:34379019-34397851	0.151668	0.1	0.421751	0.354233	0.125834	0.387992	1.62451	0.0252999
XLOC_003305	LOC102724719	chr10:50991150-52314128	0.161841	0.140757	0.835448	0.652962	0.151299	0.744205	2.2983	0.0231679

## Sheet: Primed BRG1-KD significant
gene_id	gene	locus	8_prime_ut	9_prime_ntc	10_prime_brg-1	11_prime_brg-2	primed ctrl average	primed brg1 average	log2(fold-change)	P-value
XLOC_018664	CELSR3	chr3:48636462-48662915	75.6625	54.3176	5.9297	6.50139	64.99	6.21555	-3.38627	0.0314478
XLOC_013743	LIM2	chr19:51379908-51387956	1.63984	1.23127	0.225741	0.201228	1.43555	0.213484	-2.74941	0.0269169
XLOC_011460	CD79B	chr17:63928737-63932344	2.04216	2.24481	0.39771	0.437142	2.14349	0.417426	-2.36037	0.00355745
XLOC_026857	SIT1	chr9:35649300-35650950	0.654584	0.606317	0.184353	0.1	0.630451	0.142176	-2.1487	0.00975948
XLOC_025807	DUSP26	chr8:33591329-33600106	1.73377	1.28494	0.29719	0.395496	1.50936	0.346343	-2.12366	0.0368751
XLOC_002888	SNCG	chr10:86958530-86963260	14.2263	11.2955	2.98964	3.0193	12.7609	3.00447	-2.08655	0.0218259
XLOC_004015	LGALS12	chr11:63506051-63516774	2.17799	1.96828	0.67296	0.419213	2.07313	0.546087	-1.92461	0.0114193
XLOC_024086	PPP1R17	chr7:31687016-31708455	2.09918	2.21326	0.576663	0.573465	2.15622	0.575064	-1.90671	0.00129988
XLOC_017566	PVALB	chr22:36800700-36819473	3.93835	3.19195	0.597765	1.39265	3.56515	0.995208	-1.84089	0.0421779
XLOC_027610	TNMD	chrX:100584792-100599885	0.924101	0.826148	0.282427	0.234807	0.875124	0.258617	-1.75867	0.00771242
XLOC_006387	CMKLR1	chr12:108288043-108339317	1.36127	1.06384	0.372273	0.349407	1.21256	0.36084	-1.74862	0.0293253
XLOC_019372	CHRNA9	chr4:40335328-40355217	0.983826	0.748971	0.243685	0.278155	0.866399	0.26092	-1.73142	0.036342
XLOC_003170	UCMA	chr10:13221765-13234328	0.714255	0.676067	0.178067	0.243798	0.695161	0.210932	-1.72057	0.00610509
XLOC_006456	RNU4-2	chr12:120291762-120291903	17.31	15.3673	4.87753	5.38495	16.3387	5.13124	-1.67091	0.0079289
XLOC_005290	CD27	chr12:6439000-6451718	0.688338	0.763671	0.242813	0.220935	0.726004	0.231874	-1.64664	0.00624184
XLOC_002090	S100A4	chr1:153543618-153551769	67.3902	51.5172	15.3536	22.6599	59.4537	19.0068	-1.64525	0.043629
XLOC_009064	HBA1	chr16:176650-177522	0.665666	0.596155	0.220894	0.185941	0.63091	0.203418	-1.63299	0.00817963
XLOC_022209	HIST1H1B	chr6:27866791-27867581	1.93394	1.94072	0.696493	0.593961	1.93733	0.645227	-1.58619	0.00157736
XLOC_001438	UQCRHL	chr1:15807161-15807699	1.30276	1.53211	0.299266	0.651835	1.41744	0.47555	-1.57561	0.0464096
XLOC_009975	EXOC3L1	chr16:67184378-67190204	1.01254	0.890472	0.31972	0.322078	0.951506	0.320899	-1.56809	0.00924135
XLOC_002091	S100A3	chr1:153543618-153551769	1.95496	1.54342	0.434816	0.750032	1.74919	0.592424	-1.56199	0.0467163
XLOC_017228	CRYBA4	chr22:26621963-26630672	1.69892	1.56833	0.468906	0.638484	1.63362	0.553695	-1.56091	0.00967772
XLOC_021904	CCDC162P	chr6:109294302-109308220	0.782275	0.941047	0.213264	0.391235	0.861661	0.30225	-1.51138	0.0425615
XLOC_010615	ABI3	chr17:49206233-49223225	1.54974	1.69436	0.506769	0.634943	1.62205	0.570856	-1.50662	0.00834311
XLOC_009839	SULT1A1	chr16:28605586-28623586	2.56012	2.76444	1.06854	0.8064	2.66228	0.93747	-1.50582	0.0091555
XLOC_012677	CYP2B6	chr19:40991298-41018396	0.693167	0.716706	0.183673	0.324063	0.704936	0.253868	-1.47341	0.0240053
XLOC_012679	CYP2F1	chr19:41114447-41128376	0.628169	0.578822	0.224416	0.214679	0.603495	0.219548	-1.45881	0.00426305
XLOC_011602	PDE6G	chr17:81650458-81656577	3.12328	3.62322	1.32738	1.12862	3.37325	1.228	-1.45783	0.0153622
XLOC_002619	AKR1C3	chr10:5048765-5107686	0.965809	1.04199	0.379795	0.352753	1.0039	0.366274	-1.45462	0.00399424
XLOC_012992	NCR1	chr19:54906149-54913071	1.7566	1.63862	0.703536	0.558311	1.69761	0.630923	-1.42797	0.00760462
XLOC_025247	LOC101929128	chr8:9188998-9202856	0.586481	0.657724	0.166861	0.300269	0.622103	0.233565	-1.41333	0.0358545
XLOC_003383	DUSP13	chr10:75094431-75109212	1.9296	1.64882	0.86141	0.492044	1.78921	0.676727	-1.40268	0.0408392
XLOC_013621	GNG8	chr19:46634075-46634682	17.2867	15.5806	6.13168	6.60331	16.4337	6.36749	-1.36786	0.00764191
XLOC_011572	LGALS3BP	chr17:78971252-78979979	23.8719	21.1098	7.87311	9.59849	22.4909	8.7358	-1.36433	0.0137265
XLOC_008868	ACSBG1	chr15:78170844-78234707	0.888462	0.888807	0.368397	0.32205	0.888634	0.345224	-1.36406	0.00181371
XLOC_005995	PRB3	chr12:11265913-11269707	0.874489	0.950759	0.273158	0.437307	0.912624	0.355233	-1.36126	0.025364
XLOC_011370	GNGT2	chr17:49206233-49223225	0.827036	0.775993	0.246487	0.378509	0.801515	0.312498	-1.35888	0.0203094
XLOC_021855	NT5E	chr6:85449583-85495791	0.712205	0.545966	0.242735	0.261529	0.629085	0.252132	-1.31908	0.0458807
XLOC_019401	RASL11B	chr4:52862327-52866835	30.6394	26.8857	10.7609	12.3325	28.7625	11.5467	-1.31671	0.0136824
XLOC_027538	STARD8	chrX:68647668-68725842	1.92789	1.69	0.707399	0.745208	1.80895	0.726303	-1.3165	0.0121503
XLOC_002022	HIST2H3D	chr1:149813224-149813681	2.67653	2.67197	0.839297	1.31648	2.67425	1.07789	-1.31093	0.0216184
XLOC_011200	CCR7	chr17:40553769-40565484	0.762544	0.786234	0.297713	0.329459	0.774389	0.313586	-1.3042	0.0018422
XLOC_000651	CD53	chr1:110871198-110899936	0.319144	0.36929	0.133293	0.146153	0.344217	0.139723	-1.30075	0.0156468
XLOC_027965	CFP	chrX:47624212-47630305	1.48339	1.20129	0.62917	0.460684	1.34234	0.544927	-1.30062	0.0399242
XLOC_017986	FAM212A	chr3:49803253-49805030	0.794787	0.748891	0.33975	0.29123	0.771839	0.31549	-1.29071	0.00531216
XLOC_005110	THY1	chr11:119381777-119499233	110.367	88.3311	41.0363	41.6839	99.3491	41.3601	-1.26427	0.0342842
XLOC_006207	PMEL	chr12:55954104-55966712	38.5605	29.7812	12.961	15.6809	34.1709	14.3209	-1.25464	0.0496406
XLOC_018973	RBP1	chr3:139389802-139678043	111.945	125.233	53.008	46.6456	118.589	49.8268	-1.25098	0.0112825
XLOC_004150	FOLR1	chr11:72189557-72196323	2.62474	2.8534	0.892961	1.41565	2.73907	1.15431	-1.24666	0.030906
XLOC_000286	LCK	chr1:32251238-32286167	11.9411	9.91344	4.74811	4.47392	10.9273	4.61102	-1.24478	0.0252457
XLOC_016844	LINC00310	chr21:34180676-34189919	0.232644	0.267968	0.11279	0.1	0.250306	0.106395	-1.23426	0.0166136
XLOC_018474	SLC51A	chr3:196216511-196233430	1.0975	1.07928	0.378245	0.551639	1.08839	0.464942	-1.22707	0.018996
XLOC_020699	FABP6	chr5:160187366-160238722	3.20672	3.14838	1.47485	1.24581	3.17755	1.36033	-1.22396	0.00420246
XLOC_004075	TSGA10IP	chr11:65945643-65959963	5.02445	4.8162	2.27867	1.9433	4.92033	2.11098	-1.22084	0.00490018
XLOC_014473	EMILIN1	chr2:27078566-27086397	2.9561	2.36564	1.02273	1.28151	2.66087	1.15212	-1.20761	0.0427398
XLOC_025296	FGF17	chr8:22042752-22048808	6.86657	7.09142	3.5199	2.53276	6.979	3.02633	-1.20545	0.0160088
XLOC_022302	GPSM3	chr6:32190765-32224067	7.06942	5.91553	2.9621	2.67075	6.49248	2.81642	-1.2049	0.0252159
XLOC_010480	LINC00672	chr17:38925167-38929384	1.12515	1.29738	0.490476	0.56195	1.21127	0.526213	-1.2028	0.018024
XLOC_016162	COX4I2	chr20:31637887-31644997	3.05911	2.85692	1.29964	1.27102	2.95802	1.28533	-1.20249	0.00370534
XLOC_020751	HRH2	chr5:175658036-175686242	1.36219	1.55641	0.753468	0.517678	1.4593	0.635573	-1.19915	0.0327053
XLOC_013483	RASGRP4	chr19:38403134-38426305	1.05805	1.07224	0.484427	0.445202	1.06515	0.464815	-1.19632	0.00120479
XLOC_015178	SCARNA6	chr2:233251570-233295674	0.908576	0.863901	0.359807	0.41409	0.886239	0.386949	-1.19555	0.00492002
XLOC_026560	PTGS1	chr9:122370529-122395703	2.00599	1.64154	0.713331	0.881721	1.82377	0.797526	-1.19332	0.036196
XLOC_022336	GRM4	chr6:34018642-34155622	6.31418	5.04602	2.68087	2.28815	5.6801	2.48451	-1.19295	0.0405418
XLOC_014480	TRIM54	chr2:27282428-27308262	3.90835	3.486	1.66032	1.59285	3.69718	1.62658	-1.18458	0.0104993
XLOC_003629	IFITM2	chr11:308106-309410	179.633	210.561	92.9061	79.9046	195.097	86.4053	-1.175	0.0230004
XLOC_020761	EIF4E1B	chr5:176630681-176646641	1.36768	1.11335	0.523813	0.578468	1.24052	0.551141	-1.17045	0.0338038
XLOC_007492	TCL1B	chr14:95686416-95692643	9.74676	9.18117	3.03665	5.40754	9.46396	4.22209	-1.16449	0.0500321
XLOC_022210	HIST1H3I	chr6:27871844-27872321	1.65949	1.44471	0.596872	0.789139	1.5521	0.693005	-1.16328	0.0270124
XLOC_022206	HIST1H2AJ	chr6:27814301-27814740	0.84974	0.743026	0.431388	0.28229	0.796383	0.356839	-1.15819	0.0408546
XLOC_010626	SGCA	chr17:50166004-50175932	0.779499	0.777834	0.331833	0.366125	0.778667	0.348979	-1.15787	0.00159223
XLOC_012375	SMARCA4	chr19:10960921-11062282	63.9117	58.5815	23.8398	31.2969	61.2466	27.5684	-1.15162	0.0180201
XLOC_002094	S100A14	chr1:153614255-153616332	4.54245	4.05303	2.02998	1.83984	4.29774	1.93491	-1.15131	0.0121209
XLOC_024606	CARD11	chr7:2906075-3043945	10.3347	9.48214	4.71287	4.33408	9.90842	4.52347	-1.13122	0.00742013
XLOC_016167	XKR7	chr20:31968001-31998453	3.05098	2.43781	1.38507	1.1273	2.74439	1.25618	-1.12744	0.0464855
XLOC_005456	WNT1	chr12:48978452-48982613	1.35574	1.40241	0.472489	0.795143	1.37907	0.633816	-1.12156	0.0446597
XLOC_018891	ADCY5	chr3:123282295-123448545	2.61413	2.48734	1.05299	1.31675	2.55073	1.18487	-1.10618	0.0112831
XLOC_017534	PLA2G3	chr22:31134806-31140607	4.03168	3.45086	1.85504	1.63308	3.74127	1.74406	-1.10108	0.0233846
XLOC_005779	SDSL	chr12:113422389-113438276	4.01682	3.77468	1.66411	1.97506	3.89575	1.81959	-1.09829	0.00888849
XLOC_024665	LOC541472	chr7:22725394-22732002	0.650326	0.629195	0.297871	0.30023	0.63976	0.29905	-1.09714	0.0009722
XLOC_005108	C1QTNF5	chr11:119338933-119346673	1.08856	0.891928	0.442136	0.485683	0.990244	0.463909	-1.09394	0.0347088
XLOC_011623	CD7	chr17:82314869-82317604	3.98739	4.32795	2.07761	1.81866	4.15767	1.94813	-1.09368	0.00924318
XLOC_000461	PCSK9	chr1:55039475-55064853	40.8735	36.1788	21.1644	14.9835	38.5262	18.0739	-1.09193	0.0341709
XLOC_026652	NTNG2	chr9:132161946-132242833	0.683809	0.761686	0.292556	0.386594	0.722747	0.339575	-1.08976	0.0244572
XLOC_015034	CASP8	chr2:201233442-201287711	2.87454	2.47957	1.30625	1.23988	2.67706	1.27306	-1.07234	0.0197434
XLOC_020788	LTC4S	chr5:179793984-179796512	1.576	1.61735	0.773278	0.747019	1.59668	0.760149	-1.07072	0.000856086
XLOC_021553	HIST1H2BM	chr6:27815043-27815489	3.27108	3.48019	1.73203	1.48239	3.37563	1.60721	-1.0706	0.00837116
XLOC_006998	LCP1	chr13:46125922-46182324	3.44155	3.53138	1.97801	1.368	3.48646	1.67301	-1.05932	0.0277057
XLOC_001007	TDRD5	chr1:179591612-179691273	0.21496	0.266405	0.102433	0.1286	0.240683	0.115516	-1.05903	0.0492643
XLOC_025077	SLC13A4	chr7:135681238-135728185	1.19061	0.991079	0.513553	0.535787	1.09084	0.52467	-1.05596	0.0300268
XLOC_004050	SPDYC	chr11:65170235-65173217	1.32191	1.31812	0.792223	0.480181	1.32001	0.636202	-1.053	0.0483233
XLOC_026139	PARP10	chr8:143977151-143986467	1.24646	1.11498	0.600248	0.544613	1.18072	0.572431	-1.04449	0.0134931
XLOC_014634	DYSF	chr2:71453622-71686763	2.58753	2.05641	1.17955	1.07281	2.32197	1.12618	-1.04391	0.0476718
XLOC_017440	CLDN5	chr22:19523023-19525337	0.687527	0.5978	0.299486	0.327029	0.642664	0.313257	-1.03671	0.0196992
XLOC_005911	LOC101929549	chr12:4700416-4720102	1.53771	1.44877	0.751786	0.713414	1.49324	0.7326	-1.02735	0.00402977
XLOC_005935	C1R	chr12:7080210-7092447	3.85513	3.63316	1.87217	1.80398	3.74415	1.83807	-1.02644	0.00368984
XLOC_000918	PCP4L1	chr1:161258726-161285450	0.934617	1.12457	0.527156	0.485291	1.02959	0.506223	-1.02423	0.0328398
XLOC_012176	NETO1	chr18:72742313-72867575	0.622966	0.610699	0.34484	0.263807	0.616833	0.304323	-1.01927	0.016763
XLOC_013367	CRLF1	chr19:18593224-18606850	5.70914	4.81563	2.76181	2.43831	5.26239	2.60006	-1.01717	0.030405
XLOC_013240	ICAM3	chr19:10333775-10339669	7.47111	7.66782	4.08853	3.42523	7.56947	3.75688	-1.01066	0.00813217
XLOC_024947	ACTL6B	chr7:100643102-100656461	0.751369	0.692748	0.354665	0.364436	0.722058	0.35955	-1.00592	0.00665215
XLOC_006962	LHFP	chr13:39342891-39603219	3.69507	3.24952	6.88825	7.11163	3.47229	6.99994	1.01145	0.00495346
XLOC_017473	ZDHHC8P1	chr22:23390604-23402612	1.10193	0.864113	2.17206	1.7929	0.983021	1.98248	1.01201	0.0466536
XLOC_010634	EPN3	chr17:50532686-50543750	0.490277	0.62287	1.13304	1.12239	0.556574	1.12772	1.01876	0.0132911
XLOC_025480	CA2	chr8:85438826-85481492	4.52144	6.75617	11.5654	11.3912	5.6388	11.4783	1.02545	0.0349179
XLOC_007050	PCDH9	chr13:66302833-67230336	0.371774	0.349158	0.731257	0.737013	0.360466	0.734135	1.02618	0.00097369
XLOC_010292	NTN1	chr17:9021541-9244000	1.82848	1.78066	3.2516	4.10566	1.80457	3.67863	1.02751	0.0483392
XLOC_018807	PROS1	chr3:93873036-93974090	2.0185	1.90443	4.47111	3.65924	1.96147	4.06517	1.05139	0.035935
XLOC_002421	PLXNA2	chr1:208022242-208244320	1.1538	1.11	2.26766	2.44774	1.1319	2.3577	1.05863	0.00566617
XLOC_013824	TMEM238	chr19:55379243-55384259	0.759362	0.706746	1.50003	1.55407	0.733054	1.52705	1.05876	0.0022483
XLOC_027735	FAM122C	chrX:134769565-134854611	9.13704	8.34112	19.6252	16.8559	8.73908	18.2405	1.0616	0.0222278
XLOC_016110	PCSK2	chr20:17226106-17484577	0.46721	0.517429	1.00258	1.05367	0.49232	1.02813	1.06235	0.0044394
XLOC_028375	F8	chrX:154835788-155022723	0.406941	0.389743	0.770065	0.91544	0.398342	0.842753	1.0811	0.02607
XLOC_014606	MEIS1	chr2:66435399-66572759	0.510173	0.464999	0.919973	1.14597	0.487586	1.03297	1.08307	0.0418598
XLOC_015705	CXCR4	chr2:136114348-136118155	7.22803	8.66544	16.162	17.7411	7.94674	16.9515	1.09298	0.0137684
XLOC_015133	SGPP2	chr2:222424602-222558898	0.779575	0.987479	2.10207	1.68669	0.883527	1.89438	1.10038	0.0489458
XLOC_001254	FMN2	chr1:240091884-240475189	0.437664	0.39708	0.966627	0.826921	0.417372	0.896774	1.10341	0.0222569
XLOC_015778	DLX2	chr2:172099437-172102750	0.486919	0.551916	1.05976	1.19471	0.519417	1.12723	1.11782	0.0148452
XLOC_003713	CCKBR	chr11:6259673-6272127	7.29177	9.43775	20.0049	16.5674	8.36476	18.2861	1.12836	0.0392671
XLOC_006294	TRHDE-AS1	chr12:72253506-72665642	0.30558	0.25538	0.663738	0.567937	0.28048	0.615838	1.13465	0.0250312
XLOC_015760	SCN9A	chr2:165957417-166375987	0.207603	0.289527	0.55867	0.539567	0.248565	0.549119	1.14349	0.0190273
XLOC_000579	SLC44A3	chr1:94820341-94895247	0.700057	0.930234	1.76995	1.84695	0.815146	1.80845	1.14962	0.0146007
XLOC_007225	LRP10	chr14:22871750-22878082	6.36361	6.71139	14.8036	14.4005	6.5375	14.602	1.15936	0.00108776
XLOC_013713	JOSD2	chr19:50505996-50511355	2.31198	3.60366	6.8874	6.34691	2.95782	6.61716	1.16168	0.0347086
XLOC_024867	SEMA3D	chr7:84995555-85121931	0.541472	0.38454	1.08408	1.00307	0.463006	1.04357	1.17243	0.022361
XLOC_014501	CLIP4	chr2:29097675-29183813	0.1	0.125658	0.251006	0.259172	0.112829	0.255089	1.17686	0.00883762
XLOC_017887	ITGA9	chr3:37452321-37861780	1.06064	1.26436	2.4506	2.80928	1.1625	2.62994	1.1778	0.0191875
XLOC_019742	CPLX1	chr4:784956-826157	0.305657	0.308932	0.621401	0.772226	0.307295	0.696813	1.18115	0.0355146
XLOC_025742	CSGALNACT1	chr8:19404160-19682750	0.104762	0.173829	0.341935	0.297238	0.139296	0.319586	1.19806	0.0483131
XLOC_000483	DLEU2L	chr1:63523300-63572693	0.404681	0.257007	0.797129	0.733031	0.330844	0.76508	1.20946	0.0326852
XLOC_026308	PTENP1-AS	chr9:33673503-33688010	0.257334	0.357495	0.714377	0.709175	0.307415	0.711776	1.21124	0.0150344
XLOC_024860	SEMA3C	chr7:80742537-80919351	0.815846	1.28667	2.2478	2.64355	1.05126	2.44567	1.21812	0.0453554
XLOC_022006	ADGRG6	chr6:142301918-142446266	0.38098	0.537564	1.12768	1.01325	0.459272	1.07046	1.22082	0.0242598
XLOC_019226	ZNF876P	chr4:212599-255984	0.178656	0.120713	0.376045	0.332784	0.149684	0.354415	1.24351	0.0298009
XLOC_027253	CCDC183-AS1	chr9:136796337-136841187	0.373578	0.382815	0.916573	0.886526	0.378197	0.90155	1.25327	0.000900708
XLOC_016462	LRRN4	chr20:6040545-6054080	0.42862	0.637416	1.39973	1.16462	0.533018	1.28218	1.26634	0.041331
XLOC_021891	PRDM1	chr6:106086319-106109939	1.25757	1.41855	3.51722	2.97316	1.33806	3.24519	1.27816	0.0214186
XLOC_002678	SPAG6	chr10:22345444-22417610	0.150113	0.180882	0.398906	0.407185	0.165497	0.403046	1.28413	0.00446789
XLOC_006498	CCDC92	chr12:123936408-123972985	1.03236	1.47141	3.11417	3.03731	1.25189	3.07574	1.29683	0.014605
XLOC_002677	BMI1	chr10:22316382-22331485	5.17612	5.92698	14.9577	12.5503	5.55155	13.754	1.30889	0.0228243
XLOC_028177	AMOT	chrX:112774876-112840815	3.96894	3.3263	9.52753	8.66095	3.64762	9.09424	1.318	0.00966687
XLOC_022130	LY86-AS1	chr6:6346464-6654983	0.1	0.135955	0.28187	0.308379	0.117977	0.295125	1.32281	0.0155279
XLOC_005747	FAM222A	chr12:109714381-109773487	1.08534	1.53103	3.47096	3.1224	1.30818	3.29668	1.33345	0.0196461
XLOC_001790	NEGR1	chr1:71402941-72282594	0.394142	0.326933	0.929755	0.948244	0.360537	0.938999	1.38098	0.00361053
XLOC_020092	SCOC-AS1	chr4:140257285-140382556	0.22948	0.378258	0.776376	0.808852	0.303869	0.792614	1.38317	0.0234207
XLOC_019517	SPP1	chr4:87975649-87983411	45.789	42.8228	127.931	105.225	44.3059	116.578	1.39572	0.0241904
XLOC_008430	C15orf27	chr15:76059957-76204963	1.28798	1.13707	3.30406	3.07776	1.21252	3.19091	1.39595	0.00469245
XLOC_006613	ATP12A	chr13:24680410-24711785	0.71941	0.992392	2.27019	2.2682	0.855901	2.26919	1.40666	0.00919901
XLOC_002232	RXRG	chr1:165400921-165445355	0.578874	0.345253	1.19324	1.2579	0.462063	1.22557	1.40729	0.0242854
XLOC_024865	SEMA3E	chr7:83363905-83649163	0.441871	0.802794	1.56502	1.75052	0.622332	1.65777	1.41349	0.0363201
XLOC_000070	ENO1-AS1	chr1:8860999-8879884	0.334149	0.597407	1.21882	1.27119	0.465778	1.245	1.41844	0.0284061
XLOC_026699	CCDC183	chr9:136796337-136841187	0.696721	0.735219	1.65043	2.19881	0.71597	1.92462	1.4266	0.0480226
XLOC_018505	OXTR	chr3:8750408-8769614	0.231508	0.223556	0.561564	0.665283	0.227532	0.613423	1.43081	0.017686
XLOC_021118	FBN2	chr5:128257908-128538042	6.08161	5.05831	17.0697	13.3329	5.56996	15.2013	1.44846	0.0381546
XLOC_003761	RASSF10	chr11:13009422-13012106	1.09045	1.19163	3.29762	3.01888	1.14104	3.15825	1.46878	0.00535907
XLOC_005952	MFAP5	chr12:8645942-8662888	0.213198	0.380006	0.936531	0.768398	0.296602	0.852464	1.52311	0.0425124
XLOC_020114	TTC29	chr4:146707026-146945882	0.579676	1.30933	2.71565	2.83252	0.944503	2.77409	1.55438	0.0384458
XLOC_019950	TMEM150C	chr4:82484450-82561973	2.1742	2.06415	7.26783	5.5494	2.11918	6.40862	1.59651	0.0380064
XLOC_024994	NRCAM	chr7:108147625-108456397	1.25499	1.26587	4.14316	3.61987	1.26043	3.88152	1.6227	0.00982234
XLOC_015286	MATN3	chr2:19990203-20012694	2.50836	2.1592	7.56023	6.92826	2.33378	7.24424	1.63417	0.0053614
XLOC_007937	LINC01467	chr14:81605346-81623061	0.281424	0.429839	1.00256	1.23141	0.355631	1.11698	1.65115	0.0306213
XLOC_020106	HHIP-AS1	chr4:144642915-144738729	0.21482	0.187347	0.72405	0.540491	0.201084	0.63227	1.65275	0.0433327
XLOC_003493	FGF8	chr10:101770129-101780369	2.07213	4.14618	10.1648	9.40755	3.10916	9.78618	1.65422	0.0262653
XLOC_008855	NRG4	chr15:75941985-76012444	0.168633	0.165053	0.572868	0.493087	0.166843	0.532977	1.67558	0.011686
XLOC_015361	CYP1B1	chr2:38067602-38076181	2.03111	2.12676	7.10503	6.2665	2.07893	6.68576	1.68525	0.00828634
XLOC_022517	CNR1	chr6:88139865-88166048	0.42466	0.415728	1.48312	1.21995	0.420194	1.35154	1.68547	0.0194048
XLOC_024092	BMPER	chr7:33904910-34155872	0.510053	0.841799	2.42819	1.93163	0.675926	2.17991	1.68933	0.0372284
XLOC_006603	SGCG	chr13:23180920-23325165	0.131544	0.259594	0.562717	0.725454	0.195569	0.644086	1.71957	0.0493757
XLOC_022666	PLAGL1	chr6:143940299-144064599	0.716979	0.672391	2.25434	2.33163	0.694685	2.29298	1.7228	0.000778268
XLOC_021070	ST8SIA4	chr5:100806934-100903285	0.574134	0.777733	2.52748	2.05537	0.675933	2.29143	1.76129	0.0243989
XLOC_012012	COLEC12	chr18:319354-500729	2.36276	2.08446	7.99385	7.45861	2.22361	7.72623	1.79686	0.00299137
XLOC_026241	DOCK8	chr9:213107-465259	0.403868	0.420622	1.65204	1.31217	0.412245	1.48211	1.84607	0.0243703
XLOC_024277	LOC101927497	chr7:92604920-92917187	1.22693	0.787266	3.89411	3.39819	1.0071	3.64615	1.85617	0.0154036
XLOC_019882	HOPX	chr4:56647987-56681706	0.113937	0.148029	0.534943	0.417444	0.130983	0.476193	1.86217	0.0299954
XLOC_025263	C8orf49	chr8:11761255-11763223	0.13008	0.209916	0.641911	0.60755	0.169998	0.624731	1.87772	0.00901013
XLOC_007053	DACH1	chr13:71437965-71867192	0.703887	0.604014	2.10832	2.73945	0.653951	2.42389	1.89007	0.0310733
XLOC_018699	SEMA3B-AS1	chr3:50266640-50267371	0.508332	0.262242	1.46494	1.4209	0.385287	1.44292	1.90499	0.0136824
XLOC_021443	LOC101927730	chr6:2883987-2903312	0.387669	0.565832	1.91313	1.67393	0.47675	1.79353	1.9115	0.0125847
XLOC_005906	CCND2-AS1	chr12:4248766-4305356	0.1	0.379943	1.0523	0.872475	0.239972	0.962387	2.00375	0.0491542
XLOC_019528	ATOH1	chr4:93828926-93829991	0.176465	0.227314	0.84262	0.787117	0.201889	0.814868	2.013	0.00374881
XLOC_017687	ODF3B	chr22:50530408-50532579	0.230285	0.223579	0.969059	0.898977	0.226932	0.934018	2.04119	0.0024692
XLOC_011875	GATA6	chr18:22169436-22202528	2.2398	2.29838	9.24134	9.66415	2.26909	9.45275	2.05862	0.000881501
XLOC_016506	FOXA2	chr20:22581003-22585463	2.39572	2.35535	10.8581	9.35411	2.37554	10.1061	2.0889	0.00933692
XLOC_020925	FGF10	chr5:44304994-44388682	0.286306	0.56019	1.98637	1.63899	0.423248	1.81268	2.09855	0.0244167
XLOC_020323	ISL1	chr5:51372736-51394729	0.1	0.166828	0.588032	0.557495	0.133414	0.572763	2.10203	0.00691936
XLOC_024907	DLX5	chr7:97020389-97024831	0.327142	0.722207	2.03405	2.47861	0.524675	2.25633	2.10448	0.0282458
XLOC_025405	SOX17	chr8:54457934-54460896	3.96381	3.6238	21.5141	15.9016	3.7938	18.7079	2.30193	0.0337463
XLOC_005632	LGR5	chr12:71439769-71586308	0.37606	0.415695	2.18337	1.7372	0.395877	1.96029	2.30794	0.019886
XLOC_019634	HHIP	chr4:144642915-144738729	0.146407	0.233934	1.03686	1.07566	0.190171	1.05626	2.4736	0.00304109
XLOC_020410	CRHBP	chr5:76952854-76969474	0.27361	0.153548	1.20035	1.20614	0.213579	1.20324	2.49409	0.00366765
XLOC_025262	GATA4	chr8:11676918-11760002	0.734098	1.64417	7.83102	5.86912	1.18913	6.85007	2.52621	0.0346056
XLOC_026035	TNFRSF11B	chr8:118923556-118952144	0.536749	0.845739	4.53741	3.57246	0.691244	4.05494	2.55241	0.0219398
XLOC_008289	SLC28A2	chr15:45251580-45279222	0.1	0.176199	0.67743	0.954175	0.138099	0.815802	2.56251	0.0420414
XLOC_016965	ADAMTS5	chr21:26917911-26967120	0.197906	0.319945	2.35314	1.57391	0.258925	1.96352	2.92284	0.0495776
XLOC_002557	GREM2	chr1:240489572-240612162	0.202623	0.119044	1.58136	1.75387	0.160833	1.66762	3.37415	0.00402173
