# Supplementary material for: OCT4 cooperates with distinct ATP-dependent chromatin remodelers in naïve and primed pluripotent states in human
Source: Nat Commun. 2021 Aug 26;12:5123. doi: 10.1038/s41467-021-25107-3 (PMC8390644; doi:10.1038/s41467-021-25107-3)
Supplement: Supplementary file 7 — Supplementary Data 5 [file 41467_2021_25107_MOESM7_ESM.xlsx]

## Sheet: All expression table
gene_id	gene_name	locus	Naive_WT1	Naive_WT2	Naive_BRG_HET	Naive_BRG_KO1	Naive_BRG_KO2	Naive_BRM_KO1	Naive_BRM_KO2	Re-priming_WT	Re-priming_BRG1_HET	Re-priming_BRG1_KO1	Re-priming_BRG1_KO2	Re-priming_BRG1_KO3	Primed_WT1	Primed_WT2	Primed_WT3
XLOC_000005	LINC01128	chr1:827590-859446	3.29668	3.57361	3.35688	4.21589	3.51283	2.96071	2.53023	3.39972	3.52002	4.30216	3.62512	3.17484	2.8116	2.50061	1.96902
XLOC_000006	SAMD11	chr1:925740-959299	2.40339	2.09734	2.36311	2.54901	2.50408	1.71552	1.79494	1.10269	1.14303	2.395	1.57623	1.49773	2.0366	1.28942	1.15124
XLOC_000007	KLHL17	chr1:960586-965719	14.4032	10.853	14.9506	10.5223	10.2587	10.1517	8.54769	4.82469	4.61798	8.12398	7.07467	7.53287	8.22001	6.52164	5.89295
XLOC_000009	ISG15	chr1:1013466-1014539	48.2357	20.1746	31.9238	29.3803	18.8784	34.2193	29.3665	13.5724	11.3437	41.5412	16.7201	19.173	14.8044	16.9889	16.1782
XLOC_000010	AGRN	chr1:1020122-1056119	29.9331	14.8977	21.157	16.3287	12.4709	20.55	15.4377	23.1933	18.8342	30.1651	20.5723	22.6406	45.575	46.8645	45.2284
XLOC_000016	B3GALT6	chr1:1232248-1235040	7.66053	6.76024	9.87732	8.03432	11.3727	5.15571	5.49935	8.06753	6.85913	10.0745	6.90967	8.92129	13.7491	9.57488	11.5181
XLOC_000018	PUSL1	chr1:1308613-1324687	21.1011	15.0817	19.5696	20.9031	12.3033	20.8113	13.6689	12.8705	11.1052	11.4406	12.4799	8.76766	15.1395	14.7437	13.5383
XLOC_000019	CPTP	chr1:1324762-1328896	9.32695	6.79902	8.94697	11.2578	7.36209	5.92505	4.85564	5.50691	5.51865	7.97346	4.60358	6.37017	5.23526	4.3854	4.78717
XLOC_000020	TAS1R3	chr1:1331345-1334464	2.09151	1.84274	1.92613	1.7816	1.62721	1.33372	1.62571	1.30355	1.28481	1.59363	1.25349	1.23304	2.25766	1.57708	1.43751
XLOC_000021	LOC148413	chr1:1399529-1407313	9.48568	9.04206	10.7156	11.5403	12.3958	8.5522	7.95856	10.0952	9.42568	17.7205	9.58451	12.4057	9.9718	10.0025	7.9722
XLOC_000022	TMEM88B	chr1:1426127-1427787	1.97619	2.79424	1.92495	2.49207	2.2164	1.86395	1.34528	5.61275	4.48852	5.60776	8.01558	6.11089	4.7385	5.43886	7.53514
XLOC_000023	VWA1	chr1:1435522-1442882	25.2381	22.721	33.214	37.9981	29.1717	21.9957	18.0141	10.1707	9.64762	15.0473	10.8934	11.5813	10.0674	7.85416	8.34182
XLOC_000024	ATAD3C	chr1:1449688-1470158	1.62047	3.7672	2.29539	3.9531	2.8588	1.49104	1.5621	2.22976	1.44045	2.40969	1.9725	1.75168	2.83613	2.11042	2
XLOC_000025	ATAD3B	chr1:1471783-1496202	72.798	83.3664	125.434	133.938	138.439	53.1411	48.1287	101.474	87.6748	134.505	117.662	108.062	9.66893	6.56365	7.06862
XLOC_000026	ATAD3A	chr1:1512142-1534687	21.8773	19.2069	26.2586	23.4899	25.7379	17.8419	14.8233	24.5523	22.8255	25.6822	19.6291	21.7467	12.7014	10.1879	10.6284
XLOC_000027	MIB2	chr1:1615414-1630610	21.6051	15.2927	21.9092	20.9317	14.5545	11.759	9.40886	10.6744	9.52099	23.7083	12.3783	15.1149	9.54965	8.08041	9.76156
XLOC_000028	MMP23B	chr1:1632180-1634654	2.93275	1.6615	2.62901	1.40626	1.74856	2.88413	1.86729	1.30785	1.3174	3.16595	1.2347	1.43952	4.07508	4.00354	4.18799
XLOC_000031	GABRD	chr1:2019328-2030753	3.28795	3.3136	6.60779	3.22962	4.49424	4.10187	4.04967	1.37977	1.15542	2.52553	2.20646	1.70003	1.62854	1.62719	1.68524
XLOC_000032	PRKCZ	chr1:2050469-2212720	22.8375	22.0467	28.501	19.5053	15.9317	22.1558	19.0024	15.6706	14.9943	11.8508	10.5385	10.8847	22.1346	19.9368	16.0936
XLOC_000033	SKI	chr1:2228694-2310213	23.1978	17.7197	20.5759	17.1291	16.7073	18.4143	15.4879	32.6079	27.9985	33.7261	35.1427	31.1166	32.6201	27.3765	26.4716
XLOC_000034	RER1	chr1:2391774-2412571	16.8863	19.0347	20.661	20.6147	23.0126	16.0646	14.1285	15.6473	16.6713	18.5609	17.4925	15.3314	12.1431	11.3652	12.7928
XLOC_000038	FAM213B	chr1:2586459-2633042	5.00408	3.04311	4.39034	2.98881	3.91827	4.94386	4.52807	9.70944	10.0385	5.73611	8.16977	8.19596	10.1498	9.15949	9.29281
XLOC_000042	ARHGEF16	chr1:3454582-3481113	21.7224	15.7083	22.5875	18.5624	16.2351	15.4814	14.5114	15.8874	12.0005	13.555	11.4849	9.4766	9.86155	8.52682	7.0167
XLOC_000043	TPRG1L	chr1:3624991-3630130	14.6734	15.4437	16.7691	25.3615	15.8215	15.0835	12.7614	11.75	10.0997	11.7291	12.1199	11.3681	11.4966	13.0276	12.8179
XLOC_000044	TP73	chr1:3652564-3747373	2.88209	2.8718	3.24876	4.77973	2.88746	2.44088	1.90395	1.45673	1.45439	2.65116	1.57706	1.62908	4.99913	4.64102	4.51776
XLOC_000046	SMIM1	chr1:3772760-3775982	1.31543	1	1.38265	1.1185	1.49669	1.53394	1.86746	1	1.19436	2.56355	1.33996	1	1.66109	2.64548	2.57525
XLOC_000047	DFFB	chr1:3857266-3885429	4.14573	3.44132	4.9011	5.17285	4.28833	3.64512	3.6805	3.86809	3.95401	2.9062	2.85299	4.36589	2.95249	2.99784	2.53954
XLOC_000051	AJAP1	chr1:4655044-4783791	3.32008	3.36417	2.80269	1.92844	1.7096	2.658	2.51334	13.7804	9.0138	4.66421	7.74299	6.58485	2.88455	1.8734	1.68796
XLOC_000053	KCNAB2	chr1:5862807-6101193	3.00878	2.2233	2.30383	2.19779	1.48951	2.40443	2.58709	1.58629	1.62289	1.34877	1.62665	1.62012	4.14686	4.65678	4.12151
XLOC_000054	RNF207	chr1:6206128-6235984	3.27996	3.41438	3.19199	4.38982	3.04937	2.22045	2.14904	1.64174	1.69073	2.02441	1.55951	1.75329	2.70645	2.19787	2.22507
XLOC_000055	LINC00337	chr1:6236239-6239442	4.5365	4.93386	5.45286	4.45197	5.97237	3.86192	4.50944	3.71956	2.90778	3.61619	3.2188	3.65503	3.10761	2.50785	3.32912
XLOC_000056	HES3	chr1:6244191-6245578	3.81721	2.31067	2.58289	2.97064	2.07317	4.65763	3.84902	5.01982	6.47618	2.62232	3.0561	2.33682	46.3695	36.0656	34.3997
XLOC_000057	ESPN	chr1:6424787-6460944	6.3187	3.36511	5.23412	3.30366	2.71663	4.55726	3.76624	2.68432	1.92164	3.42994	2.97955	2.23893	9.65841	7.43834	7.90313
XLOC_000059	ZBTB48	chr1:6579990-6589280	8.04879	6.84915	7.0091	8.46817	5.47761	7.43658	5.75955	6.19396	5.13753	8.83385	6.4607	6.9415	5.72759	5.89353	5.47866
XLOC_000060	PHF13	chr1:6613695-6624033	14.7379	10.1551	11.9656	11.1244	9.59791	13.809	11.565	13.888	11.7358	14.3944	12.4369	15.7537	17.7159	18.8438	18.2074
XLOC_000061	THAP3	chr1:6624864-6701906	9.66603	5.98778	6.75194	7.93665	6.07668	7.39853	7.48367	5.32351	6.539	9.36611	5.84586	6.01697	7.25462	8.59832	6.25827
XLOC_000063	CAMTA1	chr1:6785323-7769706	40.1674	30.7786	30.3438	26.4442	35.5029	43.9466	43.5185	21.1176	32.1946	25.4063	24.5374	13.9143	48.7511	53.53	35.3561
XLOC_000064	VAMP3	chr1:7771268-7781432	34.0339	31.3058	31.9043	23.8446	32.1691	38.5774	37.8581	25.1873	25.9808	19.1623	29.9977	29.0834	16.52	23.9299	26.6614
XLOC_000065	PER3	chr1:7784428-7845180	4.84869	4.44262	5.26614	4.55082	5.05168	4.5537	3.83429	3.88124	3.87047	5.37916	5.24496	4.69863	6.97007	10.0583	8.9518
XLOC_000066	PARK7	chr1:7961653-7985282	93.1789	80.5923	89.9153	80.0545	102.244	98.2599	91.4053	98.571	97.9307	74.7116	88.8388	87.7719	72.1029	84.8481	68.1861
XLOC_000072	H6PD	chr1:9234803-9271335	7.45242	5.26114	5.48987	8.2849	3.31419	5.90844	6.21188	3.22714	2.71328	4.32195	2.9189	3.26416	7.82058	8.62408	7.604
XLOC_000073	SPSB1	chr1:9292881-9369531	4.25039	5.82567	5.99021	8.26815	4.33467	4.1752	3.23053	5.18311	3.88032	4.87645	3.7011	5.62167	2.84586	2.83689	2.88858
XLOC_000074	SLC25A33	chr1:9539468-9582773	21.8263	22.8463	25.6309	25.2473	29.718	22.4106	18.7979	24.6348	20.558	24.6315	32.6009	33.2977	12.1322	14.7286	14.5854
XLOC_000075	TMEM201	chr1:9588873-9614877	10.1764	7.17232	9.90328	10.0074	8.46201	7.51814	6.37971	14.8229	14.7806	14.9157	12.538	12.8324	11.7681	9.7933	9.61519
XLOC_000076	PIK3CD	chr1:9651731-9824526	6.08324	4.33794	5.09749	4.71279	3.72575	5.54319	4.77038	8.32312	7.8841	6.86939	8.32196	7.91846	9.52419	6.40815	6.13693
XLOC_000077	NMNAT1	chr1:9942922-9985498	2.214	2.99106	1.88171	2.73472	2.48699	1.66884	2.23291	2.08305	2.44244	2.11068	2.03696	2.32074	3.0799	1.90609	2.07719
XLOC_000079	RBP7	chr1:9997196-10016020	4.61851	4.08949	4.99071	4.40942	3.49404	5.8495	4.66815	4.73745	5.38446	10.0638	5.18823	8.6833	2.86853	2.83679	2.61835
XLOC_000080	UBE4B	chr1:10032982-10181238	15.2761	17.7139	18.758	18.6157	17.2388	17.9567	15.7083	31.6133	28.4258	24.9688	32.453	30.0973	36.8075	38.7949	35.472
XLOC_000081	KIF1B	chr1:10210705-10381603	16.3424	19.8029	16.157	16.1337	14.1202	21.2879	19.162	20.5112	21.636	14.9205	19.6874	21.0285	28.6188	27.6799	28.5768
XLOC_000084	PGD	chr1:10398991-10420511	173.929	179.694	218.469	247.742	200.948	204.113	188.701	162.274	143.953	149.684	156.497	158.972	119.921	123.585	113.92
XLOC_000085	APITD1	chr1:10430101-10452003	7.8784	7.1009	10.1908	6.17945	8.33713	6.92511	6.41366	5.93451	5.35592	7.34596	5.23368	5.30522	6.66076	5.15129	5.32157
XLOC_000086	PEX14	chr1:10474945-10630761	12.938	11.4707	10.973	11.7003	9.84011	11.6473	9.67027	7.06155	6.88343	5.85895	6.68461	7.01902	11.398	10.265	9.55893
XLOC_000087	TARDBP	chr1:11012621-11025492	48.8109	64.2387	58.1106	54.6753	75.8323	59.2223	62.5888	80.7345	84.3038	64.5352	97.0578	112.858	62.5877	63.6238	73.0788
XLOC_000088	MTOR-AS1	chr1:11106530-11262551	1.83078	2.27004	1.24191	1.48233	1.82942	1.26618	1.6644	1.12004	1.52056	1.46081	1.6343	1.62882	1.13989	1	1
XLOC_000089	ANGPTL7	chr1:11106530-11262551	1.57496	1.81998	1.21799	1.80903	1.61066	1.23624	1.24583	1.21209	1.2674	2.15895	1.14235	1.69739	1.35739	1.1202	1.05955
XLOC_000090	UBIAD1	chr1:11273197-11288434	13.8603	12.6925	12.1701	12.942	13.6129	14.4951	14.1711	16.8043	15.5824	23.2091	19.3839	17.3361	8.36349	9.77004	9.2871
XLOC_000091	PTCHD2	chr1:11479237-11537583	2.24803	1.97372	2.52234	1.85776	1.74064	2.17144	1.75893	2.92785	2.84634	2.29193	2.80674	2.24196	4.03454	3.10333	2.79266
XLOC_000093	FBXO44	chr1:11648360-11663327	9.28053	5.01174	6.30218	5.32197	5.12862	7.21215	6.72719	4.79778	5.35405	8.87857	4.32392	6.12818	11.5932	9.82012	8.02457
XLOC_000094	FBXO6	chr1:11664092-11674352	8.03182	7.33332	8.32267	6.9056	4.40048	7.95739	6.70769	2.2335	2.74245	6.82056	3.67566	3.25787	2.52557	2.19313	1.90131
XLOC_000095	DRAXIN	chr1:11691723-11720279	3.4508	2.11504	2.35389	1.88757	1.73889	3.7823	3.41268	15.8696	13.2847	7.78889	9.59466	7.85069	8.6927	6.75946	6.64112
XLOC_000096	AGTRAP	chr1:11736084-11750771	31.4799	22.3865	30.9618	20.8348	20.2802	28.3113	27.5379	14.3445	14.8587	18.4269	14.0092	15.0156	23.8931	25.2303	23.9071
XLOC_000098	CLCN6	chr1:11762192-11847783	6.44327	6.88457	5.95372	7.64161	5.272	6.35191	5.4176	8.02889	7.27573	8.72861	8.78176	8.19874	10.6366	9.63363	9.59561
XLOC_000100	PLOD1	chr1:11934666-11975542	40.2329	37.4375	52.1451	47.3651	41.4978	42.1065	33.036	20.1343	20.7015	27.3849	16.5839	18.7299	21.2935	24.6331	20.8547
XLOC_000101	MFN2	chr1:11980180-12013515	31.67	30.1148	29.4394	29.652	30.8883	31.1771	27.0757	30.2845	28.9885	28.3158	29.0548	30.2424	14.1089	14.9072	13.6701
XLOC_000102	MIIP	chr1:12019241-12032049	67.0404	49.6156	77.3143	83.8007	54.032	52.7427	45.3458	28.5856	26.6758	36.5467	30.099	30.2891	17.6887	15.513	13.128
XLOC_000104	TNFRSF8	chr1:12063376-12144207	12.274	11.1655	17.688	15.728	19.2992	9.63969	8.23783	20.0979	21.1272	28.0152	20.6633	15.9483	2.3511	2.68378	2.54733
XLOC_000105	TNFRSF1B	chr1:12166942-12209220	4.56557	1.58078	2.59952	1.80898	1.13172	3.17004	1.7963	1.85078	1.7402	1.97974	1.67664	2.45605	1.40127	1.6675	1.63844
XLOC_000107	VPS13D	chr1:12230038-12512046	6.52126	11.5092	7.91042	10.7196	8.52327	7.68967	7.66976	7.04522	7.18545	6.45686	6.97837	7.14131	6.69016	6.6991	6.72229
XLOC_000112	PRAMEF12	chr1:12774847-12777905	3.34259	3.10113	3.52774	2.68606	3.85842	3.96808	3.19618	24.4064	20.3316	60.58	49.4846	53.4165	1.08693	1	1
XLOC_000113	PRAMEF1	chr1:12791396-12796628	2.30273	2.37381	2.09967	1.56767	2.32626	2.0474	1.79348	12.0867	9.96677	31.0679	22.1141	23.207	1.10762	1	1
XLOC_000114	PRAMEF2	chr1:12857085-12861909	2.3437	3.0341	2.62124	2.00643	2.14941	2.62249	2.05497	15.7855	10.7736	41.772	25.8978	34.8464	1	1	1
XLOC_000115	PRAMEF7	chr1:12916646-12920480	1.41355	1.38937	1.57031	1.59916	1.46012	1.45958	1.41449	6.99622	7.18128	17.949	13.3593	13.7914	1	1	1
XLOC_000116	HNRNPCL3	chr1:13061231-13062237	1	1	1.18155	1.07531	1.08405	1	1.15457	2.43071	2.95895	5.55299	3.91376	6.68459	1.10454	1	1
XLOC_000120	PRAMEF5	chr1:13254197-13263435	1.48052	1.24591	1.38849	1.42917	1.46184	1.60734	1.28304	4.20117	3.4782	9.59417	7.22679	8.41247	1.04018	1	1
XLOC_000122	PRAMEF15	chr1:13315580-13322595	1.92575	2.06587	1.72098	1.17168	1.59401	1.71614	1.45701	7.13981	7.11963	16.4157	14.8636	15.6595	1	1	1
XLOC_000124	PRAMEF20	chr1:13410449-13421328	2.9252	2.20593	2.4067	2.12145	2.07639	3.16296	2.54378	11.9905	11.8972	31.4167	21.4767	29.1061	1.04307	1	1
XLOC_000125	PDPN	chr1:13583756-13617957	12.3386	13.391	11.4583	8.91641	13.9028	14.2377	11.5058	68.1741	61.9495	19.1063	37.5042	34.3274	38.4077	50.4003	45.8065
XLOC_000126	PRDM2	chr1:13700239-13825079	11.4817	12.0393	11.9785	12.0675	10.8063	12.0681	11.5427	14.3601	13.2054	18.3098	17.7081	17.4838	9.90971	11.6916	12.5253
XLOC_000127	KAZN	chr1:14598716-15152464	25.1075	27.0586	27.4235	26.8373	22.3128	25.3951	23.5356	6.36122	7.09347	5.87662	5.79956	6.53881	5.15404	4.70874	4.66592
XLOC_000128	TMEM51	chr1:15152531-15220478	6.3737	8.57332	9.84818	12.6098	9.34238	7.3447	7.0457	6.01082	5.70121	5.64248	4.30256	4.66072	7.28766	6.17507	6.47696
XLOC_000130	EFHD2	chr1:15409894-15430343	24.097	17.2104	33.3265	24.9755	32.9318	21.9722	20.8022	16.7989	15.4581	19.7404	13.0359	10.2588	13.0971	9.3519	10.2674
XLOC_000134	DNAJC16	chr1:15526812-15585110	8.13787	11.3743	10.2998	11.3746	10.7288	8.91004	9.3504	7.18544	7.13654	7.75835	7.80225	8.45859	7.9955	8.09647	8.65581
XLOC_000135	DDI2	chr1:15617457-15661722	22.3694	33.994	28.0243	29.7618	29.2768	28.4217	28.1697	30.3029	29.2258	28.2282	26.6393	35.4204	15.3244	18.3081	17.4105
XLOC_000136	PLEKHM2	chr1:15684331-15734769	19.7	14.7552	21.3578	25.007	14.7747	19.0629	14.3677	16.2027	15.1154	18.4812	13.3088	14.1135	14.6782	13.6582	11.1841
XLOC_000138	TMEM82	chr1:15742491-15747797	1.85264	2.5193	1.3753	1.91297	1.48056	2.16684	2.05893	1.30349	1.07771	1	1	1.14053	2.29101	2.52648	2.11287
XLOC_000139	FBLIM1	chr1:15758759-15786589	8.64846	6.9575	9.61699	12.8128	6.07466	8.15528	7.09071	32.6007	25.6078	24.1656	20.6405	19.9176	24.724	19.478	17.7726
XLOC_000140	SPEN	chr1:15834214-15940455	17.9337	22.9128	20.5144	24.9074	21.8388	19.4867	17.6471	22.5942	20.614	24.3483	23.4619	23.0184	18.0109	17.1489	15.6696
XLOC_000145	SZRD1	chr1:16367029-16398148	50.9149	42.0243	51.3498	52.2247	52.0197	49.1189	42.2679	42.362	41.7014	49.6115	44.5886	43.9991	28.8925	27.2735	25.1124
XLOC_000146	NECAP2	chr1:16440671-16460089	20.0083	14.6828	18.2296	18.9917	13.8774	20.0611	15.4246	10.1909	10.6672	16.3998	8.89622	7.84128	9.30926	9.76926	8.86989
XLOC_000149	MST1P2	chr1:16645573-16650420	3.24008	2.59706	2.52499	2.73183	1.32605	2.61505	2.29325	1.04736	1	1.46575	1.06501	1.38048	2.49297	1.9071	2.4542
XLOC_000154	CROCC	chr1:16921949-16972979	6.52626	4.25423	4.69328	4.42855	3.16216	4.14608	4.16034	3.66323	3.54774	6.02496	3.84258	4.50421	11.9438	8.42597	9.25692
XLOC_000160	ARHGEF10L	chr1:17539834-17697875	3.15507	2.06157	3.08222	3.20276	2.01856	2.31484	2.46931	4.71388	3.02031	2.39522	2.48005	3.49971	9.97254	8.82792	8.23862
XLOC_000163	IGSF21	chr1:18107745-18378483	1.03018	1.21346	1.02396	1.02161	1.01804	1	1.01278	1.33516	1.10593	1.14357	1.12879	1.06413	11.1187	11.66	10.1071
XLOC_000164	KLHDC7A	chr1:18480929-18485986	1.02628	1.1489	1.031	1.01946	1	1.01851	1.02126	1.57726	1.48906	1.05572	1.17393	1.20325	6.90084	5.52423	4.91434
XLOC_000166	MRTO4	chr1:19251580-19260128	18.8738	21.3554	24.0303	24.3227	28.0652	19.2796	18.2843	35.8242	31.9813	35.4584	34.5197	36.3351	13.7952	14.0498	10.7414
XLOC_000167	PQLC2	chr1:19312245-19332428	6.52131	6.2233	6.13186	9.85508	5.17822	4.3867	5.31461	5.60172	4.66448	5.86083	3.61698	6.19654	6.21348	5.36161	4.83573
XLOC_000168	MINOS1	chr1:19596976-19658456	9.31635	7.8359	9.18361	6.3489	8.38175	11.4011	9.98106	12.5835	12.9866	7.68972	9.45225	7.64611	6.94857	5.55217	4.88409
XLOC_000169	RPS14P3	chr1:19596976-19658456	4.15908	4.4538	3.4238	3.12136	4.10225	4.58263	2.85897	3.15919	3.57039	3.67238	3.24984	3.28477	3.09055	2.67075	2.0863
XLOC_000171	OTUD3	chr1:19882394-19912944	6.11521	5.79581	5.36359	5.99561	4.87422	4.08797	4.92033	4.67527	5.0642	4.58797	4.93437	5.29638	7.04336	7.72407	6.48101
XLOC_000176	FAM43B	chr1:20552438-20555020	1.36093	1.67577	1.34056	2.18361	1.43597	1.23654	1.24521	3.67174	2.55288	9.6119	4.74936	3.88335	2.82883	1.9058	1.77361
XLOC_000177	CDA	chr1:20588950-20618907	62.1655	46.7681	60.5346	66.5867	44.9571	59.2217	54.2792	8.64252	8.00382	26.8162	11.3888	11.6508	5.66952	8.56364	8.83761
XLOC_000178	PINK1	chr1:20633454-20661544	59.616	50.2118	76.7605	68.5433	75.6383	56.0906	52.7706	29.7928	24.2784	38.9171	20.624	20.9455	5.82256	6.14433	6.37571
XLOC_000180	NBPF3	chr1:21440089-21484900	4.22229	4.19795	4.25207	4.8207	3.47414	4.17594	4.31944	2.11086	2.58715	3.17367	3.1341	2.66529	5.04276	4.45842	3.98621
XLOC_000181	ALPL	chr1:21509364-21578412	38.1421	27.5645	30.3589	16.4319	34.8125	41.7313	28.9809	104.184	107.763	137.02	115.025	96.8085	59.8994	57.172	53.401
XLOC_000185	LINC00339	chr1:22023993-22031224	6.94113	6.86819	6.60966	6.05682	7.23783	7.79433	7.97915	3.98963	5.53785	4.20474	5.2425	4.82899	9.13054	8.88365	10.0412
XLOC_000186	CDC42	chr1:22052626-22092943	122.166	126.695	138.09	119.66	156.307	158.328	151.695	138.244	143.848	121.566	165.01	154.388	76.0372	90.9635	90.3656
XLOC_000188	ZBTB40	chr1:22451850-22531157	5.37919	6.71409	6.18983	9.60219	7.14149	4.64622	5.25889	10.9717	9.7156	12.0172	13.1405	12.638	5.80099	5.05037	4.78497
XLOC_000189	EPHA8	chr1:22563510-22603594	1.37231	1.22422	1.14775	1.18309	1.16592	1.67055	1.43088	1.22364	1.63484	1.32409	1	1	5.09324	4.93269	4.7502
XLOC_000193	EPHB2	chr1:22710837-22921500	3.04143	2.05777	2.23109	2.17131	1.81675	2.70115	2.35775	1.76	1.75043	1.60796	1.56954	1.68032	4.28377	3.67698	3.21294
XLOC_000195	KDM1A	chr1:23019447-23083691	66.7117	64.0531	82.317	58.9905	82.8394	74.3749	62.5135	80.6378	82.595	61.6525	73.7987	64.041	92.7358	98.5635	84.2539
XLOC_000197	ZNF436-AS1	chr1:23359447-23371837	1.66451	2.10094	1.61059	2.30428	1.49266	2.35575	2.09003	1.06908	1.32735	1.61644	1.18813	1.73572	1.49164	1.75795	1.63085
XLOC_000200	RPL11	chr1:23691778-23696426	1277.74	1185.42	1300.75	1227.78	1265.4	1462.6	1257.97	857.877	858.868	943.232	954.755	1002.9	735.881	894.217	813.217
XLOC_000201	TCEB3	chr1:23743365-23778297	22.3478	19.5035	19.7672	18.9584	22.2583	25.3107	21.3966	35.1104	34.0032	36.5775	32.9881	30.9985	11.995	13.7468	11.7155
XLOC_000202	PITHD1	chr1:23778385-23788232	45.4276	33.1943	43.0992	36.3302	45.3689	46.8029	43.8629	50.0472	44.0422	44.94	51.2086	54.9744	25.3266	27.7313	29.5105
XLOC_000203	LYPLA2	chr1:23791155-23795539	32.0022	28.2982	30.1776	38.1059	28.3967	28.9471	23.7861	32.5485	32.2287	35.0639	33.3686	30.0626	35.7509	27.3123	19.8776
XLOC_000205	PNRC2	chr1:23959810-23963459	50.8001	65.9823	66.4313	51.7712	87.0201	62.4441	63.2216	56.9029	68.4352	57.4036	66.0171	73.9402	40.028	48.1818	51.6276
XLOC_000207	GRHL3	chr1:24319321-24415097	2.5318	2.03511	1.85948	1.47874	1.59788	2.87242	2.34481	5.03502	4.77741	2.64734	3.56345	3.26956	1.66815	1.5945	1.41075
XLOC_000208	NIPAL3	chr1:24415754-24472983	2.26176	2.14782	2.04413	2.07769	1.92007	2.22685	2.01317	2.39121	2.5811	1.96804	2.11026	2.04148	2.98093	4.16947	3.26691
XLOC_000209	RCAN3	chr1:24496332-24537020	8.46387	8.45622	9.22943	8.54786	8.50833	9.21335	8.90989	6.76902	6.94433	5.90726	8.64606	7.7399	9.01372	10.0539	11.2375
XLOC_000211	SRRM1	chr1:24643102-24673281	63.9558	57.7831	60.8892	51.0582	54.7881	77.6931	59.7819	73.57	64.8439	67.2903	76.1758	71.4486	67.1544	69.604	63.8658
XLOC_000212	CLIC4	chr1:24745268-24844324	76.2963	81.8495	87.6364	66.6515	86.0776	93.9972	92.732	96.5022	107.963	39.565	72.5448	76.9964	105.611	136.492	133.832
XLOC_000215	TMEM50A	chr1:25338297-25420872	28.2527	30.5286	28.9731	26.3701	36.7083	41.0462	33.1301	23.2734	23.5887	22.0769	25.0261	30.5321	30.345	36.5246	41.5402
XLOC_000216	TMEM57	chr1:25430857-25500207	13.4483	11.7575	14.2025	12.433	14.4378	15.2053	14.473	14.2721	13.0371	10.3883	11.695	12.0473	6.03133	6.67168	6.2519
XLOC_000217	LDLRAP1	chr1:25543584-25568886	29.9343	28.4116	34.2618	32.104	30.7054	27.9541	26.8706	20.5751	20.6463	26.6668	23.0665	20.9311	4.95432	5.55839	5.15082
XLOC_000218	MAN1C1	chr1:25617467-25786207	26.153	28.6768	36.4248	41.2989	40.5688	20.9442	21.0217	29.4256	26.478	54.9953	38.1664	32.2288	4.33343	4.69371	4.37356
XLOC_000219	SEPN1	chr1:25800175-25818222	58.7649	37.357	45.6436	30.0333	37.5171	48.6588	40.4382	25.5421	23.0569	33.1617	28.7231	27.4482	53.5493	49.7073	42.8247
XLOC_000220	MTFR1L	chr1:25819905-25859458	15.9535	14.5007	16.3222	15.4674	14.6642	17.7091	15.5994	10.3456	11.0488	13.2238	10.3253	12.0015	8.76848	9.80687	9.8601
XLOC_000222	PDIK1L	chr1:26111164-26125548	3.12738	3.70424	3.05809	2.8589	3.27308	3.851	3.72606	2.26632	2.30874	2.43202	2.56285	2.44908	2.49374	3.09555	2.96647
XLOC_000224	ZNF593	chr1:26169896-26170873	59.8347	41.3301	56.2742	48.5636	54.999	60.3469	40.6541	38.1567	35.8653	58.6271	41.7626	34.9329	19.5452	20.6441	18.5173
XLOC_000225	CNKSR1	chr1:26177489-26189884	7.5318	5.36651	6.33541	7.48201	5.06114	5.89008	5.22811	4.9098	4.35145	7.16224	5.49338	5.33342	6.68043	6.01869	6.56511
XLOC_000227	LOC101928303	chr1:26225319-26229840	1.93992	1.27435	1.57748	2.07235	1.71278	1.99788	2.09953	1.14638	1.67695	1.8297	1	1	1.52705	1.69695	1.50491
XLOC_000228	CEP85	chr1:26234152-26279038	21.3399	15.8141	17.9213	18.4711	14.019	16.839	16.4588	12.9623	12.9031	18.4508	14.9767	13.6401	12.3549	13.3344	13.0484
XLOC_000229	SH3BGRL3	chr1:26279721-26281522	31.8245	26.0845	32.4584	39.1717	28.6102	30.9318	22.2978	22.1381	22.7184	40.0349	23.2715	20.3062	86.5556	91.5794	70.5416
XLOC_000230	CD52	chr1:26282281-26320523	14.1685	9.77419	10.3369	6.33675	13.5695	17.4609	15.2824	3.15632	2.15684	1.88703	1.64906	1	3.97749	3.09769	3.03567
XLOC_000231	LIN28A	chr1:26410777-26429728	95.1834	109.45	114.591	124.465	125.394	122.88	104.7	289.585	305.819	167.991	238.827	265.966	486.923	607.754	606.542
XLOC_000232	DHDDS	chr1:26432281-26471304	15.1616	13.1702	14.6117	16.4189	13.9153	13.5879	12.9081	16.081	15.2925	15.8659	14.2944	15.2443	12.1023	13.4729	11.5738
XLOC_000233	HMGN2	chr1:26472410-26476642	50.2156	48.9902	48.1618	39.9213	64.1369	58.9659	57.4015	63.5638	76.3466	44.5675	55.6141	71.8285	70.8527	68.1254	87.9253
XLOC_000234	RPS6KA1	chr1:26529757-26575029	29.1408	23.0221	28.3827	26.2058	21.2868	28.1405	22.5542	17.5428	16.8745	15.7611	15.8865	13.3219	13.3495	15.2636	12.4121
XLOC_000236	ARID1A	chr1:26696030-26782110	30.8013	33.6105	31.2856	39.44	32.7968	26.8349	22.3676	36.9561	31.6719	46.3446	47.4294	45.1257	55.7195	43.4809	40.9743
XLOC_000237	PIGV	chr1:26787962-26798403	3.1321	4.35478	2.94313	3.46578	2.47657	3.24798	2.92602	2.55918	2.47424	2.75868	2.75351	2.5939	4.9927	5.80214	5.03875
XLOC_000238	ZDHHC18	chr1:26826709-26855720	15.6132	12.2875	15.2841	15.9194	10.7056	15.0071	11.6623	10.7929	9.2012	11.8875	10.7102	10.3405	16.4897	14.9018	13.7383
XLOC_000239	SFN	chr1:26863141-26864456	12.0383	11.5258	10.8073	31.3942	5.79379	7.68581	5.22326	29.3144	24.9919	85.5182	32.6823	32.3566	3.05328	2.36962	2.35163
XLOC_000240	NUDC	chr1:26921721-26946871	52.4014	44.3018	53.6143	52.9639	58.0136	54.5386	47.8158	48.6889	44.2083	45.6588	46.1208	50.9237	35.0752	34.6516	32.8844
XLOC_000241	TRNP1	chr1:26993703-27000886	8.47167	7.96968	8.44626	7.54907	7.83638	5.41759	5.28848	20.9516	16.1727	14.396	14.901	18.4137	14.503	16.6898	15.6146
XLOC_000242	WDTC1	chr1:27234515-27308633	10.7713	7.34427	9.13778	11.1382	8.67432	9.2677	7.89946	4.93328	5.89621	9.13016	5.63187	5.56766	7.15124	8.11339	6.86369
XLOC_000243	TMEM222	chr1:27322144-27336400	12.7723	11.1711	14.7797	15.9272	15.7759	9.83957	9.22312	14.3181	13.0258	16.9962	14.7581	15.2157	9.25446	9.4442	8.27276
XLOC_000244	ACTG1P20	chr1:27322144-27336400	3.08941	3.01481	2.75315	3.43144	2.86455	2.59536	2.40941	2.23802	2.34978	3.78111	3.46438	2.29471	2.51795	2.31608	1.91578
XLOC_000245	SYTL1	chr1:27341991-27353932	3.78825	2.24556	3.08462	3.74155	1.69173	2.42312	2.03295	1.64983	1.62204	2.72723	1.37007	2.16635	2.16049	3.10629	2.67613
XLOC_000246	GPR3	chr1:27392643-27395813	1.79277	1.54608	1.38548	1.35767	1.41324	1.46968	1.52401	5.59932	6.80154	5.57066	5.61867	3.91139	5.03383	5.19381	4.64771
XLOC_000247	FAM76A	chr1:27725978-27762912	8.54332	8.29965	7.58136	5.87416	8.36667	8.40331	9.49481	5.58606	5.99298	4.86937	4.22149	5.8506	5.20042	6.40885	6.82444
XLOC_000248	STX12	chr1:27773182-27824452	10.1806	11.6706	10.7391	15.0509	9.88849	12.9251	11.8105	5.81885	5.56566	7.5439	6.85553	6.25211	5.50348	7.69916	7.3884
XLOC_000249	PPP1R8	chr1:27830740-27851672	35.4895	30.8335	36.5238	28.5533	41.5124	40.3245	36.0994	37.0135	42.9544	37.4913	44.8615	42.4436	21.2472	22.5367	22.3727
XLOC_000250	SCARNA1	chr1:27830740-27851672	567.12	546.481	520.264	656.164	657.293	523.607	502.568	44.5	93.0813	129.557	79.9388	83.1166	584.837	405.647	168.793
XLOC_000251	THEMIS2	chr1:27872542-27886685	5.56366	4.30675	3.91166	2.92328	3.69494	4.92389	3.51576	4.41616	4.64807	3.22726	4.99372	3.50051	3.5491	3.69134	3.0502
XLOC_000252	SMPDL3B	chr1:27934954-27959157	1.17568	1.45273	1.31367	1.17986	1.04741	1.32973	1.14592	7.46229	8.56501	3.98318	6.0631	5.16404	15.2285	15.0108	12.4942
XLOC_000253	XKR8	chr1:27959461-27968096	8.24837	6.48672	7.48702	8.72031	7.40847	7.14213	5.45578	6.91549	8.39784	11.2458	7.07066	7.71207	8.24646	7.66798	6.63785
XLOC_000254	ATPIF1	chr1:28236090-28238105	139.244	108.433	123.152	89.8001	107.59	164.553	116.929	105.113	96.6604	91.8762	91.2683	96.8185	119.741	128.396	134.402
XLOC_000255	SESN2	chr1:28259451-28282491	45.6931	31.0491	41.5031	49.4059	31.7989	35.5302	34.05	47.4404	45.4127	45.2137	43.3907	43.07	8.17594	9.39237	7.66864
XLOC_000256	MED18	chr1:28329001-28335967	11.6125	12.9615	14.3172	12.9363	11.1716	14.3481	12.2586	7.95261	8.368	10.4919	7.00197	8.63495	7.0009	8.28814	6.9641
XLOC_000257	PHACTR4	chr1:28369581-28500369	7.28718	9.08301	8.92727	9.75245	9.79298	7.93912	7.3718	12.1252	10.419	11.9886	12.8648	12.5323	16.6354	15.3635	14.8792
XLOC_000258	RCC1	chr1:28505942-28539196	73.637	108.474	95.5684	102.658	136.399	60.8913	63.5518	105.128	121.547	132.604	126.062	120.581	79.5472	59.1478	56.3809
XLOC_000261	TRNAU1AP	chr1:28553016-28581854	8.94082	11.8389	10.1947	8.66771	11.06	11.5198	10.7998	8.91231	8.54295	8.51389	10.4878	10.3809	7.8514	9.52588	8.6721
XLOC_000262	RAB42	chr1:28592199-28594576	4.18699	2.86518	5.71535	4.72157	6.03971	2.67024	3.21219	1.4153	1.8168	1.29299	1	1.50562	3.07664	2.3534	2.19694
XLOC_000264	GMEB1	chr1:28668727-28715603	10.8367	9.09501	10.2686	7.94143	10.7783	11.4615	10.7203	12.2835	11.0035	13.2249	12.0526	14.8666	11.0282	10.6303	11.2268
XLOC_000265	YTHDF2	chr1:28736620-28769775	64.1814	75.7103	85.2926	72.1285	109.792	70.2578	65.1687	116.016	108.569	109.193	131.746	139.706	52.649	58.2287	57.7365
XLOC_000267	EPB41	chr1:28887090-29123909	25.4603	26.8584	25.5505	23.8238	24.1637	30.8383	26.7748	17.5811	18.486	10.313	14.4394	14.0214	34.1718	36.3943	40.6131
XLOC_000268	PTPRU	chr1:29236515-29326813	107.412	89.3622	129.678	95.9679	92.666	105.784	93.2317	34.1383	29.9088	25.3431	24.0182	20.0198	18.8179	18.2039	15.8872
XLOC_000270	ZCCHC17	chr1:31296981-31364953	16.4988	16.0932	16.3884	12.9846	16.8995	19.7559	20.6403	20.4957	19.3861	13.3003	15.322	16.5374	18.034	18.8373	16.4827
XLOC_000271	SERINC2	chr1:31409564-31434680	6.2004	4.00837	4.43517	6.33068	2.62575	5.53481	4.16908	7.96821	7.05997	8.93861	6.6682	7.11394	27.9168	26.7546	21.9426
XLOC_000274	TINAGL1	chr1:31576484-31587686	7.8658	2.7448	3.5058	1.89278	1.52196	8.26831	4.27228	4.8996	3.01361	3.62988	3.88843	4.01973	3.48614	3.94039	4.44339
XLOC_000276	KHDRBS1	chr1:32013693-32060859	63.7195	57.7932	58.6115	53.3843	45.8349	66.3853	49.8055	75.9308	76.3839	83.377	101.961	93.8074	125.986	134.74	114.057
XLOC_000277	TMEM39B	chr1:32072901-32102866	4.50939	4.12561	4.32155	4.40214	4.33527	3.96806	2.89108	4.65165	4.46347	6.15397	6.70334	4.48828	7.30496	8.28589	6.31285
XLOC_000279	KPNA6	chr1:32108042-32176567	38.6406	32.874	32.2735	29.2651	33.6298	48.0659	45.3344	35.8295	36.8208	29.5134	37.0684	39.3622	28.2289	28.7243	26.6042
XLOC_000280	TXLNA	chr1:32179743-32198285	28.7312	22.6251	28.0874	28.8437	26.1728	26.9841	25.5707	24.4196	26.3445	27.7376	26.5024	25.9129	19.2624	20.2338	17.9364
XLOC_000281	CCDC28B	chr1:32200385-32205390	3.29522	2.35518	2.44706	1.33676	2.05327	3.53868	2.75566	1.8909	2.43838	2.61595	1.90408	3.10367	5.81446	6.3027	5.14987
XLOC_000282	IQCC	chr1:32205634-32208687	2.5522	2.9819	2.82303	2.59286	1.81917	2.72031	2.38506	2.01223	1.74923	2.12128	1.97945	2.09746	2.84616	3.65638	3.0262
XLOC_000284	EIF3I	chr1:32222369-32231604	150.662	149.509	153.609	160.17	145.364	192.749	144.1	134.942	147.332	175.797	158.804	160.456	105.448	117.624	111.931
XLOC_000286	LCK	chr1:32251238-32286167	1.35136	1.15839	1.31155	1.15502	1.25815	1.55889	1.36963	3.12274	4.90539	2.79694	4.79872	3.68741	17.835	15.3439	14.2914
XLOC_000287	HDAC1	chr1:32292106-32333623	66.5198	60.3946	61.6442	46.3868	52.7536	77.8048	71.3998	62.397	70.1801	48.2822	57.3967	61.6557	38.0438	49.9251	53.8817
XLOC_000288	TSSK3	chr1:32362260-32364323	3.85848	4.20617	4.49166	6.53738	6.0566	2.32431	2.69241	3.31493	3.31156	4.41285	3.02457	3.20095	3.90006	3.1414	3.20885
XLOC_000289	ZBTB8B	chr1:32465056-32487858	1.81386	1.75609	1.67001	1.68001	1.53084	1.70212	1.6577	1.79779	1.46574	1.20201	1.76122	1.95875	4.24692	4.93014	5.03684
XLOC_000290	ZBTB8A	chr1:32539144-32605950	4.37178	5.22156	4.81577	5.33759	5.23176	4.80569	5.2799	3.585	4.06852	3.52343	4.343	3.79651	4.84989	5.09944	5.83895
XLOC_000291	RBBP4	chr1:32651147-32702760	28.6303	37.1693	35.5822	30.5455	49.6394	39.6521	37.7296	35.4832	41.3023	31.7058	39.5629	40.5544	35.5342	43.2483	39.5705
XLOC_000292	KIAA1522	chr1:32741910-32774970	15.7739	11.9917	15.0845	17.8052	10.6227	13.6529	12.5027	25.7333	23.607	20.7649	21.7432	21.0216	25.1059	22.9168	19.6549
XLOC_000293	S100PBP	chr1:32775238-32858879	12.556	10.6498	11.3393	10.7795	11.3142	12.1494	13.3654	10.4303	10.9909	9.09815	12.419	11.2726	16.1778	19.1891	17.8312
XLOC_000295	AZIN2	chr1:33081112-33120531	1.94291	2.09689	1.85693	2.32806	1.90151	2.02928	1.98701	2.21784	1.59456	2.83662	2.47088	3.10277	1.477	1.32992	1
XLOC_000296	ZNF362	chr1:33256572-33300719	4.26334	3.94306	4.67117	4.61272	3.11257	3.94245	3.41499	9.21104	7.52597	8.50476	11.7274	11.0951	13.5746	12.0521	10.9086
XLOC_000298	ZSCAN20	chr1:33472630-33496395	1.72344	2.21157	2.30053	2.81069	1.94905	1.58483	1.84884	2.37344	2.01517	1.89641	2.18874	2.00038	3.48093	3.23904	2.89995
XLOC_000301	C1orf94	chr1:34166882-34219130	1	1.08545	1	1.02873	1	1	1	2.29693	2.19957	1.40837	1.40399	1.69565	5.38099	3.27259	3.0025
XLOC_000302	GJB5	chr1:34755046-34758512	2.32591	2.22066	1.86407	2.31283	2.22783	1.89817	1.69614	1.63417	2.79274	1.30889	1.12298	2.67211	1.0565	1.28028	1.33988
XLOC_000306	ZMYM1	chr1:35059785-35115858	16.1392	26.4956	18.8426	14.8624	21.2335	22.095	21.798	11.4524	13.6182	8.75564	13.1477	14.0433	12.2219	16.4318	18.1477
XLOC_000307	ZMYM4	chr1:35268966-35421944	14.6013	20.6382	18.4419	16.5366	20.9521	18.8837	19.0637	18.1517	20.5216	14.8802	19.9746	27.2984	24.836	27.5265	33.7082
XLOC_000308	NCDN	chr1:35557791-35566779	13.8563	9.73236	13.0029	14.4251	13.1444	10.0843	9.33054	16.5813	15.7302	21.8636	21.3543	20.6473	15.221	13.0479	12.9574
XLOC_000309	TFAP2E	chr1:35573369-35595326	3.83988	2.49753	2.54991	2.84632	2.4564	3.10598	2.9875	1.45784	1.24652	2.26809	2.37036	1.62444	1.90297	1.16808	1.16484
XLOC_000310	AGO4	chr1:35808226-35857889	9.62024	12.3698	10.9354	11.2724	8.99245	10.8191	10.2639	3.80712	3.69525	4.09687	2.79578	3.93848	6.06135	7.00515	6.06201
XLOC_000311	AGO1	chr1:35883208-35924298	43.2771	53.6454	46.1142	45.3169	59.3737	49.624	45.7672	43.2708	39.3703	38.8262	47.41	46.8535	21.8648	21.1727	19.6742
XLOC_000312	AGO3	chr1:35931081-36056462	2.82446	4.23235	3.14213	4.71255	2.82688	3.48343	3.04244	3.20831	3.35264	4.5748	5.07253	4.57391	6.31264	6.61986	6.19751
XLOC_000314	ADPRHL2	chr1:36088851-36093932	12.6125	9.85989	11.0772	14.8941	9.47352	10.8342	10.3355	8.94739	8.13256	11.8776	9.08938	10.6641	10.1283	8.71228	7.47922
XLOC_000315	MAP7D1	chr1:36136568-36180849	6.58227	4.23728	5.11099	11.3939	3.22239	4.823	3.8251	5.83173	3.11586	11.7148	7.96118	7.19916	22.2263	16.7489	15.0921
XLOC_000316	THRAP3	chr1:36224415-36305356	63.3972	62.8097	66.8087	63.415	75.6693	72.7064	64.7527	72.7629	67.7968	79.3313	75.946	77.3716	53.3414	60.776	56.655
XLOC_000317	SH3D21	chr1:36306392-36321347	38.2864	24.5118	28.9454	25.4911	21.7296	25.1382	23.7092	4.34863	3.04146	4.3002	3.15174	3.29972	10.4831	8.45543	7.6386
XLOC_000319	ZC3H12A	chr1:37474517-37484377	5.57502	5.55833	4.76526	8.3929	4.11057	5.21083	3.45533	8.27696	6.75135	7.62125	7.22315	7.15274	3.8239	3.07147	3.76271
XLOC_000321	DNALI1	chr1:37556918-37595985	1.6969	1.68793	1.46051	1.35403	1.40965	1.64989	1.39661	1.6645	1.69377	1.24722	1.4052	1.37201	6.61562	6.63905	5.73157
XLOC_000322	CDCA8	chr1:37692400-37709719	19.7743	16.7723	20.7121	16.5775	22.97	20.085	20.0106	26.4639	27.0057	22.1221	21.9384	22.9187	18.5887	21.8734	18.793
XLOC_000323	MANEAL	chr1:37794101-37801606	10.9239	9.17878	11.8061	11.5472	11.1212	10.7938	9.21245	8.20079	8.40633	5.90763	5.89139	5.41428	2.79175	2.45766	2.69359
XLOC_000324	C1orf122	chr1:37802941-37809454	21.3153	15.9492	23.9826	29.7207	20.6232	15.8342	12.3945	21.541	21.8453	38.0577	22.2607	23.1668	11.881	7.9731	11.6801
XLOC_000325	UTP11L	chr1:38012711-38024825	25.125	22.5522	25.6531	22.5342	29.858	29.7871	25.5566	29.2041	29.768	29.9086	28.1035	26.9009	18.304	21.0638	17.31
XLOC_000327	AKIRIN1	chr1:38991243-39006065	96.9247	81.2722	98.8533	76.2305	95.004	101.482	87.6072	97.4208	104.687	71.6573	103.093	97.391	81.4854	91.5905	89.2688
XLOC_000328	NDUFS5	chr1:39026294-39034636	219.904	165.357	204.877	150.313	210.58	264.492	188.428	152.787	170.662	164.462	178.991	150.87	169.65	172.874	115.872
XLOC_000329	MACF1	chr1:39084166-39487138	12.4118	22.9359	11.4175	19.4887	13.5434	16.3197	15.4619	26.058	26.6445	19.3213	23.1514	21.821	25.0233	23.9389	21.6295
XLOC_000330	KIAA0754	chr1:39084166-39487138	2.85007	4.62491	3.44049	3.51371	4.14137	3.0299	3.05047	8.49776	8.64156	6.59012	6.78637	6.37593	9.66567	7.81962	5.98918
XLOC_000331	BMP8A	chr1:39491645-39559698	1.6222	2.16794	1.61804	2.30803	1.8193	1.26419	1.4155	1.42128	1.31901	1.43405	1.48894	1.44667	2.11965	1.62869	1.65483
XLOC_000333	PPIE	chr1:39738844-39788861	21.5676	20.7126	21.1004	18.1937	17.8923	27.8263	22.6771	16.9048	14.6017	22.4881	15.3661	13.497	16.4438	18.9878	17.1546
XLOC_000334	MFSD2A	chr1:39955111-39969968	2.02245	1.15548	1.89469	1.6953	1.88411	1.91871	1.41704	3.80387	4.10593	6.49541	5.45856	5.35996	7.87167	6.31703	5.70574
XLOC_000335	CAP1	chr1:40040582-40072649	64.8903	69.1824	72.9132	82.1883	77.2736	85.0263	69.5614	97.6664	94.8542	106.42	98.8838	106.258	47.4959	52.8222	48.8254
XLOC_000336	RLF	chr1:40161368-40240921	12.9218	19.9354	18.7215	18.8947	17.491	17.1139	16.3446	11.7237	11.2733	12.0348	12.6272	14.5562	20.1369	23.3833	25.7075
XLOC_000338	ZMPSTE24	chr1:40258049-40294184	27.1791	30.9648	29.9681	26.5064	43.1033	31.5984	34.7278	38.8529	44.4101	29.1216	39.6826	40.415	13.9791	13.1585	14.5522
XLOC_000339	SMAP2	chr1:40373705-40423326	6.00396	5.35043	5.35902	6.5136	5.5225	6.28599	5.16775	5.59372	4.46488	4.142	3.70907	5.25179	2.73495	2.44681	2.95433
XLOC_000340	ZFP69B	chr1:40450664-40463718	4.85762	4.15381	5.37698	5.80516	5.21219	5.27951	5.13347	5.63695	6.4358	4.84933	6.24859	5.56512	5.56989	5.85852	5.09453
XLOC_000341	ZFP69	chr1:40477629-40496343	3.15583	3.57244	4.30983	3.92928	3.27116	4.66774	4.6308	3.30827	2.8287	4.5492	3.20844	3.17352	2.3044	3.13355	2.89293
XLOC_000342	EXO5	chr1:40508760-40516542	2.54606	3.37562	3.75263	3.51118	4.07891	2.39576	2.89239	2.64497	3.26666	3.42343	3.54408	2.67415	3.16191	3.77837	3.38294
XLOC_000343	ZNF684	chr1:40531560-40548169	2.55185	4.93155	3.60528	3.33652	4.96451	2.97244	3.40111	2.68221	2.5419	2.23777	1.89977	2.88626	2.10022	2.59354	2.22531
XLOC_000344	NFYC	chr1:40689079-40771606	34.3115	36.4937	37.0173	34.6444	41.5494	34.0921	28.4729	27.333	25.6497	36.2129	30.3937	29.4956	23.3712	24.1384	22.0058
XLOC_000347	KCNQ4	chr1:40784011-40840452	2.0561	1.6565	2.00557	1.708	1.37254	1.89597	1.66472	1.31816	1.64819	1.22016	1.37738	1.38311	2.5781	2.36952	2.27128
XLOC_000348	CTPS1	chr1:40979298-41012565	26.4604	26.9346	31.3794	29.5098	37.8282	26.9802	24.1871	40.3558	37.9142	34.1302	36.5517	35.7147	29.1277	32.1974	30.8679
XLOC_000349	SLFNL1-AS1	chr1:41014589-41242143	1.65452	2.18983	1.63284	2.39027	1.84927	1.29357	1.51864	1.84439	2.05048	2.41429	1.42842	1.77851	2.00495	1.59952	1.80694
XLOC_000350	FOXO6	chr1:41361930-41383591	6.04609	5.16933	7.51472	7.28741	5.56915	4.65574	3.29135	3.16133	2.78396	3.44031	1.92201	2.89791	5.36389	3.66231	3.73652
XLOC_000352	RIMKLA	chr1:42380796-42424229	1.98251	2.92766	2.46448	2.39437	2.43111	1.96818	1.87184	1.39176	1.32235	1.35852	1.5588	1.29516	6.27086	6.56467	5.94723
XLOC_000353	PPCS	chr1:42456340-42473378	21.9364	15.139	16.9161	15.6369	18.1177	21.8776	21.388	9.12097	8.89847	12.7702	9.51779	12.6607	9.5433	12.6464	16.9108
XLOC_000355	PPIH	chr1:42658376-42676758	40.862	33.6511	34.5591	36.8533	41.1488	41.5448	35.264	37.5109	35.5127	43.3639	39.5795	35.0285	25.7536	35.9427	27.2392
XLOC_000356	YBX1	chr1:42682394-42702349	307.178	285.507	322.835	281.996	278.575	318.904	224.622	597.921	485.933	640.372	737.993	581.583	430.555	433.781	402.932
XLOC_000357	C1orf50	chr1:42767244-42775742	5.44309	3.46536	5.75448	6.34945	4.7559	5.89417	6.3284	5.77887	3.41439	4.54273	5.50871	5.08559	6.10356	5.12338	6.94952
XLOC_000359	ERMAP	chr1:42807051-42844989	1.44115	1.57959	1.46024	1.82913	1.47764	1.55534	1.49793	1.65956	1.39132	1.71552	1.98109	1.71088	3.02811	3.45923	2.84606
XLOC_000360	ZNF691	chr1:42846572-42852475	8.71477	7.0325	7.44589	8.35853	6.15094	7.69713	6.71737	7.0598	7.45512	8.24664	7.62823	7.59231	13.8788	15.1719	10.7175
XLOC_000362	SLC2A1-AS1	chr1:42925374-42983358	1.39786	3.65465	2.35299	2.91026	1.64985	2.42922	2.43089	1.77561	1.41307	3.23061	1.92625	2.6317	4.0949	3.90323	3.52144
XLOC_000365	TMEM125	chr1:43269993-43274002	4.31427	2.03513	2.25924	2.49627	2.20254	3.31652	2.57977	1.45624	2.20298	1.09041	1.09409	1.26448	5.25524	7.15216	6.91757
XLOC_000368	CDC20	chr1:43358954-43363202	57.9323	64.1856	73.9212	58.2685	76.578	62.29	49.1274	239.714	196.594	265.725	269.414	277.964	90.6455	86.8683	86.0325
XLOC_000369	SZT2	chr1:43389884-43454247	5.48527	5.36194	5.27133	7.67507	4.66446	3.66291	3.82401	4.45871	4.5161	8.83891	6.94833	5.68828	4.32072	3.88253	3.24127
XLOC_000371	PTPRF	chr1:43530875-43623672	102.753	82.8068	99.263	83.2061	73.7241	99.7419	77.9285	25.0824	23.8793	30.4906	25.9467	26.5728	84.3092	89.1888	78.6637
XLOC_000372	KDM4A	chr1:43650125-43707341	45.7978	43.7005	50.5329	44.5208	49.735	47.5519	49.1039	39.5235	38.5065	41.6306	51.2743	49.0303	29.9324	29.7209	27.2465
XLOC_000373	ST3GAL3	chr1:43707532-43931165	2.2912	1.81774	1.86775	2.36643	1.60457	1.33832	1.46949	2.27295	1.57187	2.71489	2.84597	2.62054	5.36396	5.87294	4.50233
XLOC_000375	ARTN	chr1:43933319-43937240	2.55068	1.8929	2.67097	2.96139	1.66257	1.68871	1.63805	3.93652	2.41196	4.49853	2.83806	2.38529	5.35159	3.54379	3.40007
XLOC_000376	IPO13	chr1:43946805-43968022	9.95608	7.49602	9.51013	8.85085	8.94734	8.45326	7.30002	10.3608	9.05675	11.1909	11.0732	9.83348	6.14958	4.94998	4.43839
XLOC_000377	DPH2	chr1:43969980-43973371	22.7859	18.0101	22.2848	28.8498	29.3254	20.5599	17.3574	32.3912	29.2252	44.7752	33.2163	32.8749	12.1037	11.3096	9.21519
XLOC_000378	ATP6V0B	chr1:43974647-43978300	55.1522	46.259	54.1756	56.291	52.5469	48.4978	37.6754	41.928	49.0585	51.4697	33.9129	35.8777	24.5668	24.7631	21.8835
XLOC_000379	B4GALT2	chr1:43979201-43991171	29.6608	17.6033	20.5418	19.2249	14.321	23.8263	20.5208	17.4307	17.0923	17.869	17.3611	15.477	33.4324	31.4218	26.598
XLOC_000380	CCDC24	chr1:43991607-44031492	3.34482	2.37023	2.71184	1.93055	1.8744	2.31203	2.60375	2.01998	2.137	2.17493	1.91942	2.13435	4.71599	5.63218	5.32784
XLOC_000381	KLF17	chr1:44118849-44135137	13.5518	11.8827	12.7146	9.5046	14.8665	14.0717	14.7468	48.708	38.7284	66.1136	60.5305	56.2244	1.13991	1	1
XLOC_000382	DMAP1	chr1:44213452-44220679	15.3453	12.9152	16.0881	20.1827	16.2875	12.9102	12.3861	19.8898	18.4233	23.1709	20.7019	22.596	12.3346	12.8184	12.7177
XLOC_000383	RNF220	chr1:44405287-44651724	28.5334	23.3047	26.252	25.8968	26.2384	27.8183	22.3114	20.9476	18.5121	22.073	22.409	17.137	26.1041	25.9831	21.8574
XLOC_000386	KIF2C	chr1:44739817-44767766	35.5047	34.2109	38.6411	25.4668	34.1568	45.8213	41.1967	36.9488	35.3749	35.2189	36.9373	34.2075	29.5799	33.2079	27.1195
XLOC_000387	RPS8	chr1:44775573-44778740	1817.66	1572.86	1824.74	1709.31	1503.02	2117.54	1593.61	1068.11	1235.54	1290.5	1147.08	1113.31	1143.95	1265.65	1274.4
XLOC_000392	PLK3	chr1:44800363-44807285	29.9327	18.6868	25.975	45.4616	11.5525	20.499	14.6981	22.7905	19.6134	51.5371	31.5043	27.1704	3.22357	3.49385	2.85337
XLOC_000393	BTBD19	chr1:44808481-44814129	2.41822	2.47578	2.2343	4.83975	1.63565	1.335	1.50965	1.66894	1.89725	3.72593	2.14947	1.66677	1.36929	1.19364	1.20401
XLOC_000394	UROD	chr1:45012132-45015669	30.9988	27.1343	29.2578	24.9226	29.8844	33.5963	28.0611	57.5614	46.4123	33.9302	38.4964	32.3061	25.0779	25.2631	17.9636
XLOC_000396	HPDL	chr1:45326872-45328674	17.7455	17.5365	22.9573	19.8878	21.9457	16.2004	15.5251	25.5929	26.2697	20.7098	24.0567	20.304	5.42684	6.18023	6.06506
XLOC_000397	TOE1	chr1:45329241-45491168	4.44557	6.05269	6.61134	5.28191	7.39695	3.64577	4.0581	9.12776	10.2085	9.11149	7.21258	7.61051	3.37659	3.14486	3.10323
XLOC_000398	MMACHC	chr1:45500183-45522890	4.90775	6.91821	5.74432	4.92318	6.50636	3.84414	4.20557	6.60071	8.18185	9.36201	9.24356	8.21392	5.97345	6.02066	6.57484
XLOC_000399	AKR1A1	chr1:45550782-45570051	85.4502	95.3296	112.658	131.714	98.0997	94.9874	73.8651	27.3115	24.2701	41.3145	25.7427	26.2871	57.2676	72.6188	60.1203
XLOC_000400	NASP	chr1:45583987-45618906	76.7933	90.0168	90.4647	71.7051	117.669	94.4484	94.2765	122.994	125.541	84.9682	107.107	101.945	124.609	129.281	114.959
XLOC_000401	TMEM69	chr1:45688174-45750813	22.5497	26.9687	25.5095	23.6325	30.2279	25.5796	27.7962	21.1196	26.636	20.279	26.7724	24.3965	22.4723	26.5136	24.5662
XLOC_000402	MAST2	chr1:45803612-46036124	19.8686	20.846	24.4308	32.8572	25.8897	15.9757	15.1342	20.2473	19.2489	29.4964	22.3203	22.8141	12.4276	11.9353	10.6792
XLOC_000405	LURAP1	chr1:46188680-46221256	3.85421	2.44495	2.28876	3.41378	2.86122	3.41928	3.34722	1.38188	1.40437	1.18866	1.11452	1.40428	3.3787	3.44403	3.45556
XLOC_000406	RAD54L	chr1:46247694-46303366	19.4175	15.9917	19.7687	14.3222	18.6484	18.1222	17.5922	13.8896	15.0715	13.2961	16.7163	14.385	12.0214	11.6786	9.90587
XLOC_000407	UQCRH	chr1:46303612-46316777	562.61	544.088	670.671	555.292	731.564	658.793	554.29	491.499	605.084	596.623	480.583	411.281	217.163	220.334	152.157
XLOC_000408	NSUN4	chr1:46340176-46365152	10.5381	10.7666	12.9013	11.4234	15.4983	12.1468	10.5739	8.33866	8.24764	8.20244	9.35176	9.16004	5.75402	6.13294	6.32937
XLOC_000409	FAAH	chr1:46394266-46413848	7.33563	7.57579	10.008	8.25504	8.38496	6.94281	7.57978	4.42046	4.48756	6.20093	3.74527	4.52032	5.37917	4.62981	4.36343
XLOC_000410	FAAHP1	chr1:46433826-46445702	2.16417	2.32501	2.94933	2.18508	2.35371	2.907	3.17926	1.29129	1.44922	1	1.15665	1.26689	1.2756	1.46323	1
XLOC_000411	DMBX1	chr1:46506995-46514214	10.1246	7.01814	9.28085	4.08749	7.92514	10.916	12.916	1.33969	1.56918	1.91234	1.77588	2.0126	1.56588	1.06922	1.02701
XLOC_000420	CMPK1	chr1:47333796-47378839	27.0471	26.4146	26.7462	26.1199	29.3277	30.7948	29.8833	11.9718	14.9109	13.3773	17.9648	22.4247	9.23367	12.7074	15.2028
XLOC_000430	RNF11	chr1:51236272-51273447	25.7254	21.3067	21.9428	16.7906	17.0327	28.1126	23.7738	33.1223	25.5803	37.6518	59.3785	50.1739	25.4004	26.886	28.5803
XLOC_000432	OSBPL9	chr1:51616873-51878937	21.4489	22.0723	16.5892	17.9728	14.2239	26.8177	24.965	32.0448	34.0795	25.3375	32.3821	35.3029	29.376	38.428	38.308
XLOC_000434	BTF3L4	chr1:52056184-52090716	25.3692	29.4626	26.8812	27.8598	33.5596	30.5642	31.431	22.2347	28.439	15.9726	24.1737	25.0466	25.8133	31.1962	31.5835
XLOC_000435	ZFYVE9	chr1:52142093-52346686	19.4136	28.5704	26.0675	29.1211	33.9371	22.308	21.8639	20.3514	23.3451	21.1186	25.7156	24.5204	11.0753	14.2223	13.2109
XLOC_000436	PRPF38A	chr1:52404546-52418320	23.7248	30.9049	26.0096	22.9664	34.1398	32.8953	29.2256	23.3191	26.053	24.4974	25.7385	29.4283	22.8972	25.2112	26.1188
XLOC_000437	GPX7	chr1:52602370-52609051	7.36598	4.56828	6.00231	4.31184	6.03857	8.85802	6.19887	5.20031	5.44435	3.62415	6.70587	4.6323	7.96246	11.991	10.3274
XLOC_000439	ZYG11B	chr1:52726458-52827341	12.4361	14.7772	14.6554	12.9132	14.9643	16.3222	16.6261	8.29295	7.74088	5.89149	7.7817	8.26162	7.7662	9.81937	10.2796
XLOC_000440	ZYG11A	chr1:52842510-52894575	52.2199	60.3474	54.3646	59.7202	63.2264	46.5169	46.8481	24.4426	27.1997	38.6717	38.1776	38.8478	2.01315	2.05821	2.0531
XLOC_000441	SCP2	chr1:52927228-53051617	22.4311	19.8015	19.4941	18.1721	24.6163	30.2424	28.9923	13.6329	16.5311	10.1079	17.8216	17.8678	13.3679	17.8544	19.3563
XLOC_000446	CPT2	chr1:53196428-53220639	10.6683	10.1081	11.2344	10.3102	10.8738	9.74366	9.07879	7.07304	7.06264	6.20598	6.26727	6.13333	10.2863	12.3995	12.5755
XLOC_000449	DMRTB1	chr1:53459398-53467487	2.1982	2.95474	4.1587	1.7322	5.45217	2.54184	2.03146	2.7555	4.12591	2.63347	3.18278	3.55791	1.50473	1	1.01968
XLOC_000451	LRRC42	chr1:53946325-53968168	6.82077	7.05321	7.23695	6.20857	5.83095	5.331	6.66706	7.22619	7.85804	8.17074	8.03279	9.26403	17.7146	19.9384	17.47
XLOC_000452	TCEANC2	chr1:54026680-54112519	4.62408	5.08	4.84124	4.74579	4.20867	5.88352	5.17141	2.30372	2.3262	3.04769	2.98262	2.5377	3.55859	4.08366	4.42994
XLOC_000454	MRPL37	chr1:54200166-54218383	67.4176	50.0999	59.9253	54.7012	56.9542	69.7874	60.9855	70.9639	68.4276	66.9856	70.2336	67.8892	46.9596	53.583	46.7011
XLOC_000455	SSBP3-AS1	chr1:54225430-54406395	1.13354	2.00215	1.1554	1.69046	1.37472	1.19953	1.14419	1.87211	1.32866	1.66938	1.30722	1.5447	2.0763	1.87813	1.71321
XLOC_000456	ACOT11	chr1:54548133-54634744	3.31166	2.77572	4.30739	6.91381	5.44642	2.44723	2.48233	1.77799	1.84186	3.45015	2.50074	2.49404	2.43313	2.51654	2.00836
XLOC_000457	MROH7	chr1:54641739-54742655	11.4906	10.0441	10.7544	11.5135	13.4102	13.3785	11.6544	12.9427	12.678	13.5061	12.5559	14.2964	9.59997	10.3137	9.40167
XLOC_000461	PCSK9	chr1:55039475-55064853	4.66394	3.19466	3.43318	3.34479	4.11229	5.216	3.95235	31.0102	24.9523	20.0477	24.4604	28.9854	19.6977	15.5266	17.734
XLOC_000462	LOC100507634	chr1:55215407-55217455	1.21577	1.50208	1.47798	1.42736	1.17125	1.1323	1.10425	1.88295	1.68517	1.80485	1.62208	1.68952	1.71211	1.75621	1.6855
XLOC_000464	PRKAA2	chr1:56645316-56715335	1.08246	1.08133	1	1.02446	1	1.04932	1.07377	1.14839	1.14298	1.07778	1.24201	1.14464	5.01108	7.74951	8.22851
XLOC_000469	FGGY	chr1:59296952-59762731	2.12509	2.15465	1.86001	2.13361	1.57054	1.90941	2.0948	1.80065	1.79353	1.99745	2.071	2.00198	3.65682	6.46633	5.68237
XLOC_000471	HOOK1	chr1:59814860-59876378	3.65886	3.74406	3.19527	1.50545	2.29639	5.21005	5.69059	3.57319	3.76199	2.25631	3.83107	4.10959	9.87906	12.4029	13.8553
XLOC_000472	NFIA	chr1:61077273-61462788	1.77773	2.53498	1.84179	1.74178	2.12641	1.84089	1.91013	2.34906	1.67129	2.74585	4.25602	4.35124	1.62555	1.42987	1.40325
XLOC_000474	INADL	chr1:61742476-62163919	10.9047	21.8425	14.9527	22.795	14.6484	13.0193	13.3673	8.44909	7.85084	8.40838	9.2643	7.96133	13.0154	15.4802	15.0012
XLOC_000476	L1TD1	chr1:62194801-62212328	31.7834	41.0974	38.2887	35.4071	68.0133	32.3881	34.0609	179.434	186.94	107.073	165.23	158.722	87.9969	94.2691	96.6574
XLOC_000477	USP1	chr1:62436303-62451804	25.046	26.8654	29.0239	23.211	35.2766	31.7394	36.3202	21.8348	25.5281	18.3835	21.7493	24.5786	16.578	20.2417	19.8561
XLOC_000479	ATG4C	chr1:62784105-62865271	5.73341	5.14863	5.04091	3.41434	5.5525	6.65314	6.66469	3.76183	4.90097	2.78632	4.39038	3.58724	5.19768	6.59744	7.287
XLOC_000480	FOXD3	chr1:63320883-63325126	1.0688	1.8852	1.2595	1.39934	2.31009	1.12108	1.199	14.9323	14.1468	26.539	25.1077	22.0879	13.6797	10.8075	14.4654
XLOC_000481	ALG6	chr1:63367589-63438562	5.04395	6.84593	5.50491	4.36017	5.3374	6.98747	7.29795	5.47516	8.15596	5.36241	6.90098	6.68517	8.08169	11.7938	13.3439
XLOC_000482	EFCAB7	chr1:63523300-63572693	1.62985	1.65222	1.95204	1.69512	1.62499	1.45391	1.55573	1.39891	1.66933	1.43276	1.17357	1.98246	2.21563	3.22173	3.29209
XLOC_000484	PGM1	chr1:63593275-63660246	8.0118	7.72501	7.32361	7.66504	5.31017	7.48996	6.72921	27.8845	27.8284	15.678	28.5562	28.3304	49.1459	57.6277	53.6214
XLOC_000485	ROR1	chr1:63774018-64181496	1.10657	1.15656	1.04262	1.04223	1.06751	1.07632	1.12995	21.4367	19.5768	4.66446	10.8942	8.48669	54.7824	64.1539	56.1721
XLOC_000487	CACHD1	chr1:64470792-64693058	4.61844	5.561	4.82151	3.33011	4.27986	7.54788	7.25699	16.5746	17.2714	19.7233	20.5823	17.5552	43.5729	44.9697	36.7655
XLOC_000489	RAVER2	chr1:64745094-64966504	2.56681	2.41616	2.49255	2.34163	1.95256	2.74755	2.55176	6.84109	7.11988	3.90993	5.50824	6.18527	11.622	15.7678	14.5867
XLOC_000490	AK4	chr1:65147548-65232145	15.7765	31.2141	20.5526	20.1983	41.133	18.9365	19.8219	50.7571	68.1009	52.8415	61.3385	67.2829	33.622	30.2768	31.2067
XLOC_000491	DNAJC6	chr1:65264693-65415869	1.22331	1.19842	1.1564	1.11399	1.20074	1.29418	1.30357	1.5063	1.30761	1.15088	1.14529	1.15711	3.21207	3.21098	3.20368
XLOC_000492	LEPR	chr1:65420447-65637493	6.41155	5.99173	5.86283	5.83903	4.73502	6.44902	6.0664	7.7983	7.54959	4.02595	5.30636	7.543	9.21948	10.2964	10.7687
XLOC_000493	PDE4B	chr1:65792509-66374579	1.05775	1.10732	1.01697	1	1.0354	1.05617	1.08124	1.06578	1.14992	1.05966	1.04736	1.23613	4.06139	4.11315	4.14615
XLOC_000497	MIER1	chr1:66924894-66988619	9.77625	12.7332	10.2322	8.99438	10.4315	11.8073	12.1342	9.58492	10.0771	8.91965	12.1517	11.7955	12.7229	14.8352	12.8902
XLOC_000500	GADD45A	chr1:67685176-67688338	22.6636	20.1149	24.5547	28.7574	10.0069	19.156	16.31	64.8262	49.8713	65.9472	74.156	67.6646	4.85949	4.47657	8.26927
XLOC_000505	SRSF11	chr1:70205681-70252018	51.4398	61.5907	54.7311	49.4017	65.7839	62.8027	56.0268	54.4481	57.9524	47.6681	59.4915	61.552	61.6716	61.9842	69.4358
XLOC_000506	HHLA3	chr1:70354809-70368022	3.76216	3.86565	4.0293	4.49717	2.98484	4.02633	3.18987	5.86288	7.62883	7.49567	6.14447	10.5858	14.9361	18.3058	22.184
XLOC_000507	CTH	chr1:70411217-70439851	26.976	27.1408	27.2434	24.8045	23.8063	32.4745	33.9694	43.0905	42.1564	34.3038	46.4135	49.3451	6.33812	9.01679	10.692
XLOC_000512	FPGT	chr1:74198211-74544432	2.5959	4.32397	3.32061	3.051	3.38609	3.40952	4.04208	1.82775	2.4613	2.2119	2.64321	2.78294	1.08991	1	1.02949
XLOC_000514	TYW3	chr1:74705487-74766676	5.93827	6.44894	5.94511	5.40297	8.32261	7.18049	6.14333	9.27594	11.1908	5.12326	9.19274	7.49344	1.05405	1	1.28246
XLOC_000515	LHX8	chr1:75128433-75161533	2.28617	3.80677	4.88152	5.09278	4.55761	2.82869	2.08517	1.32646	1.4804	2.01033	1.61476	1.62142	1.70017	1.42431	1.60068
XLOC_000516	ACADM	chr1:75724346-75763678	16.0313	17.591	18.7874	14.5753	18.0591	14.5996	15.8082	8.79591	10.3989	9.89918	9.57929	9.6552	13.3463	15.5742	14.6658
XLOC_000517	RABGGTB	chr1:75786193-75795090	36.8823	42.9081	49.3942	38.2658	56.9981	36.5961	40.8007	34.2017	42.3069	31.4984	31.708	42.0389	24.5473	27.7573	28.6849
XLOC_000523	ST6GALNAC3	chr1:76074703-76630984	3.09941	10.1568	7.51311	10.1605	9.49792	6.19188	5.77445	4.04905	2.84781	4.09595	2.79068	2.23239	11.5556	13.7874	13.8623
XLOC_000524	ST6GALNAC5	chr1:76867500-77064052	1.06947	1.05854	1.24242	1.17248	1.10634	1.13955	1.28762	1.37495	1.2116	1	1.3272	1.67827	4.25077	5.4807	5.76455
XLOC_000526	AK5	chr1:77281976-77559969	2.03113	2.11262	1.84603	2.13435	1.55639	2.45717	1.85737	1.50155	1.32775	1.45777	1.37218	1.2794	2.64281	2.87843	3.15511
XLOC_000527	FAM73A	chr1:77779623-77879540	8.42494	9.68122	7.76756	8.0733	7.39177	10.1619	10.3173	4.04334	4.0762	5.4564	4.63939	6.25128	3.09535	3.77549	4.23104
XLOC_000528	NEXN	chr1:77881347-77943893	1.62394	2.29041	1.52577	1.85388	1.96122	1.51164	2.12745	3.52542	2.1223	4.13852	3.46174	4.80439	2.83172	3.44856	4.01125
XLOC_000529	DNAJB4	chr1:78004951-78017311	10.1971	18.5761	15.5142	16.3631	21.3866	15.6636	15.482	9.06476	8.12609	11.5509	16.8259	18.7734	6.64807	10.2353	10.409
XLOC_000530	GIPC2	chr1:78044961-78138449	4.15107	4.7997	5.30309	4.82102	5.43056	4.54349	4.52488	2.09651	2.23619	2.39878	2.93287	2.81785	1.36088	1.30934	1.70819
XLOC_000536	ADGRL2	chr1:81699769-81992738	12.0511	11.4319	10.4945	5.41064	18.3252	15.2078	13.0803	30.4983	33.3374	24.0549	35.514	39.213	60.7219	70.3534	74.8063
XLOC_000537	PRKACB	chr1:84077974-84238498	3.19131	2.43826	3.46925	2.51583	3.7987	3.44126	3.50981	3.82114	3.7833	2.44054	3.29805	4.9268	11.1121	11.8907	11.457
XLOC_000540	RPF1	chr1:84479236-84574480	19.4189	16.9819	16.4563	15.3579	20.4605	23.3975	23.5404	19.459	21.7046	19.6759	20.0786	18.0912	14.7393	18.8314	18.8465
XLOC_000545	CYR61	chr1:85580760-85583965	9.1016	7.79924	11.6574	7.50763	9.63775	10.545	8.92669	101.777	69.5297	70.1285	117.971	111.177	16.8833	28.4662	32.6293
XLOC_000550	SH3GLB1	chr1:86704569-86748184	7.12638	7.70644	7.3349	7.96114	7.43815	8.54772	8.13741	10.5044	9.63715	6.66556	11.1462	9.11725	10.8706	13.1786	14.5489
XLOC_000551	HS2ST1	chr1:86914651-87109998	8.15278	8.3935	9.56102	9.20058	11.4413	8.85774	9.59382	9.77117	9.24932	10.387	17.2402	15.9533	9.8311	9.40414	10.8163
XLOC_000554	LMO4	chr1:87328467-87348923	15.0264	13.2714	16.451	11.6913	17.5501	13.129	12.0997	19.4734	23.1799	15.3539	21.8861	22.4102	8.76014	7.75821	7.78643
XLOC_000555	PKN2	chr1:88537512-88836255	23.6529	29.409	27.8418	25.0863	26.0901	28.9481	29.3719	19.5027	19.0757	29.5744	24.4738	25.9917	11.5242	14.2224	14.0799
XLOC_000558	LRRC8B	chr1:89524837-89597861	4.08208	3.67611	2.73983	1.95444	1.59047	6.12539	5.32527	6.21974	6.6141	3.80931	6.53464	6.51528	9.78287	11.513	10.7079
XLOC_000559	LRRC8C	chr1:89633084-89719535	1.07442	1.13262	1.09791	1.07171	1.06648	1.1834	1.07494	1.50251	1.53567	1.93311	1.56967	1.81981	1.94646	2.01808	2.33697
XLOC_000560	LRRC8D	chr1:89821013-89936430	19.1544	22.3636	17.2939	17.3052	12.1302	20.1207	18.6184	18.8591	18.216	17.0335	18.8052	17.1702	18.0121	24.7591	22.9839
XLOC_000561	ZNF326	chr1:89995118-90028535	18.3248	24.5977	20.9993	18.9391	27.9579	22.3647	24.2656	21.1882	24.3152	20.7211	25.7633	28.5905	13.6597	15.4242	20.118
XLOC_000562	CDC7	chr1:91500846-91525764	13.8584	14.7552	12.9166	8.9881	15.4411	14.4077	15.5398	14.3846	15.2077	10.42	13.147	15.5452	25.5957	31.6308	32.6622
XLOC_000563	BRDT	chr1:91949370-92014428	41.5892	44.8034	39.697	38.2966	29.2832	54.8715	53.9134	11.0356	11.6728	26.062	15.5386	21.1998	1.08081	1.08278	1.23689
XLOC_000564	EPHX4	chr1:92029975-92063536	1.55989	1.77944	1.76566	2.38734	1.43284	1.5413	1.45393	1.43202	1.98366	2.34843	1.91153	1.71084	1.31643	1.36352	1.35269
XLOC_000565	BTBD8	chr1:92080304-92147841	3.39981	3.72061	3.15329	2.04682	1.94953	4.18894	2.77086	1.41076	1.63583	1.44588	1.50652	1.95259	2.63873	1.77911	3.35239
XLOC_000566	KIAA1107	chr1:92167051-92184723	4.20016	3.80577	3.84581	3.73566	2.37866	4.62394	4.72318	1.71608	1.82807	1.94515	1.9056	1.8072	2.39414	3.12115	3.00604
XLOC_000568	RPAP2	chr1:92246397-92388175	6.66684	7.80711	7.13612	6.24512	6.6972	7.99072	7.77541	6.42186	7.32904	5.5528	6.93599	6.29681	6.44699	6.89194	7.0393
XLOC_000569	RPL5	chr1:92832036-92961522	1060.4	1169.79	1263.94	1049.98	1195.78	1310.56	1201.9	793.619	884.097	897.295	886.464	942.024	914.306	1168.25	1195.6
XLOC_000572	MTF2	chr1:93079234-93139081	22.2925	23.6384	21.2431	12.9189	21.5297	28.0986	25.8572	23.4744	25.6745	16.8005	27.2491	27.7622	26.4671	39.3584	40.5966
XLOC_000573	CCDC18	chr1:93180715-93278730	3.03437	4.70148	4.07277	3.72579	3.52	3.31168	3.60277	3.7894	3.41084	3.55089	3.45951	3.49106	4.10284	5.49616	6.29462
XLOC_000574	DR1	chr1:93345920-93362591	62.1331	59.6069	60.3201	58.1324	60.4277	76.881	65.998	56.998	55.4364	50.3327	64.3397	63.5917	40.242	54.007	53.1519
XLOC_000575	FNBP1L	chr1:93448130-93554661	26.8254	37.3953	35.4524	28.9927	40.5907	32.0134	34.039	41.5855	39.4549	20.9328	37.8966	44.3569	46.5881	58.6082	67.1902
XLOC_000578	ABCD3	chr1:94418376-94518663	16.8051	17.271	16.913	12.067	17.5749	21.0261	19.7465	16.9226	17.2851	11.0647	17.2906	16.4091	11.1796	13.91	15.4849
XLOC_000579	SLC44A3	chr1:94820341-94895247	2.33094	2.68718	2.88402	2.57413	2.47294	2.68083	3.37549	1.30885	1.45071	1.4728	1.18381	2.05315	2.53366	3.05001	3.06934
XLOC_000581	RWDD3	chr1:95092516-95247225	6.13426	5.58296	5.81361	6.49285	4.55424	5.39891	7.91466	5.80813	5.10703	4.99959	4.50443	5.43898	7.09334	8.78338	10.6573
XLOC_000585	PTBP2	chr1:96721604-96815049	6.70928	11.8604	5.70357	8.93723	9.41846	6.5253	7.22437	10.4824	15.1439	9.81271	15.1789	19.2994	23.6436	27.2987	27.5571
XLOC_000589	SNX7	chr1:98661679-98760500	8.75671	7.25183	11.1085	9.29113	10.7998	9.8092	10.9366	4.76748	6.74225	5.06681	6.80069	8.45871	6.05598	6.65859	7.86262
XLOC_000593	AGL	chr1:99850083-99924023	57.5708	103.943	96.1987	93.6147	145.492	84.0106	94.511	22.3188	27.7436	37.7163	42.5415	40.1156	9.16805	12.1278	11.9805
XLOC_000594	SLC35A3	chr1:99969788-100026978	9.84993	12.3608	9.45969	8.1492	8.55598	14.0677	13.3653	4.47365	5.3893	3.58655	5.7815	5.27483	4.08685	5.71829	5.74099
XLOC_000595	HIAT1	chr1:100038232-100083373	36.5463	38.767	37.8313	32.9407	48.2856	48.111	46.9201	40.2369	43.3015	42.8276	50.1623	44.0647	30.2146	38.4265	35.0598
XLOC_000596	TRMT13	chr1:100133149-100178273	6.55224	8.95476	7.62489	8.60144	8.72647	7.283	7.63074	6.38705	7.82578	4.24523	6.14513	6.39488	4.00678	4.87941	5.01234
XLOC_000597	RTCA	chr1:100264741-100292769	14.1016	14.5676	15.1744	14.6848	17.5566	16.3986	14.7121	15.3729	13.722	12.6255	13.861	15.342	14.6244	17.0234	17.6321
XLOC_000599	CDC14A	chr1:100352466-100520277	1.78108	2.94675	1.78397	2.17801	1.98699	2.12051	1.95674	3.31065	2.71948	3.57913	2.39221	3.63576	4.93316	5.09232	4.23433
XLOC_000602	SLC30A7	chr1:100896075-100981755	8.22816	12.0377	8.51982	10.5849	12.3225	10.122	9.97758	9.60873	11.7937	8.93507	10.3619	11.0255	6.3502	6.74401	6.78225
XLOC_000607	AMY2B	chr1:103525955-103579534	7.71337	9.38203	7.58569	6.18436	6.63287	6.89516	7.97221	5.22812	3.59635	3.8126	3.77328	3.70449	7.72719	9.16503	9.82814
XLOC_000613	PRMT6	chr1:107056644-107059296	9.20371	8.98282	9.50143	9.50018	10.0646	7.43539	8.79255	18.8736	19.392	20.5059	22.1222	20.6574	14.0947	15.1488	13.6328
XLOC_000614	NTNG1	chr1:107140006-107481853	1.1248	1.35611	1.13972	1.29792	1.2454	1.26351	1.13187	2.21106	2.399	3.79473	3.28672	3.35997	1.11258	1.3461	1.16325
XLOC_000618	FAM102B	chr1:108560348-108639327	19.3119	20.6832	18.6261	15.1742	23.1758	28.0357	28.0947	19.3173	18.1572	18.0615	26.8314	30.4647	8.48612	9.16635	10.5694
XLOC_000619	PRPF38B	chr1:108692309-108701800	19.3869	20.2731	18.0986	16.4827	20.843	22.5376	20.149	20.1402	18.5459	17.1037	20.5052	21.0915	16.5815	19.7947	19.2596
XLOC_000621	STXBP3	chr1:108746662-108809526	12.805	10.7525	9.16495	8.72144	10.0599	16.9373	15.5285	11.0216	10.9079	10.5407	13.2364	10.4891	12.8796	13.8733	15.0311
XLOC_000623	GPSM2	chr1:108876980-108963499	4.03982	6.14973	6.03278	3.90442	4.86907	5.54873	4.84578	2.39992	3.08164	2.78308	3.4959	3.15907	8.39431	9.36748	9.20769
XLOC_000624	TMEM167B	chr1:109090780-109096932	17.4383	14.0192	14.7847	10.8606	13.5264	23.654	20.546	9.71742	10.2376	7.27665	9.08886	11.8349	6.07524	9.20567	11.1416
XLOC_000625	SCARNA2	chr1:109100192-109100612	3378.87	2868.33	3215.92	3825.89	2174.26	2529.85	2072.07	1557.57	1983.85	3663.62	2282.57	1922.56	895.705	763.139	951.959
XLOC_000627	SARS	chr1:109213892-109238182	133.349	95.0982	112.685	112.168	69.9417	137.582	135.93	116.518	106.316	110.172	118.801	114.394	42.7865	52.4045	45.9812
XLOC_000628	CELSR2	chr1:109250018-109275756	9.00643	8.15864	7.82898	8.08227	6.19664	7.72977	7.47954	6.39902	5.30215	4.84894	4.94816	4.54153	13.839	12.9282	11.3509
XLOC_000629	SYPL2	chr1:109466477-109482142	2.71398	3.07239	2.45091	2.83242	2.69387	3.12404	2.82679	2.83647	2.40642	2.51907	2.94671	2.11322	1.39402	1.30639	1.49674
XLOC_000630	ATXN7L2	chr1:109483938-109492798	3.2003	2.49752	2.73903	2.88311	3.59814	2.68401	2.28429	4.54471	4.21095	3.37794	3.73163	4.15223	2.94694	2.71959	2.35369
XLOC_000631	CYB561D1	chr1:109494035-109500441	2.74154	3.75895	3.35536	3.60313	3.32699	2.34822	2.55606	2.8682	2.67396	2.99428	3.34813	2.54419	2.9556	2.92879	3.00149
XLOC_000633	GNAI3	chr1:109548563-109595832	23.0442	24.8785	21.26	19.3003	24.597	31.2371	28.1375	29.8303	33.1079	22.8383	30.9284	33.5304	23.6599	29.8774	33.393
XLOC_000635	AMPD2	chr1:109619812-109632055	7.17637	4.68202	6.97161	6.75926	4.96574	6.42915	5.67382	11.3163	9.5878	14.4948	14.1166	12.9257	11.8597	8.23975	8.48083
XLOC_000636	GSTM4	chr1:109656075-109665501	27.0386	23.2121	23.2048	21.3133	19.0597	32.7415	25.6702	11.6233	10.4343	10.692	11.4492	10.425	10.6641	9.86256	10.3198
XLOC_000637	GSTM2	chr1:109668021-109683997	3.49775	2.5523	2.26783	2.33467	1.67184	3.73132	2.92715	1.89459	2.03389	1.27997	1.44084	2.02248	4.47994	4.26223	4.26009
XLOC_000638	GSTM1	chr1:109687795-109693745	5.38872	4.00141	2.98	2.70299	2.79829	8.28519	4.77502	2.83535	3.26277	2.47122	2.92645	2.22984	6.22875	7.39583	6.90225
XLOC_000640	CSF1	chr1:109910610-109930994	2.20019	2.75001	2.69259	1.52342	1.81571	1.60613	1.96524	3.03789	1.88	3.20226	3.06619	2.3655	2.03646	2.20995	1.90387
XLOC_000641	AHCYL1	chr1:109984764-110023742	91.5646	72.8707	87.7324	65.3478	66.3935	101.215	96.0721	39.0876	40.7325	38.7374	52.6399	42.9026	35.6907	53.5882	46.6108
XLOC_000642	STRIP1	chr1:110031576-110054641	21.9359	18.8009	20.7868	19.6393	18.9373	21.0699	20.149	17.6315	16.2802	18.9105	17.8157	17.8797	12.8486	11.4136	11.3886
XLOC_000645	SLC6A17	chr1:110150509-110202201	2.01268	2.47525	2.03005	2.60759	1.95666	2.58827	2.55805	2.18658	2.65015	1.38328	1.42086	1.40046	1.10502	1.03216	1.07368
XLOC_000646	KCNC4	chr1:110210713-110234052	6.97725	6.1185	6.55594	7.38592	4.52968	7.38836	5.47108	4.97737	4.93678	8.11825	5.15299	5.36093	5.30215	4.27795	4.9341
XLOC_000647	RBM15	chr1:110339322-110346681	36.129	35.6259	37.8123	35.6828	35.433	34.1696	30.9505	35.2564	36.4847	44.8465	44.7336	38.0102	32.1523	31.7707	25.781
XLOC_000651	CD53	chr1:110871198-110899936	8.63055	9.79257	15.3967	10.9875	15.0043	9.93474	8.67868	2.34624	2.69466	1.30377	1.23093	1.76755	1	1.18456	1.09378
XLOC_000652	CEPT1	chr1:111117331-111185102	11.8822	15.2808	15.1206	15.3632	14.7948	15.9241	16.1959	12.5568	12.5858	10.464	19.2702	17.4908	12.407	16.0101	18.5672
XLOC_000653	CHI3L2	chr1:111227658-111243440	2.06976	1.43927	2.05021	1.93258	2.11391	2.60604	2.45337	2.39806	2.75055	1.91196	2.3652	2.25047	1	1	1
XLOC_000656	PIFO	chr1:111346559-111353017	5.99317	5.62246	6.14778	4.61411	6.21221	7.07504	5.26852	6.25177	5.90038	4.20378	5.59753	5.77638	2.43005	3.8011	3.08936
XLOC_000657	ATP5F1	chr1:111439889-111461903	57.4428	67.7658	63.8829	50.9074	69.5616	64.4615	60.5562	53.9803	69.9356	41.1463	43.9799	39.5167	37.0741	37.4489	34.1206
XLOC_000659	RAP1A	chr1:111619782-111716695	10.1336	12.5601	11.7889	11.5038	15.5001	15.1286	12.962	8.73356	8.41687	8.0612	10.4023	10.1059	5.26947	6.35536	7.24123
XLOC_000661	DDX20	chr1:111722063-111767577	12.8409	11.8222	14.1612	12.0882	17.6697	14.1965	15.8175	28.6924	28.1217	23.1912	28.7938	24.5742	12.263	12.485	11.0999
XLOC_000664	CTTNBP2NL	chr1:112396177-112461164	7.11168	7.00411	6.42238	7.31793	6.08142	9.83568	8.30423	10.3198	9.74702	6.95916	9.17749	9.23145	9.76307	11.7203	11.1348
XLOC_000665	WNT2B	chr1:112466540-112521288	1.76218	2.06464	2.84883	2.66142	3.02031	1.43908	1.71899	1.38764	1.14372	1.84592	2.07126	2.1644	1.49799	1.30641	1.20939
XLOC_000666	CAPZA1	chr1:112619452-112671619	94.3718	103.59	102.872	82.2424	106.045	122.318	115.162	66.0961	73.8484	66.2303	76.4057	81.5003	51.9614	60.0136	63.177
XLOC_000667	MOV10	chr1:112674311-112700746	15.0105	12.633	12.2893	15.205	11.2522	13.8972	12.4215	10.6733	13.0076	19.27	17.0262	16.3893	27.0655	29.2789	26.8456
XLOC_000669	AKR7A2P1	chr1:112911847-112956353	2.11566	2.34126	2.29624	3.26072	1.65901	1.78076	1.72364	1.96733	2.37457	2.39186	2.11008	2.49887	3.56148	3.02329	3.00131
XLOC_000670	SLC16A1-AS1	chr1:112956414-112964068	2.15805	4.71416	2.70794	3.81014	2.81711	3.23021	2.50205	2.69602	2.2653	4.44948	1.85527	1.51348	7.16868	3.92457	5.57898
XLOC_000671	LRIG2	chr1:113073169-113125202	29.2929	27.2773	23.322	22.3814	24.6067	35.8236	33.5993	17.5079	18.01	24.2361	24.4287	21.3219	20.6886	27.2537	22.9325
XLOC_000672	MAGI3	chr1:113390852-113685923	3.24083	4.48729	4.42018	3.48785	3.90652	3.79163	3.89568	2.66742	2.4752	2.83794	2.66097	2.76474	4.9188	6.57706	7.06035
XLOC_000674	DCLRE1B	chr1:113905292-113914086	9.26503	7.15404	8.64848	8.16592	10.4538	10.2246	8.67685	5.79388	6.33677	8.35643	6.84932	5.78403	4.4587	5.0683	4.60833
XLOC_000675	HIPK1	chr1:113924000-113977869	17.5598	20.5636	20.7175	21.9706	18.7859	20.3972	19.5597	18.9364	17.4165	23.4456	28.2315	23.6848	27.189	31.3557	24.8088
XLOC_000676	OLFML3	chr1:113979390-113982254	12.7189	7.72038	9.4858	6.13284	9.78298	6.23611	6.50191	23.2087	19.8372	18.2885	29.1876	32.5838	59.0781	93.3688	92.056
XLOC_000679	VANGL1	chr1:115641952-115698224	2.9594	3.55919	3.94246	4.2921	3.7026	3.42035	3.34922	5.26792	4.70541	3.75891	4.57306	3.591	3.6874	3.36618	3.45912
XLOC_000681	SLC22A15	chr1:115919375-116070054	2.00995	2.30407	1.84259	3.15809	1.7607	1.83115	1.95531	2.51689	2.19678	2.86485	2.54003	2.30301	1.70108	2.20029	1.91743
XLOC_000683	ATP1A1	chr1:116373172-116418622	99.4275	104.563	114.269	85.9426	131.746	126.046	100.974	188.238	184.821	100.246	119.592	121.374	90.605	115.865	105.412
XLOC_000687	PTGFRN	chr1:116909922-116990358	22.6249	21.4282	23.6932	23.187	22.7636	23.0084	22.7666	23.4984	21.3546	19.0167	23.1968	18.4996	11.4207	12.4352	11.8401
XLOC_000689	TTF2	chr1:117060326-117102869	13.8451	15.1742	13.4341	12.8596	13.9798	14.5916	14.5685	11.4089	11.4427	11.101	14.3489	11.5891	13.5528	14.0221	12.0204
XLOC_000692	MAN1A2	chr1:117367462-117525698	11.4327	13.1529	11.8572	11.9788	12.2545	13.5381	13.1858	8.47849	8.62279	8.27399	8.63781	9.5701	8.30711	9.60785	9.40654
XLOC_000693	FAM46C	chr1:117605981-117628389	1.23424	1.5775	1.45629	1.32986	1.57287	1.23016	1.35804	6.84275	4.73423	3.24077	4.33881	5.21479	1.70378	1.79252	1.57598
XLOC_000694	WDR3	chr1:117929748-118185225	19.4487	25.4375	21.8175	22.7697	23.9269	32.5625	25.2048	25.1537	25.9509	28.5788	29.5573	39.3238	14.9258	19.342	21.5614
XLOC_000696	LOC101929147	chr1:119031215-119275973	2.73422	3.82817	2.71322	3.05447	2.16968	2.03045	2.09444	2.71674	2.41462	2.80032	2.50882	2.36217	2.19053	2.35953	2.39563
XLOC_000702	PHGDH	chr1:119711795-119744226	109.546	68.3867	98.5747	88.8953	90.6012	95.3377	90.1125	159.333	136.415	96.6565	108.97	120.705	160.564	158.03	147.419
XLOC_000703	NBPF8	chr1:120436350-120467844	5.50898	8.93947	7.23912	8.91404	9.71922	4.07008	4.83186	2.05398	2.24202	3.31768	2.70932	2.84132	1.5901	1.56843	1.52271
XLOC_000705	LINC00623	chr1:120912237-120955811	1.07759	1.0473	1.09828	1.12771	1.13659	1.2028	1.23924	2.7572	2.61729	2.00082	2.74217	2.24808	2.76827	2.24658	2.27739
XLOC_000708	SRGAP2C	chr1:121185061-121397905	2.89193	2.83394	3.04998	2.96556	3.14667	3.1197	2.82136	3.17213	4.08717	3.54475	3.25031	3.53054	3.95763	4.09192	2.98349
XLOC_000709	EMBP1	chr1:121519111-121571888	1.41003	1.44144	1.31418	1.56024	1.38343	1.33495	1.58125	1.8492	2.13115	1.9669	1.7723	1.73298	2.05904	2.3316	2.65563
XLOC_000712	SRGAP2D	chr1:143972638-144069704	3.60959	3.31474	4.45912	3.34183	3.51253	3.84686	3.05115	4.53514	3.80188	3.30558	5.22537	3.4631	4.40519	4.1899	4.18835
XLOC_000718	FAM72D	chr1:145095999-145112692	2.37517	2.60367	3.29098	2.48825	2.78315	3.30758	3.01003	3.02931	2.91668	3.81105	3.12363	3.27153	5.20814	5.13118	5.19149
XLOC_000720	GPR89A	chr1:145607959-145670464	4.56096	5.08441	5.54632	5.09304	6.47903	5.18199	5.35038	4.90153	5.24227	4.6044	4.51556	6.18547	4.61431	5.66618	4.88813
XLOC_000722	POLR3C	chr1:145746081-145844401	26.0241	29.1732	32.8855	34.7669	30.7206	30.2621	29.378	22.7584	22.1688	23.4561	26.891	24.1693	10.4193	12.6244	11.4765
XLOC_000723	NUDT17	chr1:145845632-145859081	2.29082	1.89587	1.3469	1.81716	1.51173	1.81564	2.07118	1.8028	1.4135	3.08221	2.12166	2.52633	2.58055	2.18316	2.5917
XLOC_000724	GNRHR2	chr1:145919012-145927536	1.8458	1.89352	1.43752	2.05289	1.72947	2.42188	1.3914	1.35412	1.49694	1.34114	1.70282	1.16393	2.4953	2.07682	2.73944
XLOC_000725	POLR3GL	chr1:145964702-145978848	6.83824	4.18694	5.17448	4.59171	4.56545	7.81121	6.13137	2.69562	2.45643	4.18452	3.51054	4.32059	5.12512	4.31672	5.69526
XLOC_000731	NBPF12	chr1:146938544-146996093	4.06134	5.8234	5.20113	6.83896	7.88759	3.2536	4.14613	8.57772	7.13501	8.0222	8.48677	8.25241	3.20537	3.13443	2.93547
XLOC_000732	PDIA3P1	chr1:147177850-147179949	5.18879	6.04371	6.4876	5.48509	6.93465	4.66558	4.9024	13.8416	8.25469	15.9221	30.1226	29.1773	3.97534	4.06608	3.9819
XLOC_000733	CHD1L	chr1:147242640-147295766	44.7873	46.3779	52.2485	32.705	46.8243	47.1925	53.5347	56.8971	60.5566	51.273	59.0091	64.4965	30.2705	36.2613	32.1612
XLOC_000734	BCL9	chr1:147541500-147626219	26.2493	31.6615	29.674	32.8546	39.6159	29.4721	23.1854	46.7989	40.0931	43.4424	46.9259	46.2141	39.5907	34.4901	31.5753
XLOC_000736	GPR89B	chr1:147928392-147993521	2.11414	2.32645	1.65113	1.89482	1.77449	2.66029	2.29739	1.71316	2.02958	1.75469	2.11327	2.41286	3.92971	3.92587	3.74743
XLOC_000741	PDE4DIP	chr1:148808180-149033019	7.3827	7.39401	7.32786	6.80101	11.6951	8.57625	7.30036	6.23475	6.78957	6.21948	4.98559	6.19542	6.76343	7.31266	6.35293
XLOC_000743	LINC00869	chr1:149607011-149679523	2.23023	2.4316	1.51864	1.38261	1.32087	1.88604	1.70289	2.94085	1.72277	3.02036	1.71717	2.1211	5.27875	3.83543	2.37537
XLOC_000746	HIST2H4A	chr1:149832656-149833052	3.98953	2.06029	3.22481	4.09302	4.37349	2.98736	2.90768	4.91189	3.11743	3.11232	3.3407	4.51199	4.10232	4.53547	3.84755
XLOC_000747	HIST2H2AA3	chr1:149851060-149851594	2.40134	4.65227	2.88444	3.98234	3.60484	2.87297	2.38964	4.42839	5.73721	4.0396	5.23805	3.91831	2.82034	4.77299	4.98818
XLOC_000748	HIST2H3A	chr1:149852618-149853125	3.67125	5.35238	4.42287	2.66198	2.97617	2.03695	2.08961	5.2583	5.30624	5.82409	8.55013	11.0964	2.59186	3.77185	2.78897
XLOC_000749	HIST2H2AC	chr1:149886974-149887411	274.279	278.653	351.618	274.662	209.362	276.951	227.001	253.461	278.075	222.365	185.93	196.42	511.372	523.154	612.397
XLOC_000750	BOLA1	chr1:149899601-149900795	11.7985	8.44309	9.9164	10.663	7.93059	12.7502	10.8205	4.30368	4.71212	6.48587	4.10168	3.4792	10.5457	9.72489	11.6792
XLOC_000751	VPS45	chr1:150067292-150145327	15.7018	20.1472	17.7537	23.0582	19.5759	18.518	15.9677	17.1642	16.1708	16.1075	18.6798	16.6175	16.8751	19.9177	17.9428
XLOC_000752	PLEKHO1	chr1:150149433-150160065	1.74341	2.2519	1.99112	3.15134	1.94851	1.57291	1.65178	8.87716	5.59553	5.67778	6.85664	5.34703	15.7537	11.7132	10.3027
XLOC_000753	CA14	chr1:150257742-150265078	1.591	1.64502	1.23978	1.10719	1.45095	1.46403	1.47113	3.63026	3.07543	1.33003	1.32907	1.70973	34.8015	35.8145	30.967
XLOC_000754	C1orf54	chr1:150272283-150280924	4.70536	2.61465	2.70531	2.94769	2.30425	7.57173	6.03714	2.28401	2.12336	1	1	1.53618	9.51246	8.24848	10.3166
XLOC_000755	CIART	chr1:150282532-150287092	6.99616	12.7353	11.486	11.3033	9.60672	8.00031	6.54085	8.54673	7.78707	10.2809	11.9446	9.76761	22.3098	19.1147	18.8414
XLOC_000756	MRPS21	chr1:150293841-150308979	100.294	90.5296	97.525	99.6153	99.451	116.368	104.82	65.7672	56.7765	69.0203	76.6361	63.4418	72.9993	72.3568	51.6744
XLOC_000757	PRPF3	chr1:150321478-150353228	32.5273	31.805	36.637	36.4511	42.5432	36.5996	31.2962	50.5519	50.9191	59.7264	56.1068	53.3341	34.7149	33.5979	33.9094
XLOC_000758	RPRD2	chr1:150364110-150476565	14.9505	18.8808	16.7749	14.5718	17.5782	17.0062	14.9853	20.7525	18.544	16.6714	20.986	18.3844	18.4485	19.2645	18.4572
XLOC_000759	TARS2	chr1:150487363-150507609	37.0002	28.5173	31.461	27.0396	25.0252	39.5291	34.5176	19.4666	19.7859	15.4319	19.8284	16.5258	26.6294	28.5761	22.6591
XLOC_000761	ECM1	chr1:150508010-150513789	1.39893	1.54777	1.51511	1.5007	1.48342	1.2374	1.40096	1.65502	1.37479	1.42722	1.60402	1.29928	1.35771	1.14423	1.39886
XLOC_000763	ADAMTSL4	chr1:150549368-150579738	7.34546	5.716	6.08154	7.13849	5.0911	5.49216	3.91196	4.268	3.65381	3.70029	2.62294	2.96421	4.19167	4.81131	4.04797
XLOC_000765	SETDB1	chr1:150926338-150964744	25.6042	30.0793	25.2051	27.7348	26.4196	32.2991	27.6559	21.76	22.3687	17.7292	20.6277	18.7786	25.1296	31.1068	26.7332
XLOC_000767	PRUNE	chr1:151008390-151035713	16.7535	12.8256	12.8434	14.6225	11.8915	18.3675	15.4129	10.7755	11.6737	10.8753	11.7409	10.9436	18.9097	21.5785	21.2105
XLOC_000769	C1orf56	chr1:151047782-151059649	2.60579	3.38982	3.12126	2.8538	2.42438	2.59165	2.47451	2.85051	2.59582	2.10236	2.73938	2.17257	4.21266	4.83201	4.78211
XLOC_000770	MLLT11	chr1:151059674-151068497	4.10493	4.89405	6.13033	8.67367	6.40582	4.9507	3.43185	18.0742	16.298	8.40548	10.4856	10.8588	21.8728	20.1272	19.5897
XLOC_000771	GABPB2	chr1:151070603-151118531	4.39388	5.93541	6.31317	4.13841	4.95266	3.85555	5.15774	4.60063	4.44922	4.87555	2.93737	3.99761	2.75964	2.60766	2.5763
XLOC_000772	SCNM1	chr1:151156628-151176071	14.5983	12.0614	13.7933	11.5341	11.2956	16.1875	14.2403	14.5841	13.9202	13.6249	15.5085	11.3444	9.06852	8.24453	5.31014
XLOC_000773	PIP5K1A	chr1:151198544-151249531	68.8401	63.6319	66.652	56.1786	69.4005	78.6954	72.615	87.7065	88.8768	74.7327	94.9574	91.4497	55.6993	62.1586	55.8838
XLOC_000774	PSMD4	chr1:151254720-151267478	131.965	109.7	137.764	140.742	127.46	146.134	124.718	140.938	134.263	134.626	138.759	131.379	94.6053	109.208	93.8355
XLOC_000775	ZNF687	chr1:151281554-151327715	22.7196	15.9914	20.2838	17.7312	15.6155	19.9323	17.5012	20.1579	19.2309	17.961	16.6757	17.2004	34.0133	31.0871	26.2977
XLOC_000776	GBAT2	chr1:151340639-151347891	1.51534	2.34728	1.44562	1.76889	1	1.233	1.18501	2.97306	4.19406	2.40178	3.38672	1.34615	3.60562	3.42126	3.47195
XLOC_000777	PSMB4	chr1:151399564-151401936	206.449	204.272	241.152	230.74	239.083	236.845	174.076	232.112	236.985	229.509	232.174	229.806	193.843	202.308	190.412
XLOC_000778	CGN	chr1:151511385-151538691	18.8824	12.2396	13.7417	12.7693	10.061	19.5414	16.952	15.5989	16.7725	13.9991	15.2451	14.2683	13.9502	13.9152	13.7173
XLOC_000779	TUFT1	chr1:151540304-151583583	9.87505	9.07102	10.1964	11.3393	9.4515	13.5183	10.1	13.7421	12.7953	9.39228	12.1759	11.2386	6.88602	7.3134	6.44061
XLOC_000781	SNX27	chr1:151612185-151699083	40.7347	37.3418	41.9816	36.4409	45.309	44.6908	43.094	34.713	33.5154	41.0953	51.1131	45.7961	32.3996	32.2186	31.2005
XLOC_000783	OAZ3	chr1:151759642-151771330	2.1436	1.62362	1.98458	1.64927	1.95608	1.97463	1.89835	1.71541	1.70463	2.92105	2.37893	1.84653	1.50688	1.28763	1.58038
XLOC_000784	LOC100132111	chr1:151837862-151844165	3.40724	4.44736	4.67398	5.89367	3.86608	2.69234	3.10227	3.47623	2.5331	5.50362	3.54437	2.52195	5.379	6.26364	5.18868
XLOC_000786	FLG-AS1	chr1:152302174-152366692	1.18168	1.74437	1.63066	1.56437	1.28258	1.12013	1.09363	2.42369	1.92692	1.71284	2.01253	1.96129	1.21222	1	1
XLOC_000812	PRR9	chr1:153217583-153219317	1.43545	1.09371	1.09253	1.03797	1	1.43009	1.073	1.30932	1.3767	1	1.13194	1.30754	1.05488	1	1
XLOC_000818	CHTOP	chr1:153618799-153646306	47.6029	46.9224	51.0116	44.8261	64.8541	44.8841	40.1695	53.7641	47.5732	52.5895	61.5086	58.4002	39.8082	42.7356	41.2812
XLOC_000819	SNAPIN	chr1:153658653-153671028	17.4699	17.4235	19.5555	16.8017	21.096	15.5558	15.1742	11.6543	11.7865	14.5158	10.65	8.87326	20.1417	21.9078	18.8947
XLOC_000820	NPR1	chr1:153678687-153693992	1.25137	1.55071	1.1706	1.37498	1.07581	1.16195	1.06942	1.17958	1.18168	1.53239	1.47784	1.23752	7.17331	4.54688	4.34149
XLOC_000821	INTS3	chr1:153728090-153774079	26.8159	26.0891	30.9296	31.6354	26.7968	23.5625	22.4922	23.482	21.5077	26.3023	28.3076	24.9797	37.5834	31.1368	24.8707
XLOC_000822	SLC27A3	chr1:153775291-153780157	11.875	7.81423	8.3946	9.4474	5.25567	9.73058	9.54992	5.54945	4.21288	6.66452	4.32219	4.31606	7.9824	6.3423	6.41074
XLOC_000824	CREB3L4	chr1:153959098-153977975	9.04174	6.78344	7.36398	4.7982	6.68616	9.25263	7.22018	6.98834	7.20136	6.39978	7.52406	6.26648	15.4294	15.2956	13.9624
XLOC_000825	RPS27	chr1:153990762-153992155	2304.14	1485.65	2368.05	1836.95	2008.93	2817.02	2374.76	1681.25	1704.25	1613.53	1554.26	1233.03	2003.56	1880.26	1366.43
XLOC_000826	UBAP2L	chr1:154206700-154271510	100.876	103.293	108.005	100.204	118.663	108.377	90.3571	138.807	121.657	152.607	174.87	153.807	113.127	131.56	115.881
XLOC_000827	HAX1	chr1:154272562-154275878	137.177	125.924	150.209	117.559	118.681	160.55	142.729	113.641	116.648	98.7157	102.11	90.5376	64.5081	81.2152	68.9
XLOC_000829	ATP8B2	chr1:154325559-154351304	53.5558	40.1882	53.1216	35.3308	70.2077	52.463	48.8823	42.369	44.851	43.9033	51.2096	41.4408	24.6999	23.8146	18.845
XLOC_000830	IL6R	chr1:154405192-154469450	20.38	23.5489	28.5098	31.5354	27.9486	20.4354	20.9773	17.7294	18.5444	15.6867	12.7382	11.2944	1.70258	1.67347	1.52802
XLOC_000831	TDRD10	chr1:154502218-154548147	2.10538	1.90201	1.67635	1.88835	1.53911	2.05879	1.4396	1.26509	1	1.25633	1.32134	1.22011	1.44603	1.20002	1.08382
XLOC_000834	CKS1B	chr1:154974641-154979249	161.04	151.828	159.259	121.301	176.965	208.23	166.224	102.625	97.7667	101.833	94.5621	93.6894	97.5957	118.312	98.0955
XLOC_000836	FLAD1	chr1:154983293-154993111	89.4807	66.1791	86.8646	74.9105	74.384	72.9583	67.946	16.5108	15.0158	17.9787	16.2601	15.1458	27.6344	23.5793	19.858
XLOC_000838	ZBTB7B	chr1:155002629-155018525	21.6204	14.9516	18.4992	30.5798	14.1102	15.1634	14.032	8.41966	4.70072	16.7439	10.0426	9.63412	16.6568	13.1132	11.7039
XLOC_000840	ADAM15	chr1:155033805-155069553	15.3505	10.9143	13.8	13.4605	9.57413	14.4928	12.1083	6.119	3.85433	6.87587	4.31647	4.83138	12.6304	10.5356	9.59429
XLOC_000841	EFNA4	chr1:155033805-155069553	21.2533	17.5785	21.74	19.4013	17.4932	21.0396	21.3918	9.68932	7.58807	9.38719	9.80361	7.37961	19.447	17.5474	12.6649
XLOC_000842	EFNA3	chr1:155078871-155087538	16.3995	15.0342	16.7726	13.4766	11.4469	21.5491	15.5281	4.27747	3.1158	6.04726	6.68055	4.90441	21.5378	25.0626	19.7332
XLOC_000843	EFNA1	chr1:155127872-155134910	14.5597	10.3296	10.2978	16.7136	6.54228	11.0708	7.75775	6.32815	3.58323	10.3025	5.54556	8.11372	5.12332	4.71824	3.47792
XLOC_000844	SLC50A1	chr1:155135343-155138858	19.921	16.3677	15.1424	19.4855	11.0443	24.6382	19.4193	11.3326	10.6126	13.9925	13.4085	15.3371	34.7252	29.4048	27.6423
XLOC_000845	TRIM46	chr1:155173786-155184971	3.6227	2.10819	2.5381	2.00975	1.55083	2.55122	2.07155	2.37102	2.3282	3.61783	2.86522	2.38451	13.665	10.2839	9.14626
XLOC_000847	MTX1	chr1:155208698-155227534	17.0461	12.5599	17.7281	17.3654	13.3426	15.6237	12.9671	13.4122	11.9676	16.4696	15.3614	11.83	10.8547	10.1599	7.47405
XLOC_000848	HCN3	chr1:155277426-155301434	6.26593	4.43993	3.78403	4.20468	2.96623	5.10302	4.70413	1.88936	2.3215	3.88923	2.31707	1.88562	4.71677	3.15016	3.00232
XLOC_000849	FDPS	chr1:155308747-155331118	111.705	96.8501	115.371	103.434	102.434	118.12	97.9866	141.679	125.653	128.678	136.862	135.305	200.477	165.66	135.961
XLOC_000850	RUSC1	chr1:155308747-155331118	37.5941	28.9041	35.4995	36.5683	29.1726	35.886	28.2504	24.1071	22.4541	32.1291	26.9962	24.6499	27.1356	22.1484	18.8237
XLOC_000851	POU5F1P4	chr1:155335260-155563944	3.13012	3.58141	3.87113	3.46204	3.62058	3.4259	2.91003	3.07737	3.49803	3.4072	4.34351	4.20663	3.29235	2.45822	3.01278
XLOC_000852	ASH1L-AS1	chr1:155335260-155563944	3.24163	3.67643	3.52816	2.74733	2.64467	3.11179	2.12681	2.78233	3.75747	3.67547	4.05431	2.69113	3.60619	3.12348	2.56958
XLOC_000853	MSTO1	chr1:155610169-155614967	41.1612	32.2953	46.872	52.9935	61.6437	20.2743	27.3318	33.8739	31.7798	48.7873	33.8484	37.6642	7.59542	6.83822	6.43222
XLOC_000854	DAP3	chr1:155689090-155739009	82.2766	89.3924	90.9171	84.2477	90.6513	95.7308	85.4441	62.1572	64.9764	65.5411	75.002	76.4103	41.2798	46.3564	48.1461
XLOC_000855	MSTO2P	chr1:155745767-155859400	2.43714	1.57562	1.4278	1.52362	1.64497	1.4963	1.44314	1.66261	1.48781	1.46155	1.44142	1.66553	2.43658	1.83747	1.97297
XLOC_000856	SYT11	chr1:155859468-155885199	1.26937	1.41993	1.21506	1.36598	1.22395	1.52948	1.50322	2.74002	2.34237	3.41674	3.33503	3.81765	11.4259	11.9655	10.963
XLOC_000858	LAMTOR2	chr1:156054725-156058510	35.8312	26.3579	41.1008	43.378	32.4499	38.2571	30.2429	16.5274	15.2568	25.9762	12.7488	23.7227	22.0467	24.9857	27.2625
XLOC_000859	RAB25	chr1:156061174-156070504	55.8531	34.2058	29.7218	34.7976	16.9199	72.8687	48.1223	4.683	2.73991	7.40778	5.9724	6.68077	30.7225	50.7424	45.3359
XLOC_000860	LMNA	chr1:156082545-156140089	73.1195	63.6111	81.7148	92.5627	63.3481	78.5673	56.4644	137.468	100.001	195.723	127.893	140.415	14.4949	14.8167	18.4328
XLOC_000861	SEMA4A	chr1:156149943-156177751	2.79301	1.7211	2.2666	2.75341	1.61335	2.94546	2.60499	5.06645	3.72735	4.09608	4.2945	4.10472	9.42548	13.8597	12.582
XLOC_000862	SLC25A44	chr1:156193931-156212796	88.798	96.6715	94.6892	124.507	109.124	93.8708	84.1629	81.8372	87.0007	184.353	149.854	123.897	13.4971	14.1835	11.9754
XLOC_000863	BGLAP	chr1:156212987-156248117	63.7192	32.3983	43.8645	34.7521	40.7476	57.6221	61.7933	62.7532	66.0922	36.6621	54.6738	56.4281	97.884	96.4666	95.0418
XLOC_000864	TMEM79	chr1:156282912-156292443	2.84978	2.37432	3.1325	3.50967	2.39938	2.11469	1.84558	1.84958	1.9953	2.41641	2.31415	1.85534	3.17382	2.35944	2.37136
XLOC_000865	TSACC	chr1:156308960-156346994	2.89517	4.67945	5.02265	5.66759	6.51635	4.03127	4.25121	5.05015	6.27914	5.48308	5.17587	4.573	3.44449	3.67262	4.90141
XLOC_000868	APOA1BP	chr1:156591765-156594299	49.0927	32.3786	29.5116	76.3383	11.5992	36.7685	31.5224	18.5031	21.2199	42.3545	27.8613	27.4315	58.9038	58.7651	51.0238
XLOC_000870	BCAN	chr1:156641947-156659532	1.73798	1.62357	1.79076	1.44547	1.47482	1.68648	1.51537	2.49581	2.52434	2.49588	1.97102	2.00307	2.89146	2.68877	2.25686
XLOC_000871	RRNAD1	chr1:156728470-156736960	8.51182	5.86456	6.69542	9.1591	6.17069	6.55719	6.23066	5.19953	5.29293	5.349	5.84809	5.53528	11.7521	12.4195	10.6792
XLOC_000872	PRCC	chr1:156767481-156800817	61.7156	53.8416	62.6187	61.9008	66.0383	55.7522	53.3825	106.596	109.003	134.854	108.371	96.2969	61.5848	52.5743	51.75
XLOC_000874	PEAR1	chr1:156893730-156916434	1.88203	1.43658	1.45545	1.85204	1.14244	1.3462	1.19332	1.71519	1.47943	2.77109	1.55828	1.85172	1.29122	1.20969	1.14762
XLOC_000876	CYCSP52	chr1:157124666-157138591	5.41808	8.4859	3.24838	6.20038	9.8077	4.67653	3.94038	3.8738	10.2765	3.96545	4.76528	6.36998	2.14074	2.48181	2.17697
XLOC_000877	KIRREL	chr1:157993272-158100262	19.3038	24.434	30.3226	17.5496	37.6721	19.6803	21.4378	26.0997	24.813	29.1776	25.1377	23.9355	16.6065	13.9963	11.9995
XLOC_000878	CD1D	chr1:158179946-158186426	1.27665	1.24489	1.217	1.21244	1.19375	1.27779	1.21253	1.6965	1.65291	1.63633	1.6492	1.84538	1.70974	1.33863	1.35412
XLOC_000888	IFI16	chr1:159009891-159055155	43.8817	38.4608	45.6563	45.0437	17.3439	33.9519	38.4072	4.97661	4.5919	9.09659	4.31763	5.26459	2.17906	2.42006	2.17116
XLOC_000889	CADM3	chr1:159171586-159203142	1.01767	1.13448	1.01373	1.05162	1.04871	1.09065	1.08962	1.53791	1.52446	1.1054	1.34429	1.18515	5.93526	5.90314	4.85198
XLOC_000894	DUSP23	chr1:159780968-159782543	25.6142	18.7598	23.1859	17.3178	14.4162	23.829	18.0086	18.8842	14.4072	21.5185	14.2336	16.4024	21.7282	19.7911	23.4111
XLOC_000899	ATP1A2	chr1:160115729-160143584	1	1.22512	1	1.07031	1.00851	1.00995	1	1.26203	1.20279	1	1.08267	1.01556	27.9852	26.3801	25.6483
XLOC_000901	CASQ1	chr1:160190494-160201886	1.32354	1.24512	1.18777	1.11556	1.20965	1.14101	1.25538	10.178	12.1316	1.06789	2.16833	2.43804	1.40465	1.14027	1.16695
XLOC_000902	PEA15	chr1:160202198-160215376	13.7079	11.6934	13.429	23.8994	11.887	13.925	12.4715	113.861	98.9286	57.4091	76.9526	66.9788	25.4642	21.758	19.2695
XLOC_000903	SUMO1P3	chr1:160288586-160358952	3.41274	4.26964	3.07513	5.49518	3.24767	2.75835	4.17459	3.28911	2.60603	4.83749	3.82478	5.09071	2.61716	2.45366	2.92738
XLOC_000904	NCSTN	chr1:160288586-160358952	59.4685	46.378	54.1843	52.847	49.6025	65.4622	57.4727	40.1722	43.6453	42.4327	36.741	36.7166	34.595	42.284	35.3013
XLOC_000906	VANGL2	chr1:160400573-160428678	18.7601	10.6494	12.5505	12.1215	12.3168	16.9475	13.7109	45.7733	44.7601	21.9431	30.3779	30.8449	63.0463	61.0778	57.6071
XLOC_000910	KLHDC9	chr1:161098360-161100348	5.83413	3.31491	5.21878	3.29488	3.45724	4.30826	5.39954	1.60617	1.39432	1.80235	2.7211	2.30491	6.97563	6.02855	5.57673
XLOC_000911	NIT1	chr1:161100555-161132688	11.6608	6.79799	10.1459	12.3462	7.50975	9.77813	8.94227	8.30622	7.66491	10.2474	7.62293	10.7243	17.3323	18.2619	15.9968
XLOC_000912	UFC1	chr1:161153743-161158856	44.4725	49.5319	50.7331	49.6834	65.432	48.5658	46.0982	42.7434	34.8542	46.7803	42.9418	41.5442	50.1671	53.8319	47.6352
XLOC_000913	USP21	chr1:161159463-161165726	11.1223	7.31737	8.9467	9.94265	7.16454	9.09011	7.7654	8.40906	7.6243	13.0246	14.4129	11.1901	15.9284	13.4117	11.6641
XLOC_000914	PPOX	chr1:161166390-161171220	8.80012	5.72311	5.46062	6.76245	4.70953	6.63679	6.50915	4.1393	3.89699	3.3342	4.44597	4.37266	10.1128	9.06436	9.28924
XLOC_000915	NDUFS2	chr1:161199314-161214394	65.0657	57.0828	59.8794	62.4722	56.4236	72.4627	60.3543	50.097	53.5692	50.8893	44.7715	42.0379	76.1955	78.9956	64.8233
XLOC_000916	FCER1G	chr1:161215296-161219248	2.92982	2.29895	3.10998	2.97256	2.4918	3.61969	3.04192	1.13137	1	1.54265	1.3592	1.65186	1.48116	1.43559	2.91201
XLOC_000917	TOMM40L	chr1:161225938-161238210	8.82052	8.50311	8.35203	7.0786	9.50454	8.10924	7.56327	11.59	11.1053	10.1871	8.26434	10.2158	5.78747	5.13993	4.83464
XLOC_000918	PCP4L1	chr1:161258726-161285450	3.36649	3.41396	3.1792	3.14929	4.19802	3.625	2.9946	3.87039	2.8712	3.13992	2.94541	3.1984	1.78897	2.18999	2.51727
XLOC_000919	SDHC	chr1:161314375-161367883	97.5913	97.2451	98.7901	72.2723	101.059	119.706	122.673	41.894	51.6823	38.8814	44.8722	41.6858	45.7605	57.3375	54.2956
XLOC_000921	HSPA6	chr1:161524539-161526897	1.38878	1.8776	2.18836	1.72391	1.34188	1.28602	1.4845	1.85157	1.58237	5.85663	3.3058	4.42789	1.09995	1.12999	1.02322
XLOC_000927	DUSP12	chr1:161749767-161757164	24.0788	16.6065	23.0145	23.7951	18.5431	23.2927	19.8534	16.7809	13.7853	30.1486	23.9546	26.0334	12.141	12.0511	15.6642
XLOC_000928	ATF6	chr1:161766243-161964070	15.8754	15.953	14.7925	16.8259	11.4794	19.7331	20.7244	5.98035	6.6761	6.17122	6.45556	6.56372	9.13693	12.725	13.3578
XLOC_000929	NOS1AP	chr1:162069790-162370023	2.15864	1.8371	1.3953	1.39413	1.19047	1.61228	1.67063	5.95118	4.93293	2.79072	4.52102	3.9833	8.08997	6.15291	6.65347
XLOC_000932	C1orf226	chr1:162378905-162386818	1.79329	1.71701	1.30725	1.34847	1.23349	1.60572	1.48556	8.2667	7.89901	4.86787	4.49784	4.86544	10.1158	9.27719	8.80841
XLOC_000933	UHMK1	chr1:162497173-162529629	34.0715	33.6762	32.7839	27.0862	38.3861	34.6851	39.5442	17.9958	21.2314	24.4662	29.6381	27.6244	12.572	15.9022	16.9183
XLOC_000934	UAP1	chr1:162561505-162599843	34.4393	28.437	33.6537	23.5067	30.1361	41.9187	37.8499	23.1842	23.7984	22.0158	21.5987	22.4024	17.2362	22.1473	21.9896
XLOC_000935	DDR2	chr1:162632437-162780457	2.00773	1.68394	1.6051	1.73	1.66105	1.65849	1.42079	3.4365	2.19652	2.80941	5.54227	3.75707	1.24547	2.35382	2.23284
XLOC_000936	HSD17B7	chr1:162790701-162812818	8.18119	10.8272	10.2213	9.89557	9.21071	10.6363	10.4224	8.79584	10.9478	9.60646	8.85692	11.0535	17.6292	16.1247	15.439
XLOC_000937	RGS4	chr1:163068605-163076802	1	1.05443	1	1	1	1.02733	1	1.93998	4.26345	1	1.27949	1.4384	1.07641	1	1.13226
XLOC_000939	NUF2	chr1:163321932-163355763	12.9971	14.7259	13.9255	8.12674	14.2997	18.9072	19.1232	13.7875	16.0239	8.45545	11.3772	12.0893	16.7079	18.2279	20.5865
XLOC_000940	PBX1	chr1:164559359-164851823	44.4954	49.031	41.6303	35.1172	45.6134	58.9358	54.0205	31.7267	31.1588	13.1893	25.5352	23.3927	88.4951	93.2157	87.4224
XLOC_000942	MGST3	chr1:165630872-165656135	9.50298	5.72401	6.24941	9.83608	6.50895	9.5546	8.77036	16.3887	18.1392	15.8092	21.1529	19.2754	30.4617	29.5301	23.5055
XLOC_000945	UCK2	chr1:165827494-165911618	12.3158	11.6478	10.4659	12.6928	8.56426	12.7031	9.9663	21.8534	24.0142	16.8788	19.2627	18.3473	28.4268	27.8555	23.6824
XLOC_000947	POGK	chr1:166839486-166854472	29.5072	28.4142	30.015	28.8401	28.5703	30.5107	27.6277	35.3872	32.7944	29.678	35.1588	38.2787	36.7897	43.0103	38.3359
XLOC_000948	MAEL	chr1:166975581-167022212	35.9461	38.4935	39.1305	25.3268	33.9183	44.3155	42.7679	15.6423	13.5918	20.4356	12.9601	13.5074	1.17158	1.09319	1.04904
XLOC_000950	POU2F1	chr1:167220828-167427345	12.0097	18.6884	12.9877	13.059	15.6303	16.2783	15.2912	16.8886	17.9957	11.7702	16.5525	14.8029	24.8631	25.1407	22.7273
XLOC_000952	MPZL1	chr1:167721949-167791919	21.7189	20.5938	19.8234	25.4135	17.3135	23.8815	22.3443	27.5793	27.1995	18.9487	25.4856	25.3832	43.9247	56.4348	45.804
XLOC_000953	DCAF6	chr1:167916674-168075843	11.4203	12.6259	12.9869	14.0768	12.6987	10.8383	11.5933	8.90501	8.61416	8.77306	8.62776	10.805	10.1667	11.2971	11.3428
XLOC_000955	TIPRL	chr1:168178844-168202113	27.0073	27.5411	29.7679	36.2652	31.7769	34.5588	34.6341	17.6085	16.3164	24.1539	21.1644	25.2404	9.76131	12.8486	13.5674
XLOC_000956	SFT2D2	chr1:168226016-168242850	13.7225	20.5873	18.0618	20.4406	19.6597	18.0277	20.4044	21.666	25.0516	24.2584	22.3706	19.5446	9.07935	9.25293	7.40557
XLOC_000961	ATP1B1	chr1:169106708-169460669	62.7435	59.8789	64.2317	58.2156	73.768	71.4412	66.7254	44.5142	51.0836	28.414	41.179	39.9989	29.4925	36.8426	39.949
XLOC_000962	BLZF1	chr1:169106708-169460669	6.19111	8.96747	7.43643	8.39318	8.90627	9.13733	7.20529	7.07542	7.0361	8.73512	7.74641	7.32025	6.80873	8.26622	6.87567
XLOC_000963	C1orf112	chr1:169795408-169893959	5.22382	7.19729	5.38943	6.17759	7.57513	6.6475	6.22059	8.81823	10.1427	7.46206	6.33613	9.27417	11.2981	11.767	11.0642
XLOC_000966	GORAB	chr1:170461316-170553833	6.09494	7.38703	7.05776	9.73268	9.94723	6.28874	6.41004	10.1394	10.9787	11.6705	14.7875	9.74247	7.45832	9.44519	10.9012
XLOC_000967	PRRX1	chr1:170664171-170739400	3.27018	4.23929	3.68017	2.10325	3.5393	3.47078	4.87003	7.34738	4.07651	7.99425	18.9595	15.2087	1.11875	1.02036	1.04546
XLOC_000974	FMO4	chr1:171314182-171342084	1.47157	2.06024	1.44269	1.36688	1.30819	1.43452	1.45033	1.20312	1.38486	1.51197	2.02586	2.14389	2.91527	3.77047	4.01809
XLOC_000975	PRRC2C	chr1:171485526-171593511	67.2333	100.806	82.2716	87.1939	93.6157	83.6125	80.1669	95.4906	88.558	80.866	97.102	91.8571	81.1147	82.077	78.0751
XLOC_000976	METTL13	chr1:171781620-171797716	31.6494	28.8344	34.1782	31.4832	32.3039	34.6932	29.4887	46.0993	51.0266	48.2842	49.5819	44.9417	22.6156	23.2668	18.4218
XLOC_000977	DNM3	chr1:171841477-172412717	1.19611	1.71511	1.42518	1.43005	1.15389	1.09053	1.23269	2.64015	3.07501	2.15068	2.41077	2.28411	1.79199	2.41053	3.03302
XLOC_000981	SUCO	chr1:172532348-172611833	32.2638	34.5741	35.2049	30.6516	41.8302	41.7822	39.0838	32.3561	33.9279	28.148	41.2115	37.9712	21.4014	29.9555	27.9758
XLOC_000983	PRDX6	chr1:173477346-173488807	145.712	109.299	125.405	80.5222	122.339	183.589	181.865	266.656	218.317	92.92	199.142	193.039	177.784	216.68	179.484
XLOC_000985	KLHL20	chr1:173714940-173786703	7.60663	7.09923	7.03952	8.2875	8.31024	8.42534	9.20279	8.9646	10.1695	9.85309	10.8011	10.4739	6.29896	6.21609	6.68499
XLOC_000986	DARS2	chr1:173824658-173858544	31.9408	33.8303	31.5914	28.6459	28.7034	29.9602	30.3969	24.9054	24.643	21.1353	25.2014	27.2246	20.9005	21.1773	21.6909
XLOC_000987	GAS5-AS1	chr1:173863247-173867987	10.0789	20.1203	8.95015	11.0667	19.7497	5.78413	8.21153	9.5707	13.2554	11.0302	7.70223	13.2823	7.4639	8.68834	6.32383
XLOC_000988	ZBTB37	chr1:173868354-173886636	6.74596	12.9776	7.162	11.3448	8.47984	6.26976	6.64245	7.65602	9.17625	11.624	10.9217	11.964	9.86329	10.5381	8.89559
XLOC_000989	RABGAP1L	chr1:174159413-174995308	14.4775	19.1997	14.3106	16.8133	12.9574	18.2259	21.1359	26.7394	34.7912	12.3121	16.1568	23.5615	83.6445	125.582	120.939
XLOC_000991	CACYBP	chr1:174999434-175012027	54.3398	72.8612	75.4294	54.07	98.951	74.6345	74.2909	73.2363	81.1525	60.9913	85.0838	80.7576	50.2472	60.9295	61.2373
XLOC_000998	RASAL2	chr1:178091507-178479513	3.37939	4.31854	3.87804	2.62862	4.23189	4.17858	4.0963	10.8845	10.6803	6.43983	11.175	11.2026	10.3999	10.8293	10.7448
XLOC_001002	RALGPS2	chr1:178725146-178921842	12.5588	14.7039	15.5254	9.66956	15.8072	18.6802	20.2357	13.9767	17.1152	6.10274	10.8884	9.83028	20.2801	29.3926	25.9989
XLOC_001003	FAM20B	chr1:179025938-179076567	27.3043	27.4528	26.4669	23.384	27.7123	34.6833	32.7828	18.8215	19.9675	18.0947	21.165	20.9049	18.8426	23.3206	23.5058
XLOC_001004	TOR3A	chr1:179081976-179095994	40.0684	28.7985	35.0587	30.6437	38.5152	42.9363	38.389	27.3767	33.1846	32.6806	30.1701	24.6359	12.5908	14.7324	14.2222
XLOC_001005	SOAT1	chr1:179293713-179358679	26.7438	31.1978	27.5261	25.6861	33.7032	30.6339	29.5197	4.61575	4.50807	5.85253	4.72281	5.99913	2.92374	2.69225	2.77585
XLOC_001007	TDRD5	chr1:179591612-179691273	2.71806	2.55069	1.9321	2.20047	1.92411	2.48396	2.05157	2.42657	2.18054	1.44557	2.00778	1.49532	1.46841	1.62948	1.84571
XLOC_001009	TOR1AIP1	chr1:179882041-179920077	9.42492	8.53762	10.058	8.51702	9.27987	12.1452	11.2707	13.134	12.8139	12.8515	12.8107	13.2759	9.56793	10.398	9.65787
XLOC_001010	CEP350	chr1:179954772-180114880	7.42887	10.7131	7.94484	9.68821	9.17743	8.75073	9.65732	10.1629	9.81814	8.63882	9.84314	9.94868	11.6315	11.7903	11.957
XLOC_001011	QSOX1	chr1:180154832-180200724	36.1664	15.7759	20.3307	19.7263	15.1741	29.9006	24.4003	24.8165	20.8781	23.6011	23.2065	19.9511	42.3963	39.5898	32.406
XLOC_001012	LHX4	chr1:180230297-180275053	1.3227	1.66372	1.64615	2.55985	1.74723	1.18066	1.05016	1.7032	1.57467	2.59433	1.88055	2.84556	3.82274	3.31595	3.54458
XLOC_001014	XPR1	chr1:180632009-180890279	10.4615	9.28563	8.85853	9.57359	8.09058	12.0312	10.4546	10.8065	12.234	10.6486	12.9224	13.4725	22.9418	26.2038	24.9784
XLOC_001017	IER5	chr1:181088501-181090843	11.6926	8.89932	10.6585	17.2536	4.93745	7.48377	5.39511	15.0828	11.663	24.94	17.338	15.4023	9.83486	9.21159	8.70001
XLOC_001024	NPL	chr1:182789448-182830384	2.15145	4.03536	3.56476	3.23236	4.29247	2.90248	2.63938	3.2899	3.44898	2.36492	3.23987	2.93474	1.89599	2.15065	2.07693
XLOC_001025	DHX9	chr1:182839303-182887982	70.4091	94.0651	102.56	90.3998	146.722	82.6127	83.7569	138.726	136.108	122.875	160.891	154.423	74.4151	70.5509	68.6838
XLOC_001026	LAMC1	chr1:183023459-183145592	76.6397	103.079	88.8351	108.48	92.7657	91.9173	87.3505	99.9496	91.87	124.428	129.484	115.471	55.2794	64.5317	60.9531
XLOC_001027	LAMC2	chr1:183186038-183245127	3.62762	5.78532	5.02685	7.6289	5.04786	4.63723	4.04383	14.7834	14.4294	41.9335	26.535	24.4799	5.14755	6.98632	6.33862
XLOC_001028	SMG7	chr1:183472370-183554193	23.5101	28.35	26.453	28.95	27.7339	29.4886	26.0744	33.1695	31.6986	39.0789	42.6072	40.9107	34.8479	35.8569	34.3839
XLOC_001029	RGL1	chr1:183636046-183928551	1.64992	1.68844	1.39395	1.29925	1.55643	1.75632	1.43463	3.14288	3.17506	3.32431	3.85975	4.07687	1.83951	1.60566	1.75824
XLOC_001030	TSEN15	chr1:184051650-184074210	29.0425	28.1082	28.3173	29.487	28.1177	37.3937	33.6387	45.5919	56.3782	27.3244	43.1326	41.5772	19.4066	29.3674	25.5465
XLOC_001031	C1orf21	chr1:184387015-184629021	1.19728	1.43971	1.15343	1.06708	1.07441	1.23821	1.20049	1.49045	1.49526	1.29045	1.69271	1.77639	11.3202	13.3323	13.3589
XLOC_001032	RNF2	chr1:185045418-185102608	29.2953	38.4991	37.5946	32.4337	44.0879	37.7188	35.3595	46.2109	47.2342	44.0566	48.9119	45.883	36.6436	50.9695	51.6903
XLOC_001033	SWT1	chr1:185118085-185291781	3.87821	4.82012	4.19938	4.55997	4.51937	5.58477	4.52236	4.56189	4.67977	3.61045	3.54494	3.56663	4.83688	5.32293	6.72439
XLOC_001034	HMCN1	chr1:185734550-186190953	1.00784	1.03625	1.01386	1.00832	1.04109	1	1.01594	1.31807	1.31639	1.06982	1.16233	1.19274	4.98238	4.81745	4.57812
XLOC_001036	C1orf27	chr1:186375757-186421371	7.56261	9.98197	10.1669	10.0675	10.5657	10.0438	8.98329	7.719	8.06693	9.17243	8.32707	8.31286	8.78814	8.88058	9.12601
XLOC_001037	OCLM	chr1:186375757-186421371	2.2664	1.97167	1.13175	3.56021	3.01672	2.70265	1.85146	2.00988	2.45836	3.16724	3.64046	2.22588	2.96161	1.79464	3.42639
XLOC_001049	RGS2	chr1:192809038-192812277	6.44025	4.6276	4.40551	3.60991	6.18828	9.0116	6.22097	39.7739	40.0525	33.8447	40.183	43.246	10.5942	10.8845	12.9203
XLOC_001050	TROVE2	chr1:193012365-193091776	18.6084	21.9774	16.7717	18.4234	17.4808	22.0721	22.9286	23.55	26.7999	21.9268	23.8558	23.1116	39.9391	48.7151	47.327
XLOC_001051	CDC73	chr1:193121957-193254812	11.0497	15.0095	12.1091	10.9996	14.1345	14.2216	16.3452	24.2637	23.193	15.9295	25.7846	23.541	21.1866	24.4735	28.8922
XLOC_001061	C1orf53	chr1:197902551-197907367	1.13344	1.77321	2.46891	1.58449	2.14794	2.77787	1.31804	1.44561	1.67665	1.31441	1.89065	1.4674	1.82499	1.42078	1.16946
XLOC_001063	NEK7	chr1:198156977-198322418	9.86926	9.69801	10.2998	8.77293	10.3862	10.6571	10.9364	8.829	11.0966	9.02957	11.9576	11.2479	7.43073	11.3269	12.6445
XLOC_001066	NR5A2	chr1:200027601-200177422	5.97043	10.8653	9.9665	5.94855	14.7613	7.08818	7.70212	9.70432	12.9723	7.24937	11.0202	11.418	2.28945	1.88131	1.94172
XLOC_001068	CAMSAP2	chr1:200739557-200860707	16.3945	20.6905	20.7891	22.3995	22.7037	19.4657	18.4713	21.8733	23.0449	18.6468	23.1513	25.2752	15.8673	20.3246	20.8732
XLOC_001070	C1orf106	chr1:200891498-200915736	13.9857	9.88675	12.1199	8.07613	11.2147	10.2412	9.06414	25.7263	23.7924	11.589	15.7188	16.4028	15.6446	12.2057	11.5689
XLOC_001074	NAV1	chr1:201648321-201884294	6.25201	8.43167	6.42087	5.82667	6.20245	6.94542	7.75118	10.0133	8.74779	4.79036	7.35274	7.80344	24.7229	20.9065	20.5415
XLOC_001077	IPO9	chr1:201648321-201884294	20.3402	23.911	22.1322	22.659	24.1629	20.4618	21.367	21.6078	21.5229	19.1662	22.4341	23.6949	32.6499	33.5384	32.5684
XLOC_001079	SHISA4	chr1:201888668-201892587	3.28628	4.15126	3.92124	5.05888	2.47112	4.6299	3.16194	1.86073	2.11	4.1404	4.05339	3.07221	6.87556	7.41361	5.92695
XLOC_001080	TIMM17A	chr1:201955490-201970661	44.3751	43.6379	45.6724	35.9576	59.3228	55.8014	54.1691	39.3773	41.0579	29.8724	40.0805	46.8545	17.5918	17.3357	21.0354
XLOC_001081	RNPEP	chr1:201982637-202006147	95.1814	71.6134	93.4168	67.1331	75.1854	103.914	79.3905	40.9441	36.1499	43.1963	39.3823	36.3633	40.7675	42.1799	36.2622
XLOC_001083	ELF3	chr1:202010561-202017187	96.7025	95.3985	89.0337	136.554	63.4224	95.4265	87.32	9.7536	9.37035	18.3008	8.81907	8.08067	3.4318	2.85053	3.48208
XLOC_001086	LGR6	chr1:202193989-202319761	4.50222	3.69534	3.94526	6.6108	4.35629	3.75154	4.13449	1.70389	2.22156	3.38004	2.45539	2.00332	1.71906	1.94807	1.70583
XLOC_001087	PPP1R12B	chr1:202348701-202588569	9.653	13.9895	8.822	17.1198	9.21719	9.14117	8.2475	2.91612	3.15403	6.22542	3.17796	4.3163	6.66016	5.30095	5.55343
XLOC_001088	PCAT6	chr1:202810945-202811913	11.8702	8.0973	8.81882	10.1553	4.04183	12.2112	8.16205	3.67973	1.7711	5.27809	2.18706	3.70714	18.1754	14.7173	16.324
XLOC_001090	LOC148709	chr1:202861753-202875241	1.7787	2.06074	1.59125	1.72799	1.92421	1.79944	1.70863	2.31716	2.0742	2.09459	1.90134	2.31719	2.85331	2.98	2.30349
XLOC_001091	TMEM183A	chr1:203007405-203024069	64.7855	52.2103	59.1329	49.1038	53.874	82.8239	74.2848	74.1818	76.4867	60.3496	80.4768	70.0437	41.5098	47.7511	41.0217
XLOC_001092	PPFIA4	chr1:203026520-203078736	3.85247	5.59671	6.85004	5.93585	3.3612	3.76108	3.24552	1.4655	1.48869	2.36466	1.83213	1.77046	18.3234	10.5225	9.3517
XLOC_001093	ADORA1	chr1:203127707-203167405	1.38258	1.5882	1.43555	1.80858	1.73112	1.30424	1.53758	9.01212	9.56938	8.45451	5.01996	6.83739	3.77195	2.85727	2.57301
XLOC_001095	BTG2	chr1:203305535-203309601	12.2784	11.803	10.6656	16.2234	5.64116	13.2761	9.84249	11.9324	9.20197	19.011	13.0164	16.1503	4.45359	4.44506	4.58811
XLOC_001097	OPTC	chr1:203494142-203508949	1	1.06087	1	1.03061	1	1	1.02367	1.5068	1.23986	1.48249	1	1.05033	3.17758	3.45512	3.38856
XLOC_001098	ATP2B4	chr1:203626786-203744081	33.7904	35.2054	31.1634	42.6652	23.4992	36.9792	36.047	35.6056	27.0536	24.8629	27.0631	26.7705	19.9217	19.4584	18.5925
XLOC_001100	LINC00260	chr1:203626786-203744081	1.71186	2.59853	1.66854	3.10253	1.68737	1.62575	2.23744	2.50779	2.43722	3.81176	2.36688	2.08435	1.88597	1.37952	1.1055
XLOC_001101	LAX1	chr1:203765155-203776352	1.12738	1.86753	1.20164	1.5394	1.31293	1.04753	1.05987	2.03656	1.73601	5.00078	3.0832	3.36222	1.35175	1	1
XLOC_001102	ZC3H11A	chr1:203795622-203854128	37.3217	40.6754	45.1504	44.714	46.618	37.32	38.6357	32.2569	29.4044	31.9361	36.7617	37.1258	31.4815	33.9383	31.8258
XLOC_001103	ZBED6	chr1:203795622-203854128	13.6706	22.9397	12.9405	19.8139	16.5912	17.8226	20.1995	14.6915	15.0488	15.5196	20.8952	21.4601	19.6848	18.1372	16.583
XLOC_001104	SNRPE	chr1:203861584-203871152	49.9149	52.108	50.2162	41.8913	68.7798	64.7327	67.7334	51.7727	58.7335	39.3093	55.5563	52.3778	58.8988	54.746	45.5982
XLOC_001105	SOX13	chr1:204073117-204127743	17.4731	12.2692	16.4142	18.0911	14.357	13.0094	12.1331	38.6763	33.4016	44.2586	34.5827	30.6022	40.3531	34.1225	27.665
XLOC_001107	MDM4	chr1:204516378-204558120	32.8278	42.6988	34.0488	53.9324	33.9582	27.8786	29.4271	15.5168	18.0122	22.0072	19.4697	20.5083	16.8973	18.9693	17.5415
XLOC_001108	NFASC	chr1:204828653-205022822	1.31725	1.45959	1.1542	1.26462	1.16972	1.41559	1.2849	2.59872	2.29827	4.35187	2.60012	2.71226	7.10729	7.68154	6.3764
XLOC_001110	TMCC2	chr1:205227909-205273343	4.37429	3.29649	3.87949	4.20528	2.78289	3.8663	2.86163	4.36955	3.8449	4.43397	3.71424	3.77637	6.09984	5.39068	5.35982
XLOC_001112	CDK18	chr1:205504555-205532793	8.67639	5.66865	7.09349	6.78564	3.97048	7.50699	7.07846	5.69185	6.50988	4.74352	4.30807	4.86436	30.9493	29.5439	27.0643
XLOC_001114	LOC284581	chr1:205862078-205896087	4.01317	7.86623	4.85429	6.47915	3.78926	5.00005	5.92749	2.42739	3.08163	2.84386	2.57691	3.90802	7.35594	6.67627	7.10354
XLOC_001118	SRGAP2	chr1:206205428-206464443	7.49915	8.10965	7.81303	7.94279	6.46243	6.55504	6.45166	8.88154	8.93993	8.87704	8.80801	8.16595	15.8535	13.3106	11.661
XLOC_001119	IKBKE	chr1:206470242-206496890	1.03939	1.14464	1.07533	1.01548	1.01392	1.05818	1.02447	1.06189	1.09688	1.04087	1.13665	1.23427	4.38928	3.44786	2.69303
XLOC_001122	DYRK3	chr1:206635535-206649197	1.34708	1.45011	1.4944	1.2501	1.20926	1.16253	1.33139	1.96775	1.69185	2.06766	1.93838	1.91683	7.19864	6.56277	4.93768
XLOC_001123	MAPKAPK2	chr1:206685019-206734285	26.7368	18.8299	24.2228	24.3319	19.1643	24.7349	19.6785	45.8649	42.6799	39.5136	40.6595	32.6784	17.4298	15.3195	11.6707
XLOC_001127	PFKFB2	chr1:207053274-207081023	11.0469	11.1153	9.69515	10.0101	8.59935	11.7754	10.6475	10.0647	12.5071	12.5376	14.9536	12.5056	7.20356	10.0315	9.02821
XLOC_001130	CD55	chr1:207321471-207360966	38.7569	30.4228	36.6965	50.0743	26.1946	40.8044	30.9788	25.0009	22.7627	31.2446	33.5907	26.3234	14.1356	18.1024	15.8405
XLOC_001131	CR2	chr1:207454299-207489895	1.25974	1.1323	1.23966	1.10533	1.18732	1.32774	1.34182	2.01435	1.58485	1.64489	1.9098	1.70615	3.58362	4.37181	4.18987
XLOC_001133	CR1L	chr1:207645112-207723691	33.6543	40.0255	41.7502	8.77987	41.9803	48.7118	46.8772	13.9846	13.6629	10.3397	14.1941	15.6711	1.04054	1	1
XLOC_001134	CD46	chr1:207752037-207795516	32.8437	36.4115	32.267	29.162	30.088	37.7931	38.5265	23.6335	28.3614	22.4942	23.1926	27.2231	31.0809	40.1293	44.0924
XLOC_001138	G0S2	chr1:209675324-209676390	2.22084	1	1.07857	1.0707	1	1.65482	2.05094	5.33066	4.48732	1	2.0031	2.37977	1.29601	1.22886	1.20852
XLOC_001141	DIEXF	chr1:209827966-209857565	5.38576	6.33908	6.15386	7.16344	6.93218	6.14409	6.11003	5.99056	6.96386	7.43019	6.51044	7.26845	3.29121	3.71687	3.77211
XLOC_001142	SYT14	chr1:209938173-210164288	2.67387	4.54386	3.40405	3.19586	4.32327	3.53123	4.00527	4.90589	5.0318	3.31031	5.17769	5.19004	5.95676	7.08609	7.57665
XLOC_001143	SERTAD4	chr1:210231458-210243095	1.07724	1.06876	1.2029	1.11037	1.26106	1.10206	1.16737	10.6929	7.58621	6.48907	7.56567	8.36064	1.39726	1.47881	1.43625
XLOC_001145	RCOR3	chr1:211259365-211316383	8.5753	9.0547	7.82858	8.40158	8.80647	8.55891	7.90085	11.5846	11.7272	9.67086	12.4817	12.5729	6.0816	6.8363	7.67421
XLOC_001146	TRAF5	chr1:211326614-211374944	1.16013	1.57731	1.43972	1.4658	1.26844	1.09856	1.14002	6.9592	5.09554	3.20195	4.7701	4.10593	10.8946	9.12596	9.69914
XLOC_001147	LINC00467	chr1:211382754-211432535	1.57048	2.29014	2.38559	1.08022	2.96425	1.71485	1.79063	4.41491	4.50286	5.88119	4.91943	8.29248	3.5478	3.01267	6.05882
XLOC_001149	DTL	chr1:211940398-212105006	18.3655	19.3946	18.3618	14.9883	21.1532	25.2016	23.1462	23.7516	23.4441	19.1682	25.9992	26.2742	17.081	23.6588	22.305
XLOC_001151	PPP2R5A	chr1:212285536-212361863	12.2377	12.1444	14.0508	19.4616	10.8256	17.8626	17.3365	14.4032	12.5018	16.7857	18.0085	15.6224	12.8696	16.2665	17.8391
XLOC_001153	NENF	chr1:212432886-212446379	11.691	7.95368	6.51542	10.19	6.04134	8.33049	8.32499	6.81519	7.023	11.4067	7.89461	12.5513	15.7799	20.9484	15.5016
XLOC_001155	ATF3	chr1:212565333-212620777	41.8399	32.8526	36.7575	82.9173	17.9739	37.2361	30.7634	64.2947	57.8933	82.8478	62.2576	57.528	7.56248	12.3107	11.5744
XLOC_001157	TATDN3	chr1:212791827-212816825	11.532	10.035	9.72628	6.64322	7.03953	11.2467	12.0895	6.19169	5.99877	5.84713	8.19443	6.85115	5.75363	6.76146	5.89337
XLOC_001158	FLVCR1	chr1:212858254-212899363	9.21482	9.98892	7.76334	8.44189	10.0428	7.59668	8.80683	11.8847	11.7431	14.6402	12.874	14.8845	14.6643	13.8461	14.2453
XLOC_001159	VASH2	chr1:212950519-212991585	19.5348	17.8414	17.1876	12.8197	19.5653	24.7924	26.4098	37.2855	35.3153	20.9182	35.0559	35.0523	27.9123	35.3159	38.2847
XLOC_001160	RPS6KC1	chr1:213051232-213273465	6.06633	8.47741	8.23769	13.3615	7.86185	8.05492	7.81253	9.4984	10.4114	8.83032	9.44562	10.8214	6.4867	7.77105	7.655
XLOC_001162	PROX1	chr1:213987934-214041504	1.16745	1.31707	1.34888	1.21961	1.64258	1.24709	1.30991	1.56046	1.38394	1.12502	1.23894	2.27505	1.78198	1.49765	1.73622
XLOC_001163	SMYD2	chr1:214281221-214337134	7.98912	7.76798	9.59324	9.86313	11.2679	7.43369	6.55317	30.2438	22.7383	18.3164	26.0365	20.4777	3.03826	2.28177	2.34575
XLOC_001164	CENPF	chr1:214603188-214664571	11.3354	21.2835	18.2075	13.9194	26.2773	15.9604	17.1189	30.0565	29.6834	24.7876	30.6622	33.6951	35.3646	35.1369	36.6432
XLOC_001166	KCTD3	chr1:215567391-215621808	13.5922	14.6633	15.32	12.7149	16.0118	17.4197	16.7225	16.538	17.2597	10.009	14.1071	14.4545	21.6396	22.0355	23.7818
XLOC_001171	RRP15	chr1:218285286-218337983	4.447	5.54895	4.22756	3.60181	5.65416	5.37897	6.27211	5.53917	5.87881	4.71969	5.93366	5.79123	6.33413	7.85035	8.04801
XLOC_001174	LYPLAL1	chr1:219173830-219212865	6.23701	8.37814	5.66888	3.70075	6.87829	6.15367	7.33268	4.28947	4.0086	2.92818	4.37683	4.43703	4.24872	6.57938	7.73819
XLOC_001175	IARS2	chr1:220094112-220148041	61.39	65.9486	59.2567	46.8147	51.5262	91.8447	75.1713	34.482	41.1327	33.5378	35.4	45.0674	38.2265	42.5382	51.4049
XLOC_001176	MARK1	chr1:220528182-220664457	3.69881	4.78244	4.93156	5.76048	5.38838	3.88128	4.03077	8.27751	6.72625	7.10965	9.34945	8.56123	9.10692	11.2858	11.2307
XLOC_001177	C1orf115	chr1:220690285-220699157	3.43763	2.72767	2.50373	2.4123	2.13597	3.20342	3.40035	2.7317	3.21427	3.17742	3.87014	3.53731	5.76335	7.02738	5.8793
XLOC_001178	MARC2	chr1:220748333-220784254	1.26436	1.66267	1.04442	1.2315	1.04	1.25063	1.26067	2.42894	2.44016	1.49114	2.32968	1.84503	4.29719	6.03127	5.6431
XLOC_001179	MARC1	chr1:220786696-220814399	12.8566	10.2275	9.95491	6.2753	8.58162	12.0476	11.618	19.867	21.4707	13.9267	14.2355	12.7564	18.9272	22.2951	19.0493
XLOC_001181	HLX	chr1:220832762-220885058	1.2464	1.73891	1.30779	1.33446	1.3584	1.11702	1.13721	1.3296	1.57313	1.26507	1.17477	1.73445	1.37093	1.09804	1.10795
XLOC_001183	MIA3	chr1:222618101-222668012	13.5357	15.0199	14.1389	13.7785	12.8778	16.5551	16.8348	9.46273	9.97728	8.48354	9.16846	8.69471	12.9659	17.1907	16.2278
XLOC_001184	BROX	chr1:222712552-222735196	14.0869	16.3021	14.7557	13.2069	15.2464	18.0227	18.7859	14.6126	15.0291	11.6147	10.9908	13.9945	11.5188	12.9606	18.3152
XLOC_001186	DISP1	chr1:222815088-223005995	1.54095	1.65213	1.62698	1.96403	1.46552	1.2948	1.36587	1.69577	1.63089	1.5543	1.28235	1.58857	4.53441	3.47817	3.42622
XLOC_001188	CAPN2	chr1:223701592-223776018	6.2418	7.77704	8.06094	28.6773	4.50083	4.51203	3.99711	6.94588	4.56408	20.2881	9.44902	9.99057	16.3677	14.2832	13.8056
XLOC_001189	FBXO28	chr1:224114086-224162047	16.0378	20.0479	16.5315	17.6044	22.944	19.1434	18.2343	12.6013	13.2608	14.1188	15.777	18.8805	11.0907	14.3535	14.8809
XLOC_001190	DEGS1	chr1:224183207-224193440	56.9227	96.4883	83.789	125.99	99.3458	64.0644	67.0043	26.0386	22.9164	23.6618	20.7132	26.3795	19.1375	27.5744	29.9787
XLOC_001192	CNIH4	chr1:224356810-224379451	31.5828	32.4333	37.5065	32.5976	42.6631	45.4854	41.9922	31.4193	42.8989	24.9919	28.3455	25.4515	18.382	28.6667	27.5357
XLOC_001193	CNIH3	chr1:224616476-224740547	1.2796	1.27384	1	1.0251	1.19145	1.13718	1.20237	6.5921	5.40563	1.73192	3.39343	3.88447	2.16769	2.00529	1.70437
XLOC_001194	DNAH14	chr1:224929653-225399294	7.9889	7.17373	8.40872	9.64314	6.77215	9.62039	8.58491	8.21123	11.2044	8.88371	8.08469	12.9254	12.527	13.3401	15.1637
XLOC_001195	SRP9	chr1:225777812-225790466	63.6733	86.2117	73.6965	54.6327	100.376	88.5479	90.465	90.0101	103.544	59.4157	85.495	100.955	125.489	156.991	165.318
XLOC_001196	EPHX1	chr1:225810073-225882720	16.0422	9.75629	11.5065	11.1711	13.6768	16.282	13.9937	46.8904	38.5726	21.4895	30.148	27.5199	15.3597	17.866	17.8723
XLOC_001197	H3F3A	chr1:226062706-226072002	133.136	125.744	165.159	96.7979	189.381	178.599	143.521	204.408	211.565	166.378	207.6	242.477	215.955	283.3	303.452
XLOC_001198	MIXL1	chr1:226223617-226227055	1.96867	2.67994	2.75253	1.51787	3.26344	1.78604	1.66611	22.0132	19.7082	16.0033	16.4458	17.2074	1.56174	1.638	1.26068
XLOC_001200	PSEN2	chr1:226870571-226896103	10.2156	8.29227	10.0269	16.4249	11.6986	7.35063	8.16431	17.2846	14.966	21.279	18.5213	12.594	5.7268	6.82664	6.43987
XLOC_001201	ADCK3	chr1:226940236-226987545	16.2224	9.83443	10.5575	10.1787	9.00046	16.9664	12.71	18.5507	15.8934	17.8207	19.4905	18.9435	11.8539	13.8308	13.26
XLOC_001202	ZNF678	chr1:227563518-227677443	6.97718	10.2478	9.32256	8.06762	7.06933	7.27486	7.82115	5.94297	5.88798	4.37132	5.75173	6.60083	10.7393	10.5629	13.4101
XLOC_001203	LOC100130093	chr1:227728538-227781231	3.93647	3.38381	3.6076	2.85996	2.82993	3.19463	2.95107	2.5837	2.96818	6.86122	5.05135	3.99911	2.74266	2.21458	2.57771
XLOC_001204	SNAP47	chr1:227728538-227781231	15.0803	11.8504	17.1128	15.141	14.9951	14.0723	11.4419	13.7921	12.6007	16.2595	13.3963	13.7364	13.0988	13.7714	11.2478
XLOC_001207	ARF1	chr1:228082659-228099212	164.035	122.01	162.265	140.237	129.155	171.499	131.481	124.455	122.952	136.05	138.775	128.882	81.7632	87.8856	78.3836
XLOC_001209	GUK1	chr1:228140083-228148954	66.2996	43.3575	50.4118	55.2779	39.5245	54.8519	48.6711	26.2263	24.9058	27.9687	29.0405	26.6315	28.6436	25.1684	23.5613
XLOC_001211	IBA57	chr1:228165807-228182257	3.00096	3.48796	3.58766	3.52923	3.96013	2.69388	2.71436	4.04236	3.81432	4.1233	4.00876	4.50298	4.3863	3.61865	3.34037
XLOC_001212	OBSCN	chr1:228203505-228378874	2.46223	2.36607	1.89981	2.04576	1.55553	1.83743	1.89603	2.80642	2.42668	3.34898	3.05819	2.82249	9.97046	6.87778	6.06593
XLOC_001213	HIST3H2BB	chr1:228458106-228458558	33.0754	32.9154	35.7194	27.9654	23.4549	52.3061	33.7814	67.257	38.2468	20.9549	35.1988	34.7037	21.5437	18.7121	16.9231
XLOC_001215	RNF187	chr1:228487366-228496188	73.4275	41.3472	65.1812	55.981	47.2806	64.4745	58.732	38.0012	39.2111	32.4794	31.0325	36.7758	12.8832	12.9745	14.6536
XLOC_001216	RHOU	chr1:228644646-228746669	7.98509	10.3587	10.1117	10.7633	6.45109	10.1522	8.87816	5.41832	3.54031	5.60193	7.81511	7.1232	4.54241	6.0405	5.57583
XLOC_001217	RAB4A	chr1:229271061-229305893	6.45341	7.68507	7.85585	5.46651	7.92702	9.27561	8.36787	11.7521	11.1946	10.2955	12.1485	14.2635	14.2104	20.4284	25.5441
XLOC_001219	URB2	chr1:229626233-229660199	8.55911	9.68915	9.21852	11.4296	11.4281	9.55839	8.92484	14.4797	14.9577	14.2814	12.4501	16.552	8.95344	9.42575	8.28568
XLOC_001220	GALNT2	chr1:230057788-230282130	11.4419	8.40266	9.95628	10.9573	7.40127	10.9994	8.54108	17.4071	16.3163	15.9421	14.7977	15.7498	32.6634	37.1753	30.7366
XLOC_001221	COG2	chr1:230642455-230693985	8.8396	8.54073	10.4203	9.17666	8.80218	9.90055	10.7111	9.69322	10.08	6.98899	9.11546	11.2139	8.556	10.022	9.97856
XLOC_001224	ARV1	chr1:230979076-231000733	4.03513	4.58652	5.17009	5.76936	5.86423	6.62361	5.09659	4.52358	3.67128	3.98923	5.37887	4.39598	6.29025	8.42021	7.43506
XLOC_001226	GNPAT	chr1:231223762-231277973	6.05155	6.95959	6.99442	8.68192	6.35321	6.0002	5.94143	9.09454	10.733	11.0901	9.62647	10.2544	19.8751	25.754	24.6243
XLOC_001227	SPRTN	chr1:231337935-231355027	5.38594	5.84699	5.52533	4.77562	6.92237	5.5016	5.32004	7.73555	7.0242	5.56314	8.22963	9.12922	4.71839	4.83552	6.36694
XLOC_001228	DISC1	chr1:231528652-232041273	17.4676	23.8139	20.7524	20.6687	23.0559	23.094	20.4401	13.9216	16.0236	12.1407	16.4349	18.7206	12.8059	14.0467	15.0975
XLOC_001230	MAP10	chr1:232804891-232810346	1.39883	1.76131	1.67036	1.50409	1.73131	1.21526	1.27665	1.73551	1.61234	1.6457	1.78314	1.507	2.57033	2.51922	2.75656
XLOC_001231	NTPCR	chr1:232950623-232978473	16.6165	12.126	12.5775	11.2282	9.82667	20.5336	16.9566	15.9386	13.7707	11.1061	11.2862	12.1622	14.7398	18.726	13.5318
XLOC_001232	KIAA1804	chr1:233327767-233385148	3.76806	4.95177	4.40778	2.74014	3.58635	5.44838	5.15452	6.38275	5.0374	4.85429	6.55704	6.79193	10.52	9.96905	9.84447
XLOC_001233	KCNK1	chr1:233614003-233672512	4.71581	3.19049	3.16185	2.10014	3.6132	5.90049	5.40746	7.76716	5.99498	6.09347	6.05353	5.84141	8.32379	9.86827	7.65518
XLOC_001237	COA6	chr1:234372806-234384049	15.7535	11.7328	16.252	14.9025	18.6261	19.3477	21.3749	17.1164	24.5695	15.3835	14.6392	21.0378	10.3838	12.2874	14.3362
XLOC_001241	GGPS1	chr1:235328437-235344529	8.14415	8.76292	5.9412	8.79961	7.34638	8.56341	8.73725	3.85712	4.42189	3.93013	4.72465	5.60084	13.6223	15.3848	13.8789
XLOC_001242	TBCE	chr1:235367359-235504481	20.0103	17.0084	21.2075	20.5292	17.1414	23.6568	20.7243	15.9839	17.4389	15.6583	14.7515	15.8183	13.9637	15.6518	17.1676
XLOC_001244	GPR137B	chr1:236142531-236208909	5.2539	3.87796	3.81864	2.86803	2.75077	6.22924	6.12902	4.26489	3.78562	3.02662	5.33685	3.28861	6.56872	6.21858	5.92959
XLOC_001245	EDARADD	chr1:236394379-236484708	1.93589	1.71673	1.85441	1.39949	1.73991	1.82238	2.15018	3.83221	3.83134	1.97302	3.21959	2.79878	2.91963	2.33879	2.26527
XLOC_001246	LGALS8	chr1:236518213-236604541	2.47797	3.35236	2.60991	2.97333	2.80335	2.67452	2.43194	2.33221	2.22956	2.43047	2.09861	2.26383	3.20179	3.63676	3.51302
XLOC_001248	MTR	chr1:236795280-236903981	12.9355	15.5933	13.3004	11.5781	12.3402	14.1276	14.5651	10.5087	10.3004	8.02909	8.65858	9.47564	10.3504	11.6153	11.6534
XLOC_001252	CHRM3	chr1:239629072-239909417	1.8895	2.38307	2.58174	2.04264	1.58919	1.99711	1.69593	1.94236	2.07249	1.76084	1.82322	2.21195	4.19379	5.22679	5.1962
XLOC_001254	FMN2	chr1:240091884-240475189	1.2117	1.45135	1.31872	1.14894	1.15467	1.16941	1.18003	1.37317	1.27092	1.24139	1.4318	1.07046	1.87386	1.51552	1.61352
XLOC_001258	EXO1	chr1:241848190-241889939	19.2243	20.0884	19.8102	14.2573	22.2658	27.9639	23.7145	23.9977	23.1707	19.1525	24.4562	22.6616	12.618	16.293	15.6892
XLOC_001259	BECN2	chr1:241957766-241959062	1.26103	1.64749	1.48531	1.24871	1.13532	1.28182	1.19642	3.03411	2.65802	4.35382	2.16043	4.871	1.34048	1	1
XLOC_001260	SDCCAG8	chr1:243256004-243843584	3.69782	4.76926	5.46263	4.89669	4.41436	4.45333	3.92319	2.58221	3.38973	2.54879	3.52812	3.19045	3.15379	3.76883	4.16854
XLOC_001263	ZBTB18	chr1:244048938-244057478	22.9768	24.0383	28.7468	15.43	39.6083	20.3785	19.7322	6.94985	5.79713	6.72217	6.31813	6.10558	11.6884	12.9991	13.0992
XLOC_001266	DESI2	chr1:244653047-244709034	58.6432	57.7097	59.7079	48.6326	65.1382	69.5508	69.5229	47.4949	48.4333	38.5066	48.7689	52.9868	33.3872	45.7962	46.6478
XLOC_001267	COX20	chr1:244835336-244846941	5.09299	6.3788	5.17032	6.27661	5.43648	4.83302	4.86169	5.66142	7.78135	7.11968	6.34827	7.018	8.39472	8.48827	9.907
XLOC_001268	EFCAB2	chr1:244965203-245125228	3.3051	5.2347	5.22575	4.52781	5.1057	5.2595	4.41704	4.63052	4.56949	5.90004	6.56521	6.2	4.38909	4.14052	4.73857
XLOC_001269	KIF26B	chr1:245154984-245703126	1.07211	1.27041	1.13421	1.1955	1.15871	1.03817	1.04547	1.70006	1.50974	1.61684	1.52471	1.50316	1.29006	1.07449	1.11055
XLOC_001270	CNST	chr1:246566336-246668582	7.75939	9.96743	8.7897	9.32088	9.009	9.87221	8.63788	8.77494	9.2215	12.1503	11.7913	10.4621	5.99905	7.35099	6.78059
XLOC_001271	SCCPDH	chr1:246724075-246768138	2.9729	3.52829	3.42485	3.72355	4.76249	3.13298	2.71369	5.26592	5.54952	5.94597	5.37406	7.55675	10.7617	12.4696	11.9339
XLOC_001279	TRIM58	chr1:247857198-247880136	2.14868	2.76552	1.74892	1.84615	2.44949	2.03879	2.02825	2.77749	2.40332	1.94232	2.31506	2.33472	1.27889	1.12868	1.10942
XLOC_001304	ZNF672	chr1:248838177-248849517	9.35234	6.39837	7.28778	9.87376	5.14293	6.8365	5.96416	4.40085	3.99277	8.24687	4.58315	4.78772	12.5208	9.95538	10.9724
XLOC_001305	PGBD2	chr1:248906242-248919146	3.30892	2.68997	3.75702	3.3155	5.9117	3.04953	3.61668	4.06346	4.3313	5.52623	4.77646	5.13325	3.50486	3.65329	3.54603
XLOC_001306	WASH7P	chr1:11873-29370	7.82799	7.50763	7.86266	11.4209	6.54436	6.37046	6.21784	7.96113	7.14873	8.53868	5.28598	8.00577	7.25758	4.49421	4.95509
XLOC_001309	LOC729737	chr1:134772-140566	5.75392	6.1508	4.30353	5.27762	4.14453	3.54764	4.16233	9.60837	7.79345	9.14387	10.5136	11.053	9.80882	7.23017	6.86823
XLOC_001317	LOC100133331	chr1:725758-730351	1.92169	1.69174	1.65028	1.98813	1.55556	1.40373	1.44669	1.58456	1.75019	1.60773	1.44718	1.86085	1.73463	1.48213	1.49025
XLOC_001318	LOC100288069	chr1:764864-778688	8.32237	12.4642	8.51488	11.287	9.14527	6.20006	7.05476	9.74056	10.0274	11.0392	13.2578	10.4005	7.11682	8.22533	6.27005
XLOC_001319	LINC00115	chr1:826205-827522	1.88872	3.56363	2.91146	3.17208	2.235	2.5926	2.03032	2.9216	2.25821	3.29034	2.318	1.9829	2.50973	2.05939	2.09991
XLOC_001322	NOC2L	chr1:925740-959299	57.7626	48.4536	63.3731	61.7899	60.7195	56.0167	45.547	53.2094	54.3039	69.0865	52.258	57.5736	25.3907	23.5455	20.5205
XLOC_001324	HES4	chr1:998961-1000172	39.0071	22.0649	39.8591	23.2276	18.3388	23.9799	19.5336	4.96425	4.47432	12.0607	5.30794	5.35569	3.88288	4.36034	3.7358
XLOC_001326	C1orf159	chr1:1081817-1116356	6.33143	5.21829	5.4548	6.87047	5.43491	4.92235	3.87985	3.60511	3.73538	5.25129	3.93186	4.13635	4.71467	3.16047	4.14712
XLOC_001329	SDF4	chr1:1216907-1232067	42.161	29.2101	42.4632	42.2957	36.9608	35.8738	27.7413	37.296	34.4565	48.2959	35.7897	36.882	25.1392	22.8911	22.7115
XLOC_001330	FAM132A	chr1:1242445-1246722	1.40273	1.75497	1.82153	1.55764	2.22385	1.91481	2.04421	1.26885	1.20627	2.45405	1.72487	1.18539	2.02624	1.91609	1.23979
XLOC_001331	UBE2J2	chr1:1253911-1273854	19.849	17.7526	24.4433	25.1654	21.4004	17.379	14.5358	20.1612	20.0813	25.0332	23.3696	18.2716	14.7656	12.7532	10.9629
XLOC_001332	ACAP3	chr1:1292383-1307889	8.25822	6.65489	10.3335	9.89651	8.6599	5.3416	5.67056	5.33702	4.21455	5.23244	4.3247	4.44347	6.77576	5.45058	5.67321
XLOC_001334	CPSF3L	chr1:1308613-1324687	40.5676	28.6001	40.5932	39.7402	33.7699	35.5267	28.3784	32.3127	31.2315	36.716	33.2593	29.7073	29.3296	29.7098	26.51
XLOC_001336	DVL1	chr1:1335277-1349112	34.6262	24.9755	35.6819	27.4881	23.0219	25.0882	21.4831	21.5645	17.6001	27.6659	19.153	17.6044	24.7242	19.479	17.9623
XLOC_001338	MXRA8	chr1:1352688-1363541	5.84542	4.7306	7.51499	5.13525	11.2376	4.62922	3.04922	4.44976	3.14002	5.27746	3.20418	2.6967	6.12183	6.81513	6.68685
XLOC_001339	AURKAIP1	chr1:1373729-1375438	69.3613	50.5324	67.3989	66.8714	63.0642	66.2043	51.799	61.897	63.2323	95.4018	64.1521	68.8364	37.4169	36.4598	31.6227
XLOC_001340	CCNL2	chr1:1385710-1399338	50.0611	46.4977	53.2926	55.2543	50.3578	35.4438	31.186	35.5007	33.7567	46.4057	41.5069	39.9586	36.0678	31.7304	27.0565
XLOC_001341	MRPL20	chr1:1399529-1407313	99.1214	97.6499	121.606	92.6938	157.449	101.947	87.2968	117.4	124.974	113.334	137.981	109.499	58.0851	60.7292	50.946
XLOC_001342	ANKRD65	chr1:1418419-1421444	1.34912	1.5752	1.48683	1.72181	1.50417	1.55568	1.31662	2.11705	1.78081	1.95992	1.51705	2.23643	1.848	2.101	1.72507
XLOC_001345	SSU72	chr1:1541672-1574882	145.116	153.925	187.433	140.456	228.369	131.225	107.409	155.088	147.069	160.807	138.869	134.996	89.1834	84.3736	68.5572
XLOC_001346	C1orf233	chr1:1598007-1600096	72.0437	50.0989	95.7405	96.7957	70.0036	52.3447	42.8184	29.0029	26.5995	101.797	40.8564	37.3538	26.5177	26.7289	25.9369
XLOC_001347	CDK11B	chr1:1635225-1659097	8.1616	9.01347	9.79534	10.5726	7.98846	8.94239	6.93778	10.2658	11.0966	14.3952	11.1388	12.1477	9.45419	10.2519	7.47556
XLOC_001348	SLC35E2B	chr1:1661477-1692804	7.51915	9.25612	8.65858	9.28219	10.1584	5.81986	6.10793	8.89357	8.80661	9.61683	9.12918	9.49294	16.1865	14.5352	12.9235
XLOC_001349	CDK11A	chr1:1702730-1724352	4.39899	4.95282	5.27341	5.11606	4.43853	3.81366	3.46447	4.5171	4.48874	8.08332	4.87887	6.07116	4.69905	4.35583	3.99838
XLOC_001350	SLC35E2	chr1:1724837-1745999	3.11856	3.40559	3.33682	3.20363	3.35793	2.81383	2.56845	2.54612	2.19263	3.78565	2.62713	3.29478	9.1065	8.47634	6.57373
XLOC_001351	NADK	chr1:1751231-1780069	38.7107	32.2792	40.0484	36.3789	30.1272	32.2574	29.74	15.2369	12.2534	20.4529	16.6927	16.8766	19.6498	19.1358	17.2247
XLOC_001352	GNB1	chr1:1785284-1891117	94.943	88.6428	119.002	112.389	104.011	101.515	91.1986	80.473	74.984	78.9184	88.6528	75.3488	99.3318	114.063	96.2498
XLOC_001353	TMEM52	chr1:1917589-1919301	8.57806	6.10049	9.67095	8.27131	7.25723	7.56652	6.63032	4.15104	4.36552	5.29019	4.13375	4.06294	3.80743	4.13808	3.87097
XLOC_001355	FAAP20	chr1:2050469-2212720	19.6916	18.3631	21.0115	23.2286	17.3518	21.2031	12.3783	23.0678	21.9531	29.3728	25.4404	20.1837	49.1474	42.4663	47.4228
XLOC_001356	MORN1	chr1:2321252-2391751	4.30593	2.8469	2.6858	3.268	1.85227	1.62029	1.90553	2.72168	2.53432	3.37163	2.06115	1.73611	3.94367	3.49068	2.9567
XLOC_001358	PEX10	chr1:2391774-2412571	9.44809	8.62668	9.30178	9.11428	7.74477	7.65638	7.48162	9.38229	11.3036	8.3121	8.9425	11.5359	11.3512	10.929	9.99476
XLOC_001359	PANK4	chr1:2508530-2526628	12.7473	8.30534	10.4667	8.78044	7.35787	11.2904	8.80994	4.64391	5.31695	5.02981	5.08497	5.50015	9.70487	9.65743	7.43032
XLOC_001365	MEGF6	chr1:3487941-3611495	3.26813	2.59563	2.63457	1.83098	1.66647	2.16581	2.53734	1.65558	1.69861	1.67345	1.58305	1.77045	6.28283	4.14549	3.7097
XLOC_001367	WRAP73	chr1:3630766-3650107	14.6313	10.8324	15.5898	19.3474	15.302	13.2114	11.0317	6.72882	5.42376	13.1862	10.2759	8.83832	9.58243	10.0301	6.93822
XLOC_001368	TP73-AS1	chr1:3652564-3747373	10.7379	7.84737	8.76745	8.68978	6.97965	8.17445	7.38972	6.52356	7.59563	7.60065	6.83822	6.95072	15.6999	14.2477	12.0229
XLOC_001369	LRRC47	chr1:3780219-3796504	73.0823	59.9727	78.0719	71.7298	72.8914	63.1478	49.5873	56.3853	52.9553	60.2596	55.2964	56.9356	33.9035	31.8054	29.9504
XLOC_001370	CEP104	chr1:3812080-3857233	6.39711	6.39716	7.40386	7.60238	7.69049	5.56404	5.78229	8.10103	8.77279	8.64556	7.04573	7.74945	4.98332	5.05017	4.56944
XLOC_001371	C1orf174	chr1:3889132-3900293	20.3377	22.8611	24.494	20.1988	22.3147	19.3434	21.1002	20.4328	21.7237	27.3547	23.6765	20.4512	12.5034	13.0229	12.2666
XLOC_001373	NPHP4	chr1:5862807-6101193	4.50327	4.06894	4.13738	4.26173	3.59133	3.48471	3.07184	3.20458	2.95348	2.93604	2.73892	2.89424	3.90222	3.65562	3.27021
XLOC_001375	RPL22	chr1:6185019-6199619	145.648	145.901	159.38	127.935	169.062	171.603	171.022	118.423	140.912	93.1824	111.706	119.029	117.551	146.555	146.157
XLOC_001377	ICMT	chr1:6206128-6235984	34.2204	36.33	41.2709	34.1002	46.402	35.3033	35.9858	35.7221	35.6072	32.0169	36.0444	35.839	32.674	35.0772	32.2604
XLOC_001378	GPR153	chr1:6247345-6260975	27.3561	18.0215	27.3333	23.3638	20.2475	19.52	17.9194	2.43326	2.60367	4.47719	3.38149	2.64852	11.7212	7.86596	7.4977
XLOC_001379	ACOT7	chr1:6264271-6393766	38.4857	28.7052	33.1309	27.1746	30.5751	38.7905	28.7802	39.1833	35.9062	43.3651	36.4074	33.9668	40.8839	35.7149	29.333
XLOC_001380	HES2	chr1:6415233-6419919	9.06717	6.5025	7.10818	6.04715	4.91406	6.30359	5.45641	6.16162	3.84855	8.29136	5.09266	5.07173	1.34965	1.01395	1.13288
XLOC_001382	PLEKHG5	chr1:6461153-6520061	21.3124	11.3718	20.4696	11.5279	16.4265	12.3449	11.5547	8.89649	8.73904	15.3509	11.4284	8.1904	17.3763	12.2363	10.3657
XLOC_001383	NOL9	chr1:6521346-6554598	13.268	15.98	16.0513	15.8092	21.488	11.793	11.6575	27.6826	27.8438	25.8576	27.0204	25.0016	10.6253	10.1551	9.23555
XLOC_001384	KLHL21	chr1:6590723-6602898	14.0701	9.71552	11.8739	14.544	10.6909	9.53145	8.84131	32.5903	23.1575	23.5273	24.1538	24.2468	6.64835	6.2734	6.0812
XLOC_001385	DNAJC11	chr1:6624864-6701906	38.6775	42.7898	52.562	49.7091	56.1213	25.6274	29.4441	39.6909	39.9519	39.0942	37.106	39.8856	27.3948	23.8746	22.808
XLOC_001388	ERRFI1	chr1:8011718-8026333	11.319	11.5228	11.1667	7.38522	11.8827	17.2671	12.8988	56.4342	64.6196	48.5727	64.0186	74.9301	12.7506	13.2678	16.0371
XLOC_001389	RERE	chr1:8352403-8817640	19.2064	17.3677	18.5271	19.1188	17.6011	17.9413	13.3508	25.8195	22.2025	31.5971	29.6931	27.2375	30.3615	25.175	23.2169
XLOC_001390	ENO1	chr1:8860999-8879884	658.79	609.584	594.005	620.136	489.059	668.181	506.412	992.536	949.977	802.311	898.448	736.611	685.551	736.191	592.316
XLOC_001393	SLC2A5	chr1:9036945-9069828	2.18431	1.47514	2.56886	2.09377	2.13958	1.74574	2.10825	1.15835	1.16782	1.52576	1	1.29331	1.06438	1.05502	1.07205
XLOC_001394	GPR157	chr1:9104416-9129170	2.18451	1.27838	2.38792	3.07722	1.64887	1.47458	1.62339	1.16935	1.69469	1.94853	1.15661	1.40404	2.70028	1.7889	2.06156
XLOC_001398	PIK3CD-AS2	chr1:9651731-9824526	3.18249	3.83106	3.3207	3.38374	2.28688	3.21881	2.4351	2.48981	3.65018	4.0659	2.63446	2.17846	10.9263	11.29	9.54402
XLOC_001399	CLSTN1	chr1:9651731-9824526	29.666	23.8962	29.346	28.1218	23.1558	26.8732	20.6134	44.9068	37.2572	61.9669	46.4784	38.696	44.065	40.694	34.0762
XLOC_001400	CTNNBIP1	chr1:9848275-9910258	7.37366	3.80156	4.51753	4.69653	3.23355	6.55179	5.62214	3.31386	3.4351	2.67488	2.18104	2.65402	12.9508	10.8485	10.1929
XLOC_001401	LZIC	chr1:9929717-9942768	10.1954	10.298	11.3548	11.7135	9.57304	12.2452	11.78	9.79792	9.27584	11.833	11.0843	12.0735	7.75133	9.6948	10.2511
XLOC_001402	DFFA	chr1:10460545-10472556	57.7894	51.0227	61.679	52.9191	44.9635	57.8803	52.5598	30.0547	33.689	43.1739	38.3708	34.974	22.1478	29.8283	29.3964
XLOC_001403	CASZ1	chr1:10636605-10796676	1.74194	1.76373	1.72981	1.89818	1.30854	1.68622	1.46251	3.19125	2.42157	2.95389	2.78239	2.367	4.21579	2.97549	2.76584
XLOC_001405	MASP2	chr1:11026522-11047239	1.67693	2.54675	1.95507	2.06693	2.2411	1.16656	1.31101	2.23257	1.79589	3.69614	2.97586	1.8247	2.54862	2.82105	2.20717
XLOC_001406	SRM	chr1:11054591-11060034	128.574	124.383	134.758	140.983	107.79	129.589	88.7681	136.946	135.166	154.288	137.322	141.663	64.7278	59.9422	64.1156
XLOC_001407	EXOSC10	chr1:11066612-11099910	38.1543	36.5144	38.2954	32.6319	32.3672	42.0466	37.3768	51.3402	49.3848	110.918	91.7824	89.0157	27.0364	25.2737	23.7645
XLOC_001408	MTOR	chr1:11106530-11262551	35.5412	38.9212	40.4634	40.2621	37.5731	41.5955	33.9868	27.4686	29.173	37.3214	32.5658	32.533	20.2464	19.117	17.3984
XLOC_001409	FBXO2	chr1:11648360-11663327	7.20494	3.29041	3.72982	2.26761	2.08968	5.20937	3.95443	8.24213	5.88617	3.93597	4.56732	7.85531	14.1067	11.1805	11.5772
XLOC_001410	MAD2L2	chr1:11674479-11691621	56.8284	37.5768	42.2543	23.4451	27.6884	68.2797	52.5761	113.962	94.0078	64.8086	89.8042	78.5671	102.101	102.878	73.9446
XLOC_001412	MTHFR	chr1:11762192-11847783	4.08073	4.11891	4.38117	4.32438	4.75287	3.27427	3.29012	3.96821	3.63409	4.42345	3.82177	3.97404	3.80261	3.40705	3.35641
XLOC_001414	NPPB	chr1:11857463-11858935	1.49995	1.1717	1.89862	1.66045	1.16481	1	1.06615	45.7015	25.3634	13.703	15.5667	15.4796	1.1273	1	1.67008
XLOC_001415	KIAA2013	chr1:11919587-11926428	44.9663	35.3356	48.0746	45.3601	39.9042	35.7791	30.3836	37.4827	35.0034	53.7893	36.9018	38.1635	19.0125	15.8903	14.7245
XLOC_001416	DHRS3	chr1:12567909-12617731	3.426	3.0919	3.64985	4.04516	2.99736	3.43099	2.89615	4.38784	4.52996	3.40425	2.43571	4.01038	17.0874	23.3691	21.0309
XLOC_001418	PRAMEF11	chr1:12824759-12831410	1.40143	1.13723	1.25402	1.128	1.27379	1.11315	1.1258	3.58831	3.70867	8.22515	6.70374	6.66398	1.04504	1	1
XLOC_001419	HNRNPCL1	chr1:12847376-12848756	1	1.64918	1	1.26974	1	1.06933	1.16806	2.46285	3.38091	6.9828	6.1586	6.01326	1	1	1
XLOC_001420	PRAMEF4	chr1:12879211-12886201	1.2869	1.77048	1.23398	1.20404	1.57845	1.35094	1.29656	2.69332	3.2782	6.51557	5.71705	5.65774	1.12317	1	1
XLOC_001421	PRAMEF10	chr1:12892895-12898270	1.26036	1.15976	1.16526	1.07488	1.20042	1.04422	1.29468	3.81993	3.88781	11.494	5.5396	5.73311	1.05295	1	1
XLOC_001422	PRAMEF6	chr1:12938471-12947580	1.69684	1.53108	1.63264	1.37591	1.0998	1.54881	1.4278	6.02177	5.23901	13.7656	11.554	12.1964	1	1	1
XLOC_001423	LOC101929983	chr1:13049807-13053659	1.72164	1.64346	1.71696	1.44053	1.27989	1.48409	1.35928	4.27812	4.48335	8.55091	9.50659	9.31997	1.05179	1	1
XLOC_001425	HNRNPCL2	chr1:13115487-13116854	1.60583	1.25623	1.58432	1.10859	1.36922	1.67993	1.44524	3.63632	3.87471	10.9907	7.62542	8.32111	1	1	1
XLOC_001428	LOC400736	chr1:13196187-13201409	1.13851	1.21791	1.25473	1.15032	1.10864	1.08765	1.12436	1.7647	1.52547	4.09967	3.00611	3.65429	1	1	1
XLOC_001430	PRAMEF8	chr1:13281303-13285137	1.50572	1.84536	1.85659	1.53361	1.66001	1.39021	1.23635	8.03627	6.82022	18.3003	10.5961	15.8383	1.0467	1	1
XLOC_001431	PRAMEF14	chr1:13341891-13347134	2.93874	2.48881	2.76702	2.11902	2.21746	2.00644	2.18243	13.2886	14.3117	36.0254	31.2927	31.4518	1.13963	1	1
XLOC_001433	LRRC38	chr1:13474976-13513747	1.07013	1.49283	1.05703	1.20056	1.04696	1.07611	1.0876	1.3975	1.46078	3.3925	3.61815	2.91379	1.25	1.19659	1.09183
XLOC_001434	TMEM51-AS1	chr1:14598716-15152464	2.08239	3.81255	3.95291	4.86734	4.38648	2.14099	2.5443	2.63739	2.1229	1.39853	1.18462	1.29371	1.45122	1.36008	1.43468
XLOC_001436	CASP9	chr1:15491400-15524790	5.27446	4.5939	5.38561	5.02364	4.14747	6.25714	6.01406	1.92862	2.29882	2.05361	2.43446	2.8503	6.64641	6.93047	5.53214
XLOC_001437	AGMAT	chr1:15526812-15585110	1.75651	2.42905	1.66811	1.68685	1.9952	2.6916	1.55014	2.05614	2.5356	2.07052	2.28602	4.4012	3.49891	3.51651	3.64784
XLOC_001438	UQCRHL	chr1:15807161-15807699	60.7116	59.3968	62.6491	48.2329	81.8321	67.0286	65.6808	55.8775	53.591	44.2045	51.7609	37.7768	20.3152	21.1295	17.611
XLOC_001439	FLJ37453	chr1:15834214-15940455	3.35852	3.05047	3.01616	4.16773	3.29356	3.10158	2.77246	3.06718	2.94674	5.58918	3.15701	2.65291	4.37097	4.05215	3.80948
XLOC_001440	ZBTB17	chr1:15941868-15976132	7.72157	6.6153	7.81107	8.93283	6.96625	5.95839	5.44057	7.48005	6.78986	10.7323	8.59745	7.87642	7.16254	7.47544	5.83483
XLOC_001443	EPHA2	chr1:16124336-16156087	2.11698	1.6761	1.86081	2.89941	1.3386	1.79574	1.49149	26.4797	21.3916	28.9315	22.5896	22.9261	9.09963	7.42832	8.51539
XLOC_001444	ARHGEF19	chr1:16198103-16212609	2.37264	2.05782	2.19223	1.85674	1.70573	2.0937	1.92078	1.75101	1.98925	1.30124	1.38028	1.80538	14.0151	12.7658	10.0475
XLOC_001445	RSG1	chr1:16231686-16237164	3.68337	2.44852	2.88439	3.05036	2.36148	3.20281	3.17701	1.70528	2.46047	2.37672	2.05252	2.08845	2.49013	2.11867	1.82483
XLOC_001446	FBXO42	chr1:16246839-16352491	4.70177	5.68365	5.4518	6.2244	5.31792	4.83677	5.25618	5.45421	5.00315	4.64741	4.63562	6.50847	7.50136	6.52919	6.68217
XLOC_001448	CROCCP3	chr1:16467435-16492701	1.79021	1.9844	1.48768	1.79777	1.33576	1.39961	1.48848	1.2857	1.44484	2.16746	1.57911	1.22693	3.49559	2.818	2.66177
XLOC_001450	NBPF1	chr1:16562426-16613605	2.41633	3.52482	3.39252	3.74997	2.61475	2.52259	2.52118	2.40065	2.14497	2.81339	2.74039	3.38916	3.39691	3.53664	3.31273
XLOC_001451	CROCCP2	chr1:16618255-16630906	7.28954	4.87802	5.88513	7.47095	5.35086	4.76645	6.37888	3.22434	3.99022	4.57402	5.0084	5.59199	8.48581	5.22333	5.06652
XLOC_001457	MFAP2	chr1:16974503-16981586	9.4567	7.52421	10.9722	5.55099	7.97961	10.6655	8.98384	20.0853	17.7638	12.2889	12.6004	10.5274	69.4913	69.411	49.5884
XLOC_001458	ATP13A2	chr1:16985957-17011972	34.542	22.035	29.8644	24.7283	23.6033	29.1692	24.5328	12.8609	11.5578	14.3068	10.2928	10.3759	23.5133	22.1933	20.5592
XLOC_001459	SDHB	chr1:17018725-17054170	48.8089	42.7077	52.4019	43.7433	40.5069	54.3512	50.2817	40.2945	45.3685	52.7349	46.6474	41.0071	24.5271	23.5659	22.9817
XLOC_001460	PADI2	chr1:17066760-17119453	1.69232	1.75592	1.47107	1.5295	1.19676	1.91329	1.98141	2.71361	2.67177	2.68168	2.85297	2.6704	2.94482	3.03435	3.30469
XLOC_001461	RCC2	chr1:17406754-17439754	141.242	128.452	152.643	120.416	179.925	130.853	124.923	278.303	268.383	163.891	222.6	210.892	136.077	146.185	116.375
XLOC_001463	ALDH4A1	chr1:18871429-18902799	17.0858	11.6352	14.7284	9.83721	11.7809	15.1471	13.4039	9.06813	10.2166	10.5693	8.12267	9.08086	14.2861	15.5885	12.9755
XLOC_001466	IFFO2	chr1:18904279-18956332	3.69329	3.14118	3.12875	3.38904	2.32962	3.95221	3.19123	9.5582	8.52183	8.14338	8.39184	8.82562	2.77032	3.07404	2.65052
XLOC_001467	UBR4	chr1:19074505-19210252	19.4939	35.7977	23.8563	39.0849	25.9224	20.0816	21.415	34.6418	32.1268	29.3615	33.4434	29.9864	38.05	34.9389	29.125
XLOC_001468	EMC1	chr1:19215663-19251559	21.2425	20.5008	21.6441	20.2864	22.4144	22.6881	21.3111	23.091	25.2063	24.3324	27.2537	23.4832	13.9974	16.2432	14.1908
XLOC_001471	LOC100506730	chr1:19293246-19295736	2.08187	2.58608	1.63544	1.83198	1.93155	1.59689	1.8565	1.65366	2.08922	1.76565	1.51793	1.65168	2.70418	2.60064	3.19361
XLOC_001472	AKR7A2	chr1:19302707-19312146	11.0392	7.06999	7.78128	6.73955	5.71435	10.1017	8.94172	4.20387	4.40679	3.33285	3.6138	5.45798	10.4726	11.4466	11.1944
XLOC_001473	CAPZB	chr1:19338772-19485641	110.403	91.8148	116.927	102.941	113.297	113.89	92.3608	111.074	104.223	108.819	115.98	100.544	128.428	157.642	119.414
XLOC_001474	TMCO4	chr1:19682212-19799917	3.503	3.79994	4.35793	5.52702	3.6259	2.11487	2.89815	1.95075	1.5327	2.46014	2.09768	1.96236	2.3094	2.12993	2.12494
XLOC_001477	PLA2G2A	chr1:19975430-19980439	1.45276	1	1.45197	1	1	1.23047	1.62577	1.6848	1.8904	1.48911	1.19914	1	3.38666	7.48879	6.71429
XLOC_001482	CAMK2N1	chr1:20482390-20486235	2.22418	1.87435	1.97845	1.83068	1.27141	1.72117	1.64199	1.71654	1.42871	2.09516	2.37501	3.50484	4.5335	4.71405	4.63054
XLOC_001483	MUL1	chr1:20499447-20508181	11.8004	11.86	14.6468	16.0761	15.1799	11.017	11.3008	13.6714	14.6304	15.9901	13.2487	12.3784	8.67239	8.15066	7.25664
XLOC_001484	DDOST	chr1:20633454-20661544	115.373	103.754	114.975	115.458	108.65	127.952	106.581	92.6937	91.9145	105.83	99.4535	88.5483	87.1437	99.621	83.2096
XLOC_001485	KIF17	chr1:20664013-20718017	4.11527	3.40086	4.40509	4.61357	3.15602	4.59184	3.2505	2.739	3.10434	3.09992	3.2432	2.98715	4.5055	5.69793	4.5139
XLOC_001486	SH2D5	chr1:20719731-20732640	2.39695	2.29358	2.95757	4.09296	2.27959	2.24166	2.37501	3.25702	2.8219	4.25609	2.45021	2.7021	3.8679	2.98367	3.05341
XLOC_001487	HP1BP3	chr1:20742677-20786688	20.3142	29.5087	26.7738	34.1558	28.9132	19.8807	21.6755	14.9727	15.8183	16.9917	18.7056	19.7105	22.0318	22.7517	18.2691
XLOC_001488	EIF4G3	chr1:20806291-21176888	9.20441	13.2314	11.6327	12.6372	11.1859	10.2724	8.2193	13.9077	12.5761	15.8514	17.4265	18.1182	28.5092	28.4768	25.2206
XLOC_001490	ECE1	chr1:21217246-21345541	6.44655	6.01247	6.14657	6.99772	5.31481	6.02861	4.97502	14.1829	12.7679	14.7411	12.3602	12.7003	11.8637	12.4498	11.1773
XLOC_001491	RAP1GAP	chr1:21596214-21669363	6.56876	4.16064	5.77431	3.77316	3.86938	6.57848	5.25755	2.92071	2.54755	3.71776	2.81061	2.95347	5.40053	5.31128	4.15797
XLOC_001492	USP48	chr1:21678298-21783195	34.2136	42.7986	38.1942	27.6149	39.5426	40.6467	42.8865	44.1503	47.1556	37.3088	39.0908	45.7784	21.8553	25.987	23.3312
XLOC_001493	HSPG2	chr1:21812264-21937297	5.73142	3.50602	3.30631	3.40769	1.7466	5.48009	3.81939	2.88038	2.48674	3.04048	2.264	3.22287	25.0303	24.0204	19.7066
XLOC_001501	LUZP1	chr1:23084022-23168858	11.8656	10.3056	9.37144	9.39896	10.3489	13.0413	12.3336	23.452	22.4907	15.0406	18.0116	17.6958	16.9862	18.9836	16.3942
XLOC_001502	HTR1D	chr1:23191894-23194729	1.94866	1.79476	1.30462	1.99305	1.22981	2.03403	1.86777	1.78352	2.19802	4.95056	2.56871	3.68746	8.40687	12.6555	10.8648
XLOC_001503	LINC01355	chr1:23281308-23285518	1.52903	2.4933	1.43684	2.11078	1.67966	1.34781	1.35958	1.2369	1.23572	1.20324	1.18889	1.20565	2.38364	2.60522	2.38869
XLOC_001504	HNRNPR	chr1:23304689-23344364	15.8129	26.0056	20.748	19.1156	35.5311	20.8361	22.6324	30.5368	33.23	21.7809	32.3862	37.449	23.1512	26.0127	28.2555
XLOC_001505	ZNF436	chr1:23359447-23371837	1.54606	2.06214	1.80277	2.6358	2.08287	1.44501	1.48704	1.24352	1.52328	3.0924	2.09865	2.49349	1.95391	1.71438	1.91477
XLOC_001506	TCEA3	chr1:23380908-23424779	2.3706	1.97235	2.22619	3.08943	1.58606	1.95936	2.05667	1.36119	1.36891	2.30119	1.85433	2.45091	1.04397	1	1.79016
XLOC_001507	ASAP3	chr1:23428562-23484257	9.10567	6.06603	7.92072	4.21151	4.94352	9.56619	8.29867	6.43276	6.36758	5.40246	5.05064	4.85952	16.3456	14.7488	11.2022
XLOC_001508	E2F2	chr1:23506427-23531220	5.21381	4.74476	4.77048	5.53215	4.52274	4.68731	4.04023	2.09539	2.08449	3.1983	2.40411	2.58365	3.05504	2.43964	2.58853
XLOC_001509	ID3	chr1:23557929-23559794	2.01388	1.93163	1.77436	2.09905	1.17854	1.69468	1.74634	35.1269	37.4075	21.3195	22.1853	26.7855	44.4058	33.2267	34.7432
XLOC_001511	GALE	chr1:23795598-23800804	21.9226	18.01	23.4814	30.6656	15.6196	19.21	19.4628	11.4516	12.9803	12.7942	8.7794	9.59288	6.86331	5.04494	5.90585
XLOC_001512	HMGCL	chr1:23801876-23825459	10.1736	8.78872	8.57716	8.71893	6.14915	10.9627	8.34083	3.08945	4.05365	3.34146	3.83247	4.0988	7.50499	8.58216	6.72578
XLOC_001513	FUCA1	chr1:23845080-23868369	56.2719	48.0484	54.1199	45.7045	50.2169	68.7708	56.9959	15.5648	15.4922	18.4989	18.2705	13.4607	3.40943	6.23687	6.48839
XLOC_001514	CNR2	chr1:23873969-23913327	9.84509	10.3372	11.2422	9.36294	13.827	8.34243	7.75778	3.15837	4.60992	4.01351	4.04533	3.66067	1.04166	1	1
XLOC_001515	SRSF10	chr1:23964346-23980463	19.2872	29.0427	27.0122	18.7328	39.7586	22.6908	24.0977	30.1866	37.0499	22.8579	36.8847	35.9203	19.9127	26.3167	27.7183
XLOC_001518	IFNLR1	chr1:24154156-24187275	3.29634	3.20431	3.47395	3.81888	2.48406	3.0034	3.7897	2.85364	2.63078	2.85742	3.03264	2.81358	3.70415	3.90167	3.35742
XLOC_001519	STPG1	chr1:24319321-24415097	4.1206	3.76181	3.76332	3.61214	2.83574	3.43363	3.3812	3.37854	2.7154	2.34086	2.16698	3.3128	6.63632	7.89147	6.43989
XLOC_001521	LOC100506985	chr1:24539273-24556024	1.67573	1.67932	1.84737	2.04058	2.08877	2.07612	2.19203	1.41778	1.62391	1.35681	1.72085	1.4172	1.70117	2.23775	3.32355
XLOC_001524	SYF2	chr1:25222275-25232522	19.1984	22.3381	23.8417	21.1843	25.4147	25.669	28.7998	22.2039	24.7417	21.4946	27.6575	39.2207	17.1808	19.0023	22.7839
XLOC_001525	RSRP1	chr1:25242248-25247494	13.7983	15.7123	12.8126	12.6816	10.8561	14.1392	10.1775	15.9009	13.1377	39.2643	23.0595	25.2102	9.90785	9.04872	9.19533
XLOC_001527	LOC646471	chr1:25819905-25859458	2.50722	2.37045	2.47479	2.3658	2.47266	1.74589	1.94737	1.56875	1.48738	1.66902	1.64787	1.55715	2.04277	1.6368	1.50679
XLOC_001528	AUNIP	chr1:25819905-25859458	19.3717	18.7966	18.1404	16.8211	20.9588	20.6146	19.5913	15.2117	15.2382	11.4455	15.8254	14.3981	11.5651	14.9671	15.0922
XLOC_001529	PAQR7	chr1:25861483-25871253	4.92935	4.70607	5.65598	5.53264	4.95855	4.21347	4.48875	4.58354	5.37126	6.74092	5.23019	5.63814	4.77447	5.79161	5.49665
XLOC_001530	STMN1	chr1:25884185-25906877	129.724	134.319	180.777	85.4887	266.544	193.299	189.911	192.165	212.363	122.904	165.003	167.539	178.469	201.359	186.077
XLOC_001531	PAFAH2	chr1:25959766-25998157	6.20483	6.2882	6.00841	7.30292	5.04628	5.35089	6.86301	4.24972	3.18768	4.91903	3.41244	4.10648	4.59092	4.92915	4.72281
XLOC_001532	SLC30A2	chr1:26038021-26046138	2.50052	4.06174	2.68907	3.37024	3.90107	2.00696	2.06872	1.91245	1.79153	2.69248	1.84631	1.76352	1.18714	1.27319	1.06261
XLOC_001534	UBXN11	chr1:26282281-26320523	9.56865	8.29606	8.30491	9.221	6.99056	7.31383	8.60358	3.91145	3.80707	5.79609	4.33366	4.66125	4.10837	3.14194	4.12519
XLOC_001535	AIM1L	chr1:26321858-26354130	5.12171	4.066	6.5909	8.59547	6.35229	4.34934	3.23964	1.52294	1.64917	2.12079	1.6522	1.58223	4.12347	3.30084	2.96478
XLOC_001538	GPN2	chr1:26879381-26890378	14.2618	11.0071	14.6178	16.789	12.917	15.734	12.0462	13.6355	11.9044	18.8381	17.7114	17.0669	10.3835	10.8505	9.22575
XLOC_001539	GPATCH3	chr1:26890487-26900471	7.06445	5.20746	6.81648	7.28008	8.10012	5.64113	5.32959	9.378	7.71948	14.9556	10.9064	12.6032	5.05037	5.45416	4.65554
XLOC_001541	KDF1	chr1:26949555-26960410	10.9185	9.05716	9.12784	11.8191	6.56563	10.2521	8.43869	8.43891	8.47218	9.90695	7.18971	7.73901	10.1187	10.5713	9.73859
XLOC_001542	FAM46B	chr1:27005019-27012842	90.2734	57.317	88.3395	72.6933	80.9518	69.4604	57.297	120.444	99.7385	96.9456	109.294	96.9187	44.9001	48.6402	40.6942
XLOC_001543	SLC9A1	chr1:27098808-27155130	46.7614	44.241	50.8062	72.1468	45.1317	41.7481	36.6515	23.7278	21.4113	47.0001	31.628	27.6684	8.16554	7.36366	6.33116
XLOC_001544	MAP3K6	chr1:27355178-27366866	15.5681	10.5676	13.7717	18.0476	13.7706	9.36747	8.02151	2.1468	2.29572	2.90105	2.11342	2.13174	3.93113	4.71242	3.44806
XLOC_001547	WASF2	chr1:27404225-27490187	42.7119	32.5075	38.5352	41.6742	34.4343	42.9148	38.4827	30.6065	29.2056	28.6687	30.027	31.9359	31.5088	32.647	30.9859
XLOC_001548	AHDC1	chr1:27534244-27603494	5.3579	5.26327	5.60802	6.66008	4.27801	4.77634	4.03891	5.02962	3.95961	8.70623	7.12138	6.5813	11.385	7.77601	8.12281
XLOC_001550	IFI6	chr1:27666060-27672213	2.60715	2.49559	2.53247	1.7211	1.1783	2.1487	1.68192	1.20793	1	1.23985	1.28596	1.30593	4.43209	5.20102	3.92645
XLOC_001551	RPA2	chr1:27891525-27914797	30.1124	27.7286	29.404	24.6753	34.1235	38.3876	33.5432	21.474	24.8943	19.2266	20.6006	22.8508	18.1626	20.6918	20.3131
XLOC_001552	EYA3	chr1:27970343-28088637	13.8323	16.6883	14.6106	14.5427	17.1313	16.9232	15.6807	16.2559	17.2929	19.8389	19.3282	16.7934	16.1712	17.573	14.4885
XLOC_001554	DNAJC8	chr1:28200278-28233031	45.5586	37.6547	50.5656	39.4376	51.3773	54.6285	53.1417	52.6905	55.8337	55.4964	53.5762	54.1451	45.2185	50.2854	47.9673
XLOC_001555	SNHG12	chr1:28553016-28581854	71.1719	71.7057	90.2728	83.3444	105.351	40.9179	55.8106	53.4853	48.6066	69.1589	52.2567	69.7959	18.6288	18.8079	16.5575
XLOC_001560	TAF12	chr1:28603095-28643092	32.2287	32.3623	30.991	35.2006	26.4105	38.55	40.6387	22.0053	21.7201	29.2315	29.5897	30.7507	17.4869	24.2041	21.2442
XLOC_001561	TMEM200B	chr1:28887090-29123909	9.02454	8.68977	12.1379	8.14715	9.65578	9.36317	7.57602	13.42	14.0044	7.50982	9.19092	11.0349	3.81638	3.64706	3.19713
XLOC_001562	SRSF4	chr1:29147737-29182125	44.77	45.4298	48.21	40.7094	45.7364	58.0099	44.2426	46.8437	46.4059	57.866	45.918	40.8857	37.41	34.4566	29.4888
XLOC_001563	MECR	chr1:29192656-29230958	13.7231	11.0849	11.3253	8.93556	10.3437	13.3129	12.2312	4.69058	4.44721	5.21493	5.03929	4.92754	6.46268	8.00765	7.45385
XLOC_001569	SDC3	chr1:30869465-30908633	8.58558	6.01777	6.92895	8.22449	4.31427	6.76041	6.27297	8.47441	7.73104	6.75537	6.04159	6.26456	17.3421	14.7346	11.8333
XLOC_001570	PUM1	chr1:30931505-31065717	37.1782	43.7465	44.1771	44.9715	45.4468	41.544	38.1224	44.3516	44.4617	47.2242	51.4825	51.3928	44.7133	48.1134	42.0705
XLOC_001574	NKAIN1	chr1:31179744-31239887	1.13809	1.31942	1.365	1.27763	1.13514	1.19314	1.13612	4.73588	4.17995	3.91454	4.55344	4.38239	25.8494	19.5935	17.9068
XLOC_001575	SNRNP40	chr1:31259567-31296797	27.5853	23.3146	29.8776	30.011	35.3527	35.3874	30.5494	37.6093	42.2203	45.2863	42.679	43.8789	43.1146	43.8671	37.1573
XLOC_001576	FABP3	chr1:31365252-31373076	51.7643	55.2168	77.0854	158.673	84.4968	62.2719	54.77	23.6192	21.7284	26.1571	20.8661	19.7453	19.5411	24.0081	23.6489
XLOC_001577	PEF1	chr1:31629861-31645237	15.0312	13.163	16.1618	17.3871	16.893	19.4026	16.5511	25.4269	23.2021	21.5839	22.4901	21.96	13.785	14.0539	12.5357
XLOC_001578	COL16A1	chr1:31652246-31704167	1.05335	1	1.04069	1.03172	1.03289	1.01735	1.04147	1.43589	1.14091	1.65339	1.26223	1.35304	3.64649	2.92887	2.68658
XLOC_001579	ADGRB2	chr1:31727104-31764063	1.22852	1.24401	1.15799	1.27931	1.06896	1.2111	1.12882	1.28998	1.33021	1.76084	1.71846	1.48052	6.21249	5.06915	4.62853
XLOC_001582	PTP4A2	chr1:31906420-31938387	22.6166	27.0887	25.2885	23.3397	25.0347	23.1396	27.1683	30.6483	28.4165	26.8417	38.8347	37.4234	35.7174	36.8125	38.498
XLOC_001583	TMEM234	chr1:32216196-32222325	5.27331	5.14863	5.83341	8.1199	5.14069	5.67084	6.34612	5.84484	3.8263	4.914	5.75621	3.99531	5.06879	3.98396	3.68344
XLOC_001584	MTMR9LP	chr1:32231659-32241710	1.18344	1.16656	1.02386	1.08985	1.27398	1.12635	1.29074	1.32848	1.26702	1.42227	1.19605	1.30805	3.55706	2.90377	2.76302
XLOC_001585	MARCKSL1	chr1:32333828-32336239	86.2513	82.8132	99.7206	80.284	136.869	79.6904	84.7609	345.609	314.481	168.218	251.088	238.828	349.251	287.759	248.589
XLOC_001586	FAM229A	chr1:32361269-32362243	3.09262	3.23604	2.13464	2.48774	1.83841	1.72724	1.56897	1.86559	1.59829	5.5676	3.08811	1.75639	5.8671	1.67123	2.75773
XLOC_001587	BSDC1	chr1:32364632-32394461	18.7541	15.3742	15.9579	18.4438	14.3615	15.2546	15.94	17.1235	15.1166	15.7418	15.5487	14.9575	11.4114	9.84602	8.60037
XLOC_001588	ZBTB8OS	chr1:32621215-32650590	20.824	20.5865	22.4314	15.609	21.9018	21.0712	22.2255	8.56675	13.5115	11.4837	12.751	9.85385	7.05427	6.72956	6.73617
XLOC_001589	SYNC	chr1:32651147-32702760	2.76969	3.42151	2.35627	2.56983	3.52105	1.79843	1.87288	1.68722	1.6261	1.13617	2.38946	1.65916	1.05062	1.04948	1.08205
XLOC_001590	YARS	chr1:32775238-32858879	86.3975	63.679	80.8576	79.7118	65.8507	86.0971	69.5598	76.4608	72.9975	68.649	66.6062	63.0087	39.2768	41.5498	34.5513
XLOC_001592	TMEM54	chr1:32886496-32901352	29.3576	13.9176	16.8839	11.1049	9.72211	28.5661	26.0947	7.96957	6.05853	10.1606	9.06175	8.71438	7.22425	9.94756	7.67585
XLOC_001593	RNF19B	chr1:32936445-32964813	42.0106	28.2208	39.6493	37.1928	30.5324	42.3519	29.107	42.115	38.0114	53.6415	58.327	52.37	7.02276	5.82693	6.39374
XLOC_001594	AK2	chr1:33007939-33036911	52.4113	46.1657	44.6377	43.1066	43.9832	55.283	51.9832	26.14	27.8654	21.1382	24.667	23.2259	33.9032	36.6132	34.4673
XLOC_001595	TRIM62	chr1:33145401-33182070	2.78844	2.33637	1.8117	1.79817	1.65702	2.74898	2.72668	3.23159	3.08055	1.9307	2.28828	2.17771	4.12459	2.94594	3.24858
XLOC_001597	PHC2	chr1:33323622-33375593	2.43305	1.97492	2.49043	3.91565	1.73654	1.53541	1.79838	3.58116	2.48825	5.21369	5.66391	6.45738	13.1005	10.3877	10.1006
XLOC_001598	CSMD2	chr1:33513998-34165842	1.00905	1.03187	1	1.01273	1.00869	1.03498	1.01539	1.36291	1.37492	1.22621	1.35522	1.13454	5.59668	4.24576	3.78013
XLOC_001600	SMIM12	chr1:34850361-34859816	6.06109	6.26326	7.35683	8.13004	8.8538	7.17599	7.44546	7.48497	8.67556	6.2049	7.07948	7.21434	5.44416	5.22593	5.14648
XLOC_001601	DLGAP3	chr1:34865435-34929585	3.6902	2.62042	4.42255	5.42973	4.20679	2.79533	2.7392	5.31042	4.45181	8.19565	6.42798	4.44136	6.07824	4.12178	4.40194
XLOC_001603	ZMYM6NB	chr1:34981525-34985347	5.65988	4.34735	6.24051	7.07169	4.45276	7.11416	8.74638	2.96461	4.26349	4.96239	3.26002	3.44014	10.6734	11.7442	10.0409
XLOC_001604	ZMYM6	chr1:34986165-35031968	5.03259	5.98575	5.40129	4.13366	4.83974	6.61772	6.40125	4.94268	5.38746	4.43742	4.32419	4.37252	5.36035	6.29091	5.83385
XLOC_001605	SFPQ	chr1:35183599-35193142	131.22	108.718	155.033	126.807	174.859	85.3646	75.1181	250.928	227.043	197.515	248.353	242.995	140.926	161.717	175.302
XLOC_001606	KIAA0319L	chr1:35433489-35557436	22.835	22.1558	21.7641	23.0115	18.7979	21.9598	20.631	8.4255	8.43631	11.5158	10.6114	10.4634	22.277	26.2803	22.1068
XLOC_001607	PSMB2	chr1:35599540-35641844	41.8528	40.6554	45.3733	32.5556	53.876	49.7522	45.0127	41.5297	45.035	33.8295	42.3941	41.523	25.3242	26.8411	24.2213
XLOC_001608	C1orf216	chr1:35713875-35719189	3.78428	3.882	4.27194	4.76425	5.84546	3.29361	3.79329	2.96598	3.02149	4.19537	3.01791	3.47744	3.90155	3.19419	3.0443
XLOC_001609	CLSPN	chr1:35732111-35769950	7.15765	9.66787	8.25716	7.74224	11.7678	8.57695	9.09281	12.0138	11.9751	10.1668	12.4576	11.9645	6.87774	7.19348	6.33872
XLOC_001611	TRAPPC3	chr1:36136568-36180849	24.8075	23.1206	26.324	34.3492	25.0351	28.6185	25.4119	18.0515	18.7176	24.2745	19.3402	16.7043	25.713	31.2775	24.0305
XLOC_001612	EVA1B	chr1:36322029-36324154	21.7028	11.1164	17.5173	16.3267	11.2682	11.1699	9.97045	4.07791	4.47505	7.30434	3.97076	5.18903	14.3483	11.4735	11.0981
XLOC_001613	STK40	chr1:36339618-36385927	8.38888	6.09303	7.46866	10.8373	5.93232	6.96134	6.06072	12.0959	8.82854	14.1558	12.2323	12.4225	7.58054	6.18912	6.42135
XLOC_001614	LSM10	chr1:36393419-36397959	17.7004	15.058	15.8099	18.5776	13.6873	17.127	15.014	19.3512	16.3496	17.3255	19.6995	12.9513	13.833	13.4742	10.1445
XLOC_001615	OSCP1	chr1:36417905-36450485	2.74503	2.05507	2.35958	2.06922	2.13745	2.44883	2.26638	3.13088	2.74967	2.60151	2.06997	1.76304	2.08227	2.1585	2.38356
XLOC_001616	MRPS15	chr1:36455760-36464439	41.1034	41.0565	42.8977	41.5429	33.8133	48.1008	33.5522	43.1244	47.3798	59.8612	57.8796	45.6896	42.2456	35.7676	33.9278
XLOC_001619	LINC01137	chr1:37454878-37474443	1.15535	1.62217	1.3386	1.71685	1.10904	1.0781	1.43021	2.25622	1.646	2.68031	2.09351	2.58858	1.05299	1.13285	1.16345
XLOC_001620	MEAF6	chr1:37489960-37514819	11.0011	10.3521	11.33	10.4375	12.3586	13.0099	12.9934	10.3543	10.7862	10.4521	10.7258	10.8445	7.11656	6.83864	6.5723
XLOC_001622	SNIP1	chr1:37534448-37554344	6.32575	6.58855	7.46949	6.12496	7.25008	7.75298	6.23527	5.08561	5.00258	6.43156	7.74088	7.59185	4.55337	5.65825	6.57958
XLOC_001623	GNL2	chr1:37556918-37595985	41.3391	39.3454	42.193	39.3236	41.3359	52.705	42.7759	43.3348	48.0174	49.9224	47.1365	44.1444	30.8719	36.635	34.2065
XLOC_001625	C1orf109	chr1:37681569-37690595	14.3552	11.513	14.2541	12.0894	12.4137	16.5439	15.8055	16.1473	16.452	13.7899	16.9203	18.7909	7.87659	10.1371	11.3355
XLOC_001627	YRDC	chr1:37802941-37809454	26.9329	26.9455	30.9756	27.5616	37.5881	25.0196	24.3131	32.8225	43.8484	48.2825	44.5009	30.3607	10.022	9.38266	7.6504
XLOC_001628	MTF1	chr1:37809566-37859620	5.33472	5.30432	4.81809	6.31644	5.33703	5.34349	5.52148	5.7325	4.45643	6.69579	7.05161	5.10093	3.69538	3.75141	3.67255
XLOC_001629	INPP5B	chr1:37860696-37947057	11.9412	10.0902	10.8495	9.68128	9.58924	14.0117	12.7744	8.21622	8.82357	8.90944	9.92482	7.87055	7.95582	10.6957	8.34547
XLOC_001630	SF3A3	chr1:37956979-37990089	31.5279	33.2442	34.499	30.0767	37.7787	39.9805	33.7669	54.6526	54.5019	45.5034	48.9007	50.4411	32.201	34.2301	30.3297
XLOC_001631	FHL3	chr1:37996769-38005515	12.1653	9.99574	13.2801	14.2141	14.1489	8.99113	8.3842	23.1739	20.2466	17.319	17.2647	14.5446	15.6959	17.9398	17.9209
XLOC_001632	POU3F1	chr1:38043850-38046778	4.00249	3.23764	2.66609	3.09515	2.35056	3.27658	2.21416	9.11841	5.66799	3.71812	5.81585	4.74724	22.3131	14.3298	15.3322
XLOC_001634	RRAGC	chr1:38838196-38859823	18.8161	18.305	21.7186	22.9624	21.7736	18.8071	21.5903	29.0792	26.1655	29.4624	36.7783	36.9424	8.76222	10.9639	10.56
XLOC_001635	GJA9	chr1:38862489-38881626	17.7351	17.147	14.6834	10.3913	18.4532	23.2656	24.246	10.8081	13.8581	9.03006	9.8085	13.8365	8.34368	10.7528	10.1013
XLOC_001637	PPIEL	chr1:39491645-39559698	2.82559	3.84931	3.27971	4.76547	3.94021	1.79438	2.38258	1.70898	2.60763	2.76874	2.50571	2.06615	3.52502	2.9709	2.78781
XLOC_001638	PABPC4	chr1:39560812-39576849	58.8406	54.2709	59.2927	50.4989	59.1055	53.0204	41.7609	84.0287	80.9176	76.658	71.4194	68.1761	56.2998	57.7157	51.806
XLOC_001640	HEYL	chr1:39623430-39639676	1.23576	1.19804	1.24413	1.14914	1.17562	1.33662	1.21876	1.63121	1.40262	1.5867	1.35255	1.51358	2.90507	3.42242	3.17978
XLOC_001645	TRIT1	chr1:39841030-39883505	16.6158	15.9328	19.7436	15.4874	19.7215	18.1415	17.1527	16.1994	16.0186	16.5302	15.3178	17.9447	14.8869	17.2448	15.9496
XLOC_001646	MYCL	chr1:39895423-39902015	19.6773	12.5582	15.9158	16.9146	14.5385	17.3292	13.5075	25.9627	24.2613	47.777	35.1512	33.4824	20.0681	17.7994	18.2294
XLOC_001647	PPT1	chr1:40072709-40097470	19.9908	15.7823	19.8594	13.8442	16.544	22.9395	20.29	24.1584	29.6924	32.1029	30.7332	28.9331	45.6074	45.8351	41.5856
XLOC_001648	COL9A2	chr1:40300490-40317267	1.45692	1.3135	1.26422	1.21477	1.35411	1.19192	1.17166	1.96962	2.17441	3.24461	1.87712	1.48231	2.4217	1.9572	2.05516
XLOC_001649	RIMS3	chr1:40620679-40665652	3.68283	3.06658	3.56032	2.27317	2.65407	3.92874	3.53596	3.64979	3.31657	2.01773	2.52423	2.32757	10.1101	9.41606	8.06695
XLOC_001650	NFYC-AS1	chr1:40689079-40771606	1.44838	2.51199	2.16119	1.87495	2.02974	1.4735	1.51216	2.02017	1.68315	2.15144	2.87767	2.26867	3.2449	2.75675	2.80044
XLOC_001651	CITED4	chr1:40861055-40862346	15.6349	12.7179	17.8192	18.9578	9.77747	9.80648	7.75094	7.72979	6.19055	9.35891	7.91773	7.97424	13.5386	8.89497	10.7669
XLOC_001653	SCMH1	chr1:41014589-41242143	3.09146	2.67922	3.29079	4.82465	2.59334	2.10828	2.37956	2.78982	2.78197	3.17196	4.06024	2.98948	6.37687	6.05986	5.27337
XLOC_001655	HIVEP3	chr1:41506364-42035925	1.04961	1.3684	1.07486	1.30552	1.08158	1.17767	1.14813	2.41965	2.0733	2.49018	2.21483	1.85323	1.36257	1.2421	1.21634
XLOC_001657	FOXJ3	chr1:42176538-42335877	13.9345	16.8991	14.3882	15.5363	14.7137	14.4922	13.3415	16.4341	15.1737	18.8826	20.3759	19.9757	20.0931	23.2349	19.88
XLOC_001659	CLDN19	chr1:42733092-42740254	1.22777	1.12138	1.43442	1.76136	1.47246	1.38263	1.20838	1.45217	1.52567	1.35588	1.21458	1.33546	4.60615	6.58434	5.75182
XLOC_001660	P3H1	chr1:42746334-42767084	8.35259	6.13227	7.46336	9.7645	7.36053	8.88598	7.36432	13.4993	13.2979	15.2165	12.9671	13.0106	19.3652	19.3919	18.5387
XLOC_001661	SVBP	chr1:42807051-42844989	7.47124	7.21959	10.6378	8.08081	8.35273	8.36049	9.0586	13.9136	16.2608	7.73418	7.76551	5.29396	15.8958	16.1311	13.1451
XLOC_001662	SLC2A1	chr1:42925374-42983358	106.736	165.986	197.808	193.182	117.094	117.307	79.7043	131.545	119.606	188.191	166.4	143.256	196.474	205.194	173.65
XLOC_001663	EBNA1BP2	chr1:43164173-43254358	48.3339	50.5826	56.4579	61.902	58.5524	58.7078	49.2887	64.9265	62.7593	73.6273	67.8051	65.2797	20.1586	19.1747	17.1322
XLOC_001665	C1orf210	chr1:43281885-43285617	5.83396	7.49007	7.2236	9.14312	4.86048	7.93395	7.77869	3.33058	2.81067	2.28947	2.13646	2.61317	5.06506	6.82447	5.79381
XLOC_001666	ELOVL1	chr1:43363396-43368074	15.2503	12.9933	13.5726	17.5295	15.5104	14.4084	13.367	13.0907	10.7921	13.268	10.5883	12.0647	8.59981	8.08251	9.03794
XLOC_001668	MED8	chr1:43383907-43389812	9.77186	7.44646	7.19414	10.8478	6.05815	8.761	9.54572	7.05084	7.05253	7.91461	5.41326	7.45925	4.90791	7.1855	7.69275
XLOC_001669	HYI	chr1:43389884-43454247	9.67387	7.68554	12.6995	9.80837	8.49256	7.90066	7.06633	4.55313	3.29996	5.68541	3.76584	4.98639	4.29242	5.09616	4.67376
XLOC_001670	KDM4A-AS1	chr1:43650125-43707341	1.77122	3.1516	1.59023	2.05171	2.09503	1.54546	1.67083	1.65185	1.78747	2.24173	2.37574	2.26262	3.13788	2.09648	1.86728
XLOC_001672	SLC6A9	chr1:43991607-44031492	7.93711	6.40214	8.50453	9.88828	7.49605	5.18666	5.2569	13.1891	9.23689	8.18469	8.79127	8.16429	6.84538	5.96598	5.25534
XLOC_001673	ERI3	chr1:44221069-44355279	23.9252	19.1127	22.0426	24.0806	20.6045	23.4068	18.9431	24.3519	20.3444	26.2423	22.4401	21.459	26.8601	28.5715	22.6758
XLOC_001674	ERI3-IT1	chr1:44221069-44355279	1.81455	1.77221	1.21969	2.15631	1.31338	1.22295	1.84769	1.56065	2.00099	1	1.89674	1.5497	2.45263	2.5577	2.5513
XLOC_001675	TMEM53	chr1:44653246-44674608	4.68056	4.41782	4.37405	5.04772	3.72132	5.41641	4.79635	2.5919	3.20345	2.7411	2.85728	2.69911	2.99376	3.64503	3.50596
XLOC_001679	TCTEX1D4	chr1:44800363-44807285	3.11951	3.1257	2.48137	6.77096	1.90874	1.76476	1.35794	2.32867	2.71568	4.54818	1.98553	1.67878	1.48328	1	1
XLOC_001680	PTCH2	chr1:44819843-44842944	1.35421	1.36144	1.56795	1.50235	1.48345	1.29858	1.21147	2.65903	2.64783	3.10707	2.76214	2.48365	1.3127	1.13838	1.05598
XLOC_001681	EIF2B3	chr1:44850521-44986722	11.6269	10.4405	9.9977	10.2478	12.3212	15.771	12.848	12.4484	12.7199	12.0214	10.6178	14.1213	9.90978	12.742	11.3544
XLOC_001682	HECTD3	chr1:45002547-45011355	19.2593	14.5523	18.3397	16.7492	13.2192	19.6354	17.42	16.2944	15.5202	14.4634	13.7363	12.7515	13.3792	11.1957	10.8852
XLOC_001683	ZSWIM5	chr1:45016403-45206578	2.10151	3.2449	3.12672	3.66787	3.21883	1.86659	1.9731	1.75016	1.86555	2.28609	1.94714	2.08671	4.70379	3.82018	3.21434
XLOC_001684	MUTYH	chr1:45329241-45491168	9.92583	5.74588	9.43029	8.29565	7.95538	8.79436	7.31116	8.73521	8.77063	12.3199	10.3019	9.80793	14.2358	12.6138	10.8769
XLOC_001685	TESK2	chr1:45329241-45491168	10.5283	10.6776	11.8748	11.5499	10.4778	11.929	10.8924	9.91575	7.86322	10.5148	11.2047	8.33313	6.64387	6.34063	4.92356
XLOC_001686	CCDC163P	chr1:45493925-45500079	3.76934	4.94393	4.31668	4.14079	3.97043	4.10268	3.42689	3.03184	2.60883	5.65392	3.87807	4.36587	1.63178	1.61675	1.76723
XLOC_001687	PRDX1	chr1:45500183-45522890	1735.28	1729.68	1963.13	1595.35	2338.64	2197.54	2020.89	942.269	997.605	1064.26	897.944	719.876	378.492	414.839	289.172
XLOC_001689	GPBP1L1	chr1:45627303-45686630	32.081	33.4276	33.8083	28.2947	37.1439	39.5354	35.3908	29.2095	30.3842	28.9143	36.5365	34.1206	29.5182	33.7516	30.1092
XLOC_001690	RPS15AP10	chr1:45627303-45686630	1.80245	3.93749	1.65991	2.66829	2.06238	1.92317	2.17312	1.88767	1.52056	3.7215	1.24774	2.9456	3.39119	2.93064	3.11217
XLOC_001691	IPP	chr1:45688174-45750813	3.58995	4.34386	4.28865	3.61536	4.11441	2.94848	3.94901	3.46515	3.06368	3.01338	4.35475	3.41933	3.17433	3.68029	3.53853
XLOC_001692	PIK3R3	chr1:46040139-46185962	4.15965	5.3478	5.00216	5.4336	7.05971	4.50695	4.19643	7.42501	6.01824	7.21511	7.09066	8.41219	5.67779	5.54181	5.18204
XLOC_001693	POMGNT1	chr1:46188680-46221256	9.60646	6.98168	9.30854	9.92746	7.4476	8.6322	7.80733	6.99814	6.05938	10.1248	11.6715	9.13943	10.8093	11.5008	8.46523
XLOC_001694	LRRC41	chr1:46247694-46303366	29.7736	24.0147	35.2742	38.2592	32.202	27.4773	24.9733	34.4259	29.1008	39.5614	38.0622	40.2459	23.2936	22.3069	20.2631
XLOC_001697	MKNK1	chr1:46538695-46604294	3.72824	4.41888	5.1025	5.97208	5.36965	3.76723	3.9869	4.90166	5.63196	4.95951	3.93092	4.51388	3.60544	3.61973	3.22995
XLOC_001698	MOB3C	chr1:46607714-46616891	1	1.18299	1.0189	1.08652	1.06845	1.03787	1	2.36558	2.6288	1.58327	1.53349	1.82247	2.98976	2.22579	2.23873
XLOC_001699	ATPAF1	chr1:46635038-46668427	15.5948	16.1137	18.6059	15.8508	19.8052	18.9243	17.9908	16.4256	18.8856	13.361	10.7717	12.4148	17.8586	22.3939	17.7604
XLOC_001700	EFCAB14	chr1:46674035-46719064	25.5457	24.6999	24.8567	22.109	22.5791	29.5603	29.3717	20.1806	20.0921	16.101	20.5591	19.9478	11.4104	13.4322	13.6594
XLOC_001705	STIL	chr1:47250138-47314147	15.4302	19.6926	19.7607	15.205	22.0335	19.8049	21.2465	25.1643	24.6587	25.4376	28.2544	27.41	10.1703	10.7276	11.644
XLOC_001707	FOXD2-AS1	chr1:47380795-47440691	2.08966	2.06789	1.7151	2.35075	1.93105	1.62149	1.52963	1.85793	1.53248	4.47334	3.25655	2.93485	1.28167	1.04504	1.03746
XLOC_001708	TRABD2B	chr1:47760527-47996890	2.68231	3.30917	3.16079	2.31278	2.80205	2.6377	2.49406	1.74643	1.84754	1.69169	2.04937	1.60847	2.76147	2.45398	2.4596
XLOC_001710	SPATA6	chr1:48295371-48472208	2.94858	4.91235	3.83253	3.41812	3.87646	3.16879	3.77648	4.72347	4.45861	2.02589	5.45247	4.42466	5.09298	4.76334	4.7245
XLOC_001711	AGBL4	chr1:48532854-50023954	1.82052	2.34547	2.08531	2.40951	1.67124	1.85113	1.83542	1.76058	1.87563	1.04286	1.36061	1.47654	1.07744	1.02467	1
XLOC_001712	BEND5	chr1:48532854-50023954	1.61726	2.36783	1.83058	1.30538	1.45938	1.42729	1.5076	1.68389	1.73852	1.39475	1.49846	1.60212	3.75465	2.86038	3.56276
XLOC_001714	DMRTA2	chr1:50417550-50423447	1.05589	1.75989	1.20792	1.62187	1.28049	1.15135	1.41165	1.04691	1.39896	2.184	1.3727	1.46653	1.50692	1.02127	1
XLOC_001715	FAF1	chr1:50441262-50960264	35.8649	41.3762	44.0125	44.7095	37.6066	42.1539	35.7115	20.7159	21.7094	33.2931	31.5333	26.742	17.181	22.5585	21.6844
XLOC_001716	TTC39A	chr1:51287257-51345116	3.10199	2.27904	2.60401	2.95768	1.45944	2.91261	2.3704	2.16952	2.2461	2.66698	2.20548	2.45403	3.46502	4.1423	4.1727
XLOC_001717	EPS15	chr1:51354262-51519323	17.4519	20.3387	18.2937	16.5583	21.1559	13.5747	22.7594	27.5326	25.3734	27.7057	34.1256	34.1888	16.7328	23.3666	24.7446
XLOC_001718	NRD1	chr1:51616873-51878937	97.5313	122.11	117.974	91.5417	119.646	131.406	134.511	60.4034	65.1574	64.6652	74.993	65.9217	52.4249	51.8469	47.8822
XLOC_001719	RAB3B	chr1:51907955-51990764	20.6147	27.1698	22.9277	17.2746	23.2504	29.7169	30.5011	29.8995	29.1429	20.7956	28.6171	30.386	17.1462	23.0635	23.7675
XLOC_001720	KTI12	chr1:52020131-52056171	79.1804	81.7793	99.4811	109.185	92.8355	80.3883	71.1783	53.2253	54.1165	89.3606	67.839	64.6839	25.0029	31.4847	29.9769
XLOC_001721	CC2D1B	chr1:52350592-52366205	5.42583	5.84311	6.7899	7.12858	6.13273	4.55468	4.47253	5.40584	5.14155	6.26645	6.04084	5.2934	3.89049	3.97326	4.02412
XLOC_001722	ORC1	chr1:52372828-52404471	27.8861	25.8517	27.4418	18.6601	32.8489	35.9388	30.3608	28.0051	26.5486	18.3426	22.7099	20.6791	17.4365	18.0001	15.6269
XLOC_001723	ZCCHC11	chr1:52423275-52553090	14.5276	16.515	13.7658	11.3549	13.1655	21.1465	19.0118	15.8324	15.6859	11.8267	16.3997	16.2782	13.9597	15.8265	16.7931
XLOC_001724	COA7	chr1:52686341-52698366	18.8461	23.7022	25.0912	28.6657	34.4159	20.4177	20.4761	22.7523	22.5885	25.2685	25.8117	28.834	12.9207	13.7558	13.1784
XLOC_001725	ECHDC2	chr1:52895909-52921774	4.11203	7.92567	6.95331	9.48091	6.80631	3.5621	3.47679	4.46065	5.16875	8.4156	6.06346	6.21567	3.52063	4.9183	3.78141
XLOC_001727	C1orf123	chr1:53196428-53220639	17.8892	16.8964	14.6837	14.1435	16.3615	17.885	16.1974	17.6704	19.6016	13.8593	13.3148	16.399	30.3676	25.0549	26.3004
XLOC_001728	MAGOH	chr1:53226891-53328149	47.7708	53.6269	61.8087	54.8319	68.8668	66.8644	59.071	102.206	112.273	91.1238	125.002	97.4861	47.7876	52.7883	42.4083
XLOC_001729	LRP8	chr1:53226891-53328149	6.1799	5.55749	4.80331	4.84026	3.4869	6.56059	6.56966	5.49877	5.55331	4.78665	5.29243	5.1351	13.1779	14.2466	12.315
XLOC_001732	NDC1	chr1:53765460-53838552	20.9931	26.9823	27.7624	20.1844	32.036	27.9504	28.2913	24.7302	27.988	18.4224	27.92	26.8303	24.7296	27.063	26.9386
XLOC_001733	YIPF1	chr1:53851718-53889814	8.80195	6.57273	8.95777	7.49846	7.46423	7.01708	8.39352	6.36873	8.16108	5.70409	4.35656	6.84642	7.91197	10.8198	7.4965
XLOC_001734	HSPB11	chr1:53921560-53945615	6.1996	2.36527	7.25227	6.00675	4.80463	5.14984	8.25094	7.36591	6.93097	6.09413	8.00502	3.50241	13.6352	16.9745	14.9354
XLOC_001736	TMEM59	chr1:54026680-54112519	27.1295	21.6549	26.3293	33.5952	25.3272	30.0531	26.6199	16.5355	16.7635	17.9314	19.2796	13.7295	23.6984	27.3092	23.3566
XLOC_001738	CYB5RL	chr1:54172353-54200073	1.84017	2.17329	1.81674	1.89955	1.90732	1.64567	1.97497	2.24254	2.14567	2.66898	2.55344	2.67269	3.4215	3.38548	2.92491
XLOC_001739	SSBP3	chr1:54225430-54406395	13.4419	13.0388	13.2195	14.18	13.0254	13.5807	13.1232	38.3949	33.9024	29.4806	34.2365	30.9955	42.6082	40.5404	34.2861
XLOC_001740	FAM151A	chr1:54548133-54634744	18.437	48.5495	122.889	327.622	311.963	13.1025	11.5231	11.0432	10.9386	55.9077	32.9672	27.951	1	1	1.07724
XLOC_001741	PARS2	chr1:54756897-54764553	10.7334	6.67131	9.37708	10.2319	7.88759	9.0911	8.54752	6.17839	6.22105	5.62482	5.57424	5.27951	6.8022	7.01035	6.76991
XLOC_001742	TTC22	chr1:54781078-54801268	2.19529	3.40544	2.75377	4.31503	2.49811	1.9985	1.57334	1.41955	1.0473	2.89683	1.3437	1.62757	1.95658	1.53591	1.70981
XLOC_001743	DHCR24	chr1:54849626-54887248	43.3527	51.0552	51.4918	58.997	64.8464	46.5546	41.773	92.3434	83.4105	79.6049	75.7316	81.955	107.51	105.162	94.9731
XLOC_001744	USP24	chr1:55066358-55215366	8.04767	12.1278	9.42512	11.3844	9.17917	9.4036	9.16946	10.9026	10.7025	10.6693	12.181	11.182	14.2896	14.1034	13.8994
XLOC_001745	PPAP2B	chr1:56494746-56579584	4.16569	4.5091	4.10765	4.54942	4.08163	4.94187	4.34595	17.3856	19.38	12.4612	14.7469	14.2545	15.1069	22.572	21.2808
XLOC_001748	DAB1	chr1:56997905-58250539	1.99929	1.75502	2.50446	1.15297	2.35549	1.97433	2.15532	4.93049	5.70054	9.12201	10.715	9.2891	5.77587	4.64889	4.58058
XLOC_001749	OMA1	chr1:58480718-58546799	14.651	12.7669	12.2954	7.98946	11.2415	12.7389	16.7003	10.3296	15.659	11.5647	14.1359	11.4838	7.46731	9.59408	10.9847
XLOC_001750	TACSTD2	chr1:58575422-58577494	7.25935	5.51535	5.04166	2.78885	4.3554	5.31653	3.54285	2.69806	3.19813	4.41999	4.97662	2.31272	1.58831	1.11601	1.09815
XLOC_001751	MYSM1	chr1:58654738-58700075	25.6445	38.1602	28.5006	23.5205	35.6443	26.511	33.2366	31.2988	36.2105	24.7951	36.2889	34.1682	12.5971	12.5858	15.2021
XLOC_001752	JUN	chr1:58780790-58784113	23.2912	20.8046	33.0045	39.6141	25.5445	14.4543	14.5643	41.7813	30.2331	41.3672	40.6876	47.0309	9.07755	6.41589	11.0808
XLOC_001760	TM2D1	chr1:61681046-61725423	10.3823	8.43606	11.5881	9.00468	6.17017	12.4927	10.9287	3.35325	3.51379	3.02129	3.75683	4.35651	7.01982	8.80139	9.68692
XLOC_001762	KANK4	chr1:62236164-62319412	1.62226	2.89472	1.9786	3.80216	1.52616	1.4791	1.66851	1.3457	1.15846	1.49486	1.71552	1.84756	1.16813	1.08308	1.19756
XLOC_001763	DOCK7	chr1:62454725-62688368	9.59604	15.2654	12.3311	12.1437	11.6359	13.0386	10.835	7.55529	6.95439	6.65961	8.22929	8.61902	14.1019	13.7146	14.7955
XLOC_001765	FOXD3-AS1	chr1:63320883-63325126	3.72547	3.65932	1.63252	1.92549	4.19232	2.20674	2.38416	94.898	129.525	86.7239	118.488	43.1606	122.941	103.207	69.8893
XLOC_001767	ITGB3BP	chr1:63440769-63523273	10.9965	12.512	10.4885	8.08091	10.4782	10.9682	11.7775	6.64345	10.7053	7.32813	5.96434	9.45284	15.8008	21.3758	21.4341
XLOC_001769	JAK1	chr1:64745094-64966504	27.2481	24.3988	24.4531	28.8499	22.5271	29.7411	29.0671	17.8713	16.2848	24.1144	22.9072	20.0996	7.3541	7.33382	6.97167
XLOC_001776	SLC35D1	chr1:66999331-67054397	3.16523	3.59917	2.80255	3.55877	3.61567	2.74117	2.9768	4.52441	4.44821	4.5442	5.44193	5.39957	2.37973	2.66341	2.53366
XLOC_001778	SERBP1	chr1:67407809-67430440	106.99	123.436	120.19	88.5533	136.546	146.288	134.267	114.541	120.036	74.573	119.655	121.619	104.042	133.535	144.832
XLOC_001779	GNG12	chr1:67701465-68232601	5.91458	7.78566	7.79953	6.61322	7.676	8.08218	6.94199	9.88388	10.6898	6.98758	9.1111	9.10713	8.90785	11.9782	12.3117
XLOC_001780	DIRAS3	chr1:67701465-68232601	1.05085	1.34659	1.31373	1.14448	1.32084	1.04322	1.23099	1.52142	1.53368	1.66449	2.20741	2.67793	1	1	1
XLOC_001781	WLS	chr1:67701465-68232601	2.98566	3.25484	2.37255	1.52159	1.65386	2.40411	2.24726	15.2648	8.69811	10.2166	15.4053	15.0215	3.65145	3.03805	2.59976
XLOC_001784	DEPDC1	chr1:68474151-68538627	7.93406	11.1738	10.5498	6.24978	13.8262	10.6739	10.8851	10.9348	15.4592	8.50421	11.8185	13.5225	15.4563	19.6488	23.6429
XLOC_001785	LRRC40	chr1:70144801-70205678	9.87949	10.8689	9.48222	7.76849	9.8047	14.4707	13.7627	7.6776	10.6924	5.42682	6.76277	10.2464	13.9862	18.0918	18.0725
XLOC_001786	ANKRD13C	chr1:70259001-70354734	9.2213	9.94895	8.94338	8.61621	10.342	9.99639	10.9753	11.9093	11.9348	13.1097	15.3124	16.8281	6.50286	6.55701	9.3073
XLOC_001788	ZRANB2	chr1:70852352-71081289	22.3227	27.0645	24.1498	24.3126	28.1232	27.5745	26.4917	20.1354	21.2261	19.4617	23.7444	20.2057	25.2766	29.0024	30.9329
XLOC_001794	CRYZ	chr1:74705487-74766676	5.06365	5.41075	4.31576	3.11125	4.79428	5.58673	6.47888	6.78681	7.75163	4.60977	7.01508	6.83065	1.04927	1	1.80754
XLOC_001795	SLC44A5	chr1:75202130-75611114	2.15149	2.02069	2.3667	2.02998	2.50042	1.79001	2.20082	2.22992	2.67141	2.20444	1.96975	1.81651	3.66955	2.61682	2.80005
XLOC_001796	DLSTP1	chr1:75724346-75763678	1.90317	3.1665	2.37254	2.82969	2.09028	2.08272	2.12293	1.65423	1.88399	1.76176	1.71688	1.51893	1.8777	2.28994	1.88334
XLOC_001798	PIGK	chr1:77088981-77219447	4.24066	5.12546	4.22364	3.97795	4.60891	4.55589	4.76518	4.21448	5.49558	4.01479	3.73459	4.77401	4.52757	6.43931	6.61605
XLOC_001799	ZZZ3	chr1:77562415-77683427	9.63297	12.7011	10.9655	10.9909	15.2804	11.0791	11.7863	13.248	12.8191	11.5989	14.928	14.7065	11.8235	15.3013	16.4146
XLOC_001800	USP33	chr1:77695988-77759879	9.80833	13.4083	11.333	12.5917	10.82	12.872	12.3683	12.2656	12.5461	10.3849	11.3826	12.5538	19.745	20.2217	21.4054
XLOC_001802	FUBP1	chr1:77946481-77979205	47.6933	43.3398	45.6386	44.0585	49.9693	50.501	44.4389	114.183	110.761	113.902	125.041	118.944	99.5647	105.058	98.7948
XLOC_001808	TTLL7	chr1:83869373-83999150	1.20683	1.08183	1.09595	1.0848	1.0973	1.12665	1.036	1.40925	1.34295	1.22806	1.41295	1.82861	3.3496	4.61167	3.06108
XLOC_001810	GNG5	chr1:84479236-84574480	110.01	92.2911	92.692	125.403	74.2519	108.626	85.0799	69.1889	67.5776	121.098	68.1523	72.0957	137.328	133.179	127.132
XLOC_001811	CTBS	chr1:84479236-84574480	2.4919	1.64576	1.91509	1.67494	1.32699	3.12232	3.14099	1.28541	1.26282	1.30149	1.27722	1.49817	2.3504	2.87146	3.37455
XLOC_001814	SSX2IP	chr1:84643706-84690557	3.28402	3.07705	2.54065	2.27533	2.92093	3.26713	3.79986	3.11849	3.08915	2.80873	3.02344	3.49484	6.36787	7.34892	6.89349
XLOC_001815	LPAR3	chr1:84813402-84893213	2.9742	1.8552	1.53843	1.46154	1.66897	2.39096	1.96218	4.03177	2.90861	3.31605	4.59258	4.38563	9.08282	10.2882	9.94927
XLOC_001817	MCOLN3	chr1:85018081-85048540	1.87556	2.43617	1.84292	1.66468	1.65451	1.76876	1.89151	2.59884	2.98985	4.07113	3.25806	2.5728	1.66396	1.61972	1.53777
XLOC_001818	SYDE2	chr1:85157672-85201045	3.92438	3.95892	3.20393	2.65429	2.38934	5.04706	4.18027	5.08816	4.51704	3.43212	5.08564	4.93025	5.50241	5.98241	5.86259
XLOC_001819	C1orf52	chr1:85249953-85259672	6.80095	6.78408	7.02163	6.32025	7.29735	9.02694	8.63654	7.6193	9.27137	6.47877	7.57783	7.82909	5.26907	6.43664	6.37225
XLOC_001820	BCL10	chr1:85265775-85278088	10.4008	10.895	11.4619	9.97043	11.3015	10.8618	10.5495	11.3729	11.077	7.48148	12.4267	12.3672	8.65494	9.21559	8.61002
XLOC_001821	DDAH1	chr1:85318484-85578363	3.05879	2.9057	2.0198	1.61646	2.46223	3.93998	3.19449	14.1862	15.2575	9.35531	16.8149	17.0895	16.1907	20.6841	21.6681
XLOC_001822	ZNHIT6	chr1:85649422-85708433	7.02787	7.45842	7.39969	5.81044	7.6366	7.85392	9.33161	13.9399	12.5013	21.1155	21.3417	25.057	4.32805	5.04761	5.44939
XLOC_001824	ODF2L	chr1:86346823-86396342	2.91179	3.58654	2.67065	2.3095	2.89318	2.58756	2.44663	4.33776	3.20637	3.18479	3.90737	4.29861	5.27245	5.32529	6.32771
XLOC_001826	SEP15	chr1:86862444-86914424	57.8768	61.513	64.0397	47.2278	77.2987	75.7055	75.399	35.8627	44.1502	30.5316	34.3855	37.825	29.4249	41.1234	43.2998
XLOC_001829	GTF2B	chr1:88852637-88891618	19.0481	22.8648	17.5213	20.0213	21.4859	24.5029	21.1285	11.7685	13.9537	18.2769	15.6848	15.5196	6.66221	8.58535	8.29177
XLOC_001830	CCBL2	chr1:88935772-88992960	25.4049	22.2385	24.7379	20.2782	26.0539	33.684	28.9515	21.7235	22.8362	20.7797	23.1867	24.506	21.8023	24.5471	21.8023
XLOC_001839	GEMIN8P4	chr1:89993264-89994966	3.25426	2.26642	3.08429	2.80264	2.1286	2.456	2.5185	3.11198	2.18233	3.39451	1.97369	2.40998	2.65046	2.93795	2.15151
XLOC_001841	ZNF644	chr1:90915299-91022255	11.2764	13.6085	12.0006	11.3588	16.3563	12.6522	11.7505	26.6312	25.765	21.6071	32.3453	28.6231	28.2699	38.7846	47.2592
XLOC_001843	TGFBR3	chr1:91680342-91906002	11.7004	15.8698	13.5937	13.025	13.3814	16.0807	14.0055	4.77497	4.7974	7.85531	5.94378	6.7655	2.29799	2.56462	2.70959
XLOC_001844	SETSIP	chr1:92074435-92075472	1.72418	2.06826	1.91295	1.75774	2.39864	2.18769	2.21006	3.77339	1.90043	3.8812	9.36468	7.72836	1.36489	1.76785	1.35911
XLOC_001845	GLMN	chr1:92246397-92388175	7.90424	10.3603	8.98189	7.55849	10.5293	7.46041	8.41377	8.3584	8.75236	7.24958	8.6501	11.9133	8.35699	9.06159	9.22002
XLOC_001847	EVI5	chr1:92508695-92792404	4.42768	6.82997	4.84505	5.17595	5.13518	5.32455	4.95179	4.36761	3.89511	3.62256	3.87371	4.4176	4.0429	4.7056	4.7131
XLOC_001848	FAM69A	chr1:92832036-92961522	6.25187	4.32069	4.15496	4.47474	6.05309	4.43314	4.19979	5.28008	6.2727	7.01467	6.21317	6.27272	5.52101	6.75502	7.29953
XLOC_001849	TMED5	chr1:93149741-93180689	23.2549	26.8689	25.8272	24.1184	31.0965	28.4253	26.2217	19.5465	20.3789	20.31	26.0561	25.8388	7.05649	10.987	11.6877
XLOC_001850	LOC100131564	chr1:93310108-93345811	3.25391	4.27953	2.45872	3.60757	1.905	2.07746	2.64575	1.6489	1.72448	1.64155	2.24529	1.91404	6.8322	9.19061	9.24429
XLOC_001851	BCAR3	chr1:93561740-93847150	6.5098	3.55379	4.89484	5.73678	2.89068	4.5111	4.6358	10.0594	7.42608	4.29391	5.79717	5.49009	3.8309	4.03037	4.39507
XLOC_001852	DNTTIP2	chr1:93869457-93879206	22.575	27.8213	28.8182	24.2374	30.4648	34.2896	31.0168	41.058	41.9207	39.9393	48.1115	43.1907	20.3056	26.7806	28.971
XLOC_001853	GCLM	chr1:93885199-93909598	5.01881	6.72411	7.10824	8.18711	6.31066	4.96708	5.44504	7.75914	6.57454	6.50294	6.76951	8.8563	4.46575	4.83935	5.96719
XLOC_001855	ARHGAP29	chr1:94168906-94237751	2.94931	3.59738	3.00656	2.3616	2.94715	4.37875	4.6288	4.4862	5.13002	2.26549	3.99077	3.65277	1.64868	1.98733	1.93505
XLOC_001856	F3	chr1:94529175-94541857	49.3187	35.3209	47.6331	26.3879	30.1323	51.9411	50.5842	23.7948	19.4785	23.8548	20.5356	21.9766	1.76336	2.81894	2.97868
XLOC_001859	CNN3	chr1:94896948-94927223	67.1962	78.4576	86.4103	64.1409	95.4378	88.8291	84.0872	104.776	90.6236	68.1649	87.8295	84.3468	109.26	129.681	135.935
XLOC_001860	ALG14	chr1:94982722-95072951	3.34019	4.77262	4.79868	4.20613	4.49342	3.34664	2.7083	4.04881	4.05238	2.76124	1.55359	2.64698	2.53892	4.20842	3.49908
XLOC_001869	FRRS1	chr1:99516983-99765793	4.22558	4.48152	4.06993	4.35243	3.60696	4.88478	3.45216	1.33804	2.03418	1.96126	2.52099	2.63266	2.55484	2.62184	2.5875
XLOC_001870	SASS6	chr1:100083545-100133095	7.71545	10.8156	8.05216	7.15904	10.6027	9.27158	9.53587	8.49803	10.1758	8.35576	8.18792	10.7736	8.44179	10.4454	11.2452
XLOC_001872	DBT	chr1:100186921-100249853	4.02617	4.65164	3.92682	3.99043	4.14702	5.91196	5.50863	3.04587	3.48784	2.65295	2.99705	2.75298	5.67623	6.86066	7.28498
XLOC_001875	EXTL2	chr1:100872371-100895179	5.26801	6.3058	5.74598	5.57708	7.29562	6.84666	5.78507	6.63994	8.46376	8.38759	7.53919	9.94849	12.1328	15.1742	16.702
XLOC_001876	DPH5	chr1:100989624-101025806	11.747	16.4913	15.3039	13.5867	15.7638	16.0327	19.3172	10.966	14.1012	10.1808	10.821	10.959	20.0012	27.6455	20.1564
XLOC_001879	COL11A1	chr1:102876466-103108496	1	1	1	1.01762	1.0198	1	1	1.44446	1.37903	1.23122	1.23053	1.27737	7.31726	7.66761	7.29064
XLOC_001883	VAV3	chr1:107571159-107994607	1.12579	1.14959	1.0995	1.04358	1.12199	1.15569	1.10921	3.00235	3.287	1.97764	2.87428	3.33661	3.35064	3.49308	2.87079
XLOC_001884	SLC25A24	chr1:108134721-108200358	3.06452	3.37286	3.36227	3.06118	2.91795	3.68101	3.83855	8.46566	8.62637	3.58819	5.46754	6.50101	8.85485	10.4329	9.55816
XLOC_001886	HENMT1	chr1:108648287-108661526	14.9478	14.2495	15.9057	12.5586	17.1954	15.9699	13.9477	10.7713	8.51643	10.026	14.4905	7.5765	3.12393	4.31684	3.35446
XLOC_001888	CLCC1	chr1:108876980-108963499	14.0832	12.9576	12.3387	9.36738	10.6893	15.4294	14.9118	5.58079	6.58394	5.90583	8.32842	7.07113	5.58974	8.15494	7.24031
XLOC_001889	WDR47	chr1:108970215-109042228	23.7121	24.7477	22.4183	24.8	18.7975	30.5539	25.8221	25.1192	23.698	58.333	50.9201	46.4803	2.364	2.35734	2.78
XLOC_001890	TAF13	chr1:109064375-109076002	65.2455	79.2814	85.4237	86.4387	108.4	114.223	100.031	57.0436	49.4708	53.3873	68.5359	65.0809	7.85103	6.45003	7.26443
XLOC_001892	PSRC1	chr1:109279553-109283168	44.6684	31.2419	31.4018	27.9854	21.086	47.3194	42.7683	18.0017	19.7205	15.4517	14.487	11.9765	27.1151	24.6679	22.2993
XLOC_001893	MYBPHL	chr1:109292364-109307041	4.90239	3.44458	2.79344	1.27532	1.47712	4.87839	6.26736	1	1	1.09211	1	1	1	1	1.1431
XLOC_001894	SORT1	chr1:109309565-109397941	26.3063	25.8652	22.4701	22.0081	18.7787	32.7794	29.1179	17.5689	19.6298	11.626	14.1179	13.8835	16.4638	18.8649	17.9356
XLOC_001895	PSMA5	chr1:109399030-109426486	23.5447	25.1239	23.2755	19.3619	30.6126	33.6812	31.3855	28.167	36.0554	22.9142	30.9117	27.2923	17.9598	20.9403	20.8177
XLOC_001896	AMIGO1	chr1:109506823-109509714	2.38141	2.37948	2.43641	2.84908	2.37361	2.34537	2.64042	2.00761	1.9545	2.31686	2.70097	2.65228	3.0839	2.68511	2.60605
XLOC_001900	ALX3	chr1:110060374-110070700	1.7245	1.57596	1.79809	1.77732	1.49758	1.89642	1.71048	1.74793	1.28622	1.56514	1.49865	1.74676	2.43968	1.87831	1.48449
XLOC_001903	SLC16A4	chr1:110362850-110391082	1.26839	3.56405	1.54339	2.62142	2.18103	1.72265	1.44395	1.54771	1.36696	2.02914	1.10498	1	1.97619	1.68878	1.38242
XLOC_001904	LAMTOR5	chr1:110401254-110416274	67.791	77.3817	69.1167	61.5708	95.771	82.1223	63.5248	19.7233	29.6862	30.4842	18.1078	22.5469	35.8286	35.6739	26.6209
XLOC_001909	LRIF1	chr1:110947189-110963944	12.704	15.7737	15.8715	13.61	15.7414	16.1886	13.9974	16.9511	17.411	16.383	20.8036	21.654	7.37324	9.68701	11.2297
XLOC_001910	DRAM2	chr1:111117331-111185102	15.4551	12.3137	13.8102	13.2398	11.4438	18.0562	16.682	5.71321	7.75585	6.45871	6.1991	7.62038	14.6694	19.1933	21.9611
XLOC_001913	OVGP1	chr1:111414314-111427777	2.48086	4.00098	3.80481	5.6389	3.67976	2.39911	2.49409	1.53687	1.47082	2.56725	2.56936	2.31137	1.60845	2.10321	1.81023
XLOC_001914	WDR77	chr1:111439889-111461903	17.4555	20.9467	23.5092	23.2697	28.4991	15.5926	16.0953	36.3912	39.3577	35.6951	36.8365	35.1218	18.5388	15.3874	14.8306
XLOC_001916	LINC01160	chr1:111599006-111608318	11.9726	13.0371	16.745	14.4637	13.6288	11.0476	13.7541	7.86114	7.47613	12.9643	10.7447	8.06118	1.09278	1	1
XLOC_001917	FAM212B	chr1:111722063-111767577	1.5592	1.67626	1.47272	1.4364	1.35074	1.34915	1.41214	2.79456	2.80428	2.48977	2.43033	2.32016	4.659	5.10157	4.18168
XLOC_001922	ST7L	chr1:112523518-112619418	2.07976	2.52514	2.73749	2.65899	2.76895	2.31864	2.31517	2.24404	2.47126	2.42911	2.59621	2.74517	2.47102	3.42408	2.12346
XLOC_001923	RHOC	chr1:112701126-112707403	69.1361	56.0739	69.3796	90.74	64.0801	59.533	46.4279	33.0009	33.3924	66.245	42.8135	44.3087	25.9742	25.4573	27.8511
XLOC_001924	PPM1J	chr1:112709993-112715328	5.34387	2.79914	3.19347	2.97608	2.65094	6.13527	4.00193	1.60576	1.40387	3.44611	1.40429	1.59868	15.6783	15.51	13.2867
XLOC_001925	LINC01356	chr1:112820168-112850643	2.48271	2.23443	2.57988	3.27259	1.94438	2.45776	1.5774	5.06228	3.7125	5.01167	5.22087	4.86992	5.1658	9.89873	8.89651
XLOC_001926	SLC16A1	chr1:112911847-112956353	57.1455	72.7398	74.0829	77.9173	90.982	66.9812	62.7835	81.9964	86.8945	70.8777	80.8738	84.6736	151.373	227.716	221.751
XLOC_001929	PHTF1	chr1:113697201-113759155	2.54673	3.55869	4.32006	3.21272	3.75631	2.5211	3.22457	3.43063	3.44422	3.61935	3.67735	5.02606	5.86539	5.12689	5.62857
XLOC_001930	RSBN1	chr1:113761831-113812476	6.28009	6.57842	5.41283	5.76857	6.96218	7.42155	7.13033	4.67429	4.34451	3.93198	5.97568	5.64713	7.63484	8.09434	8.87635
XLOC_001933	AP4B1	chr1:113812611-113905124	5.17435	4.28145	4.12789	3.769	4.84359	3.83244	4.1583	4.41617	4.28445	5.25614	3.86548	4.22688	3.35725	3.22781	2.97391
XLOC_001935	SYT6	chr1:114089291-114153850	1.87834	1.99968	1.83171	1.4096	1.68922	1.48047	1.40256	3.00756	3.33091	2.54051	4.28354	4.2434	24.6107	32.0703	28.8332
XLOC_001936	TRIM33	chr1:114392776-114511160	19.0787	24.3831	21.0827	23.1456	25.2133	21.1638	21.5463	17.4612	17.4371	16.312	19.0458	20.0233	19.9389	20.6029	22.4421
XLOC_001937	BCAS2	chr1:114567559-114581644	38.7202	40.54	41.8584	32.6877	48.2945	51.2701	44.035	48.0943	49.642	45.6167	41.2204	49.5015	25.067	32.3087	32.0832
XLOC_001938	DENND2C	chr1:114584574-114670111	3.52731	2.5713	2.62685	2.8761	3.64752	3.37734	3.5338	4.12221	3.94185	6.28059	5.66102	6.17055	2.5015	2.5505	2.79753
XLOC_001940	CSDE1	chr1:114704463-114758050	189.797	172.12	182.473	127.688	222.37	242.427	218.778	181.809	173.142	149.066	233.958	231.072	176.101	227.475	228.354
XLOC_001941	SIKE1	chr1:114769483-114780687	12.9434	15.5199	13.7955	14.8503	16.4984	15.3754	15.9332	11.9212	14.2667	8.68701	11.9823	13.4507	13.2128	16.7194	16.0922
XLOC_001942	TSPAN2	chr1:115048010-115089500	1.15956	1	1	1.01788	1.02918	1.17081	1.07867	1.55955	1.14562	1.36075	1.07034	1.62718	4.52574	7.05147	6.73802
XLOC_001945	NHLH2	chr1:115836377-115841126	1.10084	1.7847	1.17996	1.25396	1.19335	1.16772	1.08669	1.34945	1.35741	1.88574	1.81154	1.70187	1.82499	1.5105	1.76154
XLOC_001947	ATP1A1-AS1	chr1:116373172-116418622	2.18372	2.16673	2.28114	2.90353	2.02508	1.32206	1.86344	3.47484	2.82304	3.38337	2.57896	1.84485	3.26878	2.36781	2.40466
XLOC_001949	CD58	chr1:116514533-116571093	1.21499	1.88941	1.39533	1.53691	1.98796	1.22365	1.25109	2.4029	2.53078	2.00089	1.70859	2.04446	2.97323	4.04327	2.17667
XLOC_001951	IGSF3	chr1:116574397-116667755	10.2145	10.722	12.6276	11.721	13.7668	9.32221	9.74823	15.3849	11.9682	6.33936	6.89068	6.98366	14.3233	12.7304	10.5482
XLOC_001953	TRIM45	chr1:117111054-117121789	3.36275	3.18552	2.93179	2.25041	2.3314	3.39225	3.00299	2.96897	2.6445	2.65906	2.80974	2.99429	7.2107	7.22725	6.3349
XLOC_001956	GDAP2	chr1:117863484-117929679	6.71573	9.74863	7.33832	10.0368	8.30997	9.03844	8.92316	6.41474	7.08688	8.15693	6.83278	7.19673	5.83012	6.34728	6.4808
XLOC_001958	TBX15	chr1:118883042-118989556	1.94116	1.52106	1.5165	1.19267	1.42375	2.26753	2.7158	3.43595	2.09011	4.25431	8.41524	5.98707	1.12847	1	1.03313
XLOC_001959	WARS2	chr1:119031215-119275973	3.95758	6.22917	5.1074	4.97928	5.05414	4.90092	5.26089	4.72712	4.37246	3.76707	4.10688	5.75403	3.75814	5.0019	4.5403
XLOC_001961	ZNF697	chr1:119619376-119647767	14.0291	10.2267	10.9322	11.4513	10.8486	14.1282	12.7934	31.2857	27.9972	14.6161	24.7462	23.6091	6.85021	6.51256	6.75082
XLOC_001966	NOTCH2	chr1:119911552-120069703	2.73274	2.84126	2.96302	2.38681	2.26211	3.80405	4.09248	16.1084	17.4122	10.7549	14.2465	13.7109	18.907	18.7794	17.4984
XLOC_001967	SEC22B	chr1:120155941-120176521	20.7338	20.6597	19.3006	18.5669	22.2737	28.4059	23.3848	20.4951	21.8215	15.2139	23.3007	21.9279	11.0632	14.5045	12.3199
XLOC_001971	FAM72B	chr1:121167645-121184318	2.84526	3.59596	2.85296	2.74459	3.09642	3.8852	3.39207	2.76733	2.88601	2.90637	4.47837	3.72405	5.45651	6.35773	7.52757
XLOC_001976	FAM72C	chr1:143955363-143972006	2.32342	2.61819	2.99754	2.56262	3.11744	2.84637	2.67941	2.77752	2.89527	2.88418	3.06238	3.29712	3.84907	5.32186	4.06853
XLOC_001980	NBPF15	chr1:144421385-144459464	4.83555	6.81785	5.43032	7.73277	5.51048	3.97426	4.46503	7.05419	6.70987	8.44954	7.44348	6.14146	4.22777	4.11294	4.36753
XLOC_001981	SRGAP2B	chr1:144641368-145093362	1.46317	1.91641	1.69878	1.76912	1.69957	1.87204	1.58569	1.69705	1.64313	1.82461	2.00602	1.76022	2.29646	2.47515	2.12421
XLOC_001982	LOC103091866	chr1:145168404-145216071	1.07005	1.30279	1.16219	1.38683	1.27727	1.09914	1.11715	1.58681	1.53973	2.09758	2.69536	1.75444	2.18598	2.406	1.702
XLOC_001987	RNF115	chr1:145746081-145844401	18.0261	20.3434	21.8018	24.679	23.7225	20.0746	19.6888	19.0622	19.8682	21.3179	23.2778	25.544	10.2721	14.3059	13.1641
XLOC_001988	PIAS3	chr1:145845632-145859081	13.6673	11.9841	12.9106	13.8128	14.6464	13.2065	11.1369	11.9398	12.0826	19.9191	17.8318	15.4205	29.1453	29.8943	24.2385
XLOC_001990	ANKRD35	chr1:145866559-145885866	1.33532	1.38248	1.08978	1.14706	1.37787	1.07795	1.22242	2.3794	2.45128	2.59734	2.47452	2.94067	3.05158	3.25153	2.7632
XLOC_001992	PEX11B	chr1:145911347-145918924	14.2923	11.6204	12.7538	11.6711	11.8502	13.1502	12.9666	3.48179	5.1495	5.89367	6.36296	5.61521	7.10174	9.24123	8.28882
XLOC_001993	RBM8A	chr1:145919012-145927536	35.5385	44.0455	45.5735	41.0092	77.4836	41.1391	35.391	32.0142	37.2334	33.8306	38.4639	32.9806	27.6999	30.1436	29.2778
XLOC_001994	LIX1L	chr1:145933423-145958019	7.80272	7.61196	9.49137	14.2482	14.0474	8.52608	5.9019	6.15329	4.83764	11.5436	11.9322	9.16933	8.30288	6.61267	6.46829
XLOC_001995	ANKRD34A	chr1:145959440-145964582	2.76768	3.16138	3.91957	3.65643	4.37031	2.53371	2.02425	1.61263	1.54907	4.87094	3.17466	2.49149	1.75195	1.5182	1.65927
XLOC_001996	TXNIP	chr1:145992441-145996631	28.5978	38.8711	33.8711	44.175	32.8351	26.6124	28.2628	44.2117	40.9727	29.1654	55.0398	39.8687	62.1277	112.318	101.224
XLOC_001997	HFE2	chr1:146017467-146021822	1.52866	1.23355	1.78834	1.21296	1.38792	1.64166	1.67214	5.4566	3.37688	10.9019	6.41171	6.95175	1.07724	1.33468	1.49153
XLOC_002000	NOTCH2NL	chr1:146151907-146229032	2.06971	2.64959	2.31596	2.52285	1.75101	2.42783	2.51155	3.0705	2.58812	2.24998	2.86622	2.25465	2.77204	2.34911	2.80931
XLOC_002004	PRKAB2	chr1:147155105-147172589	39.245	39.2209	33.375	25.6752	28.037	48.6426	48.917	30.5543	36.463	26.1329	34.6431	34.2858	14.3532	20.1765	20.4344
XLOC_002005	FMO5	chr1:147184304-147225638	2.39961	2.91594	2.62348	2.24136	2.3167	3.81287	4.01001	3.57745	4.03392	2.61172	3.8864	3.36849	1.52096	1.30381	1.46325
XLOC_002006	LINC00624	chr1:147382191-147517875	23.2884	19.3807	16.1299	22.5528	15.7164	24.7679	23.1524	4.81323	4.71611	8.50511	5.24062	6.40912	1.08959	1.0471	1
XLOC_002007	ACP6	chr1:147647365-147670512	6.83377	6.4783	5.73386	6.31643	5.03463	6.05405	5.48326	5.94975	6.46785	5.34808	5.10869	4.07008	10.55	10.9878	8.1678
XLOC_002008	GJA5	chr1:147756198-147773362	1.39924	1.41927	1.08866	1.0636	1	1.41962	1.34771	1.20334	1.66051	1.19482	1.10035	1.37534	1.83081	2.00544	1.683
XLOC_002011	NBPF11	chr1:148102045-148152190	8.21978	12.8163	10.4733	10.4169	12.8887	7.92104	8.06288	9.68354	9.07353	8.91576	9.93707	9.25451	4.67022	4.44033	3.81046
XLOC_002016	LINC01138	chr1:148432958-148459920	3.6618	3.4017	2.42365	2.82525	1.94216	3.11339	3.37991	3.3363	3.47369	3.99459	3.78913	4.28833	7.98775	7.22057	5.5597
XLOC_002019	NBPF9	chr1:149054032-149082311	8.73179	14.9952	12.1488	13.9149	15.9468	7.48079	8.26423	5.91481	5.86131	6.49823	5.85416	5.12607	2.21912	2.43726	2.31371
XLOC_002020	LOC653513	chr1:149197558-149201146	1.69735	1.60011	2.59104	1.93185	3.42595	2.82452	2.81706	1.89015	2.20168	1.20822	1.26498	1.33765	1.35625	1.33068	1.59871
XLOC_002021	HIST2H2BF	chr1:149782688-149812373	467.948	545.254	619.29	424.964	478.782	474.562	366.426	651.142	550.198	360.52	454.644	436.468	657.13	643.62	698.807
XLOC_002022	HIST2H3D	chr1:149813224-149813681	171.861	181.878	245.278	176.218	165.719	143.456	127.455	227.652	217.272	132.592	141.604	151.692	328.083	261.074	308.484
XLOC_002023	HIST2H3C	chr1:149840686-149841193	1.95402	2.74095	3.11892	2.93897	2.23511	1.6481	2.38678	4.15429	3.15312	2.31566	4.77506	4.67144	2.98982	4.07983	2.78897
XLOC_002024	HIST2H2AA4	chr1:149842217-149842751	2.75167	4.65227	3.0294	2.49117	2.24579	1.74919	2.57493	3.5713	3.05966	4.0396	3.69694	3.91831	4.45865	2.53714	4.11577
XLOC_002025	HIST2H2BC	chr1:149850191-149850773	1.14954	1	1.24733	1.86213	1.52875	1.2182	1.14447	1.71392	1.64878	1.3355	1.62144	2.35534	2.37225	1.82378	1.62285
XLOC_002026	HIST2H4B	chr1:149860763-149861159	3.98953	2.06029	3.78101	2.42755	3.40964	3.23578	4.60339	2.95594	3.11743	4.52053	3.3407	2.756	4.44702	4.24085	3.27804
XLOC_002027	HIST2H2BE	chr1:149884459-149886682	135.032	157.28	172.687	120.155	126.546	157.33	148.77	165.603	173.382	118.545	159.936	130.75	183.553	217.695	191.839
XLOC_002028	HIST2H2AB	chr1:149887468-149887916	148.378	142.091	191.397	136.414	138.562	139.71	128.637	226.939	195.219	187.381	195.954	190.905	201.966	191.866	201.204
XLOC_002029	SV2A	chr1:149903319-149917882	2.29816	1.67495	1.70673	1.46388	2.02177	2.6462	2.00494	15.4012	17.4387	9.83645	13.1036	11.932	31.6201	28.0953	23.6906
XLOC_002030	SF3B4	chr1:149923316-149928252	82.9428	69.9893	81.4277	88.283	98.6508	74.8856	59.3845	158.11	138.642	162.521	169.744	153.144	72.1023	68.4486	61.868
XLOC_002031	MTMR11	chr1:149928650-149936898	4.03987	3.07879	3.11058	3.73278	2.78079	2.9004	3.09298	1.91022	2.63107	1.67107	2.13522	1.89182	2.8691	3.1204	2.16143
XLOC_002032	OTUD7B	chr1:149940329-150010737	20.4857	16.9016	17.8949	25.2593	19.1843	19.0375	17.3457	16.2968	15.6915	12.5034	11.6546	13.7667	12.5351	12.0707	10.7701
XLOC_002033	ANP32E	chr1:150218416-150236156	91.7219	101.907	102.653	60.7268	118.239	134.465	148.924	105.516	114.514	39.3275	88.7686	85.8593	87.6614	88.0891	105.696
XLOC_002034	APH1A	chr1:150265398-150269209	61.7142	43.771	50.8017	55.1052	44.8503	57.6859	49.1006	50.6897	47.5569	61.311	58.8556	56.7156	46.9933	49.5929	44.9352
XLOC_002035	MCL1	chr1:150549368-150579738	378.641	367.846	427.698	385.789	398.01	441.086	455.899	345.171	363.003	345.029	447.125	394.943	114.387	128.523	129.363
XLOC_002036	ENSA	chr1:150622122-150629622	114.778	112.514	122.462	114.031	148.001	124.794	125.446	148.603	149.882	138.58	149.299	145.3	114.388	95.2715	93.0684
XLOC_002037	GOLPH3L	chr1:150646224-150697196	10.5357	13.1978	8.56078	10.8944	6.99884	12.1233	10.4029	8.43507	10.2769	7.18977	10.3259	11.7489	17.4246	22.8823	21.1892
XLOC_002038	HORMAD1	chr1:150698058-150720888	46.5688	66.1974	48.6547	40.4976	44.7445	55.9899	55.681	21.2152	27.6934	18.594	24.2679	23.6042	1	1	1
XLOC_002039	CTSS	chr1:150730195-150765957	3.76524	5.89013	3.63715	3.95598	4.0912	5.06552	5.06328	1.17506	1.2108	1.265	1.39889	1.6099	1.12114	1.02146	1.04947
XLOC_002040	CTSK	chr1:150796207-150808441	2.47754	2.29941	3.2752	3.34957	2.50245	2.38824	1.85669	2.53166	2.74671	2.21275	1.70348	1.99042	4.57257	5.17224	3.95491
XLOC_002041	ARNT	chr1:150809704-150876768	22.7051	19.9737	22.3295	18.7913	20.8875	23.7109	23.7029	15.2273	15.5192	14.7313	18.5532	14.9899	18.9619	20.5059	18.4048
XLOC_002042	CERS2	chr1:150965172-150975003	48.5063	36.6499	40.1857	46.6559	36.6042	47.4964	37.8266	101.872	96.5097	94.5074	108.522	93.8445	91.6379	116.511	99.5053
XLOC_002043	FAM63A	chr1:150996824-151008378	4.78195	5.08236	4.67945	4.9838	4.33624	4.4942	3.83708	3.10563	2.77365	2.68759	2.1437	3.47427	6.38225	7.59419	6.88858
XLOC_002044	CDC42SE1	chr1:151047782-151059649	44.5424	37.2007	43.688	48.2916	42.5933	45.5194	44.0329	32.7355	34.3177	30.3704	36.9057	36.8442	31.2395	34.3702	29.2272
XLOC_002045	SEMA6C	chr1:151131686-151146664	10.4129	5.30898	5.97308	5.12766	4.76934	8.52904	5.98947	2.48942	2.59284	2.57413	2.10709	1.97983	10.6765	7.06271	7.15646
XLOC_002046	LYSMD1	chr1:151156628-151176071	8.17922	6.07429	7.30593	7.87742	7.18992	10.1125	9.61848	4.19997	4.98047	5.20588	5.08638	4.5034	5.27027	4.66286	5.07211
XLOC_002048	VPS72	chr1:151176299-151190213	51.6548	41.7126	47.3553	41.9254	39.9892	60.2722	49.372	46.1076	49.7496	37.0924	42.3469	36.307	56.97	56.3649	49.2313
XLOC_002049	PI4KB	chr1:151281554-151327715	25.2756	19.2536	23.1284	25.5859	18.9199	21.8789	19.8853	18.1787	15.1068	21.85	19.2989	17.1058	13.1766	12.8844	10.3181
XLOC_002050	RFX5	chr1:151340639-151347891	9.70455	8.63131	8.40523	9.07586	8.18383	7.63249	7.66012	10.647	9.39068	9.84852	11.4116	9.19974	22.8169	23.3179	18.7945
XLOC_002051	SELENBP1	chr1:151364301-151372734	5.0887	3.0529	4.98758	4.43072	3.40414	4.68024	4.87243	2.92295	2.61672	2.2903	1.39466	2.07806	13.8139	12.7189	10.8455
XLOC_002052	POGZ	chr1:151402723-151459465	21.9599	21.9618	20.1419	23.2753	20.2823	23.3645	19.6907	36.336	33.3013	29.2946	36.791	35.2193	47.0104	48.7442	44.4118
XLOC_002054	MRPL9	chr1:151759642-151771330	53.2012	44.9524	52.497	42.7076	53.9433	55.6412	48.4987	54.4567	54.6548	55.0752	56.5056	51.9431	33.8296	34.8281	31.0047
XLOC_002055	TDRKH	chr1:151771564-151790534	13.7451	11.1157	10.9629	13.3453	9.35011	13.8748	13.4862	8.91203	9.81203	10.6739	12.657	9.30541	11.5146	14.125	12.0332
XLOC_002058	C2CD4D	chr1:151837862-151844165	1.47732	1.97168	2.01361	2.11676	1.24664	1.46184	1.36379	1.3837	1	2.08674	1.58964	1.62841	3.20992	2.13198	1.89082
XLOC_002060	THEM4	chr1:151870866-151909885	2.07732	2.87732	2.79549	3.94379	2.77661	1.83054	1.6467	3.2875	3.53963	4.31826	4.75047	4.15957	3.81782	2.56454	2.31938
XLOC_002061	S100A10	chr1:151982909-151994238	126.381	119.389	134.789	135.333	127.271	117.78	94.6451	276.299	226.53	325.551	239.924	194.048	50.3569	46.0863	31.6689
XLOC_002062	S100A11	chr1:152032505-152037035	163.344	115.924	155.535	172.499	121.763	191.671	140.14	217.545	211.797	467.489	340.715	222.694	71.3559	82.5835	69.0323
XLOC_002068	FLG	chr1:152302174-152366692	1.24475	2.1108	1.56917	1.96862	1.52853	1.19452	1.17643	2.94639	2.33611	2.57094	2.30971	2.28048	1.06216	1	1.00373
XLOC_002088	S100A6	chr1:153534599-153536241	8.02654	7.90582	11.5015	24.2823	6.77478	6.06703	5.44032	56.1408	29.8045	217.149	103.879	79.7172	1.41317	1	1.42781
XLOC_002090	S100A4	chr1:153543618-153551769	1	1	1	1.16354	1	1.18114	1	3.00137	1.4926	7.85185	2.82927	3.89119	14.5816	18.0299	11.52
XLOC_002093	S100A16	chr1:153606890-153613038	10.5587	9.11407	10.1867	10.9651	5.80092	10.8399	10.3548	18.5007	18.101	42.7504	27.8467	25.7399	10.506	17.1926	12.1177
XLOC_002094	S100A14	chr1:153614255-153616332	4.20805	4.4519	4.46472	9.98171	2.87915	7.07764	7.38714	3.14031	2.81656	2.48105	2.72511	2.95127	1.44663	1.23569	1.14436
XLOC_002095	S100A13	chr1:153618799-153646306	17.4845	24.1657	26.5873	42.4303	29.9685	19.2909	16.2488	16.3654	15.819	37.8862	19.9452	16.637	18.7441	23.6471	20.8822
XLOC_002096	ILF2	chr1:153658653-153671028	162.208	162.306	176.994	139.38	216.046	198.173	181.481	209.424	224.805	203.44	235.615	220.537	160.787	174.125	145.917
XLOC_002098	GATAD2B	chr1:153804726-153922975	11.3485	12.58	10.2232	12.4032	10.0069	11.2489	11.0536	10.8204	9.43471	9.29259	11.7767	10.3462	21.9473	20.4861	18.6677
XLOC_002099	DENND4B	chr1:153929500-153946678	22.2241	15.7631	20.9473	18.824	13.6582	18.025	15.8428	17.9618	19.4349	18.9282	17.1723	13.9336	28.4543	24.6962	19.5941
XLOC_002100	CRTC2	chr1:153947671-153958656	14.3383	11.6008	14.2519	16.9145	14.0185	12.4894	10.5023	14.8676	13.0577	23.8145	18.8326	17.4451	11.9831	8.6676	9.02881
XLOC_002101	SLC39A1	chr1:153959098-153977975	102.575	76.3999	109.621	90.0784	117.09	105.085	93.0248	136.88	159.483	175.046	139.852	158.187	108.414	106.739	90.9828
XLOC_002103	JTB	chr1:153959098-153977975	39.7064	33.3905	43.0234	37.3136	36.3803	33.9488	33.2001	32.7072	33.8434	28.3599	30.6568	28.781	26.2459	23.2349	27.0704
XLOC_002104	RAB13	chr1:153981616-153986377	14.0037	8.10342	12.061	10.2315	11.0997	15.2504	14.4473	22.858	20.6419	12.5911	19.5333	18.3035	49.0437	41.4852	44.1525
XLOC_002107	TPM3	chr1:154155303-154192135	155.485	147.96	151.326	123.126	176.389	202.554	177.309	189.044	204.945	154.764	169.4	173.239	112.532	130.888	122.079
XLOC_002110	C1orf43	chr1:154206700-154271510	44.8496	44.4568	46.5847	50.5363	42.6053	51.2598	43.395	29.7452	27.732	33.5325	33.2127	33.7863	68.4877	72.4137	68.084
XLOC_002111	SHE	chr1:154479477-154502050	2.86321	3.3267	3.23972	2.70183	3.10661	3.65316	2.97444	1.767	1.93541	2.04786	2.11465	2.30145	1.5404	1.6485	1.58244
XLOC_002112	UBE2Q1	chr1:154548574-154558644	25.8341	22.6774	27.372	24.5434	27.0044	24.8478	25.3883	25.7393	23.6649	31.3603	33.3486	34.51	20.2363	21.1836	18.7262
XLOC_002113	ADAR	chr1:154582057-154627980	103.253	86.1733	90.8871	86.1854	94.1919	117.199	108.171	86.8501	87.4887	78.2393	88.2155	86.5296	119.482	134.403	118.015
XLOC_002115	PMVK	chr1:154924731-154937008	24.4022	19.0979	21.1619	18.7806	21.6735	19.2171	21.0175	17.3219	20.4546	21.6396	17.3507	21.3013	18.6546	19.3487	16.4696
XLOC_002116	PBXIP1	chr1:154944082-154956091	29.3349	17.6396	23.0539	27.7278	23.1545	21.8145	19.0354	9.19067	6.81293	11.5997	7.27872	7.91021	17.0301	13.3982	12.3296
XLOC_002117	PYGO2	chr1:154957025-154961782	29.7074	26.2368	30.0021	32.1917	30.7183	26.7317	22.383	23.4401	22.2242	26.4583	21.8626	20.4491	30.1901	27.463	26.8091
XLOC_002118	SHC1	chr1:154962297-154974483	57.5642	44.8408	55.4157	51.2639	55.6298	54.083	48.0927	59.9808	55.1101	68.362	70.7895	66.6413	87.5846	85.762	74.6864
XLOC_002120	LOC100505666	chr1:155033805-155069553	2.73682	2.08256	3.12223	2.84634	1.93037	2.16726	1.72825	1.42212	1.15235	1.5066	1.31486	1.35572	3.2779	2.92807	3.04595
XLOC_002121	DPM3	chr1:155139890-155140520	138.719	99.2277	123.542	128.13	104.125	192.337	142.137	67.4173	69.098	126.218	81.0092	60.0968	127.057	151.631	126.401
XLOC_002122	KRTCAP2	chr1:155169407-155173328	87.1572	64.2179	87.1318	92.9624	72.758	93.2713	80.8446	75.6059	82.2066	93.9252	70.1227	56.8559	104.658	98.892	64.5058
XLOC_002123	MUC1	chr1:155185823-155192915	4.56964	5.4172	4.36961	7.39689	4.28732	3.04656	2.42892	1.41652	1.22245	3.08634	1.92494	1.59771	7.60467	8.62595	7.37888
XLOC_002124	THBS3	chr1:155195587-155207981	2.24619	1.69715	1.55052	2.11084	1.47967	1.63645	1.71031	1.74808	1.85223	1.77059	1.79576	1.77233	3.2457	3.21021	2.58601
XLOC_002125	GBAP1	chr1:155208698-155227534	2.50876	1.9371	1.70402	2.15269	1.99987	1.92355	1.75196	1.49022	1.95217	2.05465	1.45989	1.59985	2.43226	2.1225	1.83556
XLOC_002126	GBA	chr1:155234447-155244862	14.3935	11.0114	11.4174	15.317	12.0664	11.3284	10.8812	8.04	7.91246	11.5164	8.47137	7.72072	4.96461	5.5996	4.94772
XLOC_002127	FAM189B	chr1:155247204-155255483	18.0357	12.931	13.0157	12.8787	9.82227	15.6347	11.2601	8.25913	8.15319	12.4517	10.0111	9.14096	29.144	20.9165	18.2086
XLOC_002128	SCAMP3	chr1:155255978-155262385	53.7857	35.6958	47.1788	58.8689	42.2223	54.3577	42.4305	33.242	33.1924	55.7895	39.3296	37.2932	28.2764	32.7914	25.4337
XLOC_002129	CLK2	chr1:155262867-155273529	42.7885	42.9169	46.5132	36.8032	39.4949	40.648	36.2443	28.0924	22.9449	28.9123	30.3813	27.9688	35.0266	33.9525	28.5606
XLOC_002131	RUSC1-AS1	chr1:155308747-155331118	6.24957	5.88167	4.42819	6.04175	3.93697	6.64296	4.93008	3.61204	2.90119	5.48632	5.35733	1.27862	9.32982	4.18807	2.328
XLOC_002132	ASH1L	chr1:155335260-155563944	12.1373	17.5871	11.5456	14.6961	12.9658	11.3238	12.2414	11.9948	11.6161	14.4133	15.6195	14.4052	15.3561	14.6631	14.7612
XLOC_002133	YY1AP1	chr1:155659441-155689032	80.1861	70.3871	74.4007	74.3221	72.4551	87.1983	72.5532	71.656	65.3443	79.5191	84.9746	75.3024	38.8837	43.1476	36.9703
XLOC_002134	GON4L	chr1:155745767-155859400	37.0379	39.756	34.5129	34.7953	30.4707	41.3452	38.9488	23.2337	21.4398	27.6991	26.2173	21.6608	19.3185	21.0157	17.9529
XLOC_002135	RIT1	chr1:155897807-155911402	8.71246	9.10438	8.51865	7.4267	8.691	8.94696	9.30648	10.3141	8.87604	7.04845	7.20622	10.1159	12.7084	16.8503	15.0427
XLOC_002136	KIAA0907	chr1:155913042-155934442	21.3005	23.575	23.0345	31.5543	24.6696	20.9296	19.6905	21.6831	21.2553	41.8858	34.4486	30.5964	27.4216	27.4927	19.8518
XLOC_002139	ARHGEF2	chr1:155946838-155978545	32.4023	30.7409	34.1483	47.3486	15.2997	25.9199	30.3898	21.6041	16.1179	15.0061	13.8533	14.988	39.4492	37.5892	32.197
XLOC_002141	SSR2	chr1:156009047-156020967	138.36	120.444	140.798	180.256	147.855	142.925	123.989	92.1301	95.8765	122.062	95.9349	93.0007	111.754	116.802	93.8478
XLOC_002142	UBQLN4	chr1:156035293-156053825	36.5422	35.36	38.4997	44.0348	30.8621	36.4429	33.6183	20.9021	18.6325	35.1416	25.8833	23.8597	33.0803	29.2226	27.8047
XLOC_002143	MEX3A	chr1:156072012-156081998	2.69111	2.654	2.34134	2.54046	1.78543	2.86746	2.58774	9.09393	7.18624	8.24132	8.13822	8.39035	45.3083	39.9477	38.7723
XLOC_002144	PAQR6	chr1:156212987-156248117	6.2683	4.36467	4.62662	4.60707	5.59078	3.42789	3.59633	1.975	3.04433	3.21615	3.19167	2.17792	9.92034	8.49212	8.01068
XLOC_002145	SMG5	chr1:156249223-156282829	47.3964	36.4864	46.4631	50.9022	46.6093	38.3999	36.1974	64.5929	59.7886	64.3309	64.5053	61.1176	38.2366	34.11	28.0658
XLOC_002146	GLMP	chr1:156292686-156295689	48.0659	40.7214	46.4263	42.3273	44.9944	45.8208	39.008	23.2656	26.147	34.4823	28.3369	28.1956	38.1931	33.9059	32.8405
XLOC_002148	CCT3	chr1:156308960-156346994	262.172	261.053	303.808	259.894	309.801	311.098	263.194	328.475	317.901	306.511	322.317	302.073	238.068	249.903	207.734
XLOC_002149	C1orf61	chr1:156404262-156429392	2.63216	1.57037	1.571	2.96553	1.93615	2.16482	2.14516	1.38026	1.21453	1.15927	1.40949	1.47321	1.36685	1.08132	1.5851
XLOC_002151	MEF2D	chr1:156463720-156500842	16.6177	12.6344	14.9025	15.3333	15.288	15.8861	13.6151	14.6067	11.9348	20.0453	19.2789	15.7648	13.0768	12.486	11.1205
XLOC_002152	IQGAP3	chr1:156525404-156572604	21.3806	22.7897	23.5431	32.1464	20.5936	24.2491	22.3171	9.9232	10.7592	12.0802	10.0374	9.60163	15.3278	12.8048	10.3792
XLOC_002153	GPATCH4	chr1:156594307-156601487	31.3441	32.7545	33.5204	37.3721	42.9342	33.7754	34.1542	45.1464	42.8827	41.9248	43.7358	41.4605	22.3155	20.1238	22.253
XLOC_002154	NES	chr1:156668762-156677397	51.975	36.273	61.7901	96.5497	53.3587	40.5548	42.7258	159.965	125.022	98.8976	101.804	93.5306	75.8966	67.5275	57.2204
XLOC_002155	CRABP2	chr1:156699607-156705816	38.7623	18.0309	27.6213	11.1237	16.2537	61.046	46.7061	46.8893	33.8493	27.4201	22.5805	18.1769	135.095	172.769	140.482
XLOC_002156	ISG20L2	chr1:156721890-156728439	35.0999	41.5039	37.3767	40.183	38.7562	40.2859	31.942	35.654	36.0976	45.0625	40.0867	36.7224	17.1521	17.7851	14.8916
XLOC_002157	MRPL24	chr1:156737301-156741131	33.0308	31.3361	31.6742	36.9247	26.5775	36.9686	30.2892	15.7677	17.4984	24.2308	20.8772	19.2209	18.4979	20.5846	18.1991
XLOC_002158	HDGF	chr1:156742106-156752448	70.1451	58.2456	73.8753	73.0092	80.3163	90.0903	80.0883	52.107	46.4258	77.6416	66.823	76.5991	179.157	159.616	140.511
XLOC_002159	SH2D2A	chr1:156806242-156881850	3.24719	3.02334	1.86162	1.80641	1.51641	3.13532	2.36164	2.19521	2.31452	2.04899	1.77735	1.50111	4.32976	4.6979	3.98386
XLOC_002161	ARHGEF11	chr1:156934839-157045370	22.4711	22.6764	25.6071	27.2876	26.5852	20.8638	21.6148	24.927	23.0201	20.1307	20.5989	19.2107	20.2678	19.2111	16.1471
XLOC_002164	ETV3	chr1:157124666-157138591	38.4545	41.4301	46.2754	48.9701	43.7009	42.7761	36.0346	42.6934	37.4229	39.3663	32.6142	30.9168	18.5328	17.3909	16.0805
XLOC_002191	TAGLN2	chr1:159918106-159925542	232.483	224.592	267.271	386.809	224.701	257.202	242.57	579.378	484.254	457.972	437.009	356.383	42.1815	46.6077	37.0635
XLOC_002192	IGSF9	chr1:159927038-159945596	2.41204	1.86308	2.33441	2.68128	1.84139	2.29201	2.08427	4.72408	4.0616	4.32246	5.18938	4.40219	9.82861	8.07399	6.82724
XLOC_002194	PIGM	chr1:160027671-160031993	4.25274	5.14192	4.77559	4.08659	4.74758	4.25036	4.04782	5.03249	4.8812	4.18939	5.17711	4.50376	7.35411	7.95534	9.55429
XLOC_002196	IGSF8	chr1:160091338-160098828	25.487	10.4743	16.3809	13.1698	9.86374	21.0067	19.2113	23.2664	22.349	16.2253	16.5463	12.5022	43.7451	43.5703	38.8219
XLOC_002197	LOC729867	chr1:160202198-160215376	1.43894	1.80692	1.6968	1.87073	1.46334	1.27284	1.21167	2.65303	2.85115	1.70795	2.55509	1.77311	1.74727	1.50552	1.64563
XLOC_002198	DCAF8	chr1:160215714-160262560	30.6215	27.9017	32.1716	33.9311	29.2941	24.9592	28.1279	28.586	30.775	34.2022	34.025	29.2759	40.9128	38.0635	34.1766
XLOC_002199	PEX19	chr1:160276808-160285151	27.3002	22.3774	22.6347	18.1768	19.4928	32.671	28.9845	19.2607	22.0252	12.9808	18.0572	17.3145	26.4175	29.8489	31.0167
XLOC_002200	COPA	chr1:160288586-160358952	87.34	83.0827	93.3247	103.007	74.2935	97.9931	83.9604	57.9797	56.4792	43.0604	54.6458	48.6981	42.2536	55.717	49.5886
XLOC_002207	ITLN2	chr1:160932464-160954799	3.96886	2.41026	5.2314	2.92167	4.41847	4.7418	5.86214	3.28953	3.88728	3.32522	4.88432	2.50595	2.27	3.44767	2.9743
XLOC_002208	F11R	chr1:160995210-161021343	303.971	243.128	287.916	234.802	298.311	373.639	336.181	179.148	191.511	228.864	223.56	208.054	76.0037	98.4627	82.9494
XLOC_002209	TSTD1	chr1:161037631-161038984	69.2617	33.9362	43.0376	47.5983	28.9384	60.6647	53.4208	11.8459	11.5612	32.3804	16.4112	15.1622	65.4845	75.3847	64.4159
XLOC_002210	USF1	chr1:161039250-161045979	30.0144	27.1096	33.25	35.8868	38.2429	28.8045	26.4826	35.8405	36.192	52.3118	44.0312	40.3254	23.5835	22.451	16.4147
XLOC_002211	ARHGAP30	chr1:161046941-161069970	1.71333	1.85074	2.00538	2.38599	1.58009	1.35692	1.51311	1.28358	1.394	1.65257	1.84569	1.64409	2.48464	1.83833	1.70712
XLOC_002212	PVRL4	chr1:161070990-161089595	10.158	9.92212	12.1051	20.8789	6.12324	7.25399	8.21665	4.12581	3.90807	9.20737	4.46666	4.40175	1.18268	1.01853	1.04848
XLOC_002213	PFDN2	chr1:161100555-161132688	130.31	99.4168	120.324	117.584	85.0771	156.609	117.939	85.4766	60.6499	96.8665	97.9709	99.4891	70.9314	62.1082	57.1406
XLOC_002214	DEDD	chr1:161100555-161132688	21.5645	15.8805	19.7846	23.9179	19.0455	20.3855	21.633	27.7384	23.0088	31.8058	34.3176	31.0198	31.6358	29.9605	28.1968
XLOC_002215	B4GALT3	chr1:161171309-161177968	26.9763	19.8326	24.1798	26.0052	20.0643	25.8138	21.9514	19.2966	21.0782	29.1656	22.0157	18.5134	19.061	18.5898	14.4621
XLOC_002216	ADAMTS4	chr1:161189747-161199055	1.37715	1.57782	1.18186	1.23521	1.19525	1.30524	1.34409	4.43592	3.63066	3.6537	2.98258	2.07217	7.93518	7.38499	5.99947
XLOC_002217	APOA2	chr1:161222292-161223628	1.46041	1	1.18672	1	1	1	1.32483	1.98316	1.58162	1	1	145.025	1	1.39631	58.2184
XLOC_002219	MPZ	chr1:161304734-161309972	5.71903	4.96103	6.73973	4.65152	7.11478	7.20654	7.11066	5.65637	6.09596	5.50607	4.52233	3.1352	5.20889	5.37924	4.35738
XLOC_002220	CFAP126	chr1:161314375-161367883	3.11297	1.68843	2.29311	1.96177	2.22108	1.89446	2.35124	1.48065	1.92293	1.86974	1.54276	1.95406	1.84417	2.77173	1.81288
XLOC_002224	OLFML2B	chr1:161983191-162024465	1	1.27068	1.01221	1.11915	1.00999	1.04536	1.02242	1.30197	1.19009	1.40147	1.19531	1.24319	4.18645	4.57273	3.16758
XLOC_002228	RGS5	chr1:163142298-163321791	1.34599	3.54258	1.64029	1.34138	1.49683	1.10509	1.26657	3.94286	4.33201	2.72215	2.78528	2.32273	4.34705	7.2326	7.10101
XLOC_002232	RXRG	chr1:165400921-165445355	1	1	1	1	1	1	1	1.03213	1	1.22393	1	1	1.20066	1	1.02169
XLOC_002234	ALDH9A1	chr1:165662211-165698663	18.2449	16.5423	15.2273	14.9119	15.0333	20.8402	18.4191	24.9459	26.9761	23.5917	21.8716	25.1659	33.5916	37.9515	35.2956
XLOC_002235	TMCO1	chr1:165724290-165768922	11.68	13.2991	11.7175	14.1139	16.421	14.3971	13.2371	13.4398	15.8089	13.8274	13.5348	15.1592	10.2392	15.0513	14.5527
XLOC_002236	FAM78B	chr1:166070018-166166721	4.44377	5.52902	2.86084	2.26846	2.9433	5.35334	4.27653	9.02874	4.33085	13.1847	13.3039	10.2251	2.48724	1.62487	1.56565
XLOC_002238	TADA1	chr1:166856511-166876417	14.2607	12.4992	15.2633	11.8748	14.3346	17.8244	17.6381	12.6602	14.4246	7.50605	11.0707	12.057	15.639	18.863	18.108
XLOC_002243	CREG1	chr1:167541013-167553819	8.58167	10.4251	8.16872	9.62315	7.03634	9.2858	8.34933	10.0629	10.3869	10.3827	10.5224	10.3498	19.3009	24.555	25.5927
XLOC_002245	MPC2	chr1:167916674-168075843	6.3304	7.15783	7.83992	7.42914	7.37459	10.5433	9.29939	6.41002	6.66485	5.5673	6.23077	7.00317	6.23953	7.39817	7.37508
XLOC_002246	GPR161	chr1:168079541-168137667	1.39254	2.21468	1.86731	2.39515	2.30945	1.37071	1.38191	2.67685	2.31617	3.70607	2.88249	3.69523	5.7415	4.95259	4.84498
XLOC_002247	ANKRD36BP1	chr1:168245580-168247430	15.1357	24.9318	17.1779	21.1936	18.0691	21.481	27.8804	22.8842	22.3686	18.8635	22.8394	28.0691	8.38381	10.5425	14.4514
XLOC_002248	LOC100505918	chr1:168400187-168422656	1.10948	2.47774	1.14058	2.09958	1.35779	1.075	1.21372	1.64662	1.60137	1.36805	1.64666	1.27383	1.4652	1	1.22533
XLOC_002253	NME7	chr1:169106708-169460669	7.48349	5.25978	4.3821	5.23716	6.14472	7.25434	4.87239	6.22325	5.84212	4.8102	6.73201	5.25228	13.7105	13.3315	13.9091
XLOC_002254	CCDC181	chr1:169106708-169460669	1.20606	1.41127	1	1.02848	1.07661	1	1.03699	1.49272	1.25805	1.27495	1.19824	1	3.34926	4.15754	3.80092
XLOC_002255	SLC19A2	chr1:169463910-169485970	5.92607	5.09534	4.82748	4.85914	3.32071	7.97332	6.82693	11.1062	10.9889	6.5519	9.78326	9.36602	14.9427	18.5118	19.322
XLOC_002260	METTL18	chr1:169792531-169794920	5.18088	4.98791	5.89036	4.38452	4.14953	4.44647	4.8351	5.21358	8.70031	4.75153	5.39245	7.6463	7.40116	8.94836	10.6335
XLOC_002261	SCYL3	chr1:169795408-169893959	3.72988	4.38549	4.40698	4.59908	4.22258	4.21975	3.69764	4.22191	3.94151	4.24493	3.69329	4.28907	4.38012	5.03524	5.07051
XLOC_002262	KIFAP3	chr1:169921328-170074738	7.2468	8.17931	7.60812	6.76198	5.97607	10.1609	9.67993	4.48091	5.39788	6.53853	7.20529	6.63901	3.16917	5.01393	5.32808
XLOC_002267	VAMP4	chr1:171700155-171742239	2.27118	2.89071	2.88022	2.77511	2.14708	2.48561	2.95143	2.46998	3.28544	2.04895	2.88705	2.36277	4.11075	4.42672	4.62715
XLOC_002269	PIGC	chr1:172420687-172468829	13.5398	11.3571	14.127	16.003	14.9483	15.4361	15.093	12.7428	15.6481	11.7237	12.2526	14.6412	19.9975	21.1625	21.577
XLOC_002273	LOC101928673	chr1:173235059-173477155	1.51921	1.73361	1.5545	1.92789	1.56041	1.38119	1.63804	2.74709	2.35542	2.48383	1.97541	1.70853	1.88089	2.08413	1.56961
XLOC_002275	ANKRD45	chr1:173608335-173669862	1.94787	2.24859	2.02693	2.43815	3.29082	2.07972	2.56533	1.11872	1.66009	1.17061	1.06295	1.03574	1.76138	1.5367	1.75322
XLOC_002276	CENPL	chr1:173799549-173824639	6.27262	7.33474	8.31192	7.38918	8.8711	6.9475	9.02477	6.93345	8.50348	8.08159	7.61818	6.10153	7.90622	7.40732	6.20002
XLOC_002277	GAS5	chr1:173863247-173867987	377.059	479.047	412.525	504.916	366.308	427.189	451.641	211.317	267.232	301.126	286.043	191.58	394.926	480.675	328.502
XLOC_002289	RC3H1	chr1:173931083-173993072	8.03058	12.5057	8.53889	9.77426	11.2728	7.85364	9.26537	9.89983	9.79432	8.25431	9.54737	9.99969	9.45304	9.86548	9.77448
XLOC_002292	MRPS14	chr1:175012957-175023455	8.20341	9.55497	8.32273	8.03207	9.40594	10.7785	11.3795	8.87124	9.84168	7.17824	8.5007	8.82151	11.0069	13.9582	11.504
XLOC_002293	KIAA0040	chr1:175156986-175193093	9.44834	8.44553	8.51876	6.65645	8.85247	7.17345	6.60566	12.7689	11.1741	10.5992	11.7447	11.1597	8.07867	9.18002	7.72926
XLOC_002295	RFWD2	chr1:175944825-176207244	22.6924	29.3548	24.7871	25.7366	23.6452	24.471	20.6337	25.7867	24.8904	25.5696	24.0143	23.8649	24.8378	25.1479	24.4158
XLOC_002297	ASTN1	chr1:176857304-177164904	1.04377	1.1209	1.03898	1.07127	1.0422	1.12059	1.06006	1.14492	1.35619	1.09676	1.14836	1.10083	8.05789	6.89749	5.93769
XLOC_002303	ABL2	chr1:179099326-179229684	11.2186	11.7129	8.90738	16.5294	6.9426	10.3407	10.7989	12.2926	10.638	14.9279	13.9316	13.7616	10.3013	10.5305	11.0564
XLOC_002305	TOR1AIP2	chr1:179839966-179877806	28.4075	38.0227	32.8767	42.8571	39.7554	34.0637	31.1336	29.93	31.3735	36.1846	36.0766	31.6185	22.0948	24.5985	22.1752
XLOC_002306	LHX4-AS1	chr1:180230297-180275053	1.90394	2.75726	1.86106	3.30631	2.10268	1.14454	1.37029	1.5817	2.01121	2.26117	1.3048	1.62332	2.07634	1.68122	1.64774
XLOC_002307	ACBD6	chr1:180288216-180502887	35.4832	26.9759	28.2323	36.1409	27.2429	29.3929	23.5055	29.2082	24.1252	37.2058	33.4408	25.2968	41.812	41.6229	35.7384
XLOC_002309	STX6	chr1:180972712-181023121	11.7054	10.2369	10.6197	9.86993	9.37251	14.3236	13.1378	15.4569	16.1247	10.9915	15.7142	16.1028	25.2123	27.8848	22.4176
XLOC_002312	GLUL	chr1:182378092-182392206	26.2702	25.659	30.4678	22.081	32.6807	25.7907	25.6944	73.494	66.8455	41.5177	60.9854	60.0864	43.921	57.7499	50.4668
XLOC_002315	RGS16	chr1:182598622-182604413	3.41798	2.83033	2.73193	2.25729	2.07504	4.21766	3.21496	16.0039	11.8391	6.80583	11.6061	9.64862	5.27921	5.38492	5.19193
XLOC_002318	NMNAT2	chr1:183248236-183418499	2.35751	2.43671	2.86399	3.26611	3.31772	2.58494	2.6673	3.80695	4.1049	3.32449	4.27853	5.16963	10.0244	9.84305	10.2173
XLOC_002321	ARPC5	chr1:183626192-183635941	75.38	70.8832	73.1441	71.3386	87.4691	102.711	93.6334	69.2437	62.3404	55.7381	74.1912	74.9661	45.7663	53.3775	60.6038
XLOC_002323	COLGALT2	chr1:183929661-184037770	1.11602	1.51286	1.04909	1.16628	1.12883	1.11433	1.05017	4.29103	4.2659	5.65393	7.12917	5.63367	3.03035	2.80033	2.73986
XLOC_002324	EDEM3	chr1:184690490-184754907	9.92999	12.863	10.7355	12.7039	11.277	12.0147	10.6899	10.3279	12.1222	9.76734	10.9685	10.4494	7.04528	8.84925	9.32676
XLOC_002325	FAM129A	chr1:184791024-184974586	9.39117	10.0801	9.46617	22.6346	4.2071	6.3368	6.85114	11.8345	10.7522	12.5561	12.7771	10.9012	6.21194	5.38302	5.48121
XLOC_002326	TRMT1L	chr1:185118085-185291781	16.0398	19.3185	17.1982	15.7325	17.7569	21.3776	22.1991	13.7602	14.8958	13.5925	14.8497	15.8499	18.438	23.564	22.3601
XLOC_002327	IVNS1ABP	chr1:185296387-185317329	38.1445	32.2226	29.3667	19.2137	19.9168	51.6848	47.6185	32.1405	31.7342	19.8981	35.3235	31.8747	58.1723	65.8301	68.1163
XLOC_002330	TPR	chr1:186296272-186375325	29.548	38.4028	32.7245	33.1642	36.0211	41.1586	39.9809	29.2772	28.6392	28.193	32.6501	31.5775	33.3279	37.7174	37.5383
XLOC_002335	UCHL5	chr1:193012365-193091776	17.4363	17.4057	17.6477	17.2824	18.2122	23.0954	24.1153	16.9088	17.6983	14.9472	15.8629	14.329	13.7418	13.9991	16.2114
XLOC_002336	GLRX2	chr1:193096464-193106114	2.8599	2.99236	3.56246	7.5869	1.83831	3.62659	3.90444	6.2751	5.51158	7.61186	6.6855	7.12037	4.84328	5.47094	5.05332
XLOC_002338	KCNT2	chr1:196225780-196608431	1.04031	1.11996	1	1	1.02966	1.04469	1	1.59007	1.58931	1.40489	1.41787	1.87329	7.91031	7.91422	8.10343
XLOC_002341	ASPM	chr1:197084126-197146694	10.6796	21.4027	15.7637	13.4315	22.1359	12.9619	16.6211	22.0725	23.5517	17.2283	22.5227	21.4655	33.1472	33.4957	35.32
XLOC_002342	ZBTB41	chr1:197153683-197200542	4.6578	4.89836	4.20761	4.57094	4.30243	6.26199	6.18413	2.66316	2.74076	2.92443	2.6002	3.10121	4.03429	5.9348	6.50942
XLOC_002343	DENND1B	chr1:197504748-197775493	4.02704	4.6861	4.36503	5.09019	5.37191	4.06146	4.78616	1.78499	1.60004	1.27373	1.58347	1.61867	2.91632	2.63452	2.62114
XLOC_002350	ZNF281	chr1:200404946-200410058	20.669	24.5596	24.8633	20.1452	28.6689	21.2247	23.4249	47.7427	46.9253	44.6409	62.6004	51.2677	42.7046	48.8084	44.4436
XLOC_002351	KIF14	chr1:200551496-200620734	5.75864	7.94491	7.76196	6.52597	8.76462	6.64858	7.76465	15.1637	17.222	15.7046	18.8684	23.2197	12.2939	13.8696	16.1711
XLOC_002352	DDX59	chr1:200644036-200694250	26.88	25.0315	25.3669	21.0049	21.4162	35.9346	35.3619	13.4893	15.8142	14.5366	17.2828	15.6206	13.4574	15.1131	15.0163
XLOC_002353	KIF21B	chr1:200969385-201023700	4.56243	3.28841	3.69002	2.79815	2.92422	4.4098	3.68345	8.41247	7.40797	3.73991	5.07314	4.59461	12.5371	9.7926	8.55619
XLOC_002356	TMEM9	chr1:201134770-201171582	62.4769	40.7756	47.9954	39.5177	37.1706	59.0363	52.803	28.1721	27.6492	22.1721	24.5687	19.0392	53.397	52.277	45.3878
XLOC_002357	TNNT2	chr1:201359007-201377700	2.02775	1.56374	1.49857	1.63284	1.23574	2.14991	2.46744	9.04034	6.89276	1.16974	1.85783	2.11897	4.72147	9.33765	10.8852
XLOC_002358	LAD1	chr1:201380837-201399541	9.12748	8.51665	9.38307	8.65274	5.50028	10.4046	8.25717	12.074	9.54121	7.66586	7.37564	7.62764	8.65832	8.80594	7.23297
XLOC_002360	PHLDA3	chr1:201464283-201469171	76.7472	56.9198	73.6513	89.5378	57.7849	58.1253	50.133	79.9273	63.2591	109.859	114.747	102.115	10.053	8.185	8.36749
XLOC_002361	CSRP1	chr1:201483529-201507259	9.34801	11.4563	14.1307	36.1602	15.5449	7.68351	7.64481	68.5837	54.1477	56.6617	46.3642	45.2887	2.94646	7.29728	8.23329
XLOC_002362	IPO9-AS1	chr1:201648321-201884294	1.3385	2.33391	2.11701	2.79235	1.64846	1.30793	1.31105	2.16465	1.29968	1.54178	2.09368	2.33709	1.89791	1.89748	1.54732
XLOC_002364	ARL8A	chr1:202133403-202144743	52.9114	33.3877	48.7625	48.8095	38.4317	51.6499	40.2329	39.2827	32.9689	36.4162	37.5518	30.8208	29.3058	28.4904	21.718
XLOC_002366	UBE2T	chr1:202331656-202341966	76.0583	65.5575	73.1728	47.5521	70.6386	96.8467	81.6316	34.8595	45.6865	47.8541	35.2351	35.808	22.238	25.0022	21.1356
XLOC_002367	SYT2	chr1:202590596-202710423	10.9831	14.0163	13.7482	13.8148	18.5876	8.74403	9.14777	11.7318	10.708	6.54459	8.65899	7.44857	7.4403	9.67439	7.92869
XLOC_002368	KDM5B	chr1:202727403-202808421	93.2648	95.1734	106.094	80.9314	99.4482	124.458	104.632	80.4229	80.5364	79.2427	96.1459	94.6371	143.844	168.982	156.101
XLOC_002369	RABIF	chr1:202878281-202889257	6.5255	8.19887	8.53891	8.51206	10.7875	9.3936	8.11932	6.53153	6.06065	6.60087	7.15101	6.49621	5.28587	4.87465	4.50868
XLOC_002370	KLHL12	chr1:202891095-202928644	27.6112	25.4143	24.9693	19.4248	22.406	35.1558	30.1836	28.7191	36.303	30.6202	31.7569	34.8799	30.7397	35.0836	32.9186
XLOC_002371	ADIPOR1	chr1:202940824-202958572	93.2252	67.9135	79.4623	78.7712	72.2041	107.41	91.2546	83.7691	81.4213	86.3746	92.7732	87.3472	46.0114	57.994	51.4692
XLOC_002372	CYB5R1	chr1:202961872-202967276	10.8949	7.4856	8.5101	8.53029	8.32737	11.3451	9.1588	6.41866	7.01278	5.94804	6.1894	6.47688	5.46941	6.29054	4.15533
XLOC_002381	ETNK2	chr1:204131060-204152182	15.3652	12.4935	15.1136	14.1551	11.5785	15.7608	13.6192	13.1543	12.7644	9.12844	8.79963	8.80946	8.61874	8.41411	7.13742
XLOC_002384	GOLT1A	chr1:204198159-204214092	1.0904	1	1.34654	1	1.06213	1.13816	1	1.15291	1.46595	1.16526	1	1.68689	2.82141	4.24388	2.91187
XLOC_002385	PLEKHA6	chr1:204218850-204359929	1.41331	1.42287	1.16174	1.22815	1.10513	1.22584	1.09446	1.75437	1.44218	1.64989	1.87619	1.82648	3.75342	3.36776	2.917
XLOC_002387	PPP1R15B	chr1:204403363-204411817	54.2328	48.4255	54.6667	56.948	50.0401	54.8703	49.1699	44.9185	46.4627	49.9993	49.8781	46.1275	31.715	35.246	34.363
XLOC_002388	PIK3C2B	chr1:204422629-204490346	7.48792	7.21771	7.4855	8.26007	6.72972	7.12954	5.61055	8.56972	7.13845	7.67073	8.64338	7.62538	9.80841	7.86458	6.90227
XLOC_002389	LRRN2	chr1:204617172-204685469	1.32424	1.47685	1.34903	1.54077	1.2512	1.14501	1.14623	2.48266	2.4202	2.1069	2.56536	1.85998	1.99981	1.91671	1.39764
XLOC_002390	TMEM81	chr1:205083128-205084460	2.24453	4.79019	2.93195	3.95953	3.34749	3.10383	2.84421	3.56771	2.83626	3.13415	4.25502	3.92666	4.35708	2.77124	4.41744
XLOC_002391	RBBP5	chr1:205086141-205122022	14.214	19.9164	18.5677	16.5574	18.3212	17.2073	17.165	17.7414	16.3035	16.2999	17.9771	18.7782	10.5831	12.6135	10.1741
XLOC_002392	DSTYK	chr1:205142502-205211599	7.07045	7.80581	7.33795	8.11034	6.44378	7.37686	7.2146	6.99777	6.3369	6.53733	6.8036	5.89685	9.00332	8.95113	7.65018
XLOC_002393	NUAK2	chr1:205302062-205321791	9.79704	5.67582	6.20147	6.7525	2.90485	11.7296	7.42137	28.3588	19.2637	22.3711	21.4137	16.8313	14.5964	15.8758	13.807
XLOC_002395	LEMD1	chr1:205373251-205422086	3.13768	1.72674	1.24965	1.84477	1.57286	1.64001	2.09797	1.24915	1.37084	1	1.65675	1	4.62577	2.98955	3.7328
XLOC_002396	BLACAT1	chr1:205434885-205456086	2.87928	3.09924	2.55435	2.48431	2.22617	2.36277	2.17388	1.84053	2.03084	1.62781	1.74527	1.80072	7.1343	5.68233	5.42418
XLOC_002399	ELK4	chr1:205607942-205632872	23.4909	24.7756	22.9167	27.4043	19.3014	21.6765	19.2624	22.8584	20.6765	27.6019	26.6524	19.1187	21.7529	19.6654	18.394
XLOC_002400	SLC45A3	chr1:205657852-205680502	5.47113	5.51043	7.05896	6.54078	5.86016	5.24982	4.46356	7.71139	7.51501	5.40951	6.20309	5.95657	9.75411	9.50694	7.76926
XLOC_002401	NUCKS1	chr1:205712818-205750244	114.631	128.258	120.226	73.4256	130.431	161.829	169.852	131.207	159.235	68.3452	107.132	119.241	226.701	302.505	332.873
XLOC_002402	RAB29	chr1:205767985-205775482	5.76864	6.31222	6.2503	9.37886	7.97395	5.97228	5.73627	3.96812	4.35779	6.3931	6.4743	5.66543	7.85029	7.41805	6.30874
XLOC_002403	SLC41A1	chr1:205789092-205813196	8.0101	6.52894	7.10273	6.67017	6.38547	7.50327	6.50123	12.2254	12.1223	10.1079	10.8232	10.134	14.8187	16.5719	13.2376
XLOC_002409	FAM72A	chr1:206186255-206202419	3.38286	4.14974	4.35366	3.79671	4.38077	5.13096	3.59254	2.9623	3.81209	3.50882	5.66463	3.35573	7.26666	8.89798	8.75648
XLOC_002410	EIF2D	chr1:206591642-206612551	20.1296	14.9329	17.4157	18.8157	14.4615	19.1732	16.4175	11.0349	11.6164	12.725	11.2657	12.0674	20.578	22.9511	17.4726
XLOC_002416	YOD1	chr1:207043848-207052980	9.33395	11.0048	9.28239	8.81382	11.187	9.58585	9.87983	12.2156	11.6664	10.0487	15.2862	14.2139	11.3328	11.7837	12.4098
XLOC_002420	PLXNA2	chr1:208022242-208244320	3.89534	6.19627	4.96973	12.506	3.44346	3.15301	2.97728	3.32367	2.80151	3.72421	2.7434	2.75097	1.19805	1.16764	1.24764
XLOC_002421	LAMB3	chr1:209614872-209652475	6.92853	5.75475	6.88508	11.0605	5.4854	4.99277	3.86486	10.6528	8.07577	11.4319	6.79852	5.94418	1.29061	1.16204	1.10432
XLOC_002422	C1orf74	chr1:209756031-209784730	2.15132	2.98232	2.55704	2.38374	2.14397	2.73099	2.79366	1.5192	1.79947	1.83801	1.90167	1.6395	3.26528	3.63072	3.8057
XLOC_002423	IRF6	chr1:209785622-209806175	12.8013	9.95409	10.8	11.9764	10.1405	15.06	13.7377	6.05199	6.30736	4.88609	7.57469	5.21814	6.1793	7.55344	6.56086
XLOC_002424	SERTAD4-AS1	chr1:210231458-210243095	1	1	1.10223	1.09177	1	1	1	3.18049	3.04172	2.32998	2.36749	1.44911	1	1.10187	1.1786
XLOC_002427	SLC30A1	chr1:211575038-211578757	9.1345	8.51457	12.2149	12.19	16.7513	8.25145	7.12591	27.0734	23.6487	32.5116	34.7998	34.4947	13.9538	13.2502	15.0046
XLOC_002428	NEK2	chr1:211658256-211675630	5.8295	8.27402	8.02009	6.17603	8.00789	10.0248	9.01928	7.03983	10.0285	8.63724	8.70007	8.43329	10.1482	11.2868	10.6951
XLOC_002429	LPGAT1	chr1:211743456-211830772	3.54069	5.80953	4.72106	4.54717	4.4541	4.49825	4.84094	6.86274	6.02672	4.95707	6.42073	7.49149	4.26641	5.41998	5.76591
XLOC_002430	INTS7	chr1:211940398-212105006	10.3172	11.238	12.3394	14.7553	15.3096	11.1005	11.7716	12.4615	11.4102	11.9305	12.1436	11.793	7.53747	9.37324	10.2266
XLOC_002431	RPL21P28	chr1:211940398-212105006	4.86116	6.63786	5.2427	7.26599	5.27039	9.17917	6.02918	4.13306	4.95329	3.4897	2.00992	3.28276	4.00445	4.8317	2.55512
XLOC_002433	TMEM206	chr1:212364473-212414925	5.59092	5.92992	4.861	5.1168	4.38051	6.08331	5.95411	5.32239	5.07841	5.64847	6.65202	4.38343	6.70579	6.09918	4.96551
XLOC_002434	BATF3	chr1:212686416-212699985	4.65964	3.48911	4.71166	4.19273	3.43735	3.25579	3.1766	5.63953	5.02458	7.46266	5.25784	5.73771	1.87227	1.26136	1.91629
XLOC_002435	NSL1	chr1:212726152-212791797	6.46984	7.5599	5.70751	7.24875	4.1742	6.58818	7.92017	4.22479	4.97493	6.2827	5.33166	5.33194	5.93971	8.12178	6.77986
XLOC_002437	FLVCR1-AS1	chr1:212856603-212858138	2.43641	1	1.49533	1.92074	1.517	1.76526	1.72112	2.16506	1.99445	1.96911	1.44589	1.60556	2.77585	3.05276	3.57186
XLOC_002438	ANGEL2	chr1:212992181-213015875	6.64731	9.9509	7.59809	8.00157	10.0595	6.94202	8.39797	7.40638	7.92313	7.04527	8.55222	9.07568	9.75345	11.2694	10.6513
XLOC_002440	PTPN14	chr1:214348695-214551681	4.45303	5.82349	4.98252	4.24116	4.20792	6.06313	5.67251	29.3728	26.9143	22.8799	31.9668	30.7908	15.1315	22.0021	21.0358
XLOC_002443	GPATCH2	chr1:217426992-217631102	5.19575	8.76411	5.00675	5.91131	7.06311	7.32901	6.44904	7.26959	5.99825	5.1144	5.84177	7.13945	6.3139	8.24385	7.73763
XLOC_002448	EPRS	chr1:219968599-220046658	70.4815	67.1538	67.8132	47.5625	58.4266	96.6658	92.1184	59.7264	57.777	46.6334	56.8086	66.9798	39.1286	54.7024	59.9853
XLOC_002449	BPNT1	chr1:220057481-220089853	7.4797	7.54118	6.29517	5.28143	7.53373	8.75484	8.101	7.01628	8.43287	4.7107	7.50283	6.39211	3.57757	4.71601	4.78803
XLOC_002452	RAB3GAP2	chr1:220148267-220272501	8.92484	8.62789	8.62575	7.33077	8.10957	10.3817	10.9568	9.14437	9.56899	6.30318	8.00997	7.42723	14.2134	17.2999	14.9472
XLOC_002454	AURKAPS1	chr1:220148267-220272501	1.97005	3.34364	2.67687	2.99492	2.1228	1.65065	1.72253	3.97862	3.98225	4.24942	3.7739	3.97936	3.003	3.05515	2.19372
XLOC_002457	DUSP10	chr1:221701419-221742176	7.74927	5.16742	6.257	3.86905	7.13657	7.67171	7.63124	6.35998	4.31927	4.61076	7.09986	7.49997	1.80292	2.21152	2.5167
XLOC_002460	TAF1A	chr1:222557901-222592633	3.68796	3.85583	2.8396	3.823	3.56662	4.49716	4.10044	3.31241	2.43077	5.20848	3.75339	4.27605	4.56769	5.03773	5.44676
XLOC_002461	AIDA	chr1:222668012-222712522	15.3824	13.9828	12.8157	11.155	15.5488	19.7845	18.784	19.2984	20.1321	9.21128	18.8684	20.2661	22.1013	22.484	22.8719
XLOC_002465	TP53BP2	chr1:223779892-223845972	16.0226	17.7981	17.2429	18.5799	15.998	15.9019	15.8269	18.4402	18.3558	17.876	18.4706	19.3668	18.8745	18.8922	17.9241
XLOC_002466	GTF2IP20	chr1:223951265-223992644	4.69567	5.97546	5.06142	5.87291	4.33391	2.71158	3.27319	3.19984	3.02362	4.48096	3.34069	4.10581	3.57137	3.48847	3.89752
XLOC_002468	NVL	chr1:224219612-224330189	20.273	24.0434	21.3522	22.4305	21.7288	20.8296	21.0757	19.7781	20.8466	18.2717	23.0123	21.6041	10.0706	10.675	8.91653
XLOC_002470	WDR26	chr1:224385142-224434299	17.3589	18.2026	16.5193	17.0871	18.1681	19.6258	17.6008	17.1494	18.4439	19.1696	29.6893	25.5662	17.2622	21.2394	22.0115
XLOC_002472	LBR	chr1:225401501-225428855	26.435	42.9654	39.259	28.8799	52.1282	34.3296	40.4555	39.2308	46.2909	32.145	42.9457	41.3773	24.5465	29.3899	30.5088
XLOC_002473	ENAH	chr1:225486831-225653143	14.4163	13.3528	13.444	11.3745	15.1326	14.2847	13.6125	24.5631	24.5991	19.8566	28.8266	29.1411	36.5954	43.9762	42.2226
XLOC_002474	TMEM63A	chr1:225810073-225882720	12.7668	12.3606	13.806	14.0328	11.845	8.76954	10.645	10.2216	11.9357	9.64598	10.8609	10.8592	6.19402	5.15611	4.92828
XLOC_002475	LEFTY1	chr1:225886281-225889146	13.2484	7.98971	9.54886	5.39567	13.2879	6.93152	8.19903	61.6428	70.0206	88.0003	82.9063	68.7567	1.21108	1.38393	1.58952
XLOC_002476	PYCR2	chr1:225919876-225924340	21.8477	12.4635	15.5426	17.7092	13.5896	19.9042	15.3062	20.7052	19.9896	25.1501	19.628	20.6634	20.5409	20.2085	19.7705
XLOC_002478	LEFTY2	chr1:225936597-225941383	12.394	17.5666	12.8274	6.16548	19.3592	9.58623	12.6418	47.2469	48.4159	29.9195	35.3058	34.1328	1.37715	1.37423	1.46928
XLOC_002479	SDE2	chr1:225982701-225999365	14.642	12.5021	10.6182	10.2398	12.1652	15.0059	14.6071	11.8484	10.0166	8.81371	13.6957	14.0104	6.05141	7.20694	6.64266
XLOC_002480	ACBD3	chr1:226144678-226186722	28.9652	27.3299	27.8555	25.2134	27.658	38.3485	32.6767	17.4959	17.7094	16.0671	17.6486	21.4452	12.2168	14.9284	16.7065
XLOC_002481	LIN9	chr1:226231148-226309748	7.0665	10.0304	7.43673	6.7602	9.63019	10.4587	9.53736	7.69063	7.77809	7.94752	9.8483	9.99194	7.14333	8.15644	8.87511
XLOC_002482	PARP1	chr1:226360690-226408100	111.01	88.0941	110.511	75.0153	129.273	137.666	122.85	103.93	108.891	82.9802	105.421	101.71	87.2702	97.5823	84.9346
XLOC_002483	ITPKB	chr1:226631689-226739175	1.73192	2.24866	2.05263	4.0328	1.69949	1.54203	1.71943	4.59217	4.51352	6.70008	5.77857	5.31364	3.73917	3.2914	3.32186
XLOC_002485	CDC42BPA	chr1:226989864-227318125	6.62729	7.98508	6.82394	9.24871	8.39242	6.28152	6.69329	11.7705	12.8925	17.9944	17.3912	16.3976	8.89457	8.78209	8.34384
XLOC_002487	JMJD4	chr1:227728538-227781231	8.60558	6.37631	8.16101	6.77254	7.5382	5.56241	5.9218	6.42637	7.28508	8.48118	5.17733	6.53254	4.78292	4.44486	4.3586
XLOC_002488	WNT9A	chr1:227921463-227947975	10.9446	9.25909	12.0901	15.1316	11.6749	8.26026	6.55031	3.77098	2.8251	5.47409	4.082	2.80583	1.72305	1.36608	1.72729
XLOC_002490	C1orf35	chr1:228100726-228103462	14.5054	8.43456	12.3064	10.1481	9.6964	10.6793	8.88308	10.2992	10.9475	13.5905	8.23611	9.07465	10.0374	7.68662	6.57475
XLOC_002491	MRPL55	chr1:228106678-228109312	37.4912	24.7041	35.1698	32.2279	30.5131	30.9549	24.5825	39.5161	27.3338	32.3666	36.8808	31.0248	27.7799	26.0286	17.2856
XLOC_002494	TRIM11	chr1:228393675-228406816	17.8852	12.496	17.963	21.6297	14.5373	15.2388	12.2247	18.1288	15.9067	21.556	16.5331	15.1237	11.1906	7.2196	7.32123
XLOC_002497	HIST3H3	chr1:228424844-228425325	1.62219	1.64214	1.34896	1.58723	1.85167	1.59353	1.22809	3.23283	2.32882	1	2.835	4.01516	1.21378	1.33465	1
XLOC_002498	HIST3H2A	chr1:228457363-228457859	45.8697	61.5168	65.9604	54.6734	49.8752	44.6074	33.6754	150.961	128.337	163.936	173.3	173.086	56.9988	43.8872	64.4006
XLOC_002512	CCSAP	chr1:229321004-229342941	24.719	32.3256	28.3267	25.7403	24.6473	32.25	31.419	44.0836	38.1016	33.6393	50.1788	52.2784	11.2551	15.7195	15.6285
XLOC_002513	ACTA1	chr1:229431245-229434096	2.24511	2.99616	2.90885	4.45244	1.78119	2.94274	1.78618	193.161	114.232	153.211	216.633	187.274	13.5494	56.5026	44.5482
XLOC_002514	NUP133	chr1:229441296-229508341	31.1829	30.2908	31.8205	27.2652	32.7384	40.2513	38.7953	37.0093	38.0972	29.3895	39.9683	40.4253	29.9028	39.1802	36.8587
XLOC_002515	ABCB10	chr1:229516581-229558695	11.4571	12.0807	14.3158	11.8875	14.7794	11.4659	11.4479	7.12867	8.89983	8.01761	9.12136	8.74394	3.65348	4.01033	3.98024
XLOC_002516	TAF5L	chr1:229593117-229626047	14.4876	11.5149	14.1214	12.1425	15.7117	15.2859	13.9974	17.1006	16.5144	19.7104	14.1758	16.7446	8.89473	10.5818	9.8276
XLOC_002517	PGBD5	chr1:230321645-230425928	3.7781	2.466	2.95051	1.98145	2.50131	3.66618	3.63928	5.22655	4.85517	3.19193	2.55387	2.83708	9.06106	7.23262	7.08242
XLOC_002518	AGT	chr1:230702522-230714590	1	1	1	1	1	1	1	1	1	1	1	10.3222	1.23154	1.31705	5.57796
XLOC_002519	C1orf198	chr1:230837118-230869589	4.13758	2.95274	3.41517	3.5758	2.49476	4.29062	4.02842	6.98892	6.63264	6.00194	7.503	8.63468	11.579	10.7652	8.76923
XLOC_002520	TTC13	chr1:230906240-230978872	2.27487	2.41618	2.35785	3.31308	2.24209	2.925	2.26939	2.62958	2.31124	2.81781	3.17847	3.75149	3.09224	2.92335	2.92198
XLOC_002521	FAM89A	chr1:231018957-231040249	1.28713	1.72295	1.43875	1.76269	1.26276	1.58187	1.40952	1.7829	1.75759	1.8668	2.61172	3.19417	1.30103	1.46516	1.82295
XLOC_002523	C1orf131	chr1:231223762-231277973	7.18706	7.1805	7.01537	7.34565	8.8388	8.14232	9.15695	5.67791	5.68822	7.3149	4.16002	7.04719	3.62627	4.77196	4.48457
XLOC_002524	EXOC8	chr1:231332730-231337872	9.82404	8.74172	10.1473	8.83342	10.005	10.3993	9.56062	8.23052	7.3468	7.64179	9.05677	9.22134	5.06221	5.4126	4.90281
XLOC_002525	EGLN1	chr1:231363750-231425044	8.23761	12.331	13.3237	13.0329	10.6765	7.34655	6.5303	4.37094	3.57056	5.74374	5.50062	5.4964	16.3731	14.5712	13.9212
XLOC_002529	SIPA1L2	chr1:232397965-232515497	16.6149	14.8003	15.2926	16.1666	14.8317	15.4358	14.6691	28.156	23.204	29.8867	30.5417	28.1803	4.61288	2.88433	2.76204
XLOC_002531	PCNXL2	chr1:232984135-233295713	2.57716	2.9035	2.6268	2.9583	2.04123	2.67835	2.62763	6.18324	6.98462	5.06406	5.93621	4.83089	14.3692	13.0957	10.0222
XLOC_002532	LOC101927765	chr1:234372806-234384049	2.49271	3.18151	3.09943	2.19793	1.88862	3.50595	2.74793	2.52008	3.26352	5.59001	4.37496	2.70383	3.03938	3.07231	3.38012
XLOC_002533	TARBP1	chr1:234391312-234479103	6.63147	7.32228	7.43808	5.96012	6.52266	5.92038	5.92548	6.14328	6.31414	5.18644	6.39952	6.82109	6.99242	8.5962	8.405
XLOC_002535	IRF2BP2	chr1:234604268-234609525	33.665	26.3201	30.6665	30.1605	17.6303	30.8761	26.2141	31.3289	27.7213	23.9153	29.4769	28.5087	17.705	19.5098	20.2968
XLOC_002538	TOMM20	chr1:235109342-235128941	142.84	131.502	122.75	94.9407	125.468	180.073	163.974	95.6964	110.71	61.3188	88.7394	87.9822	96.6588	150.233	134.821
XLOC_002540	RBM34	chr1:235131182-235161256	17.6193	21.5806	21.001	19.6431	19.7137	25.3613	22.8058	20.7863	21.6123	19.463	22.4658	20.344	14.0074	15.5343	15.9909
XLOC_002541	ARID4B	chr1:235166894-235328217	7.56713	7.84617	7.04167	6.20709	6.47567	7.79519	8.90276	8.89551	8.70904	6.64241	8.73464	9.89219	9.25239	8.16899	9.47363
XLOC_002543	B3GALNT2	chr1:235367359-235504481	10.1188	14.3686	12.8704	10.1484	10.917	9.10349	9.36712	13.1997	13.6139	8.37147	11.1558	11.9411	10.2088	11.1469	9.72699
XLOC_002544	GNG4	chr1:235512822-235883708	4.19293	3.56455	3.66907	2.73637	2.36409	3.86782	4.13061	2.13562	1.76866	1.30157	1.46859	1.61765	10.6951	8.96312	9.24401
XLOC_002545	LYST	chr1:235512822-235883708	2.23872	4.17777	3.00666	2.41159	3.52214	2.91988	3.53203	1.13843	1.20979	1.203	1.45229	1.18601	1.48754	1.06574	1.0669
XLOC_002547	NID1	chr1:235975831-236065181	5.69939	5.20266	5.0469	6.93345	3.1711	6.64422	6.29978	8.26508	8.77894	3.86632	4.39361	8.55809	14.1643	21.6965	20.2386
XLOC_002548	ERO1B	chr1:236215121-236282039	1.66557	1.86506	1.54545	1.80007	1.56027	2.12774	2.38752	1.88477	1.96738	1.68942	1.50012	2.00654	2.88496	3.44507	3.50259
XLOC_002550	HEATR1	chr1:236518213-236604541	22.6607	29.3089	26.9722	26.056	30.5093	30.3789	28.7574	31.9993	35.2861	34.061	40.361	35.8201	21.3762	26.906	25.8265
XLOC_002556	GREM2	chr1:240489572-240612162	3.22558	4.33166	4.38485	1.82028	4.83237	3.48378	3.7671	1.61053	1.58721	2.16406	2.58552	2.2983	1.17346	1	1
XLOC_002557	RGS7	chr1:240775513-241357230	1.06009	1.44609	1.05414	1.09221	1.45731	1.26869	1.1332	1.21888	1.34266	1	1.07967	1.21796	3.30732	3.67245	4.53926
XLOC_002558	FH	chr1:241497556-241519785	26.5372	23.6775	26.7238	22.837	28.3236	34.736	32.3351	23.9463	26.7023	15.3221	18.583	17.6384	22.2333	28.9335	27.3803
XLOC_002559	OPN3	chr1:241532133-241640399	2.47648	2.57738	2.20933	1.5397	1.77911	3.04277	2.10263	2.00339	1.57877	1.75936	2.29772	3.58216	10.6774	8.71537	8.10259
XLOC_002560	CHML	chr1:241532133-241640399	7.65466	10.2508	8.05743	6.22186	7.83126	10.6973	10.4246	15.16	15.3219	8.40441	14.6604	15.3135	17.0466	25.1396	30.5619
XLOC_002561	MAP1LC3C	chr1:241995489-241999083	5.75665	3.14445	6.54694	4.77268	4.96	7.87415	6.25152	2.29602	1.65188	1.82811	1.49583	1.09744	5.01204	4.48258	4.71824
XLOC_002563	LINC01347	chr1:243056313-243101744	4.14409	4.22809	3.81902	4.76448	3.7921	3.16958	2.87247	2.7818	3.03178	3.69729	3.51687	3.67605	2.71759	2.59684	2.39834
XLOC_002564	CEP170	chr1:243124427-243255406	7.26696	8.17783	7.32856	7.61467	9.76999	8.57423	8.6676	12.4346	12.5715	12.2566	15.5482	16.34	14.8125	16.8253	17.4152
XLOC_002565	AKT3	chr1:243256004-243843584	4.33813	5.70816	5.14904	4.31528	6.85892	3.74491	4.86384	8.28812	6.23509	10.9153	15.322	15.4458	13.2524	13.2052	17.4411
XLOC_002566	ADSS	chr1:244408491-244452134	18.7288	24.5502	20.926	14.6946	23.5227	23.4181	21.922	25.8584	24.613	20.9985	30.032	32.9957	25.157	30.9016	33.1347
XLOC_002567	HNRNPU-AS1	chr1:244835336-244846941	9.66876	15.837	7.24312	13.0016	9.88396	9.11613	9.91283	5.6624	5.29466	7.55102	7.29344	8.36625	14.6407	12.2575	13.7116
XLOC_002568	HNRNPU	chr1:244850299-244864525	94.5666	129.83	118.862	104.168	149.714	102.475	108.476	183.264	173.304	152.47	218.344	232.869	117.17	128.003	148.534
XLOC_002570	SMYD3	chr1:245749339-246507342	7.41279	7.81999	8.68965	8.15313	6.57937	8.98889	7.87758	6.22469	5.67068	5.61017	4.85859	4.80011	11.8332	13.2751	14.7382
XLOC_002572	TFB2M	chr1:246540560-246566263	11.4074	11.0132	11.6101	12.0996	17.1852	13.8919	12.437	14.9342	18.0153	18.8576	19.0163	18.1696	4.92334	6.29496	7.09191
XLOC_002573	AHCTF1	chr1:246839097-246931424	18.6377	26.6038	20.6107	19.7816	23.5637	25.0203	23.916	23.7142	25.4257	31.2742	32.331	33.5544	16.4194	18.2485	18.508
XLOC_002574	ZNF670	chr1:246945546-247078813	25.0536	26.307	21.8164	19.4014	28.4168	30.3118	31.6377	20.6239	22.5144	18.3172	17.5672	21.7687	13.8216	15.197	14.8938
XLOC_002575	ZNF669	chr1:247099961-247104372	8.45261	10.5097	8.42109	10.305	10.7181	9.29635	6.54403	17.4879	14.7645	15.0962	15.4866	16.0437	7.53642	8.42652	7.50731
XLOC_002577	ZNF124	chr1:247121974-247172017	6.67079	9.15822	9.88643	7.24795	13.1707	6.58743	6.55784	14.1918	16.5608	14.0177	16.0366	14.5832	9.88867	11.4972	12.2121
XLOC_002579	ZNF496	chr1:247300319-247331743	15.4254	13.7276	17.5691	17.7195	14.4563	12.7068	10.4401	22.0096	16.9809	22.8257	20.2057	18.8577	19.267	16.8248	13.9396
XLOC_002598	SH3BP5L	chr1:248810451-248825955	7.23752	6.35187	7.13279	8.56123	6.89153	4.95754	4.74014	9.32081	8.2866	13.8294	10.7696	9.73182	9.4153	8.47143	8.3313
XLOC_002599	ZNF692	chr1:248850003-248859116	10.179	7.24429	8.55221	10.2818	5.12348	7.88983	6.912	3.93357	4.73378	8.0341	6.56856	4.24951	15.9653	12.0977	9.74674
XLOC_002601	ZMYND11	chr10:134464-254637	7.14216	8.45169	8.56336	6.99553	9.483	7.14711	8.28408	13.6705	12.0951	13.2662	15.7886	14.4035	14.1074	15.6979	15.7604
XLOC_002602	PRR26	chr10:274189-689668	1.50296	2.97926	1.46077	2.59845	1.33732	1.54137	1.41823	1.8573	1.63357	1.33514	1.17352	1.46963	1.97859	1.47459	1.68099
XLOC_002604	GTPBP4	chr10:988408-1017768	38.9641	37.1161	42.1437	39.1881	49.1502	54.4086	47.9442	59.7854	62.4573	60.9754	67.1993	72.0841	30.0972	37.615	36.4355
XLOC_002605	IDI2-AS1	chr10:1018906-1049121	1.72872	1.9924	2.26401	3.41352	2.08633	1.58818	1.8102	2.40571	2.43183	3.22415	3.8424	2.81057	3.32903	2.23851	2.71575
XLOC_002606	WDR37	chr10:1056835-1132297	4.6618	6.30048	4.93531	6.47148	4.79484	4.70232	4.15273	3.89266	4.06735	5.69269	4.43304	4.58852	4.85397	4.92061	5.09472
XLOC_002609	PFKP	chr10:3067519-3136805	52.7613	57.8706	45.4157	59.8066	34.8489	46.4208	42.6324	101.105	87.3499	98.3181	91.5921	91.3757	81.0929	91.6854	89.9339
XLOC_002610	PITRM1-AS1	chr10:3137726-3172841	2.08455	1.96076	1.78628	1.69171	1.85751	1.96577	1.79834	1.63383	1.67989	1.87223	1.93461	1.75862	1.59302	1.69084	1.52543
XLOC_002617	AKR1C1	chr10:4963261-4977966	1.2349	1.19803	1.0996	1.04261	1	1.05376	1	1	1.07887	1	1	12.2572	1.40847	1.60868	5.92012
XLOC_002621	NET1	chr10:5412550-5459056	16.1383	13.19	15.5346	13.7916	15.265	17.9612	16.9427	31.9073	31.2507	12.7123	22.8408	22.8401	29.8427	35.1366	33.4179
XLOC_002623	FAM208B	chr10:5684837-5763740	18.9846	25.4945	20.8661	20.1322	20.5799	23.0833	22.3977	27.2949	29.5725	22.4203	26.3701	24.1716	12.2048	13.4712	13.9118
XLOC_002624	FBXO18	chr10:5861725-5937595	10.0549	10.2858	11.5506	12.2924	8.05819	10.174	9.58125	12.9369	11.6203	12.3641	9.8903	12.0136	11.8468	12.5832	11.7806
XLOC_002625	RBM17	chr10:6088985-6117459	25.1843	25.3088	29.8481	22.8974	27.977	28.8859	25.7747	31.189	30.8102	25.626	33.9722	33.274	19.4935	19.7195	19.1208
XLOC_002626	PFKFB3	chr10:6144879-6235544	11.2626	24.0304	23.6758	18.5902	14.5221	10.7196	8.97504	35.9495	29.4889	28.0626	27.9	31.1891	31.1558	25.1163	22.4513
XLOC_002629	PRKCQ-AS1	chr10:6580424-6585361	4.23986	4.16835	4.1937	2.70115	3.15448	3.79957	3.47473	8.09064	8.27997	4.10646	7.56529	7.37038	4.57482	5.24846	6.12126
XLOC_002633	ITIH2	chr10:7703272-7749520	1.02102	1	1	1.05939	1	1	1	1.01765	1	1	1.05096	10.1572	1.02088	1	4.88174
XLOC_002634	ATP5C1	chr10:7788129-7807799	102.564	107.995	115.915	90.279	107.423	129.428	120.775	78.5035	81.7607	67.5389	60.7725	72.4497	54.0934	66.468	63.7731
XLOC_002635	TAF3	chr10:7818503-8015053	7.93339	7.46521	7.10516	7.48992	6.46726	8.10095	6.6532	8.64899	9.19732	11.4073	9.0116	9.32725	4.31768	4.60255	4.53318
XLOC_002636	GATA3	chr10:8054703-8075201	9.19343	4.9597	4.62917	1.87171	1.72223	7.77253	4.48918	5.96461	4.2163	4.24531	5.26676	5.188	1.15443	1	1.04909
XLOC_002640	CELF2	chr10:11005295-11344674	4.26907	3.81651	3.74085	2.17207	3.15188	3.99709	4.21874	5.18051	4.94302	4.94579	6.70882	6.0979	9.65731	10.352	10.809
XLOC_002641	ECHDC3	chr10:11742356-11764066	9.71898	5.12916	6.88355	4.97566	3.89096	9.52904	7.74584	2.99675	3.37351	2.16811	3.23164	3.74334	1.34498	1.11379	1.18888
XLOC_002642	PROSER2	chr10:11823397-11894710	3.16314	3.06565	2.95779	2.49377	2.39759	2.9378	2.80006	4.37653	4.49295	3.03026	3.3321	4.16747	4.33637	4.11541	4.28377
XLOC_002643	DHTKD1	chr10:12068916-12123228	29.9447	23.436	24.7603	18.7165	19.9411	33.5627	30.1162	18.5164	20.0601	13.7635	15.1289	14.9838	24.8453	32.4568	31.079
XLOC_002644	SEC61A2	chr10:12129640-12250590	4.97881	6.48038	4.5205	6.85453	5.00476	4.74636	4.96422	6.20892	5.07902	6.40713	9.00866	5.57023	9.75009	9.46839	8.75754
XLOC_002645	CDC123	chr10:12129640-12250590	86.2438	97.5083	96.6241	97.3325	117.892	105.171	90.4832	109.411	119.913	101.456	117.884	105.171	66.375	72.6594	75.8228
XLOC_002646	CAMK1D	chr10:12349542-12835545	9.54849	8.25317	8.92635	7.20363	7.47787	10.6915	9.87804	1.93854	2.35916	1.84108	1.76691	1.96033	6.26781	5.98607	5.03314
XLOC_002648	OPTN	chr10:13100081-13138276	5.67964	4.9253	5.03177	5.37985	4.05813	6.23739	5.11855	4.75993	4.51762	9.94499	6.09156	7.43344	6.97423	6.71054	6.1555
XLOC_002649	MCM10	chr10:13161553-13211104	20.0526	18.7527	20.8942	14.6584	26.7869	23.4729	22.584	21.7143	25.3914	19.274	22.9175	23.7526	12.1041	13.9392	14.4221
XLOC_002651	PRPF18	chr10:13586938-13630868	13.4008	13.9036	13.1478	12.1764	12.3295	20.3489	17.1811	13.3936	10.769	18.1947	14.5365	18.573	6.76225	7.37598	7.25812
XLOC_002654	HSPA14	chr10:14838159-14871741	32.6082	33.6073	38.5027	29.7611	40.8311	38.4757	37.4822	32.4019	37.1745	27.9318	28.4337	29.4952	17.1029	18.2212	17.1057
XLOC_002655	SUV39H2	chr10:14878782-14904305	4.78522	6.74384	6.28042	6.09455	6.81297	6.43327	7.47372	10.4383	10.4929	7.46955	11.4885	12.1772	12.3457	13.3145	14.8279
XLOC_002657	OLAH	chr10:15043895-15073852	73.1405	93.7981	90.6668	121.83	102.682	59.1836	54.2862	2.52324	3.6568	5.46275	3.6972	4.66549	1	1	1
XLOC_002658	RPP38	chr10:15095384-15104257	23.9563	21.4517	22.514	24.2468	23.24	26.5531	24.6871	16.7164	18.6128	18.5894	22.4068	19.4505	12.1427	12.5053	11.3523
XLOC_002659	PTER	chr10:16436942-16522005	2.7533	3.62716	2.90241	2.31977	2.39497	3.59762	3.11315	2.37998	1.92373	1.74725	2.56785	2.62003	4.53234	5.74824	5.69112
XLOC_002660	VIM	chr10:17214238-17237593	4.00693	4.31434	6.75825	7.12678	5.27295	4.04347	2.33237	185.402	91.1368	167.556	172.876	152.965	166.298	171.94	164.157
XLOC_002661	ST8SIA6-AS1	chr10:17320676-17454255	4.55075	4.79793	6.07113	7.69963	4.45203	4.70424	3.60803	1.68464	2.53784	3.31997	2.86207	2.45829	1	1	1
XLOC_002662	STAM	chr10:17644124-17716822	11.3574	13.0492	13.1056	10.9448	14.6932	14.1602	14.3798	21.6263	23.063	18.713	23.1556	23.5098	11.725	14.4843	13.7271
XLOC_002667	CACNB2	chr10:18140676-18541759	2.9567	3.92983	2.88559	2.97004	3.11201	2.94102	3.26677	2.02424	1.83998	1.84808	1.9235	1.61922	2.72715	2.26683	2.15599
XLOC_002668	ARL5B	chr10:18659383-18678011	16.637	14.9136	15.405	14.1021	20.4949	21.0748	23.4269	21.9602	22.6504	11.7452	20.0315	23.663	24.5239	31.5713	39.1139
XLOC_002670	PLXDC2	chr10:19816442-20289855	2.68995	2.73381	2.61784	1.97994	3.06913	2.94535	2.77476	2.536	2.39219	2.02407	2.94612	2.9747	9.26937	10.5856	11.5199
XLOC_002674	MLLT10	chr10:21534171-21743630	21.7854	32.3156	26.8973	32.3581	29.6128	21.7816	24.6814	37.875	40.669	41.743	49.9691	52.5737	24.9199	29.9718	29.552
XLOC_002676	BMI1	chr10:22316382-22331485	26.2468	30.5586	43.1274	27.1306	51.3535	28.3341	28.7394	20.8845	23.8247	34.1717	40.7415	43.4897	6.3226	6.16641	7.51778
XLOC_002679	MSRB2	chr10:23095497-23122013	4.01535	4.64732	3.82896	3.52109	3.41843	4.5084	4.12769	4.25881	2.68174	2.51632	3.33816	3.47937	7.54407	9.73494	10.7887
XLOC_002682	OTUD1	chr10:23439268-23442381	12.0248	11.5167	18.4484	14.8047	22.4626	12.0281	9.59904	11.6817	11.9087	10.8133	10.8974	14.0167	5.37695	6.65642	5.53921
XLOC_002683	KIAA1217	chr10:23694745-24547848	36.567	43.2124	35.708	35.2315	36.479	32.2916	30.0671	11.7954	12.3468	14.726	10.842	9.37985	7.11859	6.74962	6.5185
XLOC_002685	THNSL1	chr10:24981978-25062279	2.67334	4.00589	2.74016	2.09056	2.50534	3.81463	3.62428	2.36023	2.31676	1.9529	2.153	2.60995	4.73972	6.75451	6.42837
XLOC_002689	MYO3A	chr10:25934072-26212536	2.08167	1.77636	1.90962	1.56305	1.57889	2.12088	2.13042	1.67347	1.55605	1.43049	1.64159	1.76767	2.65708	2.93067	2.67872
XLOC_002690	GAD2	chr10:26216306-26304562	2.63344	2.03678	2.54448	1.17921	2.98798	1.78374	1.91482	2.14477	3.5142	3.296	2.70771	2.96194	1.0633	1	1
XLOC_002694	PDSS1	chr10:26697665-26861087	7.85332	10.1875	13.1288	10.8274	16.0706	9.05503	8.76553	13.064	12.7245	10.8871	13.3398	12.0364	6.11913	4.73416	5.91017
XLOC_002695	MASTL	chr10:27154823-27186919	24.4728	21.8524	23.8893	20.3607	25.7803	30.1305	26.1008	22.9661	21.0014	20.9301	26.7825	25.8127	16.9105	18.4577	19.0416
XLOC_002696	RAB18	chr10:27504173-27542237	21.6722	21.1197	20.5759	16.3212	26.1635	29.3303	28.3205	25.8113	25.4449	15.7173	27.6838	22.4056	11.0964	15.7245	13.2499
XLOC_002698	WAC	chr10:28532587-28623112	33.2458	37.5036	39.0198	34.7621	43.0136	35.8385	38.673	48.5804	46.4628	40.2522	55.2847	60.733	42.0448	52.2101	55.7782
XLOC_002699	BAMBI	chr10:28677494-28682939	15.2789	14.2097	20.4946	21.4156	30.4722	13.2385	9.55136	43.6466	40.0131	48.4329	53.2472	55.9734	6.35681	6.77761	6.1237
XLOC_002703	SVIL-AS1	chr10:29409533-29735801	3.90136	4.54965	4.18593	5.49925	4.518	3.66356	3.83176	5.8264	5.57428	5.85103	5.95164	4.61487	2.10619	1.54876	1.36672
XLOC_002705	MAP3K8	chr10:30434020-30461833	4.55218	4.78166	4.0542	5.61112	3.3744	4.29135	4.85422	1.32066	1.19338	1.44274	1.67979	1.84194	2.00533	2.59785	2.55261
XLOC_002707	ZEB1	chr10:31319171-31529814	1.19609	1.3785	1.3537	1.05873	1.41089	1.19161	1.38923	2.43003	1.43046	2.82064	5.8558	4.44699	1.61302	1.40747	1.78765
XLOC_002711	CREM	chr10:35126840-35212958	10.0318	14.7634	14.9676	13.2865	12.5931	13.358	11.3987	12.6722	11.6705	9.13889	10.1595	12.3186	7.46428	5.96933	5.92259
XLOC_002712	CCNY	chr10:35246980-35572670	22.5596	17.3844	21.7408	18.295	18.9572	27.5169	25.542	16.2432	19.7495	14.2364	18.026	17.7539	14.9932	18.2674	18.6541
XLOC_002717	ZNF33A	chr10:38010649-38060067	7.70056	10.3077	8.18818	8.76927	8.61744	10.9454	9.50283	8.5332	9.61159	7.74627	8.52427	8.18511	14.4624	17.5559	18.5888
XLOC_002718	ZNF37A	chr10:38094335-38123350	3.99905	7.34905	5.61084	6.97356	6.33728	2.82788	3.40735	6.82767	6.81499	7.05366	6.47348	7.10208	4.98483	4.86765	5.11292
XLOC_002720	HSD17B7P2	chr10:38356379-38378505	4.46964	2.90936	1.96439	3.44813	2.037	2.26247	3.46457	1.36619	1.33148	1.62506	1.63688	1.81041	2.65493	2.36726	2.03841
XLOC_002721	LINC00999	chr10:38428145-38452153	2.83838	2.65058	2.71892	3.49821	2.56392	2.28092	2.14865	2.57257	2.38045	3.17807	3.05845	3.0947	1.71399	1.5188	1.38741
XLOC_002724	BMS1	chr10:42782505-42834937	13.8809	16.0313	14.9424	14.7688	16.3253	16.7539	15.2646	22.073	22.0578	16.8156	21.3423	22.5005	15.51	18.8622	18.7023
XLOC_002726	RET	chr10:43077068-43130349	2.27478	2.02859	1.97737	2.01565	2.02238	1.86814	1.81946	3.03877	3.0266	2.44163	2.68156	2.82045	4.03714	3.98345	4.03138
XLOC_002727	CSGALNACT2	chr10:43138444-43185306	4.30822	4.6615	4.20031	5.02661	4.34665	4.9486	5.03653	6.12907	5.18668	6.64098	6.95624	6.9774	3.88602	4.7988	5.84368
XLOC_002728	FXYD4	chr10:43371643-43376335	11.8941	10.2887	14.0819	44.4491	12.7548	9.24876	8.46482	2.83272	2.03031	1.27843	1.85301	3.7185	1	1.22066	1
XLOC_002730	ZNF485	chr10:43606406-43617904	4.86154	5.24422	5.08202	7.44667	3.75563	4.98508	3.66844	4.66951	4.78168	5.26928	5.43819	5.40874	3.5794	4.62598	3.77098
XLOC_002733	ZNF32-AS2	chr10:43628816-43674699	2.74439	1.98618	1.98517	1.96702	1.34092	2.77409	1.43122	1.68729	1.70405	1.83408	1.57265	1.6019	2.17044	2.2807	1.74841
XLOC_002739	RASSF4	chr10:44959770-45005329	5.08551	2.66952	3.04452	1.73532	1.89746	3.93654	4.73704	2.62398	1.99418	1.1609	1.60415	1.6763	5.33959	4.57177	4.62112
XLOC_002740	ZNF22	chr10:44959770-45005329	8.41055	9.34195	8.73955	7.06439	10.6526	8.54099	10.086	14.503	15.783	9.31294	13.0065	11.5142	17.8811	22.0458	23.6022
XLOC_002743	ALOX5	chr10:45374175-45453121	7.03523	3.20123	4.0322	3.7731	2.63214	5.1513	4.70304	1.45153	1.1986	1.65608	1.25155	1.23134	1.62095	2.26131	2.14687
XLOC_002744	FAM21C	chr10:45727199-45792964	12.2804	11.8932	15.255	14.1304	13.9849	13.8277	13.5818	11.8185	11.4377	12.0373	11.089	11.1805	8.83654	9.65581	9.07655
XLOC_002745	TIMM23	chr10:45972452-46003741	51.5442	54.7414	55.2238	60.4193	73.4607	58.7377	52.3576	72.4103	80.0748	75.79	71.3265	74.2143	32.2952	35.3107	35.1346
XLOC_002746	AGAP7P	chr10:46109494-46131678	1.83074	2.05788	1.70205	2.55168	1.81633	1.60536	1.5677	1.77739	1.65246	2.0473	2.3279	1.89427	2.15802	2.09201	1.94352
XLOC_002753	BMS1P5	chr10:46759022-46811988	2.34527	3.877	2.40876	2.35525	2.06768	1.87702	2.01188	1.93303	1.79555	2.21778	1.68622	1.48272	2.36553	2.21923	1.99338
XLOC_002761	MAPK8	chr10:48306638-48439359	7.36373	9.47773	6.99502	6.70488	8.91206	9.28733	9.74154	11.0368	12.5094	6.63584	12.3933	11.5667	10.8753	12.0232	13.6619
XLOC_002768	TIMM23B	chr10:49942032-49974850	6.76807	9.99558	5.81812	7.10485	7.12763	6.23769	6.74717	6.64671	5.7291	7.44115	7.21065	8.225	3.47365	3.54386	3.44856
XLOC_002769	AGAP6	chr10:49988317-50010499	4.87579	6.55379	5.08879	7.4629	5.05098	3.6971	3.80722	4.43523	3.90302	6.54442	5.16607	6.61277	4.4805	4.01329	3.4723
XLOC_002770	FAM21A	chr10:50067887-50133509	17.8148	20.8128	24.7902	18.321	24.4504	24.3885	23.4825	16.9521	14.9794	16.7633	16.8635	17.507	9.26897	9.08645	9.46462
XLOC_002773	PRKG1	chr10:50991150-52314128	1.17253	1.19738	1.3155	1.1078	1.14664	1.19815	1.27386	1.76014	1.24182	2.08011	2.51978	2.74217	4.89048	7.09254	6.94809
XLOC_002775	DKK1	chr10:52314280-52317657	1	1.08702	1	1.03185	1.1238	1	1	2.4801	1.25127	1.67228	1.83122	3.0544	1.04708	1.09613	1.63686
XLOC_002777	CISD1	chr10:58269101-58289259	9.17507	11.3208	15.3974	9.89938	20.7995	11.8049	11.2331	9.30062	10.933	5.60449	8.25448	12.2571	6.32653	10.4751	8.84379
XLOC_002778	UBE2D1	chr10:58334978-58370753	6.73067	8.50437	7.19303	5.99053	7.42461	8.00935	8.84572	9.02948	9.77523	6.93274	10.1358	10.529	12.567	15.5412	18.0715
XLOC_002779	TFAM	chr10:58385142-58399230	14.0349	15.9457	15.0704	12.9068	20.8131	18.4642	18.7231	19.818	22.1421	15.9628	22.4651	21.9112	13.4373	14.873	16.7702
XLOC_002784	CDK1	chr10:60778330-60794852	28.5254	36.5389	37.2593	20.7704	48.6133	42.7668	47.2562	30.0992	34.9407	24.5915	29.2548	50.1435	34.0983	50.143	65.7261
XLOC_002788	ARID5B	chr10:61901253-62096948	1.33926	1.5285	1.38399	1.44179	1.46707	1.28008	1.29522	3.65157	4.32367	3.11051	3.38977	3.38143	1.41417	1.41766	1.34459
XLOC_002790	ADO	chr10:62804755-62808479	15.0356	11.374	15.0264	13.2972	12.6419	13.6949	11.7617	17.2599	15.6711	17.1673	16.0377	18.7361	16.0915	20.145	19.8272
XLOC_002791	NRBF2	chr10:63133246-63155031	46.3813	40.2708	55.2804	43.2295	56.1646	53.5342	54.021	22.5637	24.4147	26.9476	23.969	24.6468	9.34624	12.0383	12.8378
XLOC_002792	JMJD1C-AS1	chr10:63167220-63466562	1.05406	1.68905	1.13789	1.46934	1.1373	1.23353	1.1978	1.59373	1.35104	1.28634	1.12958	1.55938	2.21176	1.37715	1.83742
XLOC_002793	REEP3	chr10:63521362-63625123	4.67236	6.11886	5.55811	5.93704	6.01792	5.12167	5.51122	6.94982	7.06893	6.18478	7.99759	9.67243	10.9077	13.2458	13.6242
XLOC_002795	LINC01515	chr10:65571424-65766541	1.15876	1.58072	1.694	2.22286	2.30556	2.06857	1.40356	1.27459	1.20845	1.47867	1.37634	1.7387	1	1	1
XLOC_002797	SIRT1	chr10:67884668-67918390	28.9124	29.8235	33.4868	23.7048	39.4113	37.242	38.1412	55.9957	57.4495	46.71	68.5593	73.6413	28.2277	40.7912	33.4087
XLOC_002799	HNRNPH3	chr10:68282659-68407294	48.1017	53.5198	48.3954	33.8675	52.7305	66.6609	61.6508	95.0612	90.8095	46.4632	91.53	91.6179	100.529	135.643	145.31
XLOC_002800	TET1	chr10:68560359-68694482	56.3966	83.9826	68.7648	83.8941	73.2094	76.9426	74.358	80.5857	77.2334	69.7413	84.5207	81.4516	36.7476	31.1417	32.1858
XLOC_002801	CCAR1	chr10:68721143-68792377	35.9551	50.8926	41.6325	39.2821	56.6241	40.9864	40.5931	51.1301	49.8878	48.7786	55.6451	57.5865	32.2094	43.387	40.0622
XLOC_002804	STOX1	chr10:68827536-68895453	1.44806	1.8991	1.52598	1.96937	1.69738	1.14056	1.2425	1.72075	1.5203	1.53847	1.35306	1.56598	2.83245	3.25522	2.90368
XLOC_002805	DDX50	chr10:68901277-68946847	17.5743	16.3445	15.8385	14.5936	15.3807	23.3061	21.566	13.3244	13.7964	12.2986	17.8451	14.7841	22.7256	31.9887	33.3175
XLOC_002806	DDX21	chr10:68956122-68985069	141.584	158.812	161.703	141.089	188.309	194.443	194.352	183.419	194.13	152.861	194.398	215.348	47.3112	60.1699	65.3718
XLOC_002807	KIAA1279	chr10:68988720-69016983	13.5966	12.9277	14.7583	12.8076	15.542	15.6476	14.5369	24.9995	24.1775	17.0494	18.9809	19.91	14.4916	16.9101	15.8692
XLOC_002809	VPS26A	chr10:69124151-69172860	45.365	57.8172	51.882	46.8806	67.6534	65.0112	67.8897	49.3494	57.3134	41.9052	55.8843	60.1492	19.9436	25.537	27.0922
XLOC_002810	SUPV3L1	chr10:69180203-69209098	30.1667	29.8269	31.9976	26.6793	31.9927	37.2487	33.3517	35.6282	38.0933	34.1851	33.5875	35.1931	15.547	19.1102	20.0526
XLOC_002812	HK1	chr10:69269999-69401881	24.1008	20.3688	22.3004	21.6604	16.7108	28.4212	20.8011	115.415	115.732	78.0484	107.069	100.881	89.9488	101.307	91.8218
XLOC_002813	TSPAN15	chr10:69451469-69507667	4.62373	4.82132	4.64846	8.51755	2.80982	2.70357	2.13544	2.89919	3.24866	4.14369	3.29647	3.15809	6.92361	8.28719	7.9868
XLOC_002814	C10orf35	chr10:69630246-69633599	5.52529	3.20712	2.86006	4.23865	1.91996	3.87248	4.48575	4.01231	5.16861	4.41974	3.18658	5.70119	7.85874	6.77103	8.41274
XLOC_002815	COL13A1	chr10:69801887-69959148	1.18827	1.22739	1.0856	1.14538	1.07028	1.25797	1.23473	1.36772	1.41054	1.19558	1.3021	1	3.08488	2.62115	2.49517
XLOC_002816	H2AFY2	chr10:70052600-70132934	6.77869	6.75321	7.2243	12.4117	5.68502	4.03444	4.33919	4.13852	3.75746	5.36744	4.19091	3.8518	12.0056	8.85882	7.41737
XLOC_002817	EIF4EBP2	chr10:70404104-70428618	92.7146	80.4426	79.3929	55.9478	87.1171	110.929	110.285	46.7293	51.2553	30.0575	44.619	45.2991	60.9673	64.0444	69.7915
XLOC_002818	PALD1	chr10:70478807-70568450	5.32403	3.70942	4.30638	3.96907	4.23599	4.02012	4.3368	6.75964	5.64885	3.77693	4.19667	4.60172	10.5952	8.71148	7.65287
XLOC_002820	SGPL1	chr10:70815947-70881175	17.5359	18.7226	19.1681	18.311	21.6124	18.0894	19.2847	22.4815	21.2682	14.6587	21.2266	18.0614	13.7458	14.895	13.5312
XLOC_002821	UNC5B	chr10:71212534-71302878	14.468	13.416	14.784	17.7035	8.73315	13.0575	13.5346	22.2006	22.2266	13.2762	14.5707	13.1712	11.815	7.44181	6.7811
XLOC_002822	SLC29A3	chr10:71319252-71363390	6.57663	6.10165	6.41435	6.21091	6.56767	5.80624	5.04246	5.89255	5.72514	6.11621	6.06551	5.96796	7.34483	8.96248	7.3642
XLOC_002823	CDH23	chr10:71396933-71815947	6.38455	5.15288	3.1312	3.25076	1.91143	6.39317	4.90826	2.16583	1.71967	1.61607	1.52657	1.54641	3.27154	2.72828	2.7219
XLOC_002825	CHST3	chr10:71964361-72013564	2.76973	3.11725	2.76178	4.89667	2.37799	2.70528	2.25472	4.50776	4.19635	5.35647	4.72995	5.08437	4.43889	3.75405	3.48777
XLOC_002826	ANAPC16	chr10:72096031-72235860	14.0483	11.0674	13.3108	11.1308	11.5727	15.2649	14.6895	9.39576	8.58486	7.47439	8.83999	6.67715	17.3267	19.2889	17.1487
XLOC_002827	DDIT4	chr10:72273918-72276039	257.751	174.269	142.95	237.648	46.0708	237.195	193.528	135.705	120.306	92.3669	112.31	89.8955	245.652	181.485	150.491
XLOC_002828	MCU	chr10:72692130-72887694	13.2141	15.2837	13.7483	14.3773	11.6124	17.6427	16.8302	20.5172	23.1436	20.7194	27.8325	29.9064	19.728	23.922	24.8996
XLOC_002831	NUDT13	chr10:73110374-73131828	2.12147	2.92629	2.40852	3.1049	2.9442	2.04696	1.94285	2.10185	2.87696	2.87203	2.51684	3.26979	2.434	3.38864	3.36478
XLOC_002832	FAM149B1	chr10:73168118-73247331	5.04357	4.96006	4.37419	4.6691	3.24021	4.90213	4.20371	2.86758	3.88389	3.41795	3.01859	3.69183	6.44954	8.58423	7.96491
XLOC_002835	GLUD1P3	chr10:73731540-73735609	2.58045	2.82377	2.52434	3.24512	2.13885	1.80078	1.86171	1.7574	1.76378	2.47052	1.76224	1.53833	3.01782	2.39225	2.39729
XLOC_002836	SEC24C	chr10:73744372-73772175	40.1974	39.0787	42.5244	47.4099	39.3919	44.7008	37.5721	28.038	27.5044	27.6464	26.8407	27.4131	23.9081	25.2477	21.2485
XLOC_002837	FUT11	chr10:73772290-73776218	4.37583	6.76256	7.28373	8.01246	5.4369	3.99866	3.02066	4.99003	4.39708	6.46957	4.53426	4.47373	17.5668	15.3995	14.4204
XLOC_002838	CHCHD1	chr10:73782049-73783648	21.911	24.9147	22.6354	20.2858	29.9663	30.8286	25.988	17.4656	27.7461	18.6753	23.7406	17.8716	26.7607	26.686	21.802
XLOC_002839	ZSWIM8	chr10:73785623-73801798	5.29892	5.16401	5.17722	10.1985	4.44001	3.69154	2.86133	8.47408	5.54004	15.8122	13.6083	12.6469	8.94107	7.38301	6.57176
XLOC_002840	PLAU	chr10:73909968-73922777	32.8888	26.1184	30.8889	85.871	18.8996	20.7899	16.7957	41.7763	39.8298	78.3677	41.8668	45.6238	7.40155	9.15268	8.55656
XLOC_002841	VCL	chr10:73998113-74120156	42.9797	45.357	53.7963	58.7928	53.7523	52.7935	46.7247	136.324	115.984	132.932	134.735	141.197	104.181	147.967	142.066
XLOC_002842	ADK	chr10:74151184-74709303	6.76764	8.82527	7.73276	7.35761	7.28808	10.1537	9.72371	7.94189	8.91224	6.76948	7.15877	11.0123	11.896	12.7252	13.7853
XLOC_002843	KAT6B	chr10:74826412-75032622	12.8116	15.8058	15.2897	13.3429	20.604	13.1502	12.2412	13.1637	11.8834	11.5604	16.9459	15.6777	10.0253	10.8109	9.9674
XLOC_002844	SAMD8	chr10:75111634-75182123	21.5529	28.6935	26.4579	30.0265	30.4458	28.1907	26.285	10.1709	11.5407	13.8139	13.8845	13.3278	10.3322	10.732	10.7686
XLOC_002845	VDAC2	chr10:75210153-75231448	124.742	113.758	120.953	116.101	126.051	161.423	140.692	120.862	121.584	97.5163	103.09	111.557	61.5006	85.4373	77.0275
XLOC_002855	RPS24	chr10:78033759-78056813	844.897	737.768	810.603	731.955	750.399	1061.92	794.815	726.391	672.071	648.414	784.777	631.386	537.849	606.729	506.102
XLOC_002858	ZMIZ1	chr10:79069034-79316528	22.2739	22.9239	27.6709	26.5457	28.7893	21.4003	16.474	24.0062	19.3564	21.3076	19.8743	19.3362	19.6584	16.382	14.1741
XLOC_002859	PPIF	chr10:79347463-79355333	43.2315	41.1293	45.892	35.3122	40.6632	40.7288	35.7911	41.2983	38.3105	27.9485	30.9405	34.2103	24.5661	27.9859	26.9748
XLOC_002860	EIF5AL1	chr10:79512600-79516436	1.73717	2.02398	1.67233	1.9417	2.22953	2.37524	2.27896	2.94562	2.8339	2.84792	4.78955	3.04934	1.87818	1.97886	1.44106
XLOC_002864	LOC642361	chr10:79691499-79827602	2.54882	3.15556	3.31876	4.48546	2.58644	1.89025	1.74261	3.97234	3.89143	4.96207	3.39394	4.46872	4.35843	2.65567	3.52142
XLOC_002866	TMEM254	chr10:80046232-80092551	8.75735	9.1412	8.06974	7.22953	9.76712	8.68306	8.71575	7.30103	7.01038	5.36233	5.92888	6.22851	10.6626	11.1206	11.0758
XLOC_002867	PLAC9	chr10:80132501-80145028	1.2895	1.58146	1.47188	1	1.45769	2.35586	1.90799	1.3607	1.37109	1	1.65169	1.50651	2.82649	2.01809	3.036
XLOC_002868	LINC00857	chr10:80207709-80219657	2.31235	2.63725	2.63484	2.75087	2.61688	1.92345	2.22188	1.98426	1.43844	2.44342	1.74201	1.93024	1.14363	1.10092	1.20483
XLOC_002870	FAM213A	chr10:80407828-80432997	26.1918	20.2105	23.0432	24.8239	26.5514	26.1855	26.6693	20.7046	19.4189	23.7198	19.8781	27.1575	34.6573	36.2231	38.0029
XLOC_002871	TSPAN14	chr10:80454281-80522635	12.97	19.0142	18.7646	25.5108	18.8583	13.3216	13.0855	12.1011	12.1475	14.5902	13.3619	12.8722	20.2627	19.2496	17.8392
XLOC_002874	NRG3	chr10:81875313-82987179	1.33092	1.12644	1.03154	1.0773	1.0283	1.15311	1.1691	1.61878	1.58752	1.33223	1.69423	1.72629	2.9149	2.29274	2.5545
XLOC_002875	GHITM	chr10:84139428-84153555	133.394	148.076	141.106	128.88	152.587	168.159	172.777	98.0522	109.971	75.9649	88.642	92.4255	36.0842	44.2421	41.6839
XLOC_002877	CDHR1	chr10:84194634-84219620	44.7709	52.2552	63.2415	51.3791	47.9301	52.815	58.5396	5.83569	6.02348	9.90785	6.19718	6.42215	3.91785	3.48575	3.40367
XLOC_002880	CCSER2	chr10:84328588-84518521	12.6769	17.8214	13.4149	15.3022	12.9227	16.1253	16.443	8.9181	11.2982	11.1901	9.70796	12.8739	9.10584	9.4585	11.0709
XLOC_002886	BMPR1A	chr10:86756638-86925188	9.26082	14.7408	10.0504	11.8144	11.7626	11.2054	11.7974	48.1339	53.2982	40.2417	52.9217	59.4141	34.0893	42.5362	42.7473
XLOC_002887	SNCG	chr10:86958530-86963260	3.59551	1.89594	2.32817	1.83307	1.14309	3.93148	4.00115	5.02713	4.38998	2.23769	1.95715	1.67811	3.76596	5.85858	5.00039
XLOC_002890	FAM35A	chr10:87095195-87191465	14.6161	20.2908	19.5205	18.383	19.158	19.4312	20.1936	9.88415	10.1287	12.0612	11.8519	14.6379	11.187	13.2717	15.5916
XLOC_002892	LOC439994	chr10:87238666-87343574	2.5093	2.71898	3.9046	4.16315	3.48798	1.88159	2.02601	5.66951	4.84261	5.64377	5.71003	3.94691	6.11671	3.93305	4.7342
XLOC_002895	MINPP1	chr10:87504465-87553461	4.9605	3.92082	4.83573	4.73097	3.82442	4.85705	5.72153	5.30612	6.37359	5.53427	5.51691	4.9545	8.19868	9.40023	9.8973
XLOC_002896	PAPSS2	chr10:87659718-87747705	16.4855	19.9928	17.7542	15.2545	17.8298	19.8793	18.959	8.54164	9.38051	4.60392	8.12666	7.72559	7.24045	8.80982	9.48346
XLOC_002898	PTEN	chr10:87863437-87971930	17.2788	22.9363	21.5902	16.351	22.885	20.3286	20.4334	27.8273	21.8107	28.1335	54.6157	46.105	15.5868	17.2534	19.0285
XLOC_002905	ACTA2-AS1	chr10:88932683-89015785	1.25734	1.20735	1.10751	1.06487	1.04807	1.39521	1.1812	2.67595	1.67487	4.34052	6.6454	6.01592	1.15921	1	1.09413
XLOC_002906	FAS	chr10:88932683-89015785	1.22627	1.12508	1.23479	1.42429	1.21163	1.34622	1.35426	2.15218	2.27872	2.40782	2.59477	2.32273	1.83501	1.3274	1.6296
XLOC_002912	IFIT5	chr10:89414567-89421002	1.61877	1.96516	1.69241	1.28346	1.71704	1.62365	1.71429	2.44493	2.39812	1.76737	1.7753	1.55245	2.41072	2.39324	2.04806
XLOC_002914	KIF20B	chr10:89701589-89774943	6.98519	9.66486	7.79526	5.80281	8.71123	11.1551	11.059	9.8425	10.5895	6.34472	9.19287	9.95853	11.2873	14.6549	18.4092
XLOC_002916	RPP30	chr10:90871951-90908555	7.96099	9.62572	8.84283	7.25971	10.8765	10.4474	12.4995	11.8538	11.4181	9.82485	12.849	10.4036	8.67963	10.0169	11.1903
XLOC_002919	PCGF5	chr10:91163011-91284331	4.88429	7.96148	5.175	5.35588	4.47944	5.38507	6.18313	4.87984	4.87281	9.12843	7.11712	6.25491	6.54067	7.48569	7.83812
XLOC_002920	HECTD2	chr10:91306961-91611460	1.77924	1.81814	2.01299	1.79214	2.03468	2.16203	1.89938	2.73921	2.28993	2.08218	3.77359	3.09514	4.9424	4.74973	4.85816
XLOC_002921	TNKS2	chr10:91798393-91865475	30.3721	33.0429	31.0734	28.7495	32.3117	36.0674	36.5378	31.7746	34.0469	26.0816	35.8931	31.3832	36.9747	42.45	45.9556
XLOC_002922	BTAF1	chr10:91923978-92030323	17.7932	23.272	18.4058	20.7851	19.2379	17.6484	18.5091	16.6475	15.7995	15.6455	19.8174	16.7491	22.8685	24.6675	24.3813
XLOC_002923	MARCH5	chr10:92291162-92353964	10.345	11.9892	10.2188	11.033	12.44	12.9263	11.2199	9.68502	9.17892	8.80811	12.3985	12.0168	8.30936	7.37893	6.98123
XLOC_002925	KIF11	chr10:92593067-92655395	16.3124	19.2954	19.679	14.7486	27.9832	22.3742	21.0543	21.1293	22.9493	15.82	22.9716	26.6686	23.3701	27.3596	35.0056
XLOC_002926	HHEX	chr10:92689923-92695651	4.65943	4.79321	5.87111	6.32638	4.12282	4.09924	3.93895	2.12318	1.52922	3.79104	2.37483	5.11696	2.59018	2.37764	4.3217
XLOC_002927	EXOC6	chr10:92834712-93059494	3.64825	4.97159	4.42115	5.59661	3.52098	4.31442	3.85407	2.70551	2.108	2.32589	2.97933	2.50798	4.99149	6.07755	5.52622
XLOC_002929	CYP26A1	chr10:93073474-93077884	2.25017	2.32173	1.5787	1.77118	1.17464	2.04943	1.7948	2.37764	1.87549	3.50881	3.49317	2.21087	22.9608	23.3158	24.8485
XLOC_002930	CEP55	chr10:93496611-93529092	8.81446	11.917	8.68965	8.30671	10.7882	12.1529	11.5162	11.0355	12.3796	11.7929	13.7451	11.7448	10.5381	10.2549	11.5697
XLOC_002933	LGI1	chr10:93757808-93798174	1	1	1	1.22615	1	1	1	1.31134	1.1933	1.34938	1.48587	1.20277	1.15475	1.19709	1.07731
XLOC_002934	SLC35G1	chr10:93893972-93902734	2.32373	3.44455	2.41556	2.23373	3.01338	2.23173	2.06068	2.43313	3.26017	3.68924	2.51392	3.37249	1.90466	1.39312	3.06755
XLOC_002935	PLCE1	chr10:93993988-94328391	5.13865	8.3448	7.09272	17.3731	5.22569	4.08907	3.77986	1.43214	1.461	3.11699	1.93044	1.88104	1.09525	1.09255	1.20603
XLOC_002936	TBC1D12	chr10:94402428-94536332	3.25462	4.76113	3.54494	3.83647	2.98498	3.94353	3.77603	2.84963	2.59359	2.25898	2.95509	3.29361	2.02603	1.76711	2.25411
XLOC_002937	HELLS	chr10:94545766-94602099	14.2915	23.9819	14.8524	14.7533	21.0227	19.0652	16.9569	38.0079	48.0206	29.1077	45.6933	44.4461	32.8525	47.0562	52.8323
XLOC_002942	ENTPD1	chr10:95711778-96090235	2.58187	3.27614	2.65272	2.97899	2.58538	2.95826	2.59109	2.36987	2.50737	2.53694	2.65199	3.03758	4.56358	4.87755	4.57602
XLOC_002945	CCNJ	chr10:95711778-96090235	11.3881	10.7246	9.61781	8.9463	11.3774	12.7942	11.6519	14.0977	15.0803	10.2096	12.1173	13.4776	12.1617	13.9483	13.0958
XLOC_002946	ZNF518A	chr10:96129714-96163761	12.824	20.0669	15.2311	13.6219	19.6167	17.3697	18.4329	12.4041	13.6291	9.82455	13.5758	14.0612	9.12048	12.3337	14.7219
XLOC_002948	RPL13AP5	chr10:96750265-96750923	28.4781	28.3268	28.5689	32.5639	29.1719	23.9068	21.6865	17.3182	16.9893	23.993	23.0842	23.4135	19.5357	19.5204	23.0643
XLOC_002949	LCOR	chr10:96832259-96964441	6.03795	8.89698	6.58324	8.03202	8.69336	5.90596	6.9508	4.17858	4.49226	4.8124	7.13546	6.07502	5.53594	5.78377	5.48642
XLOC_002950	C10orf12	chr10:96981283-96985828	8.46833	13.4623	8.67792	12.0956	12.5145	9.24245	8.40477	6.57086	6.70445	8.78274	7.10335	7.24509	8.22161	6.84482	6.61239
XLOC_002952	FRAT1	chr10:97319264-97321915	4.17011	3.41664	3.55219	3.16439	2.96956	2.89925	3.22483	5.34087	4.78282	5.36478	6.2688	6.73477	3.00264	2.22566	2.21935
XLOC_002953	PGAM1	chr10:97426269-97433441	260.913	254.109	287.061	223.418	300.012	321.448	280.599	159.075	183.013	165.426	152.558	186.83	228.916	222.929	235.448
XLOC_002954	ZDHHC16	chr10:97446130-97457370	16.0111	17.6856	18.6427	21.5198	24.2499	15.715	13.7608	25.7765	28.386	19.5013	26.0311	23.0184	19.5843	19.7862	16.4693
XLOC_002955	UBTD1	chr10:97498881-97571210	9.91806	6.11218	9.52997	9.34838	6.47896	9.37292	7.34678	12.9396	10.9828	15.7042	13.3148	14.9102	9.47905	7.68207	8.16617
XLOC_002959	PI4K2A	chr10:97640685-97676432	15.5254	11.9226	13.9792	17.2807	13.2738	15.3645	13.2918	15.4799	15.2874	14.5053	15.6177	16.7367	9.85177	9.7185	8.8682
XLOC_002960	MARVELD1	chr10:97713707-97718152	13.2308	10.424	14.3495	12.7825	12.2157	9.69837	9.23025	14.9986	14.2049	27.6942	18.8814	22.0541	17.1225	15.8246	14.2972
XLOC_002961	ZFYVE27	chr10:97737120-97760907	9.53255	6.98255	8.5798	8.91861	8.12198	6.63321	6.67583	6.92574	7.44701	7.78631	5.81339	7.60457	6.23411	4.89854	5.20725
XLOC_002962	GOLGA7B	chr10:97850237-98030828	2.13303	1.95168	2.13715	2.45738	3.13375	1.62666	1.78288	1.36536	1.49796	1.75415	1.77869	1.45065	1.14329	1.07226	1.04654
XLOC_002963	R3HCC1L	chr10:98134623-98244897	8.7069	10.6943	10.2658	10.5727	12.4715	11.1912	9.5539	7.87411	8.8971	9.33599	11.0825	9.88241	7.02499	7.10242	7.64658
XLOC_002964	CNNM1	chr10:99329098-99394331	2.37438	2.59884	2.42579	2.1932	1.78181	2.27554	2.40749	1.30135	1.36295	1.94442	1.64585	1.83932	2.1943	2.1258	1.91125
XLOC_002966	ENTPD7	chr10:99659505-99756137	3.24449	3.57278	3.32924	3.64175	3.88711	3.05729	3.72561	4.49486	5.15025	3.37767	4.14577	5.00649	3.40133	4.61107	3.9184
XLOC_002967	CUTC	chr10:99659505-99756137	16.5578	16.9282	16.8278	14.9824	14.7575	15.4625	18.299	9.61484	10.5434	8.4969	12.6523	8.4741	9.44571	10.4456	7.65564
XLOC_002968	ABCC2	chr10:99782597-99852192	1.32057	3.24686	2.86104	8.3153	2.03896	1.36785	1.4473	1.55849	1.53058	3.13361	1.79129	3.35731	1.19206	1.07503	1.59615
XLOC_002970	SCD	chr10:100347014-100364831	263.249	269.17	279.83	335.309	238.318	298.447	248.312	264.668	250.957	231.959	259.788	281.254	338.808	334.845	360.959
XLOC_002971	OLMALINC	chr10:100373575-100388354	4.52585	6.33931	6.37142	8.33514	4.39702	4.40866	3.48369	7.53526	5.76526	12.1951	11.9038	8.24732	21.8131	20.3814	18.6173
XLOC_002973	HIF1AN	chr10:100535883-100553924	12.6416	13.0334	13.4358	16.0857	14.3097	11.7604	12.1381	16.7376	16.299	13.4321	16.0527	14.9451	13.9934	14.6732	12.2694
XLOC_002975	SLF2	chr10:100912568-100965134	12.3459	14.8854	13.9298	14.7152	13.0442	12.2402	12.024	13.7732	12.9547	19.1364	21.0348	16.6892	11.1097	11.1953	9.27154
XLOC_002976	SEMA4G	chr10:100972528-100987519	8.32597	6.42614	5.30947	2.82616	2.80079	12.3793	9.48237	1.8429	1.41508	1.82152	1.89	2.52667	5.95832	4.99892	5.44263
XLOC_002978	C10orf2	chr10:100987535-100994401	11.6683	9.72301	12.2	13.5677	12.8767	12.8332	9.56417	17.5429	16.4645	25.7546	18.8236	19.3123	11.1301	11.2877	9.91314
XLOC_002979	LZTS2	chr10:100997106-101031157	8.86844	6.58704	8.37052	8.10367	5.43453	7.08195	6.55969	10.4506	10.3981	14.7405	10.5761	11.1745	33.4108	27.4375	26.6852
XLOC_002980	SFXN3	chr10:101031238-101041241	1.51444	1.6921	1.38361	1.27617	1.27342	1.48927	1.23197	2.52636	1.96775	2.16734	2.23032	1.41376	1.75353	1.79269	1.60644
XLOC_002981	KAZALD1	chr10:101061241-101065594	1.91961	1.8651	1.50704	1.30045	1.24269	1.40354	1.71869	1.31095	1.55396	1.25361	1.37664	1.49636	1.41692	1.04365	1.19592
XLOC_002982	TLX1	chr10:101089320-101141266	2.4042	2.17751	1.82951	1.56379	1.36501	2.42783	2.02764	1.17355	1.07296	1.58686	1	1.23992	1.09593	1	1
XLOC_002985	BTRC	chr10:101354032-101557321	9.54665	11.9582	13.4907	14.7069	14.8166	9.99644	10.2097	7.13331	8.02853	7.87038	8.40397	9.0945	8.12407	8.65588	8.82917
XLOC_002986	DPCD	chr10:101588331-101609653	14.5441	11.4908	9.07787	9.01242	9.94993	15.1656	11.3352	5.84828	7.56821	7.53407	6.70155	6.00925	10.3163	9.28297	8.71197
XLOC_002988	HPS6	chr10:102065366-102068038	11.5682	8.90453	9.75326	9.49592	8.35466	6.80296	6.9375	5.4289	6.11481	8.14232	6.58964	6.09536	6.17238	5.56623	5.39187
XLOC_002989	PPRC1	chr10:102132993-102150333	35.1221	28.5918	30.5112	32.8682	32.5652	30.9895	26.3497	50.3786	46.773	55.7367	55.2407	51.8032	23.2248	21.6772	19.116
XLOC_002990	NOLC1	chr10:102152175-102163871	83.1463	78.4363	80.4266	71.686	91.1672	94.8483	82.0249	112.935	112.288	110.041	120.981	117.207	45.1849	47.6323	43.1439
XLOC_002992	GBF1	chr10:102245497-102382899	16.6952	14.3949	15.6825	15.9002	14.4652	14.9621	13.4682	15.3638	12.9618	15.8961	16.1748	15.8984	11.8602	12.0232	11.4226
XLOC_002993	NFKB2	chr10:102394109-102402529	128.904	106.919	157.904	174.76	96.1069	109.87	90.7168	57.0228	47.6322	132.508	73.8627	65.9056	15.1009	11.6864	10.2743
XLOC_002994	FBXL15	chr10:102402616-102423136	8.68124	6.50756	9.11704	7.55458	8.2044	9.01298	6.69252	4.50409	3.3475	4.79011	4.42354	4.53302	3.97929	2.60365	2.82709
XLOC_002996	RPARP-AS1	chr10:102449816-102456293	18.9903	18.3922	22.785	17.8399	22.7435	19.6818	19.6184	13.378	15.6617	20.4336	14.0047	15.0316	11.1807	8.41002	6.26197
XLOC_002997	TMEM180	chr10:102461412-102477045	24.4015	21.1736	24.1275	34.7863	22.2607	15.6853	16.6931	8.63734	7.93118	19.5507	14.9703	13.5499	4.6908	3.82351	4.09176
XLOC_002998	SUFU	chr10:102503961-102633457	7.9938	7.75403	7.43327	7.05947	8.67885	9.46072	6.54908	2.98175	2.48536	4.83639	3.69161	4.15153	10.0417	8.11468	7.63034
XLOC_002999	TRIM8	chr10:102644494-102658319	59.8237	62.2192	81.1661	84.6474	73.3664	53.9959	42.0714	28.0047	25.7474	30.21	25.5445	22.0725	15.2226	12.8024	15.3506
XLOC_003000	SFXN2	chr10:102714540-102739189	5.10265	6.92956	5.30764	5.56995	5.84043	4.09183	4.62632	6.31072	5.60236	4.81002	6.25583	6.51781	7.33028	6.3218	4.76979
XLOC_003001	WBP1L	chr10:102743969-102816264	15.954	13.8472	16.7368	16.937	13.3605	18.0749	15.0137	11.0858	11.1829	14.9331	13.2811	14.9691	9.70037	9.13996	9.66157
XLOC_003002	AS3MT	chr10:102854209-102901898	6.48451	9.47659	8.85439	8.0399	11.6617	7.2268	8.42902	5.00116	5.32453	3.91831	4.31238	6.74624	7.49996	8.36422	8.61923
XLOC_003003	CNNM2	chr10:102918317-103078587	7.13857	5.48937	6.25103	7.92256	5.54653	6.35588	4.40861	10.5301	8.8321	19.1255	20.7445	12.4095	15.4399	14.2129	14.3015
XLOC_003005	INA	chr10:103277162-103290351	28.5768	31.3032	31.4974	24.4112	43.7316	30.8023	26.398	20.7214	18.0969	15.3669	13.5554	14.1384	8.78985	9.1311	10.0086
XLOC_003006	TAF5	chr10:103367966-103396513	9.8533	8.83059	7.88471	8.70723	8.31571	12.0031	10.5158	7.84492	8.65784	9.63316	9.89044	8.86185	8.58451	8.73777	7.89846
XLOC_003007	PDCD11	chr10:103396654-103446262	33.8509	38.5988	38.6134	47.318	39.3925	38.3276	32.2737	39.1211	38.1615	46.9344	39.4418	39.4435	21.1383	22.1777	19.0492
XLOC_003008	NEURL1	chr10:103479602-103592552	7.12952	4.13088	5.12533	4.52329	4.60929	4.76945	2.77895	2.48372	1.81913	3.2668	3.59535	2.59473	1.35298	1.21576	1.07673
XLOC_003010	SLK	chr10:103967184-104029233	20.1752	25.7711	26.1422	24.5319	24.605	24.1299	27.344	14.0503	13.8409	12.1572	13.7313	14.0111	10.4704	14.1213	14.2329
XLOC_003011	SFR1	chr10:104122057-104126385	5.01665	4.14561	3.84969	4.44927	5.42828	5.95005	5.74386	4.98601	5.63909	2.33839	6.96467	4.63005	4.63736	8.7605	9.50627
XLOC_003012	GSTO1	chr10:104254193-104267464	27.9117	24.812	30.4505	28.7233	28.5429	30.5187	28.0663	63.9988	63.8852	32.3479	39.6934	46.6021	15.1234	20.952	20.8328
XLOC_003013	GSTO2	chr10:104268872-104299418	9.71156	6.34805	6.436	4.79488	4.66123	9.71135	7.88465	3.01337	3.4778	2.74141	1.97202	1.40358	5.6847	8.66837	6.7001
XLOC_003017	ADD3	chr10:109945558-110135565	13.2521	19.6415	17.3009	13.6953	16.8375	17.6405	20.2279	27.1993	25.4272	20.144	26.1137	29.6261	27.0205	39.7501	44.2241
XLOC_003018	MXI1	chr10:110207604-110287365	4.67362	6.6531	6.45996	4.91169	2.87964	5.6065	5.67448	3.63296	3.58752	4.72641	4.66298	3.92609	16.5529	20.5101	18.2893
XLOC_003019	DUSP5	chr10:110497866-110511544	3.33543	2.90132	3.05687	4.02792	2.38419	2.68365	2.16275	64.9823	63.783	57.9081	53.5553	53.0317	15.4268	10.0908	8.84799
XLOC_003020	SMC3	chr10:110567690-110604634	19.8637	23.8886	24.2219	20.0627	26.0088	29.5368	29.495	39.5212	41.7047	27.5671	37.3487	40.1054	36.9539	45.9508	52.5324
XLOC_003021	RBM20	chr10:110644396-110839471	1.00894	1.11197	1.0295	1.08432	1.04695	1.0146	1.02264	4.09949	3.63672	3.79752	3.28242	3.68082	1.04562	1.13467	1.06603
XLOC_003022	PDCD4	chr10:110871794-110919366	11.2774	6.36134	6.78879	7.57881	4.33734	13.2316	12.2947	9.60781	11.6247	7.23628	9.12896	9.38644	9.887	11.9799	11.2866
XLOC_003023	SHOC2	chr10:110919542-111013667	10.4341	11.6248	9.66243	10.2369	10.6875	13.578	14.3775	10.82	9.80114	10.1661	11.6259	14.4778	9.92196	12.416	14.6885
XLOC_003025	ADRA2A	chr10:111077031-111080904	1.10959	1.40569	1.05894	1.0919	1.05948	1.01227	1.00818	1.55651	1.29598	1.19617	1.5689	1.35075	7.15184	7.06143	6.08734
XLOC_003029	VTI1A	chr10:112446997-112818744	4.61597	7.23832	5.89337	6.88325	5.37984	4.70625	4.40738	4.68788	4.10005	3.85847	3.76967	4.72934	3.78394	3.72694	3.81762
XLOC_003032	TCF7L2	chr10:112950249-113167677	7.17074	6.94435	6.84252	7.56325	5.87614	5.56466	3.59314	23.7897	21.7473	20.8117	25.8288	25.943	47.0234	59.2335	59.5308
XLOC_003034	CASP7	chr10:113679161-113730909	2.51894	2.04227	2.50821	3.165	2.20523	2.95024	2.43895	3.02927	3.04266	2.21706	1.88449	3.18435	2.66208	2.75138	3.20801
XLOC_003036	NHLRC2	chr10:113854631-113912506	8.29394	12.7337	7.94553	7.44411	9.23005	10.4833	11.118	6.61474	7.74057	5.12723	7.90774	6.49387	9.56677	11.2096	11.4527
XLOC_003038	TDRD1	chr10:114179269-114232304	3.98732	2.83864	2.1056	1.01169	2.12654	6.62115	5.84899	2.55694	2.71618	1.37651	1.8597	1.94289	1.03379	1.07328	1.10886
XLOC_003041	FAM160B1	chr10:114821743-114899827	13.114	12.3753	11.9384	13.1125	13.4974	15.7656	13.4983	10.3078	10.1964	9.07801	9.8482	11.8817	6.59222	9.80028	9.24319
XLOC_003042	TRUB1	chr10:114938192-114977680	14.2446	12.7203	13.713	9.2496	15.5675	18.6056	20.2263	16.1611	18.5007	9.65535	15.2228	15.4461	10.7248	12.9798	14.9292
XLOC_003044	ATRNL1	chr10:115093364-115948998	1.1047	1.28098	1.04401	1.11731	1.18273	1.25031	1.47931	6.99168	8.14594	4.63897	11.0785	10.8747	6.34015	6.78205	5.65355
XLOC_003052	SLC18A2	chr10:117241072-117279430	1.80146	2.39219	2.37277	2.13652	1.81048	1.97435	1.85751	2.22776	2.54882	2.07972	1.67795	2.40399	6.68305	7.53996	7.13442
XLOC_003056	NANOS1	chr10:119029715-119034342	4.08431	5.22556	4.87772	5.90006	5.26616	3.5386	3.40071	5.05635	4.20217	3.00788	2.54682	3.94206	4.40758	4.21622	4.51302
XLOC_003057	FAM45A	chr10:119104064-119137984	14.4461	17.801	16.0096	16.6863	15.6424	16.9518	18.4621	15.028	17.4044	14.3835	18.2653	14.5582	17.8041	22.0954	18.9116
XLOC_003058	GRK5	chr10:119207684-119455619	2.13036	1.76083	2.19794	3.64788	1.76098	2.03221	1.79905	3.18388	2.89006	4.4775	4.4786	3.5813	1.83527	2.06568	1.59176
XLOC_003060	BAG3	chr10:119651369-119677817	12.0041	9.31433	11.2278	11.0325	9.92734	11.8231	9.24788	15.5383	12.2384	15.8523	14.718	12.2043	7.2067	6.5618	7.07055
XLOC_003061	INPP5F	chr10:119726046-119829150	73.5998	71.064	79.0154	67.2273	98.3693	85.9144	75.4872	96.8897	103.705	98.511	132.622	114.675	46.4151	62.5809	64.7888
XLOC_003062	SEC23IP	chr10:119892572-119944658	12.857	14.2125	13.4432	16.7195	17.3029	17.7608	14.4519	14.4486	15.7679	16.1424	15.4785	16.3561	11.3269	13.6459	13.1461
XLOC_003064	PPAPDC1A	chr10:120456953-120589855	1.15289	1.83253	1.33832	1.11205	1	1.07224	1	1.04288	1	1	1	1.12445	1.05336	1.12698	1
XLOC_003066	WDR11	chr10:120761811-120909526	21.8037	25.7794	26.384	17.3761	25.5643	25.0841	24.9617	11.7696	12.4611	8.50015	13.7376	14.3372	11.7657	15.8526	16.6162
XLOC_003068	TACC2	chr10:121989173-122254545	10.3967	7.81604	9.16387	13.32	7.71707	9.17529	7.29154	22.663	21.4113	29.8077	25.5351	19.8278	14.684	11.1146	10.1424
XLOC_003070	PLEKHA1	chr10:122374577-122432355	15.144	14.8342	13.7894	12.1278	11.9084	16.0644	16.3374	7.81764	7.02155	5.91031	7.3747	7.66296	12.7228	16.758	15.7399
XLOC_003073	HTRA1	chr10:122461524-122514908	1.1078	1.16762	1.15521	1.07845	1	1.21412	1.26144	1.81062	1.75486	1.44152	1.49957	1.55309	7.15532	7.0852	6.25795
XLOC_003078	PSTK	chr10:122980039-122990391	2.3867	2.00742	1.99055	2.05597	1.68563	1.66194	2.04404	2.73101	2.32299	1.90515	1.55191	1.6457	2.63679	3.47188	3.20388
XLOC_003079	ACADSB	chr10:123008912-123058290	2.50809	3.1929	2.87516	2.7786	2.62224	2.58492	2.5115	2.49553	2.95567	3.75122	3.27437	3.16052	5.13444	7.75733	8.41008
XLOC_003081	HMX2	chr10:123148121-123150672	1	1.25751	1	1.06287	1	1.05757	1	1.07152	1	1.40403	1.09614	1	6.45596	4.00643	4.32642
XLOC_003082	BUB3	chr10:123154243-123165370	34.7863	36.9118	36.3383	37.727	45.0529	42.4554	37.6017	48.1963	45.4546	47.7605	45.5154	48.602	67.6236	64.1553	59.2084
XLOC_003084	LHPP	chr10:124461771-124614141	16.0735	8.64349	9.95003	9.25558	5.47168	13.8285	11.5422	1.8864	1.8601	2.65194	1.50535	1.71814	13.1192	14.0293	11.2438
XLOC_003086	FAM175B	chr10:124801784-124836670	11.3117	11.4812	11.9686	10.9723	12.5997	13.8879	12.8398	12.3853	12.3039	11.4054	13.9767	12.5694	7.40374	9.63748	9.99538
XLOC_003087	ZRANB1	chr10:124942122-124987436	17.5106	21.8879	20.1832	18.175	20.092	20.2566	23.8679	27.6306	24.7851	19.5596	28.0407	28.5799	15.1761	19.1107	18.5383
XLOC_003090	EDRF1	chr10:125719514-125764143	8.57317	9.66336	9.4824	9.89193	10.4793	11.3021	10.0356	10.9856	11.7494	10.5005	12.4936	13.3084	11.6902	13.0261	12.6332
XLOC_003092	BCCIP	chr10:125823534-125881315	38.8628	42.1155	44.2389	38.9819	46.9944	55.0821	48.8974	48.2374	50.6794	41.3129	47.3775	49.0987	36.6294	41.6694	37.0213
XLOC_003093	FANK1	chr10:125896538-126009592	1.73474	1.51435	2.22496	1.80145	1.58228	2.8189	2.32143	1.19386	1.20092	1.4232	1	1.32797	1.8124	1.70407	1.59854
XLOC_003094	DOCK1	chr10:126905408-127452517	13.0927	19.8105	17.5992	21.7574	16.311	13.3484	12.7578	17.7492	18.2364	17.3177	20.4617	15.3807	23.6549	25.4593	22.4713
XLOC_003099	MGMT	chr10:129467189-129767519	28.6208	13.8721	18.7472	14.053	12.2399	26.9732	21.7971	8.98199	7.20198	8.55651	15.7098	9.00171	18.667	25.3955	15.5792
XLOC_003100	CTAGE7P	chr10:130063897-130110817	1.38992	1.79933	1.74384	1.58382	1.80096	1.31003	1.60452	1.24848	1.49454	1.89936	1.43552	1.54352	1.78034	1.62236	1.63474
XLOC_003101	GLRX3	chr10:130136374-130180382	46.7241	48.0583	57.6248	52.8022	60.692	58.3162	57.0392	85.2868	79.9875	69.4198	73.5709	84.9842	47.3323	46.539	51.0259
XLOC_003103	PPP2R2D	chr10:131900643-131959834	7.45282	8.65378	7.72571	8.67607	7.17866	7.58864	6.79053	7.56074	6.95967	7.4094	7.27222	6.9818	7.6603	6.34374	5.20734
XLOC_003105	DPYSL4	chr10:132186909-132205776	5.88092	4.51312	4.558	2.93816	2.35225	6.02293	3.73006	10.0679	8.60312	8.49947	8.76667	6.32257	12.2111	9.55635	7.26679
XLOC_003106	LRRC27	chr10:132332109-132381506	2.2657	2.30452	2.39003	2.22994	2.36739	1.52441	1.82642	1.7441	2.08348	2.32269	1.55587	2.35231	3.01136	2.59458	2.73165
XLOC_003107	PWWP2B	chr10:132397197-132417854	4.65163	4.68111	6.36012	5.05984	2.70152	3.59874	3.33757	2.61045	2.56383	2.4939	2.16606	2.69062	6.00293	4.13167	4.04692
XLOC_003109	INPP5A	chr10:132537848-132783480	12.1246	11.4357	13.5959	10.8628	11.1351	11.9778	10.8965	10.4874	11.155	6.96436	9.16809	10.1076	11.6111	10.749	7.9958
XLOC_003112	KNDC1	chr10:133160466-133226412	2.47415	2.04967	2.58156	2.53743	2.04084	1.73474	1.87799	3.51887	3.18705	4.76527	3.88586	3.74137	8.12763	6.85506	6.6814
XLOC_003113	UTF1	chr10:133230273-133231558	109.494	77.5912	109.415	70.5897	83.6583	71.861	40.8383	150.627	136.623	196.405	181.61	192.977	8.1517	6.41097	8.63171
XLOC_003114	VENTX	chr10:133237903-133241930	30.9776	20.5595	32.7762	24.9885	36.3659	28.1134	23.3731	24.1048	28.5395	21.4725	24.071	21.7021	4.11433	3.04802	3.52608
XLOC_003115	ZNF511	chr10:133278629-133313162	31.5553	34.0617	35.3037	33.7405	31.1509	30.1887	22.6903	22.7967	26.6009	25.614	20.4675	17.7385	26.6177	24.1019	18.8844
XLOC_003116	PRAP1	chr10:133347339-133352683	153.265	129.29	158.772	92.6122	103.088	135.279	110.772	3.53788	5.18678	13.334	5.02216	6.48303	1.90226	1.74869	1.70582
XLOC_003117	PAOX	chr10:133379236-133391696	2.99057	2.46257	2.44441	2.52528	1.697	2.34857	2.22443	1.80184	1.45746	2.19713	1.28841	1.35099	2.66183	3.5877	2.58493
XLOC_003118	MTG1	chr10:133394116-133424617	14.7088	17.0495	21.0057	21.6146	20.7622	9.98806	9.25825	20.4512	16.9245	18.7605	20.6635	20.2277	11.4033	7.44588	7.19409
XLOC_003120	CYP2E1	chr10:133527362-133539116	14.6725	14.0833	15.6099	13.6125	14.521	15.3736	12.8419	11.4125	9.69869	6.35845	12.229	7.48778	1	1	1
XLOC_003122	DIP2C	chr10:274189-689668	6.35144	5.50418	6.66778	5.41429	4.63677	7.11909	6.22366	4.60278	4.18004	3.27838	3.63974	4.19647	5.97361	5.69633	5.01114
XLOC_003125	LARP4B	chr10:806913-931705	21.6919	27.3368	25.5983	27.0145	25.5909	20.8957	20.3176	18.973	18.675	19.6119	19.4124	19.1274	13.4462	13.9279	14.623
XLOC_003126	IDI2	chr10:1018906-1049121	2.00425	2.72838	2.35258	2.65302	3.18374	2.14017	1.39638	3.47114	2.96399	2.90776	3.19149	2.11689	2.3267	2.57319	2.65186
XLOC_003127	IDI1	chr10:1018906-1049121	25.9854	29.4925	29.7601	29.5382	38.9579	32.1197	34.0325	62.3313	66.455	55.4071	57.8221	59.3791	35.0738	39.7424	41.8499
XLOC_003132	PITRM1	chr10:3137726-3172841	25.7982	20.7579	23.5268	19.5216	21.8948	27.9823	25.3334	16.0876	15.0924	13.5932	12.8041	13.0809	10.4477	13.8762	11.6028
XLOC_003133	KLF6	chr10:3775995-3785281	25.6712	31.6232	37.9751	57.5701	37.958	22.4637	22.7062	43.5724	35.407	36.9458	37.9842	43.4246	8.86621	9.37286	10.9488
XLOC_003142	ASB13	chr10:5638856-5666595	4.13034	3.3155	4.04191	4.26784	2.94166	3.34532	2.88601	3.53983	4.34824	4.39917	3.93676	4.33161	9.15963	9.17645	9.30843
XLOC_003143	GDI2	chr10:5765222-5813549	89.8828	102.752	100.016	84.121	104.88	120.927	108.823	147.788	148.284	93.9503	119.845	118.796	168.549	221.281	183.829
XLOC_003144	ANKRD16	chr10:5861725-5937595	6.02583	6.04204	5.11419	4.95171	3.98496	3.58866	3.83599	5.0109	4.95265	5.9551	4.62925	4.94363	6.87298	6.03356	5.40647
XLOC_003148	PRKCQ	chr10:6427142-6580301	4.82019	2.96525	5.33535	2.98964	5.35255	6.5503	5.68653	12.2272	10.9819	7.41998	13.2899	12.9509	8.75869	9.36963	6.4497
XLOC_003150	SFMBT2	chr10:7158623-7411486	1.56668	2.60519	1.89422	1.35831	1.72326	1.67819	1.99083	2.1705	2.14081	1.59887	2.26792	1.92868	2.91455	2.67379	2.4856
XLOC_003152	KIN	chr10:7750961-7788027	2.98479	3.96887	3.25748	3.59842	3.43007	3.35977	2.98518	3.92012	4.63525	3.03759	4.35586	3.79181	3.08985	3.8338	4.18866
XLOC_003161	USP6NL	chr10:11460509-11611789	10.6024	13.5268	11.4067	10.4151	13.4901	10.7028	9.58521	14.0695	12.953	11.2792	12.518	12.2346	15.2876	14.4357	13.7519
XLOC_003163	UPF2	chr10:11920021-12043170	9.98297	11.1049	11.5798	11.2328	11.5607	12.7337	12.3268	16.2936	16.7753	17.8002	19.4764	20.2667	12.7965	12.8913	13.9702
XLOC_003165	NUDT5	chr10:12129640-12250590	41.9993	53.6795	51.6978	48.8634	49.9	57.1691	40.7206	65.0585	72.339	64.8519	72.0756	67.8056	39.7629	44.7788	41.7254
XLOC_003168	CCDC3	chr10:12896624-13099773	2.18408	2.90031	2.72422	3.15643	2.2626	2.28828	2.56816	3.54529	3.86287	3.91303	2.57962	2.86036	1.61279	1.66282	1.63775
XLOC_003169	UCMA	chr10:13221765-13234328	1	1	1	1	1	1	1	1	1	1.50065	1	1	3.74425	6.82893	6.51635
XLOC_003170	PHYH	chr10:13277795-13300130	8.43967	5.27712	5.06813	3.81899	3.5119	10.1011	8.2375	3.412	2.93622	3.99414	2.68678	4.62892	13.1366	18.8267	16.3172
XLOC_003171	SEPHS1	chr10:13317437-13348298	60.2462	56.3468	59.4811	38.0203	64.0624	67.1859	61.2003	263.284	270.881	130.028	236.75	208.695	197.663	151.571	132.568
XLOC_003172	BEND7	chr10:13438483-13502976	2.65894	2.466	2.16623	2.52627	1.9467	3.50842	2.59163	2.89829	2.5315	2.51047	2.69376	2.2324	2.8345	2.93923	2.73389
XLOC_003173	FRMD4A	chr10:13643705-14330867	1.58432	2.06286	1.44286	1.71264	1.42305	1.53841	1.46853	2.71647	2.57158	2.30995	2.68934	2.36911	6.56426	5.93357	5.22857
XLOC_003175	FAM107B	chr10:14518556-14774897	16.6699	18.8289	16.5307	11.2219	15.8928	18.3084	21.3959	26.7782	27.951	15.002	20.9471	19.9173	8.24379	9.72301	10.309
XLOC_003177	DCLRE1C	chr10:14904610-14954432	3.50056	5.72622	4.38155	4.94002	4.71432	3.61918	3.4907	3.14359	3.5526	3.06374	3.1543	3.47444	4.73469	4.52297	4.63612
XLOC_003178	ACBD7	chr10:15075474-15088776	3.44766	3.831	2.72942	3.15967	3.99591	4.05176	3.92302	4.78575	6.21962	2.84208	2.46066	3.48987	6.25721	7.65165	7.29598
XLOC_003180	NMT2	chr10:15105771-15168710	10.3759	10.8304	13.3543	9.83164	12.7596	14.6933	12.9049	5.59993	5.48533	5.43208	6.02395	6.21854	2.89735	3.65696	3.26312
XLOC_003181	PPIAP30	chr10:15105771-15168710	1.34179	2.69405	1.7011	2.87609	1.27144	1.61213	1.66478	2.30548	3.78279	2.15128	3.37078	2.93078	1.34136	1	2.00449
XLOC_003182	FAM171A1	chr10:15211644-15371059	9.39385	10.2601	13.1646	8.24007	10.677	9.53092	8.03369	12.3507	9.48686	5.99349	7.33596	9.29886	16.3324	14.8315	12.0095
XLOC_003184	FAM188A	chr10:15778175-15860520	8.29334	9.53319	9.29108	8.21124	9.12659	8.30859	8.45002	10.9031	12.4238	11.2374	10.8639	11.3266	6.162	8.3909	9.6799
XLOC_003185	C1QL3	chr10:16436942-16522005	1.21656	1.48234	1.41277	1.36241	1.06083	1.08371	1.08799	1.44041	1.15571	1.32877	1.42275	1.50818	3.93682	3.15378	2.54248
XLOC_003186	RSU1	chr10:16590617-16817454	14.0301	15.1395	17.3729	16.0611	15.8162	18.4965	16.4623	21.2797	21.2624	17.1003	16.6855	20.2929	13.2818	16.0715	13.8166
XLOC_003188	TRDMT1	chr10:17142982-17202071	1.54611	2.25179	1.43957	1.54965	1.73108	1.37773	1.56947	2.02879	2.00865	1.41662	1.74639	1.94716	2.85136	3.05172	3.50626
XLOC_003189	VIM-AS1	chr10:17214238-17237593	5.2844	5.9409	6.83978	2.67776	7.46359	4.68662	7.12313	4.759	2.37529	21.7647	83.9599	98.2936	2.09059	1.31321	3.44746
XLOC_003191	HACD1	chr10:17589958-17617374	2.54252	2.06736	4.35505	2.29924	3.26874	2.67819	3.17381	10.6953	11.0073	10.3863	10.868	12.3779	8.22804	8.48909	14.0424
XLOC_003194	NSUN6	chr10:18545206-18651637	3.67449	3.63081	3.65826	4.0744	3.46738	3.43841	3.54971	3.47121	4.05628	3.49898	4.0501	3.59592	6.7455	8.0665	7.13136
XLOC_003196	NEBL	chr10:20779973-21174923	1.73554	2.46839	2.27704	2.83257	1.63315	1.66656	1.50349	2.0726	2.12382	3.23874	2.37758	3.4503	6.68986	8.28252	7.17391
XLOC_003198	CASC10	chr10:21494491-21497284	1.39234	1.51708	1.50961	1.15509	1.1651	1.23426	1.03305	3.59799	3.22515	7.54885	6.52471	5.75133	15.1583	13.1657	11.6488
XLOC_003200	SKIDA1	chr10:21513479-21525682	1.50203	2.52714	2.6876	2.57381	2.13202	1.74887	1.64692	2.51655	2.41927	4.81186	3.29741	3.28609	10.3471	8.7013	7.54355
XLOC_003201	DNAJC1	chr10:21756547-22003721	6.29766	7.0498	8.19244	10.3856	7.67569	5.98412	5.4548	4.81716	4.09363	7.97754	8.01337	9.41313	6.51189	5.80509	8.02515
XLOC_003204	PIP4K2A	chr10:22534836-22714574	13.9939	16.5769	18.0235	13.1603	15.0946	14.2832	14.5698	17.0535	16.8679	13.146	18.167	16.2533	17.1458	22.5834	19.8419
XLOC_003207	ARHGAP21	chr10:24583608-24723668	12.613	17.6641	14.7671	14.3305	15.8192	14.9684	15.3477	12.0697	10.2371	8.48389	9.59145	10.1469	9.22539	8.89103	9.34454
XLOC_003208	PRTFDC1	chr10:24848606-24952644	2.67551	1.95871	1.77281	1.76692	2.02412	2.4439	1.76667	3.05392	3.23448	2.51447	3.73335	3.56356	3.6315	4.29905	4.66848
XLOC_003212	ABI1	chr10:26697665-26861087	18.0201	20.3104	20.3155	22.4569	21.8757	22.1733	20.1464	26.0501	24.2056	21.1857	29.379	28.6356	13.1176	15.1631	13.0192
XLOC_003213	LINC00202-1	chr10:26931205-26942001	2.75285	3.15766	3.23965	3.82955	2.43048	2.16808	2.62979	1.32255	1.3243	1.52015	1.53415	1.49153	1.27941	1.09318	1.21622
XLOC_003214	ANKRD26	chr10:27004115-27100498	3.28016	3.95196	3.53744	3.1952	4.2297	3.60724	3.53375	2.94966	3.27503	2.74345	3.54763	3.69583	3.95757	5.16582	5.27374
XLOC_003215	YME1L1	chr10:27110110-27154420	74.1143	83.417	86.2538	79.9967	97.2929	103.056	88.4097	62.7434	62.4154	60.5647	67.6656	73.5233	35.8765	40.7024	42.2206
XLOC_003216	ACBD5	chr10:27195213-27242139	6.77167	7.1505	6.51569	7.1934	6.58312	8.72707	7.29223	4.82752	4.21541	4.56617	5.7676	5.99679	8.67479	8.60291	8.83391
XLOC_003219	MKX	chr10:27672873-27767799	1.93983	2.42463	2.70057	1.75469	1.66143	2.43083	2.63323	2.04236	1.74456	1.17768	1.53728	1.46654	1.21677	1.17868	1.32119
XLOC_003220	ARMC4	chr10:27812163-27999055	1.03419	1.08527	1	1	1.09176	1.07407	1.14169	1.31955	1.16744	1	1.12585	1.28591	4.04456	3.80899	3.69733
XLOC_003221	MPP7	chr10:28050993-28282138	3.13952	3.40859	3.66133	2.85882	3.40198	4.36624	4.10021	2.54043	2.37533	2.17246	1.99774	1.91669	3.36788	3.68546	3.69813
XLOC_003223	WAC-AS1	chr10:28519916-28532354	2.41676	3.28763	3.24923	3.01406	2.68013	2.25898	2.78338	2.13565	2.33831	2.35167	2.29624	2.17016	3.81896	4.97171	4.11175
XLOC_003225	SVIL	chr10:29409533-29735801	1.82538	1.90371	1.98959	2.62197	2.04096	1.84572	2.08377	4.2496	3.82178	4.0579	3.82102	3.76348	5.6472	5.87005	5.34438
XLOC_003228	KIAA1462	chr10:30012799-30059559	1.36282	1.27699	1.28647	1.42098	1.10882	1.33946	1.25007	1.35343	1.39191	1.44506	1.50257	1.60957	2.56719	2.18509	2.48257
XLOC_003229	MTPAP	chr10:30309800-30349338	8.69733	8.93778	9.69338	8.23309	9.73723	10.7107	10.439	9.46158	10.1067	8.80946	9.95226	9.13388	8.26415	10.208	9.05873
XLOC_003232	ZNF438	chr10:30844635-31031937	2.2635	2.01003	2.05178	1.64972	1.40287	1.95149	1.89216	2.18494	1.70278	1.39385	1.53704	1.58188	2.1482	2.55248	2.02998
XLOC_003233	ZEB1-AS1	chr10:31316527-31319095	1.36516	1.52078	1.5548	1.43982	1.24828	1.37863	1.4674	1.41501	1.39685	1.38656	1.56318	1.55383	4.23053	6.34125	5.91125
XLOC_003234	ARHGAP12	chr10:31805397-31928876	9.35416	12.9679	12.1788	11.7955	13.8485	11.3228	11.7648	11.7327	13.0082	13.1951	13.3568	15.869	15.8017	18.7924	16.5138
XLOC_003235	KIF5B	chr10:32009009-32056443	29.7682	33.1558	34.1476	27.2173	36.5671	35.9816	34.4849	34.6378	35.8769	27.2787	32.9864	39.1751	28.7592	39.3632	41.9171
XLOC_003236	EPC1	chr10:32267715-32378798	8.06359	10.4724	11.6556	10.9939	16.5363	8.84646	8.19986	12.4509	14.5418	14.7618	17.5028	17.1531	11.757	15.679	13.1889
XLOC_003238	ITGB1	chr10:32900317-32958365	52.8571	47.8166	56.369	52.9236	55.1343	70.3918	68.9172	119.026	113.125	116.955	132.727	117.352	64.175	81.9236	68.6961
XLOC_003239	NRP1	chr10:33177490-33334905	2.55771	1.24744	1.35005	1.09009	1.11271	3.03259	1.61942	1.39282	1.30082	1.29658	2.05243	2.15227	1.85777	2.64736	3.11907
XLOC_003241	PARD3	chr10:34109559-34815325	17.9783	18.2361	19.1354	17.8772	15.6699	21.8093	17.6375	19.7252	18.108	19.529	19.3191	23.1891	17.9664	19.6819	18.0042
XLOC_003242	CUL2	chr10:35008550-35090642	14.5635	16.7859	14.7751	12.3807	17.3876	18.1898	18.6285	15.6256	15.4338	14.8436	17.1988	17.9705	8.99367	11.4363	11.4127
XLOC_003244	FZD8	chr10:35638248-35641434	13.788	15.1571	20.2373	21.5941	22.2917	8.43402	6.32159	5.38024	5.10917	7.28034	8.24139	5.45296	9.60917	7.53059	7.4621
XLOC_003246	ZNF248	chr10:37776525-37858084	4.33647	6.77289	5.48438	6.8178	4.81661	4.05793	5.00826	3.17783	2.37194	3.36484	3.32832	3.39227	4.43616	5.18627	4.35845
XLOC_003250	LOC441666	chr10:42331865-42368045	5.15487	10.8059	5.97536	4.29228	10.1004	4.96295	7.4537	7.04083	7.63551	2.8382	7.12915	7.98154	1.17843	1	1.03734
XLOC_003252	ZNF37BP	chr10:42513510-42552870	2.38389	2.8055	2.42653	2.96236	2.6557	1.98121	1.83359	2.42462	2.20194	2.33951	2.23258	2.54385	3.03691	2.61275	2.37748
XLOC_003253	ZNF33B	chr10:42574182-42638837	4.2794	6.64402	4.76051	5.51979	5.69508	4.25393	4.23571	5.10275	4.65818	4.50284	5.88046	4.97045	7.86383	10.0918	9.70391
XLOC_003256	RASGEF1A	chr10:43194532-43266919	18.8776	16.5598	14.6886	12.638	13.4845	17.6606	13.2145	11.6632	9.98715	13.7354	16.7654	14.1622	7.3873	9.67803	8.27784
XLOC_003257	HNRNPF	chr10:43385616-43409248	185.091	175.623	206.985	194.256	223.108	218.409	195.069	179.084	173.094	206.615	218.487	206.923	87.088	103.543	92.5616
XLOC_003258	ZNF239	chr10:43556344-43574618	5.7336	8.27539	6.52758	8.63492	6.74381	6.73827	5.58388	9.81481	7.53429	14.4319	12.5879	12.3072	5.62431	8.48777	7.1792
XLOC_003259	ZNF32	chr10:43628816-43674699	9.50437	10.2549	11.6288	11.1562	12.2716	10.2513	10.5428	8.1078	9.73816	11.2965	11.2991	7.06864	13.2677	14.6701	11.4772
XLOC_003261	CXCL12	chr10:44370152-44385097	14.3502	11.7801	10.6147	6.4224	6.76317	13.1451	12.4902	24.2073	23.3748	12.9908	22.4361	15.8173	18.2331	18.0496	14.3279
XLOC_003263	C10orf10	chr10:44959770-45005329	7.03387	4.54224	5.16909	9.21379	2.40011	4.85674	4.78439	2.36899	2.64908	1.86363	1.61995	2.00424	2.7272	2.45401	2.45356
XLOC_003268	MARCH8	chr10:45454584-45594906	16.8485	15.1144	16.6224	17.2132	17.6028	19.3001	18.9182	8.7284	6.99988	10.9364	10.1112	10.4809	6.81056	7.83159	6.86149
XLOC_003269	ZFAND4	chr10:45615500-45672813	3.6922	3.4879	3.62817	3.26787	3.26988	4.82648	3.86629	3.67639	2.89309	2.66615	4.92422	3.44697	5.04963	5.51991	4.71346
XLOC_003270	AGAP4	chr10:45825591-45853877	1.99343	2.81221	2.53881	2.73861	2.23574	1.89203	1.88148	1.70727	2.06182	2.12466	2.77643	1.95177	1.73729	2.4502	1.98989
XLOC_003271	PARGP1	chr10:45854834-45972428	7.48274	10.0007	6.21786	9.13006	5.36713	5.61682	6.33443	5.90924	5.93865	8.33733	5.76273	5.0372	7.47744	8.07233	6.07912
XLOC_003272	NCOA4	chr10:46005087-46030714	67.6588	70.9524	70.8293	57.8985	88.9789	82.774	90.1748	101.841	92.0372	54.5144	70.5267	70.8691	27.4746	36.4883	30.2685
XLOC_003276	GPRIN2	chr10:46549048-46556071	1	1.25562	1	1.19435	1.02567	1.05159	1	1.55237	1.74583	1.96827	1.34628	1.24517	7.4269	5.63979	6.11258
XLOC_003279	ZNF488	chr10:47365495-47384273	6.80725	6.87476	7.09032	7.94731	6.60902	5.87195	6.22746	11.1364	7.80722	5.82975	7.12935	5.81914	4.99936	5.03043	4.66379
XLOC_003282	AGAP9	chr10:47501853-47523638	3.71908	4.11977	3.14667	4.571	2.78799	2.44013	3.20643	2.85533	2.8548	2.95494	2.41425	2.20785	3.32057	3.09305	3.29774
XLOC_003283	BMS1P6	chr10:47535580-47553523	2.27363	3.39194	2.23111	2.88795	2.44992	1.98284	2.4652	1.91352	2.14709	2.02734	2.23665	1.70643	2.09076	2.19913	2.06787
XLOC_003289	ARHGAP22	chr10:48446024-48656265	1.27062	1.6029	1.25449	1.3214	1.24353	1.06396	1.03065	2.58952	2.98299	2.59159	1.81042	1.66761	3.09154	2.75191	2.26916
XLOC_003297	ERCC6	chr10:49454479-49539538	5.06339	6.97375	6.25521	7.10594	8.515	6.7586	6.539	5.48417	4.80378	5.68904	6.68658	5.59651	3.91827	4.20804	4.78084
XLOC_003298	OGDHL	chr10:49734640-49762379	13.975	9.90696	11.4509	7.92559	8.75606	9.09158	8.16263	5.55416	5.32438	5.26305	5.61943	5.1669	6.1686	6.99575	5.93484
XLOC_003299	PARG	chr10:49818274-49942027	13.3794	17.5748	18.4798	16.6281	18.7801	20.7852	18.1301	18.5946	18.037	17.6788	18.1383	19.4214	15.3243	16.8513	16.4467
XLOC_003302	SGMS1	chr10:50305584-50623977	7.11111	9.66315	10.3752	10.0038	11.3025	9.33216	8.34411	9.32599	6.76169	12.0532	13.1871	12.5832	10.7844	13.7816	13.1041
XLOC_003305	CSTF2T	chr10:50991150-52314128	11.8779	11.7083	12.8851	11.5856	15.7587	12.4395	12.3167	25.6442	23.3511	13.2526	21.6993	20.736	18.6482	22.9552	22.5905
XLOC_003311	ZWINT	chr10:56357437-56361273	19.3062	17.1079	20.9946	14.0284	21.6766	19.2189	21.7976	26.6436	28.5393	21.2129	25.5617	24.4894	19.8321	22.4334	17.8996
XLOC_003313	IPMK	chr10:58191516-58267934	42.5204	62.2695	69.5652	43.0207	109.632	45.9292	56.4571	26.774	26.7644	11.4232	24.3246	20.7624	4.51235	5.75424	6.66205
XLOC_003316	SLC16A9	chr10:59650763-59709891	8.68717	7.90735	7.02247	5.52049	12.1537	9.22182	9.67322	8.82822	9.73806	8.84039	10.0952	10.2094	7.7196	9.19983	8.56844
XLOC_003318	CCDC6	chr10:59788747-59906656	20.6537	21.8424	21.2089	18.509	20.6643	25.2635	23.2079	43.314	42.5072	26.1977	40.8126	42.1879	41.9155	42.22	40.0624
XLOC_003320	ANK3	chr10:60026297-60733526	6.01294	8.53688	7.09041	5.78796	7.84138	6.36371	7.78983	9.86235	8.67433	7.23534	8.84986	10.4697	9.2486	12.0092	13.811
XLOC_003321	RHOBTB1	chr10:60869439-61001440	1.66075	1.32272	1.20061	1.10577	1.26108	1.62743	1.39295	3.91919	3.36285	3.0238	4.47045	4.28067	4.69513	6.21254	5.04837
XLOC_003323	RTKN2	chr10:62193085-62268863	1.97287	2.32715	1.78844	1.7118	1.89058	1.99515	2.20656	2.54768	3.0303	2.18846	3.69092	3.07341	9.81276	10.707	10.3969
XLOC_003326	JMJD1C	chr10:63167220-63466562	8.89013	12.4666	9.84575	12.3458	12.0101	10.839	11.3045	35.0502	37.0134	27.7537	43.6491	39.511	50.0354	65.6937	68.945
XLOC_003332	HERC4	chr10:67921898-68075346	7.95656	15.9181	13.1168	16.3246	14.5577	10.343	9.96239	14.498	13.1553	17.2471	19.6447	15.5479	14.3602	15.8889	14.0214
XLOC_003335	PBLD	chr10:68282659-68407294	2.31589	1.83862	1.21468	1.51801	1.5247	1.71092	1.86564	1.15468	1.47513	1.19664	2.02486	1.18671	2.02639	2.40054	2.76028
XLOC_003336	RUFY2	chr10:68282659-68407294	4.88498	6.14783	4.91798	5.22498	5.38338	6.33986	7.1174	3.59257	3.43203	4.1891	3.63391	4.30312	4.316	4.63942	6.46226
XLOC_003337	DNA2	chr10:68414063-68472121	10.37	8.91721	9.09942	8.60897	12.0603	13.1418	12.9137	8.63171	10.4963	7.81345	9.39254	11.0002	10.522	13.7461	13.4772
XLOC_003338	SLC25A16	chr10:68482332-68527523	113.295	146.459	137.645	124.563	154.584	114.306	120.092	47.5064	55.9937	57.4166	67.6972	64.4473	3.05342	4.18866	4.55675
XLOC_003342	AIFM2	chr10:70052600-70132934	5.09486	4.27526	4.91759	7.41729	5.06709	3.80666	3.25693	2.94338	2.91891	3.64315	2.98932	4.04768	2.0078	2.23025	2.56743
XLOC_003343	TYSND1	chr10:70137980-70146740	7.41842	6.61339	7.9488	7.64865	6.46474	4.96488	5.54037	4.87242	4.67361	6.53037	5.08469	4.7629	7.85708	7.18149	5.93494
XLOC_003344	SAR1A	chr10:70150204-70170529	38.1418	39.7965	40.6226	41.2063	52.7607	49.005	45.7426	45.8581	47.8141	36.0944	44.0457	47.3492	35.2754	48.8046	53.1096
XLOC_003345	PPA1	chr10:70202829-70233434	83.302	76.6814	72.6178	63.7089	72.9608	113.91	93.9219	64.1406	65.3047	46.002	54.1561	49.1564	48.2765	54.4022	59.281
XLOC_003347	LRRC20	chr10:70298969-70382650	2.50556	1.74165	2.14859	1.8202	1.67695	2.24486	2.22869	1.65296	1.73879	1.97002	1.91714	1.96307	8.04262	6.2484	4.59128
XLOC_003348	NODAL	chr10:70431935-70441709	45.1494	27.528	38.0723	19.1922	45.1528	42.6483	48.3079	121.634	111.913	66.3231	99.4577	87.3972	1.98029	1.83171	1.54674
XLOC_003349	PRF1	chr10:70597347-70602775	2.17957	1.62586	2.09835	1.91924	1.61341	1.79695	1.72118	1.06353	1.06192	1.05415	1	1.12521	1.24348	1.02061	1.05275
XLOC_003351	PCBD1	chr10:70883507-70888786	23.4816	17.3951	18.1737	15.2693	10.2562	22.0432	18.0463	13.3443	10.9155	12.7021	8.01898	9.85865	32.5106	34.2234	32.8876
XLOC_003352	UNC5B-AS1	chr10:71212534-71302878	20.8724	11.8735	15.3537	21.3595	6.80153	10.9722	9.68292	7.47798	5.4163	10.8714	9.98804	12.3624	1.74292	2.80924	1.52366
XLOC_003356	PSAP	chr10:71816297-71851325	230.426	154.519	210.599	255.933	165.365	211.92	194.319	126.532	124.295	228.374	144.93	152.427	142.475	169.04	142.371
XLOC_003357	SPOCK2	chr10:72059033-72089032	1.10299	1.78344	1.2564	1.41099	1.14959	1.22453	1.15277	1.88245	2.26468	2.70944	2.54933	2.41555	1.88837	1.71021	1.60218
XLOC_003358	ASCC1	chr10:72096031-72235860	16.8661	16.7787	14.9046	11.9859	14.8304	22.9657	18.998	13.2116	15.4734	11.7438	13.2458	10.6808	12.4099	14.6717	12.43
XLOC_003359	DNAJB12	chr10:72332829-72355149	8.49653	7.94074	9.39244	10.4917	11.4368	7.13878	6.47743	11.9997	11.3323	12.3424	12.6841	10.7022	6.23244	6.44368	4.83007
XLOC_003360	MICU1	chr10:72367325-72626191	12.4917	11.3732	12.0394	12.8853	13.1554	16.2975	13.3734	8.66564	9.48463	8.71115	9.18214	9.19868	10.7069	14.5084	12.0992
XLOC_003362	P4HA1	chr10:73007221-73096974	60.9791	49.4952	50.7783	34.22	36.0434	79.8803	71.24	13.1754	15.3692	9.14212	14.8033	13.9243	46.8769	62.2591	60.5051
XLOC_003363	ECD	chr10:73134523-73168095	24.6273	24.1699	23.6786	22.6627	23.5667	30.6132	28.2053	28.289	30.2919	29.275	32.5765	30.3356	22.0699	28.0168	27.7632
XLOC_003364	DNAJC9	chr10:73168118-73247331	15.7227	17.8781	17.0138	15.3742	25.6407	16.0396	16.3855	24.5706	26.3139	20.1684	25.9282	28.655	12.555	14.7678	14.2717
XLOC_003365	MRPS16	chr10:73247366-73358859	38.2646	39.6983	40.6915	41.5635	44.7352	42.2587	37.3038	37.2064	37.9681	27.8047	32.901	34.9545	29.9161	29.9851	23.9672
XLOC_003367	ANXA7	chr10:73375430-73414083	47.4675	41.6379	44.0299	40.2427	41.377	51.401	51.261	23.383	23.2779	23.6847	23.7172	25.6189	18.7414	23.0396	20.418
XLOC_003368	MSS51	chr10:73423578-73433561	1.878	2.79722	1.53589	1.80869	1.58047	1.64453	1.4769	1.40386	1.58434	1.281	1.667	1.33897	2.22553	1.57503	1.60254
XLOC_003369	PPP3CB	chr10:73436427-73575675	16.6013	17.459	15.8856	13.4419	19.0276	15.4238	15.3892	17.3097	14.5185	15.1281	23.9473	20.178	14.1914	16.0702	12.3872
XLOC_003370	USP54	chr10:73436427-73575675	4.93624	6.59142	6.52117	10.9048	6.46869	5.17807	5.74422	8.65158	7.59494	11.2219	10.6852	10.3625	10.2999	11.0418	9.96593
XLOC_003371	MYOZ1	chr10:73631611-73641757	2.31012	1.84874	2.02703	1.54827	3.38386	2.1031	2.05786	1.50933	1.28714	1.54171	1.4082	1.23561	2.81027	3.75909	3.36703
XLOC_003373	AGAP5	chr10:73674274-73697796	1.87434	2.78479	1.96682	2.63296	1.84535	1.49328	1.69327	1.95747	1.37398	1.93577	2.25939	2.10943	2.5683	2.18332	2.4117
XLOC_003374	BMS1P4	chr10:73699150-73730514	3.32362	5.08577	3.66456	4.02836	3.19685	3.41066	3.47073	1.96712	2.87374	2.4552	2.46738	2.04753	3.08304	2.70092	3.53048
XLOC_003375	ZSWIM8-AS1	chr10:73785623-73801798	2.37304	2.14093	3.21808	3.76379	2.87901	1.95756	2.18498	1.95599	2.1648	3.26844	3.39647	2.61006	3.42926	2.3776	2.17961
XLOC_003376	NDST2	chr10:73801910-73811831	11.8916	8.50312	10.2584	11.0204	7.96908	9.09719	8.24974	5.72366	6.3847	7.21556	7.68871	6.10863	7.65147	6.09416	5.86463
XLOC_003377	CAMK2G	chr10:73812500-73874591	6.83627	6.15862	5.30979	5.82243	5.40507	6.05436	5.57184	7.64879	6.74852	6.93293	7.27119	7.22688	11.3771	10.1534	9.19754
XLOC_003379	AP3M1	chr10:74120256-74151068	9.61643	10.0309	9.03541	9.77116	10.4053	11.1254	10.7611	10.1731	9.74501	8.17425	10.4136	11.6838	13.3736	14.5806	13.2813
XLOC_003383	COMTD1	chr10:75233970-75236012	16.0604	12.3895	16.7358	16.6625	12.7602	11.619	10.9036	11.0337	9.42851	12.3793	11.7362	7.91043	7.9542	5.27986	5.19269
XLOC_003384	ZNF503	chr10:75279725-75408982	2.19984	1.70452	2.3807	2.18096	1.7023	1.73323	1.82538	2.48049	2.20574	4.48808	5.64819	4.86504	1.48756	1.2384	1.11989
XLOC_003385	KCNMA1	chr10:76869600-77637819	1.53742	1.31644	1.31939	1.09505	1.37253	1.18478	1.72961	5.58114	4.96608	7.97975	6.25477	4.99505	1.62814	2.27448	1.72892
XLOC_003386	DLG5	chr10:77790790-77926590	20.5228	17.5171	20.6699	22.5857	15.2584	18.2221	17.264	34.384	28.9274	46.4005	46.3583	41.4474	21.9551	18.3969	15.9285
XLOC_003387	POLR3A	chr10:77975148-78029540	11.2274	10.2914	10.508	11.4357	10.4232	12.5396	10.2998	15.724	14.9425	14.7512	16.7939	15.4804	11.4871	13.145	11.0536
XLOC_003389	ZCCHC24	chr10:79382326-79445627	1.66915	1.3868	1.61759	1.65866	1.53187	1.76094	1.63036	4.30548	4.01477	2.16004	3.96497	2.70367	4.07722	3.34456	3.60321
XLOC_003391	NUTM2B-AS1	chr10:79691499-79827602	7.29114	8.31925	8.69762	9.77055	6.89228	8.2693	7.18987	9.07059	11.2195	13.821	14.2342	10.7683	13.7019	13.6785	11.7523
XLOC_003392	SFTPD	chr10:79937739-79949105	1.63923	1.0983	1.39237	1.33384	1.29546	1.3585	1.09014	1.73224	2.20802	1.60572	2.23747	1.80073	1.36379	1.11868	1.16224
XLOC_003393	TMEM254-AS1	chr10:80046232-80092551	2.59721	3.43169	2.39042	1.74353	4.53596	2.21279	2.70265	3.97782	3.78322	8.49287	6.77048	6.89588	1.5936	1.97867	1.59404
XLOC_003394	ANXA11	chr10:80155123-80205677	48.7341	32.4438	36.22	27.9969	27.0505	50.5937	39.6407	21.647	20.0946	23.4247	19.2644	18.5246	17.4843	19.1415	13.5661
XLOC_003405	WAPL	chr10:86435255-86521784	32.9628	37.4019	36.8806	31.021	42.8493	38.2265	40.2617	35.7354	36.6691	27.6291	40.6698	41.3516	22.6069	25.2636	30.9155
XLOC_003406	MMRN2	chr10:86935540-86957668	1.15375	1.56592	1.16667	1.41122	1.13896	1.22975	1.24783	1.28255	1.25247	1.48171	1.22991	1.15047	2.04248	1.49941	1.60951
XLOC_003407	GLUD1	chr10:87050201-87095019	77.2464	67.7398	67.3653	65.0177	66.9491	88.8419	73.6817	103.105	101.088	120.431	127.13	128.518	33.9714	38.9045	41.0471
XLOC_003408	NUTM2A-AS1	chr10:87238666-87343574	5.87918	6.74266	9.00519	6.81515	8.08608	5.67959	3.83639	10.4833	8.1152	9.14191	9.24322	11.1566	16.9659	15.2876	18.0986
XLOC_003410	ATAD1	chr10:87753117-87818160	23.1469	24.2671	22.6766	20.7554	22.3864	32.217	26.839	17.6232	17.4703	13.7479	19.2303	19.1281	17.5703	22.1182	23.4071
XLOC_003412	RNLS	chr10:88273863-88583325	2.06644	1.7041	2.05746	2.31193	2.39808	2.05454	1.97777	2.08065	2.26825	1.97683	1.88861	1.87217	2.79018	3.6491	2.98153
XLOC_003414	ACTA2	chr10:88932683-89015785	1.74362	1.84003	1.28598	1.61636	1.53752	1.90206	1.58957	4.98533	2.61544	15.5092	21.7579	13.5658	1.65033	1.6737	1.41676
XLOC_003418	LIPA	chr10:89213568-89252039	1.76284	1.68324	1.75514	1.79753	2.03314	1.83861	1.85678	4.90034	6.23273	6.75555	6.51691	6.18473	18.3042	17.9188	20.4851
XLOC_003419	SLC16A12	chr10:89430293-89535556	1.22339	1.49316	1.24575	1.19074	1.36614	1.52345	1.20537	1.39164	1.46136	1.37607	1.34991	1.3485	2.47967	2.61324	2.46238
XLOC_003420	PANK1	chr10:89579496-89645572	5.14633	5.03362	5.71287	5.1153	6.19931	5.29547	5.69778	4.38842	4.19481	4.26802	4.64858	4.19504	8.90072	8.87186	9.85892
XLOC_003425	HTR7	chr10:90740818-90857914	1.16867	1.31777	1.0411	1.15594	1.14942	1.02001	1.03072	1.06129	1.15683	1.25737	1.11557	1.16783	3.27754	4.02106	3.91106
XLOC_003426	ANKRD1	chr10:90912099-90921275	1.16681	1.15425	2.02396	3.37314	1.40522	1.12155	1	6.38661	3.70615	6.14053	4.93766	5.5031	1.12519	1.51182	1.48704
XLOC_003429	PPP1R3C	chr10:91628439-91633101	1.81973	3.10716	2.03653	1.79052	1.4462	1.83396	1.71439	1.49625	1.33477	1.39802	1.16084	2.03453	5.24101	5.58622	4.27544
XLOC_003431	FGFBP3	chr10:91906587-91909501	1.4918	1.94217	1.98411	1.71375	1.31404	1.43046	1.46234	4.73315	3.68586	5.31102	5.01521	6.36934	65.9046	46.5037	50.6031
XLOC_003432	CPEB3	chr10:92048639-92291118	6.49514	6.50269	5.28326	8.52108	3.74159	5.63848	4.9193	1.94342	2.21469	2.62485	2.52555	2.31849	1.84777	1.96948	2.08217
XLOC_003433	IDE	chr10:92451683-92574095	13.5606	18.4574	18.871	18.113	21.3935	17.8204	19.1318	11.8925	12.0919	8.74925	11.5628	10.9283	11.1187	11.8237	11.5022
XLOC_003434	MYOF	chr10:93306428-93482317	9.53849	15.1634	10.9261	24.8519	10.3946	8.05179	5.95911	7.87303	5.69928	11.9482	7.39521	6.32371	1.51571	1.76941	1.51496
XLOC_003435	RBP4	chr10:93591835-93601236	1	1	1	1	1	1	1	4.47192	3.27165	1.79569	1.39245	33.4791	1	1.21111	14.3068
XLOC_003436	FRA10AC1	chr10:93667882-93702572	2.9023	3.73167	2.75986	3.59045	2.85126	3.15984	3.1779	3.10938	2.87787	2.26206	3.16497	3.6373	3.54229	3.89434	3.56395
XLOC_003440	NOC3L	chr10:94333225-94362976	9.39248	12.8376	10.1929	9.94846	9.50576	15.1374	13.3473	11.5821	13.4923	11.4827	13.4707	11.4609	8.92693	11.5846	10.401
XLOC_003442	PDLIM1	chr10:95237567-95291148	247.18	199.95	239.63	190.513	226.56	284.684	204.736	154.879	119.216	115.742	132.794	108.63	68.9176	115.016	82.9141
XLOC_003443	SORBS1	chr10:95311772-95561420	12.1135	13.269	14.5824	12.2657	23.1769	13.7362	12.4962	19.0073	17.2267	8.27319	14.0786	12.212	9.98935	11.6739	10.5965
XLOC_003444	ALDH18A1	chr10:95605928-95656810	32.6073	22.2581	24.7351	18.2374	19.6478	38.4353	30.7355	34.0362	37.5281	22.1178	27.4876	29.4471	32.3437	42.7032	35.4309
XLOC_003445	TCTN3	chr10:95663395-95694143	12.5044	9.13697	9.1104	9.23752	8.79369	12.1872	11.4511	9.79094	11.8039	8.46699	8.44606	10.2352	11.9463	15.2625	13.1699
XLOC_003450	TLL2	chr10:96364605-96513926	1.51908	2.04406	1.64205	1.50235	2.23533	1.461	1.63047	1.78126	1.54435	2.349	1.86945	2.00737	1.60351	1.30941	1.48822
XLOC_003451	TM9SF3	chr10:96518109-96587052	51.1765	59.2394	54.855	48.3207	68.7362	67.5639	68.3522	46.0645	40.854	35.8458	57.5557	57.8643	31.3422	40.4987	48.0083
XLOC_003452	PIK3AP1	chr10:96593311-96720522	2.49166	5.87233	4.50658	6.56057	6.37468	2.88508	3.34252	8.23907	8.53606	10.2426	9.09966	8.06373	1.77588	1.79972	1.64202
XLOC_003454	ARHGAP19	chr10:96998037-97292673	17.2945	16.7179	16.2991	11.4763	14.9238	22.8557	21.4857	14.401	14.704	13.6772	14.4723	16.4431	18.1737	20.9103	20.1673
XLOC_003455	FRAT2	chr10:97332496-97334701	46.6095	56.8891	83.949	59.1585	88.6198	38.4018	38.8034	161.482	200.569	268.803	241.335	222.704	27.1338	24.9664	24.4109
XLOC_003456	RRP12	chr10:97356700-97401370	27.4318	26.7338	29.8193	45.6327	34.5945	25.7705	20.9499	42.3181	40.8267	67.9212	48.446	46.362	14.3537	13.2673	12.1431
XLOC_003457	EXOSC1	chr10:97435908-97446011	19.295	18.4477	20.6586	17.0978	19.5508	24.9449	17.9888	32.9714	46.322	25.9604	32.4947	28.8963	23.2095	22.805	22.773
XLOC_003458	MMS19	chr10:97458323-97498794	28.5599	20.6301	25.0126	23.9969	22.8953	29.3185	25.427	25.6396	24.0649	24.0501	25.0274	23.888	34.7145	37.9527	28.456
XLOC_003459	MORN4	chr10:97614552-97634156	2.21207	1.98868	1.48975	2.7946	1.22243	2.12252	1.99903	2.45572	1.5484	2.20158	2.88224	2.4998	7.6277	7.12253	5.82212
XLOC_003460	AVPI1	chr10:97677423-97687258	7.57027	6.26718	6.93973	6.80366	6.29138	7.08428	5.47311	10.0521	8.27129	16.0238	12.2572	15.1722	3.43214	4.98968	3.79555
XLOC_003461	SFRP5	chr10:97766750-97771999	1.03904	1.58472	1.09174	1.09018	1.21925	1.2708	1.0189	4.64381	4.45506	2.91894	5.94958	3.87226	2.70738	2.38912	2.50674
XLOC_003463	CRTAC1	chr10:97850237-98030828	1.15868	1.61808	1.52921	1.54524	1.47199	1.24876	1.27666	7.51088	5.6625	4.39836	4.97817	3.40964	1.7543	1.24991	1.3569
XLOC_003466	HPS1	chr10:98416197-98446947	13.6499	12.3175	15.7363	19.0167	12.7497	9.52698	10.0862	6.28832	5.60346	8.1271	5.61631	6.18963	10.8425	9.97121	8.17784
XLOC_003470	GOT1	chr10:99396869-99430773	30.7539	27.9312	26.85	23.8494	17.7568	34.4947	29.068	27.948	28.6221	17.8891	23.4639	24.4596	13.6888	16.6708	13.584
XLOC_003472	SLC25A28	chr10:99610517-99620464	27.3547	21.4225	24.1531	18.6872	19.3458	22.0275	20.484	13.6937	14.5315	18.3853	15.0461	14.3407	7.81225	8.36495	7.49718
XLOC_003473	COX15	chr10:99659505-99756137	6.34856	7.5056	6.79244	6.85642	5.88828	8.18192	7.83112	4.4843	4.52933	4.14462	4.81923	4.02896	6.81882	8.56724	7.63278
XLOC_003474	DNMBP	chr10:99875576-100009919	8.50189	6.92503	7.59975	9.62055	7.88211	9.15495	9.0104	7.79767	7.41601	10.4691	9.6502	8.79236	16.7744	19.1743	17.9029
XLOC_003476	ERLIN1	chr10:100150089-100186057	23.8707	20.1297	21.343	21.8771	19.254	27.7184	25.7469	14.2876	17.0869	20.9666	18.0655	17.5165	13.7658	18.4989	18.1314
XLOC_003477	CHUK	chr10:100188366-100229587	6.49842	7.57571	8.9114	8.85219	10.8182	8.43817	8.52015	9.61486	9.26704	9.27153	9.23369	8.68344	4.01625	3.59499	4.90477
XLOC_003478	CWF19L1	chr10:100232295-100267681	16.6846	14.9738	18.3999	13.3796	16.8466	19.0107	19.2053	19.7063	19.5302	14.6251	17.4414	14.859	9.5325	10.3211	9.28478
XLOC_003480	BLOC1S2	chr10:100273277-100286712	17.9616	13.6923	12.6427	9.88723	11.5255	24.554	19.1707	7.47082	10.2947	9.30992	9.09732	9.0661	7.90375	10.0495	8.64094
XLOC_003482	SEC31B	chr10:100486645-100519838	2.15361	2.40548	2.33917	2.97004	2.09801	1.88001	2.20722	1.18655	1.20547	1.17972	1.12378	1.08754	2.64827	2.46787	2.15702
XLOC_003483	NDUFB8	chr10:100523728-100529923	109.246	66.5779	92.513	83.5835	68.2298	102.401	75.9886	58.1705	57.3732	58.123	67.1708	49.7646	65.7292	68.3857	49.4687
XLOC_003484	MRPL43	chr10:100972528-100987519	56.1336	45.9207	52.1567	51.394	45.9073	65.26	47.7264	45.2827	43.2461	48.719	38.4238	29.1447	45.7402	46.463	38.2241
XLOC_003489	POLL	chr10:101578881-101588270	10.3986	6.72941	9.17925	9.60308	4.90737	10.3407	8.61832	3.57076	4.84826	3.37155	2.91852	3.58039	11.8211	11.1405	9.65443
XLOC_003491	FBXW4	chr10:101610663-101694986	16.147	9.16579	13.3419	12.3011	8.09378	12.337	12.3917	7.17964	6.29082	7.04799	8.41502	8.36459	19.9379	16.8841	14.2422
XLOC_003492	FGF8	chr10:101770129-101780369	3.71175	3.28381	5.59967	2.59175	3.52977	4.02127	3.69206	20.7345	17.0028	13.7744	19.6109	25.8183	1.38233	1.07173	1.10496
XLOC_003493	NPM3	chr10:101781324-101783413	60.7491	45.9865	57.6768	48.011	46.1973	58.7613	56.3864	51.4899	57.378	69.7598	67.8905	48.0378	52.583	55.8945	41.2725
XLOC_003494	MGEA5	chr10:101784442-101818465	44.8511	48.9957	43.1156	36.0035	45.8806	53.6568	55.2604	45.8751	47.0047	31.6477	44.6779	43.6141	41.7026	54.3296	50.2912
XLOC_003495	KCNIP2	chr10:101819067-101843920	2.5427	2.68415	2.02921	3.14183	2.1936	2.47609	2.3145	1.09735	1.33587	1.5655	2.03133	1.2852	4.29765	3.19937	2.30344
XLOC_003496	C10orf76	chr10:101845598-102056175	11.654	16.0928	14.537	16.2775	15.8001	13.2946	12.766	8.93173	10.2193	10.3974	9.58073	8.68535	6.91125	7.19398	6.1698
XLOC_003497	LDB1	chr10:102107565-102120453	31.9172	22.7759	27.9436	29.7434	30.9513	24.0288	20.1474	30.0914	24.905	41.0904	41.8265	36.3438	33.0602	28.8639	26.331
XLOC_003499	PSD	chr10:102402616-102423136	5.43454	2.65173	4.61238	4.00813	3.686	4.2474	3.62219	2.62021	3.47633	3.28518	2.84889	2.84237	2.89052	2.73408	2.07989
XLOC_003500	CUEDC2	chr10:102423244-102432666	14.3846	7.8738	10.4809	11.8023	7.5949	12.5586	11.1177	6.49177	6.08222	10.2829	5.61488	7.796	23.4111	27.1026	13.79
XLOC_003501	C10orf95	chr10:102449816-102456293	43.8046	31.3245	34.8525	43.9311	26.9303	27.5187	23.7509	11.5445	8.26207	17.2961	13.9855	13.4207	2.88375	1.95987	2.18031
XLOC_003502	ACTR1A	chr10:102479228-102502755	36.5683	29.2807	36.2581	36.7651	35.1303	37.9368	33.4573	31.74	29.1665	32.7252	29.3272	29.3525	30.8426	27.2271	23.106
XLOC_003503	ARL3	chr10:102673726-102714433	3.5325	2.60384	2.86975	3.14149	2.92494	3.51765	3.60665	2.78836	3.17931	3.43795	2.24281	2.76218	6.76662	7.06804	5.74097
XLOC_003505	NT5C2	chr10:103088016-103193306	10.5074	16.9004	14.4617	14.5703	15.9896	12.0259	11.7634	15.8906	17.1581	13.2989	12.631	14.5152	11.8264	15.6919	15.9078
XLOC_003506	PCGF6	chr10:103302795-103351134	25.8039	25.4603	29.4712	20.4451	34.1252	28.6178	29.1056	14.9597	17.6509	12.4883	18.1223	16.5218	9.20962	11.0714	10.9378
XLOC_003507	USMG5	chr10:103367966-103396513	125.676	111.121	119.705	113.252	141.446	142.237	106.642	59.5537	101.372	97.6993	95.684	63.2743	58.2583	52.0775	53.6866
XLOC_003508	CALHM2	chr10:103446785-103452405	2.40193	2.77189	4.38561	4.09277	3.25063	2.33821	2.01429	2.32122	2.37329	2.13702	1.7824	1.95736	1.74106	2.11458	1.76804
XLOC_003512	SH3PXD2A	chr10:103594026-103855406	12.1699	14.7497	16.9349	17.4969	15.6139	10.4556	11.6846	6.19843	6.47565	6.86617	5.99885	6.33474	6.41136	6.62909	6.64662
XLOC_003513	OBFC1	chr10:103877559-103918287	3.54899	2.91095	2.86777	2.80505	2.02531	3.99809	3.65776	1.65597	1.81215	2.10238	2.27813	1.86342	3.29239	4.08842	3.21612
XLOC_003514	COL17A1	chr10:104031287-104085880	2.54855	3.17302	3.1882	3.68815	2.16786	2.06051	2.00987	1.70046	1.52903	2.16956	1.45911	1.26562	1.28705	1.24118	1.09933
XLOC_003518	ITPRIP	chr10:104309695-104338493	5.79524	4.46927	5.171	6.34954	4.91633	4.77878	4.54974	9.13615	6.72785	5.54396	5.28887	4.79499	7.6794	6.90275	6.59988
XLOC_003525	XPNPEP1	chr10:109864765-109923553	8.22069	8.11534	8.89965	8.40425	8.97787	7.39682	6.69472	11.7704	10.9716	8.91658	11.312	10.1138	26.1762	32.4046	25.3988
XLOC_003527	SMNDC1	chr10:110293039-110304949	30.5144	30.5437	31.6471	25.4555	38.1757	38.5309	35.1693	45.9078	45.3429	31.5044	44.5583	43.0553	24.4297	27.6109	28.1024
XLOC_003529	BBIP1	chr10:110871794-110919366	1.97486	3.64613	2.43319	2.78227	2.08056	3.68564	2.73146	2.32711	2.47277	2.07862	1.77731	2.02658	6.01358	5.3411	5.76216
XLOC_003531	GPAM	chr10:112149863-112183779	5.33349	5.39451	5.75398	4.79845	5.37859	6.07935	6.19937	6.20581	6.05373	4.94726	5.96851	6.80912	4.52327	6.06501	6.4227
XLOC_003534	ZDHHC6	chr10:112430289-112446959	9.72622	12.6546	12.7256	11.9653	12.4793	9.03092	10.5208	14.0868	17.1157	12.0259	17.2269	17.0634	10.8448	13.9121	11.5314
XLOC_003537	DCLRE1A	chr10:113834723-113854404	6.63381	8.38191	8.33914	5.28492	7.83722	8.36114	7.86781	5.47844	6.39521	4.42527	5.5183	5.60301	6.16103	8.14675	9.39397
XLOC_003538	CCDC186	chr10:114122214-114174605	5.24766	4.63463	4.73631	3.02893	3.79762	7.03467	6.92967	5.47227	5.55598	4.20221	5.21051	5.17122	6.64231	7.32361	7.11492
XLOC_003539	AFAP1L2	chr10:114294823-114404778	2.48569	1.51264	1.61097	1.51816	1.76111	2.0551	2.24651	1.96892	1.77599	2.23309	1.76588	1.77148	1.90479	1.81689	1.82529
XLOC_003540	ABLIM1	chr10:114431109-114684655	13.5121	16.0289	13.9175	13.4055	11.9122	14.8776	13.5073	28.1325	24.9223	15.3663	22.2055	21.0948	17.8294	18.5582	17.2692
XLOC_003543	HSPA12A	chr10:116671191-116742574	2.0472	2.00173	2.00757	1.76354	1.48062	2.11733	1.94027	1.49291	1.3846	1.6361	1.54785	1.42721	2.07315	2.23551	2.10271
XLOC_003544	SHTN1	chr10:116883376-117126586	3.94931	6.37487	5.35751	9.89584	5.67192	3.04854	3.06593	2.67875	3.35381	3.69632	3.31642	3.89641	6.02945	6.94644	7.81212
XLOC_003548	PDZD8	chr10:117280488-117375467	17.0521	15.9375	16.3865	13.2088	12.6315	19.999	19.2512	16.4524	14.7476	12.8198	16.4975	16.2799	16.465	16.5136	17.3959
XLOC_003550	RAB11FIP2	chr10:118004915-118046603	7.93494	10.5623	9.43364	9.93895	9.81626	8.97767	10.0399	9.05487	8.98911	7.15878	10.3955	10.631	6.4851	8.23595	8.04828
XLOC_003551	FAM204A	chr10:118309059-118342327	5.83386	6.7138	4.87842	5.94912	6.57475	5.74438	6.31853	5.316	6.18547	4.85997	4.54547	4.12194	5.68791	5.77491	5.52685
XLOC_003553	CACUL1	chr10:118680981-118755246	12.9481	14.1816	14.1906	15.5291	15.209	13.5094	13.2286	20.0613	20.3649	15.4997	19.6245	20.8317	12.1995	13.2643	13.2837
XLOC_003554	EIF3A	chr10:119035028-119080822	86.7434	100.051	107.221	84.6454	109.271	110.903	97.9119	104.593	94.1731	85.6352	104.18	109.077	97.3864	116.698	118.561
XLOC_003556	SFXN4	chr10:119140912-119165692	11.0639	10.6642	12.6823	13.4376	13.0689	8.46094	9.03866	6.52985	7.07432	6.79299	5.9292	5.52551	6.18417	7.48144	7.05278
XLOC_003557	PRDX3	chr10:119167698-119178865	102.407	82.0256	98.8774	75.6918	114.482	120.404	110.623	58.6891	60.1457	57.6117	61.9516	65.5838	50.3851	61.9658	59.3789
XLOC_003558	RGS10	chr10:119499826-119542710	42.416	22.5399	35.7744	27.4464	29.822	49.2611	46.0266	7.69397	8.72482	10.0774	8.68438	7.05581	4.28457	8.03463	6.70129
XLOC_003559	TIAL1	chr10:119573465-119597029	20.0729	24.2797	23.9293	22.5765	30.4569	19.0694	19.7768	32.2988	30.1182	27.2418	30.6099	29.9127	22.1437	25.9914	21.9802
XLOC_003560	MCMBP	chr10:119829403-119873628	31.8932	37.1902	36.9458	30.0265	46.6183	42.1462	40.1283	35.5402	38.3629	27.0787	32.9811	32.1187	22.2682	24.9343	26.5392
XLOC_003561	RPL21	chr10:120354660-120355223	4.63563	3.40228	5.38953	4.19812	4.08281	5.99219	5.31489	2.6574	5.48706	3.47636	3.50962	3.57905	3.56877	3.32951	3.30658
XLOC_003563	FGFR2	chr10:121478329-121598458	25.4622	20.4205	24.4369	16.8631	26.5234	25.1364	20.5735	22.3212	21.8248	15.1348	17.5652	18.5116	37.717	41.1691	36.5621
XLOC_003564	ATE1	chr10:121740420-121951965	9.61069	10.6544	10.2909	9.30326	13.2468	9.96352	10.879	9.03679	9.83736	6.90116	9.86128	8.51452	8.61676	9.46774	8.38684
XLOC_003565	NSMCE4A	chr10:121957087-121975228	17.9119	16.2759	18.4406	18.022	19.1877	20.1099	20.5182	14.8956	17.3291	15.8453	19.6306	13.0877	28.9689	30.4168	30.5557
XLOC_003567	CUZD1	chr10:122832154-122898714	1.96016	2.35245	2.10065	2.64573	1.40175	1.4376	1.85757	1.62156	2.14094	2.64672	1.42002	2.00572	40.7026	106.081	101.789
XLOC_003568	C10orf88	chr10:122930902-122954403	1.94423	1.61482	2.3651	2.65647	2.09204	2.65081	2.16409	1.75668	1.67162	2.51701	1.92114	2.01938	5.1299	5.991	6.94601
XLOC_003569	IKZF5	chr10:122990805-123008850	5.3574	5.83228	4.88399	5.11551	4.48662	5.90748	5.66661	4.65115	4.88932	3.87924	6.13123	5.26546	5.06301	5.56859	5.7497
XLOC_003570	CPXM2	chr10:123745635-123891984	1.96601	2.47299	2.89538	4.00522	2.08705	1.52497	1.83238	2.14461	1.72323	2.08553	1.4818	1.48796	4.17529	5.4799	4.81203
XLOC_003571	CHST15	chr10:124007665-124093607	18.9068	22.2826	21.1229	16.0045	19.637	21.1749	23.2846	12.1336	10.831	6.82261	9.7235	7.97561	4.5034	3.65177	3.64181
XLOC_003572	OAT	chr10:124397302-124418976	136.83	163.776	136.075	101.528	249.865	179.159	164.23	199.496	194.301	172.281	193.538	185.756	22.2455	27.1406	23.7822
XLOC_003573	NKX1-2	chr10:124447428-124449981	4.31775	5.37902	5.52251	5.90407	8.22763	5.5769	4.83544	25.4252	14.017	21.8013	19.0407	18.3904	2.63353	1.45473	2.12236
XLOC_003574	FAM53B	chr10:124619293-124744361	13.3246	10.8544	13.3827	11.7355	11.2827	12.2263	10.9354	7.43121	6.01653	7.26401	8.44118	7.11585	6.39201	4.87271	4.36682
XLOC_003575	METTL10	chr10:124757830-124791941	6.23019	7.15303	6.15185	4.60807	7.75081	7.20193	7.51083	4.85126	5.28523	3.18925	5.37582	5.54704	5.57132	7.89775	8.84625
XLOC_003576	CTBP2	chr10:124987848-125161055	43.361	48.6973	57.5467	46.3409	61.063	47.966	44.3506	63.2593	56.7013	49.3753	60.8171	58.1384	58.8936	61.1637	58.0949
XLOC_003582	UROS	chr10:125788577-125823268	8.34598	9.46668	10.3492	7.07534	8.25024	8.1546	8.50125	7.76516	7.73962	7.82496	6.41099	8.66042	15.1236	19.4346	16.7953
XLOC_003583	DHX32	chr10:125823534-125881315	15.3278	19.1561	17.664	21.3715	15.7759	19.2288	18.6732	6.3037	6.33243	7.47435	4.85948	5.8092	7.71435	8.96019	9.51407
XLOC_003590	MKI67	chr10:128096660-128126204	18.2257	36.3316	28.8598	28.8714	37.9994	24.1258	24.1739	29.2221	26.976	26.6662	28.2875	26.5458	36.6463	32.6703	29.3485
XLOC_003591	EBF3	chr10:129835231-129963827	5.2313	7.16015	8.76637	3.03349	13.4448	6.74837	8.15343	2.36766	1.89291	2.51531	3.40921	2.95411	1.20749	1.07804	1.08046
XLOC_003595	TCERG1L	chr10:131092391-131311721	4.24597	4.33536	4.96842	3.56005	4.27268	3.92278	3.86872	5.01212	3.48301	3.45858	3.60057	3.00713	3.36467	2.42508	2.0048
XLOC_003597	BNIP3	chr10:131967682-131982013	222.35	250.445	241.213	175.461	183.31	236.336	178.314	93.4461	79.2661	56.0436	77.1539	75.2232	153.512	161.916	146.927
XLOC_003598	STK32C	chr10:132207491-132307973	3.56256	1.96459	2.17557	2.18085	1.49803	3.46164	2.65384	4.9099	4.13315	3.9799	3.00963	3.59803	6.77918	6.14296	5.18083
XLOC_003602	LINC01167	chr10:132943966-132965289	3.31286	1.8623	2.76642	3.81874	3.08117	1.58882	2.65687	1.87582	1.5094	2.70196	1.29082	2.84623	1.12587	1.1995	1
XLOC_003605	ADAM8	chr10:133262415-133276903	3.93742	2.62049	2.64754	2.99384	1.91699	3.70238	2.60323	1.31743	1.51395	2.24114	1.36182	1.98577	2.00287	1.78246	1.67674
XLOC_003606	TUBGCP2	chr10:133278629-133313162	21.0561	18.7192	24.8867	22.4501	22.8842	18.5385	16.0716	19.4533	17.1985	20.5922	18.1958	16.3658	15.734	15.7479	12.1975
XLOC_003607	CALY	chr10:133325423-133336971	2.93696	1.67258	3.03062	1.52728	2.18713	3.80623	2.96927	1.63394	1.84394	1.35501	2.07906	1.56255	1.83475	1.16358	1.70897
XLOC_003608	FUOM	chr10:133355153-133358025	36.0492	20.4371	24.8277	19.6631	15.4619	33.1587	26.2346	10.3567	9.43061	8.8528	9.87384	6.52419	15.6074	12.41	10.0087
XLOC_003609	ECHS1	chr10:133362482-133373404	34.4103	32.466	34.2674	29.6163	29.1993	41.3501	34.3588	31.465	31.0832	26.1118	26.2864	24.9088	35.7891	37.3936	31.6651
XLOC_003611	SPRN	chr10:133394116-133424617	1.75279	2.07652	1.94606	2.22351	2.17572	1.25638	1.31421	2.24152	2.15415	2.54096	2.07006	2.22182	2.00776	1.82687	1.81678
XLOC_003612	SYCE1	chr10:133553899-133569958	6.82534	5.30945	7.44436	9.04983	4.69972	6.19755	5.28252	1.90823	1.71777	2.83137	2.2168	2.19168	1.31863	1	1
XLOC_003613	FRG2B	chr10:133625098-133626795	1	1.1274	1.06904	1.11903	1.18243	1	1	2.90983	2.51875	3.53496	4.6374	5.49206	1.08177	1	1
XLOC_003623	RIC8A	chr11:207510-236362	19.8744	17.8716	23.0173	25.7766	23.6193	18.0682	14.5481	28.1121	26.5359	26.8803	26.0498	24.0567	13.7267	12.4083	10.4886
XLOC_003625	PSMD13	chr11:236807-252984	43.8361	44.3159	48.129	48.0016	47.3603	48.5121	35.1004	43.0232	53.1599	46.5057	43.8779	41.6063	32.0314	32.6798	28.1382
XLOC_003627	ATHL1	chr11:289137-295688	14.9007	8.689	12.9942	8.6044	6.19387	10.2449	11.2523	2.35443	2.41414	2.65893	2.2724	2.98321	21.426	22.3778	19.4418
XLOC_003628	IFITM2	chr11:308106-309410	126.519	94.7782	115.733	68.8585	126.434	173.395	122.62	84.0858	114.769	69.478	58.7624	67.9784	172.775	215.573	198.3
XLOC_003629	IFITM1	chr11:313990-315272	767.967	442.926	646.532	399.69	464.504	972.484	723.17	613.222	626.32	626.101	550.272	474.254	142.09	207.029	163.049
XLOC_003630	B4GALNT4	chr11:369794-382117	5.71943	3.49503	4.60329	3.83547	4.26669	3.65121	2.82678	6.67519	7.13277	7.39281	7.7708	6.8913	22.3062	15.077	17.5276
XLOC_003631	PKP3	chr11:392598-404908	33.0242	27.9787	41.7923	48.2575	27.7978	28.2487	23.3122	11.4336	11.5506	18.6203	10.14	10.1005	2.36626	3.02212	2.87556
XLOC_003632	PTDSS2	chr11:450279-491387	25.0568	25.432	37.1038	32.0585	31.872	22.8247	20.8012	20.6025	21.9839	25.8491	20.0628	22.2	15.2565	14.6396	16.248
XLOC_003633	LRRC56	chr11:537521-560779	6.6904	6.26705	8.90213	9.29771	8.93261	3.43567	3.70286	5.14462	4.3543	5.65046	4.03707	3.11712	2.32436	1.9323	2.21928
XLOC_003634	RASSF7	chr11:560970-564025	17.0599	10.0432	15.2455	13.1125	8.01934	12.8129	12.9058	10.3181	9.23442	8.7753	8.61119	9.02211	10.3761	8.40056	7.81781
XLOC_003635	PHRF1	chr11:576445-612222	23.8859	19.6223	25.8455	25.3649	22.7525	19.0037	15.85	28.2135	26.8605	36.5457	29.2261	26.324	18.1144	14.6927	13.9322
XLOC_003636	DRD4	chr11:637304-640705	2.84958	1.84796	2.10243	2.54617	1.70423	1.87878	1.50126	2.36637	1.60767	1.83895	1.81601	1.96521	6.37645	2.52984	3.26509
XLOC_003637	TMEM80	chr11:644219-705028	7.46107	4.54499	8.06933	6.48924	4.44249	3.24595	4.02728	3.1453	2.21044	5.76893	4.10386	3.04509	5.79518	5.23963	4.70701
[truncated: 12,191 more rows]

## Sheet: Naive BRM-KO significant
gene_id	gene_name	Naive_WT1	Naive_WT2	Naive_BRM_KO1	Naive_BRM_KO2	fold-change	P-value
XLOC_026247	SMARCA2	62.1704	52.9934	12.5441	11.1438	0.205689	0.0101423
XLOC_022152	JARID2-AS1	3.30898	3.62816	1.11363	1.21973	0.336358	0.00529534
XLOC_025144	ATG9B	62.9739	78.4023	28.8448	30.4686	0.419543	0.0339298
XLOC_009846	SLC7A5P1	16.8898	13.4255	6.60147	6.16825	0.42123	0.037388
XLOC_012454	KLF2	16.6224	19.2514	8.45171	7.53885	0.445745	0.019033
XLOC_012002	KCNG2	3.09611	3.75763	1.45619	1.727	0.464445	0.0358944
XLOC_008622	GOLGA8A	13.0494	15.7676	6.44898	7.58498	0.487003	0.037495
XLOC_011029	LRRC75A	7.22667	7.05761	3.45005	3.60817	0.494125	0.00102461
XLOC_021223	DPYSL3	4.06222	4.21559	8.0185	9.15277	2.07437	0.0161633
XLOC_019431	TMPRSS11E	3.07549	4.41208	8.86934	10.4209	2.5763	0.0288111
XLOC_014850	TUBA3D	7.32985	3.9854	18.0711	17.8075	3.17082	0.0181474

## Sheet: Naive BRG1-KO significant
gene_id	gene_name	Naive_WT1	Naive_WT2	Naive_BRG_HET	Naive_BRG_KO1	Naive_BRG_KO2	fold-change	P-value
XLOC_012373	SMARCA4	64.1435	54.743	38.9563	10.0683	7.16991	0.144997	0.00923618
XLOC_024093	NPSR1	3.80889	3.11876	2.43232	1.22533	1.32459	0.368078	0.0244401
XLOC_002976	SEMA4G	8.32597	6.42614	5.30947	2.82616	2.80079	0.381434	0.0407237
XLOC_000558	LRRC8B	4.08208	3.67611	2.73983	1.95444	1.59047	0.456925	0.0163373
XLOC_018794	PDZRN3	4.19555	4.47736	3.40118	1.90151	2.15962	0.468255	0.00679635
XLOC_025037	LOC101928254	2.58437	2.14321	1.13922	1.05196	1.202	0.476768	0.0337029
XLOC_019607	HSPA4L	6.34178	5.9453	4.4223	3.51882	2.36751	0.479067	0.0343373
XLOC_021993	ARFGEF3	9.57405	8.87439	5.5695	4.97318	3.9742	0.484994	0.0160817
XLOC_004450	IGF2	7.77325	8.73406	12.1316	4.75738	3.27266	0.486454	0.0408708
XLOC_011504	CDC42EP4	5.56985	8.26599	9.96956	14.5755	15.0773	2.14319	0.0287716
XLOC_004051	SLC22A20	1.39303	1.61805	2.90799	3.29174	3.1899	2.15259	0.0050267
XLOC_006961	LHFP	1.48771	1.72559	2.26852	3.84057	3.29244	2.21984	0.0224581
XLOC_027524	FOXR2	2.18533	3.1953	3.45293	6.48983	5.58172	2.24352	0.0388218
XLOC_027606	FAM133A	1.63548	1.70242	2.33626	4.38762	3.97906	2.50657	0.0067097
XLOC_012799	EMP3	20.5438	25.8911	34.1692	67.0887	53.7697	2.60275	0.035236
XLOC_001740	FAM151A	18.437	48.5495	122.889	327.622	311.963	9.54797	0.00349509

## Sheet: Naive vs Primed significant
gene_id	gene_name	Naive_WT1	Naive_WT2	Naive_BRG_HET	Naive_BRG_KO1	Naive_BRG_KO2	Naive_BRM_KO1	Naive_BRM_KO2	Primed_WT1	Primed_WT2	Primed_WT3	fold-change	P-value
XLOC_013802	NLRP7	1894.64	1330.19	1639.49	1004.88	1340.84	2112.07	1828.98	1.18324	1.37046	1.4272	0.000818387	0.00057803
XLOC_022477	KHDC1L	1081.69	661.282	791.854	685.524	555.732	1191.94	922.575	1	1	1	0.00118351	0.00245211
XLOC_021527	HIST1H4F	1229.99	1446.45	1790.06	1247.19	1461.95	1418.93	1221.06	2.18878	4.3169	1.33822	0.00175616	0.00080385
XLOC_022479	DPPA5	517.514	476.893	588.621	373.486	598.427	590.328	446.553	1	1.37304	1.12319	0.00220857	8.65083e-05
XLOC_015163	ALPPL2	2045.53	998.984	1188.71	1441.71	797.313	1832.72	993.371	2.13538	3.80788	3.69752	0.00227741	0.0119372
XLOC_007517	MEG3	649.509	372.045	414.729	775.209	305.205	298.451	339.786	1.29049	1.04616	1.14241	0.00242227	0.00520118
XLOC_017080	DNMT3L	318.868	314.385	456.947	428.512	410.858	326.88	255.593	1.10853	1.07955	1	0.00292431	0.00149816
XLOC_021830	KHDC3L	139.127	157.173	189.131	192.774	254.036	146.944	110.751	1	1	1	0.00618008	0.000388257
XLOC_012524	ZNF729	97.8903	179.326	139.665	102.324	194.948	111.146	102.805	1.04483	1.02601	1.03201	0.007443	0.00421585
XLOC_021516	HIST1H3C	306.868	442.185	535.861	343.074	395.921	390.14	327.195	2.46694	4.00615	3.46896	0.00773752	0.00307199
XLOC_022210	HIST1H4L	144.273	226.907	304.944	212.005	283.902	150.359	154.666	1.73124	2.22215	1.31386	0.00779037	0.00851969
XLOC_006997	LCP1	147.271	195.85	215.924	369.434	235.611	193.612	164.795	1.3188	1.65418	1.93299	0.00877563	0.000821455
XLOC_005318	DPPA3	184.309	198.715	139.925	104.971	152.559	260.743	241.489	1.8506	1.44325	2.21397	0.0105322	0.00062017
XLOC_002657	OLAH	73.1405	93.7981	90.6668	121.83	102.682	59.1836	54.2862	1	1	1	0.0116457	0.000190109
XLOC_003116	PRAP1	153.265	129.29	158.772	92.6122	103.088	135.279	110.772	1.90226	1.74869	1.70582	0.0121379	8.79703e-05
XLOC_007548	SNHG24	83.4242	88.0529	84.1578	94.7181	96.0508	73.9975	91.3546	1.11336	1	1	0.0121789	5.08415e-07
XLOC_004895	FGF4	114.465	65.8105	125.441	81.9306	119.819	70.1844	51.5799	1.60199	1.04582	1.20608	0.0126061	0.00535927
XLOC_013179	CD70	117.808	63.5222	103.203	110.872	68.5898	103.722	90.0706	1.34146	1.25739	1.04973	0.012823	0.00447061
XLOC_005705	SPIC	55.2148	54.5936	87.6554	58.6115	124.944	49.5662	48.6763	1	1	1	0.0151927	0.00403603
XLOC_022179	HIST1H1A	78.0994	107.574	145.95	76.4795	171.095	82.6066	73.5126	1.9883	1.23077	1.91681	0.0154871	0.00519062
XLOC_013394	ZNF676	44.7766	70.2303	63.2177	53.5043	75.2562	50.8732	40.279	1.11048	1	1	0.0174526	0.00153837
XLOC_015162	ALPP	97.2263	54.0897	58.2387	79.8516	40.9676	82.4652	44.5031	1.18261	1.22251	1.28799	0.0176236	0.00752059
XLOC_007654	CRIP1	134.031	77.8729	111.83	82.1481	117.719	102.279	80.8633	1.59516	1.90688	2.26722	0.017821	0.00290628
XLOC_002038	HORMAD1	46.5688	66.1974	48.6547	40.4976	44.7445	55.9899	55.681	1	1	1	0.018585	0.00105825
XLOC_012305	TNFSF9	96.1293	76.1664	108.293	129.905	85.6581	66.4658	66.0596	1.54633	1.56389	2.17367	0.0188314	0.000608439
XLOC_006759	KLF5	96.893	182.617	165.028	146	205.203	134.058	120.248	2.24386	2.68646	3.65596	0.0193151	0.00512912
XLOC_012991	NLRP2	565.141	396.373	544.354	409.277	515.808	636.748	490.142	1.12444	15.8348	14.2106	0.0206989	0.000770084
XLOC_013393	ZNF208	29.3182	64.4353	39.8205	42.2655	45.2696	31.4837	34.1368	1.03293	1	1	0.022706	0.0139037
XLOC_006359	SYCP3	56.097	44.2787	43.2374	42.4177	39.3117	72.5068	68.5968	1.16626	1.09531	1	0.0227108	0.000344326
XLOC_025144	ATG9B	62.9739	78.4023	89.5759	221.776	54.203	28.8448	30.4686	1.97942	1.71341	1.64615	0.0231172	0.000619648
XLOC_022183	HIST1H2BB	61.9726	78.3139	106.564	86.0023	115.799	69.3939	66.4201	1	2.17999	2.90412	0.0246469	0.00353265
XLOC_001133	CR1L	33.6543	40.0255	41.7502	8.77987	41.9803	48.7118	46.8772	1.04054	1	1	0.026341	0.000108779
XLOC_007862	GPX2	58.6659	53.1636	64.5303	55.7953	85.7485	70.452	52.7673	1.2988	1.50516	1.8634	0.026465	6.3798e-05
XLOC_009968	RRAD	38.8104	41.9227	47.7094	80.2074	37.2124	34.8902	28.4772	1.31464	1.09421	1.03921	0.0268452	8.98418e-05
XLOC_000563	BRDT	41.5892	44.8034	39.697	38.2966	29.2832	54.8715	53.9134	1.08081	1.08278	1.23689	0.0269688	1.05173e-05
XLOC_012488	GDF15	371.861	137.634	184.474	234.481	51.4465	246.556	153.024	4.20838	4.68256	10.4992	0.0279409	0.0348115
XLOC_015030	CFLAR	39.808	48.7567	47.935	47.4139	50.6892	44.5476	42.9076	1.36721	1.25033	1.24007	0.0282609	0.000101631
XLOC_000948	MAEL	35.9461	38.4935	39.1305	25.3268	33.9183	44.3155	42.7679	1.17158	1.09319	1.04904	0.0291785	2.9399e-06
XLOC_027052	KLF4	60.5471	82.1291	96.4837	88.7854	100.872	62.3385	56.1671	2.56915	2.08962	2.37461	0.0294087	0.00177138
XLOC_003338	SLC25A16	113.295	146.459	137.645	124.563	154.584	114.306	120.092	3.05342	4.18866	4.55675	0.0296901	0.000205325
XLOC_005940	GDF3	173.893	181.355	134.349	108.505	173.999	239.81	211.71	5.46532	5.09876	4.08043	0.0299114	0.000409407
XLOC_014626	ATP6V1B1	44.9928	33.797	29.3882	28.9523	18.9177	46.8525	35.8206	1.10417	1.05325	1.16652	0.0307267	0.00166965
XLOC_025555	DEPTOR	61.3168	62.0495	68.7752	55.8062	63.459	74.6316	69.1513	2.22211	1.94088	1.7968	0.0310177	1.27815e-05
XLOC_004057	NEAT1	114.111	213.136	94.1975	312.359	82.7865	55.1682	71.6623	3.95161	4.46759	4.67571	0.0310715	0.0208201
XLOC_013178	TUBB4A	1068.64	789.881	883.029	530.641	778.231	1222.92	906.943	28.598	28.8461	29.2786	0.0316327	0.000416786
XLOC_022480	OOEP	35.2971	24.9729	34.2221	38.8304	35.542	34.4142	23.9631	1	1	1	0.0317487	0.000741783
XLOC_019275	S100P	56.8446	54.2923	55.1227	122.154	26.8399	48.763	39.1632	1	1.38556	3.09229	0.0329476	6.94351e-07
XLOC_011352	HOXB2	44.5685	20.7566	30.6085	19.5671	17.4744	34.8509	26.7004	1.20694	1.06104	1	0.034065	0.0110637
XLOC_024139	UPP1	183.874	176.915	243.337	428.898	151.014	145.024	134.188	5.9441	7.04766	7.79392	0.0344062	0.000768131
XLOC_001083	ELF3	96.7025	95.3985	89.0337	136.554	63.4224	95.4265	87.32	3.4318	2.85053	3.48208	0.0347321	2.85106e-06
XLOC_027823	TKTL1	22.6277	29.8606	33.0423	13.5154	45.2448	23.9571	26.46	1	1	1	0.0350752	0.000870258
XLOC_013765	ZNF600	83.5245	81.9129	84.5685	92.3513	62.2455	79.445	93.4774	2.48147	3.24331	3.15534	0.0355196	6.1551e-08
XLOC_000440	ZYG11A	52.2199	60.3474	54.3646	59.7202	63.2264	46.5169	46.8481	2.01315	2.05821	2.0531	0.0366884	2.50756e-05
XLOC_009415	MT1H	528.798	504.023	851.42	409.203	1235.69	671.763	727.494	17.1887	29.4524	22.4947	0.0366916	0.00567604
XLOC_007311	ABHD12B	41.0562	36.0762	43.8073	42.9017	42.6605	69.5017	68.1529	1.37179	1.66249	1.58533	0.0381975	6.82073e-05
XLOC_019683	TRIM60	22.2703	25.7978	28.4867	19.8365	36.7475	27.3333	24.4106	1	1	1	0.0391876	0.000168187
XLOC_009835	NUPR1	44.9127	25.7101	35.4691	43.5045	19.7445	33.685	28.003	1.0914	1.06655	2.00295	0.0392198	0.00361106
XLOC_017207	SUSD2	154.951	117.402	129.927	109.478	119.727	163.904	120.239	5.08594	5.49021	5.34528	0.039578	0.000308554
XLOC_026134	NRBP2	125.569	100.363	169.361	163.935	119.755	77.1896	90.2117	5.38071	5.57389	5.15263	0.0407475	0.00330158
XLOC_017067	ERVH48-1	136.059	156.575	165.783	144.23	180.238	128.332	123.058	4.25595	7.80337	6.80725	0.0411559	7.79065e-05
XLOC_009157	IL32	43.1464	34.3888	48.2951	77.9757	37.2658	33.1753	31.2262	1.56162	1.59243	2.04058	0.0412828	0.000584493
XLOC_006192	GTSF1	27.6753	34.8951	36.2822	84.5948	41.7519	29.5692	17.892	1.10265	1.19084	1.83543	0.0417685	0.000296133
XLOC_011983	LOC100505817	19.2093	27.403	25.5441	34.4927	29.6861	20.8603	25.0188	1	1.08079	1	0.042696	0.000749015
XLOC_020122	TMEM154	27.5859	32.0586	29.0762	27.2432	21.4731	37.2445	40.1251	1.39993	1.31899	1.21961	0.0443925	2.78027e-05
XLOC_026247	SMARCA2	62.1704	52.9934	55.9815	36.9148	50.9974	12.5441	11.1438	2.05945	2.39208	3.19816	0.044697	3.68019e-05
XLOC_007995	RTL1	25.0739	17.376	28.5831	31.0555	30.0054	11.2432	12.7832	1.09905	1.0662	1.03807	0.0450963	0.00240158
XLOC_006681	DNAJC15	63.4389	95.7277	97.7652	90.3977	120.763	88.6503	85.9581	3.92996	3.75044	3.97414	0.0453604	0.0018215
XLOC_018243	TRH	33.6338	14.1456	20.6798	11.6319	15.2134	36.3825	24.5681	1.1409	1.05141	1	0.0466309	0.019121
XLOC_017128	TPTEP1	24.3597	16.3101	23.8166	15.2145	26.4973	21.1607	19.0306	1	1	1.03758	0.0471042	0.00139826
XLOC_006948	CCDC169	18.4415	26.6241	21.0988	22.1498	26.8438	17.1694	17.3261	1.0385	1.09812	1	0.0474065	0.000953934
XLOC_015656	TFCP2L1	27.2002	38.2926	38.8231	51.54	51.5008	28.285	28.5866	1.76408	1.61882	1.56317	0.0474143	0.000943949
XLOC_012523	ZNF257	17.0476	25.5854	20.5523	13.5238	21.9271	24.6678	27.8479	1	1	1	0.0474794	0.00126474
XLOC_018296	CHST2	116.526	69.3289	99.3006	119.065	71.3785	103.077	81.5717	4.94156	3.69421	5.06324	0.0480405	0.00279508
XLOC_016143	PYGB	348.844	257.995	405.076	373.329	339.884	359.311	318.278	17.6885	16.0226	15.2493	0.0483839	0.00169938
XLOC_003348	NODAL	45.1494	27.528	38.0723	19.1922	45.1528	42.6483	48.3079	1.98029	1.83171	1.54674	0.0483861	0.00236452
XLOC_006675	RGCC	14.9749	19.7079	28.836	35.6199	30.5542	14.2357	12.462	1.06382	1	1.04153	0.0488886	0.00775884
XLOC_024164	ZNF727	17.4871	24.0621	19.512	18.7381	22.4935	22.0269	20.2898	1	1	1	0.049131	0.000571923
XLOC_024044	GPNMB	18.4154	27.9876	28.7831	22.6635	29.6934	24.5132	21.6301	1.37997	1.13258	1.27892	0.0504278	0.0020327
XLOC_024408	HYAL4	16.1546	23.4306	21.8462	24.4741	23.7735	13.0164	16.2395	1.11071	1	1	0.0506372	0.000920391
XLOC_011335	WNT3	19.3207	21.4247	25.9177	24.635	30.0806	15.2099	14.8009	1.13031	1.1905	1.06885	0.0508476	0.00041112
XLOC_017197	PCAT14	15.6473	36.1099	27.3725	41.428	49.9311	18.6734	18.8425	1.2175	1.43407	1.39811	0.0511778	0.0134613
XLOC_006658	CCNA1	34.4478	21.344	27.5158	18.3286	15.3388	39.7594	28.2023	1.44741	1.44757	1.48324	0.0525549	0.00225023
XLOC_010669	YPEL2	37.1128	53.2152	54.1668	65.5656	69.5411	39.6612	35.1184	2.69894	2.59804	2.33248	0.0528009	0.00118077
XLOC_000888	IFI16	43.8817	38.4608	45.6563	45.0437	17.3439	33.9519	38.4072	2.17906	2.42006	2.17116	0.0528933	4.85737e-05
XLOC_002006	LINC00624	23.2884	19.3807	16.1299	22.5528	15.7164	24.7679	23.1524	1.08959	1.0471	1	0.0533461	0.000856442
XLOC_015534	REEP1	20.9035	32.7664	36.0647	40.9717	50.3644	23.5887	40.546	1.55964	1.46886	1.81234	0.0539462	0.00355563
XLOC_013395	ZNF98	14.6999	23.2244	16.9309	11.263	21.3907	16.5141	16.2894	1	1	1	0.0546894	0.0024805
XLOC_010997	GAS7	47.0695	52.5556	60.9176	61.2624	65.4585	46.8261	48.1116	2.79336	3.33084	2.92623	0.056374	0.000233268
XLOC_022126	NRN1	40.9156	18.2189	23.58	8.77643	8.04531	50.9601	50.478	1.55557	1.51824	1.61686	0.0567092	0.0191498
XLOC_001856	F3	49.3187	35.3209	47.6331	26.3879	30.1323	51.9411	50.5842	1.76336	2.81894	2.97868	0.0571621	0.000717493
XLOC_011621	CD7	40.0763	23.3572	46.5443	29.7709	26.8449	30.656	24.1977	2.14823	2.03267	2.10975	0.0571993	0.00747417
XLOC_020490	LVRN	19.5623	14.7375	19.9357	22.7975	7.52504	16.2269	19.8882	1.16884	1.01672	1	0.0587356	0.000528451
XLOC_017241	NEFH	37.043	42.6159	54.7722	36.2417	99.6425	30.6763	28.0565	2.82058	2.57019	2.54043	0.0589983	0.00129001
XLOC_013398	ZNF728	14.9043	18.987	18.4765	14.8296	17.6833	16.1199	13.2367	1.12239	1	1	0.0596242	0.000216361
XLOC_007700	SLC7A7	47.2016	34.8477	51.1285	42.3194	37.3657	47.7637	41.909	2.41017	3.19758	2.5921	0.0615707	0.00105872
XLOC_009414	MT1F	130.249	122.925	209.044	121.539	298.761	155.045	166.547	8.24676	11.1731	9.99529	0.0636391	0.00637983
XLOC_003501	C10orf95	43.8046	31.3245	34.8525	43.9311	26.9303	27.5187	23.7509	2.88375	1.95987	2.18031	0.0638646	0.000771015
XLOC_016860	DSCR8	18.7991	13.5201	14.3576	13.5012	11.3541	22.1964	16.8328	1	1	1	0.0642718	0.000885369
XLOC_017640	A4GALT	133.968	103.254	147.52	137.249	111.136	136.679	108.263	6.85569	9.24217	8.6534	0.0643321	0.000791856
XLOC_021831	DDX43	15.1453	15.8321	15.4824	14.5764	16.959	12.8327	13.4686	1	1	1.04007	0.0654344	2.12976e-07
XLOC_007526	MEG8	18.2183	14.1607	12.5638	31.7573	17.3525	9.87603	8.91375	1	1	1	0.0667515	0.00114698
XLOC_015169	EFHD1	63.5273	68.2338	81.1728	76.1145	45.06	70.9339	67.2953	4.85158	4.88926	4.59009	0.0673022	0.000232173
XLOC_002877	CDHR1	44.7709	52.2552	63.2415	51.3791	47.9301	52.815	58.5396	3.91785	3.48575	3.40367	0.0674327	0.000748759
XLOC_003120	CYP2E1	14.6725	14.0833	15.6099	13.6125	14.521	15.3736	12.8419	1	1	1	0.0676198	6.43493e-06
XLOC_000830	IL6R	20.38	23.5489	28.5098	31.5354	27.9486	20.4354	20.9773	1.70258	1.67347	1.52802	0.0676996	0.000681646
XLOC_027392	MAGEB2	14.4803	15.5969	22.2733	23.0245	19.2893	12.6055	10.2581	1.14686	1	1.41205	0.0679824	0.00261608
XLOC_018846	ATG3	266.155	220.27	299.836	203.882	330.999	305.382	237.492	17.7068	17.1628	19.6455	0.0693346	0.000452883
XLOC_024772	SUN3	15.6218	14.7456	15.8139	20.7226	19.4692	14.674	13.1351	1.06215	1.19359	1	0.0704991	1.76876e-06
XLOC_012310	MBD3L2	14.8663	10.8746	16.7818	10.6573	8.31608	13.081	13.459	1	1	1	0.0705505	0.00163142
XLOC_027683	LUZP4	19.4028	8.86633	14.6747	3.17213	5.12004	23.3734	30.9188	1	1	1.04969	0.0710159	0.0120213
XLOC_012900	ZNF534	14.0332	19.2391	22.3794	16.0329	37.2019	11.7447	15.4837	1.95711	1	1	0.0711049	0.00216881
XLOC_021890	PRDM1	12.2895	18.9361	16.4927	15.5769	18.9612	13.5187	12.2888	1.16396	1.1284	1.11378	0.0713803	0.00160059
XLOC_022233	ZFP57	19.6944	17.966	23.0099	29.0497	20.1791	15.5277	15.3808	1.48395	1.45413	1.40477	0.0715813	0.000222379
XLOC_007863	RAB15	140.897	178.851	226.941	306.948	293.354	126.646	112.906	13.853	14.5893	11.2465	0.0725985	0.00246671
XLOC_017901	CCR8	21.7486	10.8498	11.3159	13.0451	17.8398	12.7137	13.2997	1.05244	1.15527	1	0.0730448	0.0188827
XLOC_001916	LINC01160	11.9726	13.0371	16.745	14.4637	13.6288	11.0476	13.7541	1.09278	1	1	0.0740702	0.000877855
XLOC_009409	MT1M	11.5493	17.8614	18.5788	20.9887	54.7101	9.52087	9.04442	1.55972	1	1	0.074177	0.00271745
XLOC_012901	ZNF578	38.0016	48.7406	47.219	39.7508	49.3674	36.8758	34.3815	2.84112	3.99195	3.13383	0.0744014	0.000254617
XLOC_028068	PHKA1	42.6738	51.3791	53.6469	56.8904	40.5398	61.2742	66.6898	3.60982	3.86848	3.87038	0.0768361	0.00016996
XLOC_003113	UTF1	109.494	77.5912	109.415	70.5897	83.6583	71.861	40.8383	8.1517	6.41097	8.63171	0.0782272	0.0010226
XLOC_015055	GPR1-AS	14.0402	13.8636	12.9163	12.4093	12.6761	15.5989	14.4591	1.1509	1	1.04402	0.0782685	3.69551e-06
XLOC_026151	SLC39A4	81.4236	36.5462	56.0983	41.1043	34.8568	73.0815	55.851	3.02721	6.19859	4.43314	0.0784689	0.014783
XLOC_012454	KLF2	16.6224	19.2514	29.8651	38.0717	24.887	8.45171	7.53885	1.75665	1.49107	1.95998	0.079218	0.00758744
XLOC_004461	PHLDA2	55.7407	46.1513	59.3229	44.5587	47.6092	43.9634	29.5872	4.21726	4.17964	4.4481	0.0796763	0.000230132
XLOC_016039	TRIB3	96.7305	70.4608	100.98	133.21	43.5239	65.4981	65.5316	5.93795	5.69492	9.77563	0.0798315	0.00103326
XLOC_024167	ZNF736	10.9596	19.576	13.5332	18.2093	16.7888	10.2081	11.725	1.49652	1	1.03273	0.080085	0.0061646
XLOC_003631	PKP3	33.0242	27.9787	41.7923	48.2575	27.7978	28.2487	23.3122	2.36626	3.02212	2.87556	0.0803923	0.00145852
XLOC_021702	CDKN1A	107.583	54.9382	55.7898	104.211	25.7307	82.9361	67.8611	5.44433	6.48547	5.79544	0.0811926	0.0184554
XLOC_000381	KLF17	13.5518	11.8827	12.7146	9.5046	14.8665	14.0717	14.7468	1.13991	1	1	0.0823063	1.75635e-05
XLOC_007613	MEG9	14.7032	12.2587	15.0839	22.4378	19.4878	6.86075	8.98592	1.29087	1.07094	1.10582	0.0824727	0.000132062
XLOC_000025	ATAD3B	72.798	83.3664	125.434	133.938	138.439	53.1411	48.1287	9.66893	6.56365	7.06862	0.0827462	0.00590082
XLOC_024759	MYO1G	15.4438	9.65819	11.0852	11.9591	10.0055	9.86972	7.30451	1.04196	1	1.01419	0.084454	0.00315809
XLOC_009935	MT1G	511.818	501.922	717.888	425.493	1100.57	636.465	691.42	45.6954	52.3077	48.7066	0.0847236	0.00168928
XLOC_018880	HCLS1	19.0159	11.5362	14.2219	12.4058	8.91329	20.8225	15.6795	1.3191	1.38073	1.14393	0.0858481	0.00337428
XLOC_019070	NCEH1	21.5323	27.9848	29.2785	35.5466	36.7094	24.9016	25.1767	2.03041	2.47131	2.34911	0.0869443	0.000563075
XLOC_027304	CSF2RA	33.5978	26.5909	34.3278	37.3145	24.4655	30.1582	29.145	3.1223	2.85091	2.3493	0.0880535	0.000315502
XLOC_013741	LIM2	10.628	10.5086	12.8738	11.6439	12.8261	15.749	11.245	1	1	1	0.0882084	0.000177448
XLOC_022450	GCM1	9.23143	11.0812	14.2563	9.88623	16.5476	9.77367	8.0537	1.02586	1	1.02395	0.0882242	0.00201351
XLOC_028156	MORC4	24.0202	16.6673	19.7592	11.8835	7.76698	34.9636	31.7984	1.71774	2.05059	1.59457	0.0887212	0.00100611
XLOC_002728	FXYD4	11.8941	10.2887	14.0819	44.4491	12.7548	9.24876	8.46482	1	1.22066	1	0.0888097	0.000562575
XLOC_016898	AIRE	8.55438	11.9957	17.7846	17.3727	15.7261	4.52994	5.90164	1.29774	1.01877	1.10058	0.0891386	0.0124493
XLOC_005858	ADGRD1	17.8349	9.06366	16.3247	8.56145	10.8735	11.2294	14.4526	1.21565	1.36233	1.27951	0.0892459	0.00836282
XLOC_022110	SERPINB9	187.068	314.783	374.182	287.223	484.672	214.34	203.185	11.6753	37.1393	29.4699	0.0893625	0.00882199
XLOC_020804	SLC9A3	10.5548	12.7112	13.4101	21.7368	9.37575	7.71848	7.98506	1.21209	1.0609	1.03583	0.0902172	0.000207174
XLOC_025090	KLRG2	37.4167	38.6539	55.3149	64.3329	57.0329	26.3783	26.9677	4.64969	3.29933	3.94475	0.0905257	0.00233082
XLOC_015144	FBXO36	42.7453	39.0344	39.6655	28.7103	54.0058	48.269	49.9655	3.39231	4.05508	3.63509	0.091255	5.94509e-06
XLOC_003999	ASRGL1	62.8497	57.1584	73.2055	74.6382	76.3564	62.8759	50.684	6.513	5.89548	5.29495	0.0916262	0.000241596
XLOC_024613	TNRC18	22.8051	20.6705	24.2898	20.8488	23.2155	18.0495	13.6802	2.32779	1.66685	2.2346	0.0919237	4.3716e-05
XLOC_020407	F2RL1	70.108	60.2999	63.9021	69.6353	74.7771	83.7704	74.5693	5.8791	6.55663	5.71485	0.0934104	3.39814e-05
XLOC_017213	BCRP3	14.5235	12.9326	14.6949	13.8025	16.0359	9.76152	9.67068	1.2141	1.3424	1.38307	0.0934632	2.26651e-05
XLOC_001890	TAF13	65.2455	79.2814	85.4237	86.4387	108.4	114.223	100.031	7.85103	6.45003	7.26443	0.0937831	0.000315038
XLOC_013508	FCGBP	11.1743	12.7101	13.7897	11.4191	13.9675	12.9425	10.4596	1.27451	1.1736	1.09287	0.0939897	0.000116362
XLOC_014465	SLC35F6	56.2079	50.442	69.0616	79.2302	72.2134	47.1259	51.4336	5.00403	6.28332	5.24516	0.0940889	0.000653607
XLOC_013781	NLRP12	18.2209	15.9416	24.5474	31.3263	14.7233	9.97174	13.0322	1.5983	1.93856	1.9882	0.0941077	0.00233993
XLOC_002993	NFKB2	128.904	106.919	157.904	174.76	96.1069	109.87	90.7168	15.1009	11.6864	10.2743	0.0941303	0.00131469
XLOC_009408	MT1E	148.805	191.044	287.818	181.992	483.985	132.543	134.399	23.7217	18.2324	17.8157	0.0952253	0.0100631
XLOC_001514	CNR2	9.84509	10.3372	11.2422	9.36294	13.827	8.34243	7.75778	1.04166	1	1	0.0967928	2.07731e-05
XLOC_000651	CD53	8.63055	9.79257	15.3967	10.9875	15.0043	9.93474	8.67868	1	1.18456	1.09378	0.0969354	0.00820661
XLOC_018115	TBC1D23	68.7293	75.0307	89.454	50.234	108.484	109.243	114.207	6.32523	8.28066	8.0086	0.0969688	0.000339119
XLOC_003313	IPMK	42.5204	62.2695	69.5652	43.0207	109.632	45.9292	56.4571	4.51235	5.75424	6.66205	0.0970929	0.00292896
XLOC_007993	WARS	397.476	339.232	384.309	342.24	353.323	425.621	388.379	30.9773	41.0676	37.0193	0.0972904	4.64576e-05
XLOC_001005	SOAT1	26.7438	31.1978	27.5261	25.6861	33.7032	30.6339	29.5197	2.92374	2.69225	2.77585	0.0981873	4.8249e-05
XLOC_000178	PINK1	59.616	50.2118	76.7605	68.5433	75.6383	56.0906	52.7706	5.82256	6.14433	6.37571	0.0983052	0.0019572
XLOC_002478	LEFTY2	12.394	17.5666	12.8274	6.16548	19.3592	9.58623	12.6418	1.37715	1.37423	1.46928	0.0986412	0.00148733
XLOC_012513	ZNF486	105.395	90.2383	80.009	79.1593	72.0692	127.547	129.897	8.69793	9.50585	9.05366	0.098887	0.0003591
XLOC_026823	AQP3	17.7068	12.7904	17.0121	22.8562	19.8957	14.2332	11.0653	1.80236	1.4561	1.44346	0.0989685	0.000755726
XLOC_020949	IL6ST	23.6561	32.7943	27.2975	30.0397	26.6192	31.2941	33.7906	2.56789	2.42818	3.29756	0.0990309	0.000707619
XLOC_026712	UAP1L1	39.948	32.2923	36.0787	44.8388	26.6048	29.7553	27.526	2.46039	4.32293	3.96672	0.0992443	0.000140917
XLOC_019110	LIPH	9.24798	14.8941	10.2884	20.9825	10.1943	13.2605	11.8408	1.09119	1.20703	1.12356	0.0993823	0.00398648
XLOC_002212	PVRL4	10.158	9.92212	12.1051	20.8789	6.12324	7.25399	8.21665	1.18268	1.01853	1.04848	0.100969	0.000155021
XLOC_001513	FUCA1	56.2719	48.0484	54.1199	45.7045	50.2169	68.7708	56.9959	3.40943	6.23687	6.48839	0.101835	5.74736e-05
XLOC_012188	PQLC1	61.0275	44.7152	70.7897	72.3565	70.1999	40.9998	38.4073	6.93034	5.88533	5.24385	0.102301	0.00227524
XLOC_020037	PITX2	13.2609	8.46865	10.6461	4.85827	8.00684	10.6517	12.1508	1.30361	1.05285	1	0.103672	0.00223172
XLOC_012528	ZNF492	7.18044	11.209	11.2801	7.1838	12.3621	10.347	11.8331	1.07677	1	1	0.103701	0.00282269
XLOC_020051	PRSS12	14.349	32.8588	25.8015	36.9116	31.6989	19.8522	17.9528	2.27702	2.70216	2.64679	0.104452	0.0156068
XLOC_007398	DCAF4	37.9378	33.4292	46.5956	35.3862	41.3505	40.9034	40.2159	4.05011	4.07598	4.28707	0.10523	0.000806855
XLOC_001889	WDR47	23.7121	24.7477	22.4183	24.8	18.7975	30.5539	25.8221	2.364	2.35734	2.78	0.105834	6.70835e-06
XLOC_027859	MXRA5	16.1079	16.5207	17.0195	7.34316	9.22083	19.2211	25.5716	2.21157	1.49058	1.55382	0.105864	1.87382e-06
XLOC_014444	RHOB	111.587	101.539	152.583	195.721	133.495	74.2156	70.5842	12.9511	11.0458	14.7953	0.106074	0.00223562
XLOC_018919	MGLL	10.6346	9.65381	12.034	22.1472	10.0096	8.19925	8.10779	1.09988	1.07291	1.27135	0.106556	0.000156125
XLOC_021944	SMPDL3A	13.3804	14.8238	18.9924	14.5242	22.7271	14.2638	11.4923	1.63365	1.36256	2.06187	0.107171	0.00115706
XLOC_020147	TRIM61	15.2876	16.8209	21.024	21.9639	28.4323	15.3851	16.1055	3.65302	1.04996	1	0.107335	0.00119922
XLOC_011576	CBX4	45.8313	31.9443	35.5994	29.9609	13.1071	37.5239	28.6786	4.2791	3.70666	4.22103	0.107667	0.00125892
XLOC_018797	ZNF717	7.33788	12.1173	8.3947	14.8277	10.7005	9.07291	4.14377	1.02451	1.02619	1	0.109541	0.00467299
XLOC_024955	MOGAT3	12.0021	9.05374	8.01632	4.96867	4.24576	10.5619	9.4251	1.05336	1.09439	1.03802	0.109582	0.00194465
XLOC_026122	MAFA	11.962	13.3525	19.6611	15.982	21.3704	8.23906	6.39522	2.02552	1.51021	1.40971	0.109958	0.0049452
XLOC_006439	HRK	13.4962	15.0157	20.8609	22.2547	20.6096	12.2837	12.6882	2.16382	1.46608	1.80114	0.110001	0.00289248
XLOC_010898	SPATA22	8.14362	7.85215	11.9401	8.72943	11.2327	7.41968	7.94268	1	1	1.07903	0.110218	0.00326139
XLOC_027049	ABCA1	27.9376	46.5014	44.728	41.3054	45.5343	32.7845	31.7416	4.6378	4.58994	4.14283	0.1122	0.00397795
XLOC_010846	UTS2R	16.5397	9.57533	19.4309	20.5326	12.4487	8.78387	9.48773	2.57723	1.28621	1.26724	0.112648	0.0103698
XLOC_013732	KLK13	19.7632	15.0624	17.5868	10.4629	13.556	20.779	16.9351	1.90104	2.08219	1.94166	0.113044	0.0003378
XLOC_022185	HIST1H1T	12.4727	19.8935	28.8704	15.6871	31.2927	12.2328	12.4127	1.87678	2.20927	2.93524	0.114658	0.0190416
XLOC_018848	CCDC80	14.411	15.6301	16.4234	18.5237	21.2395	16.6383	15.1263	2.03162	1.43095	1.8838	0.115063	2.36153e-05
XLOC_010360	CCDC144CP	8.63934	14.501	8.69281	12.8215	6.74883	7.53852	9.07535	1.27708	1.13761	1.24947	0.115105	0.0084838
XLOC_018934	PLXND1	70.0586	69.4196	105.746	104.132	65.9227	63.7517	50.9203	10.6694	9.37869	8.23406	0.115332	0.00384955
XLOC_004888	CPT1A	15.7554	15.3636	14.7697	13.8763	10.5701	16.6574	12.9868	1.6768	1.86754	1.7564	0.115513	1.29475e-06
XLOC_012146	ATP8B1	11.2433	12.7351	11.1792	12.6627	7.19298	15.2669	12.6227	1.27413	1.39806	1.42159	0.116441	3.48383e-05
XLOC_006434	TBX3	6.52389	10.8113	10.9248	5.17626	8.96328	10.6091	8.52515	1.1208	1.01277	1.17496	0.117075	0.00456681
XLOC_012003	HSBP1L1	15.5805	17.1647	21.652	23.0115	22.9943	15.7526	15.1136	2.22827	2.12326	2.03525	0.11741	0.000920903
XLOC_021501	HDGFL1	12.0657	7.95318	10.8117	10.393	8.91826	8.86383	6.57612	1.62029	1	1	0.117425	0.00182674
XLOC_026399	ANXA1	7.06593	17.6666	15.8007	21.8835	4.85895	5.58002	5.00686	1.15378	1.68985	1.93004	0.117772	0.0219785
XLOC_026952	C9orf64	8.99458	11.3778	11.3476	13.1431	10.591	11.2752	10.0116	1.35075	1	1.40332	0.11835	0.000309319
XLOC_001324	HES4	39.0071	22.0649	39.8591	23.2276	18.3388	23.9799	19.5336	3.88288	4.36034	3.7358	0.118685	0.00691381
XLOC_013221	ZNF560	7.00458	9.02887	9.45695	7.24918	10.1887	9.07925	8.88616	1.02737	1	1	0.118765	0.000584291
XLOC_005669	NUDT4	112.027	142.225	148.575	129.857	165.879	132.024	135.843	14.6234	17.3384	16.4295	0.120129	0.000473313
XLOC_010363	LOC100287072	5.14432	10.1852	9.41339	10.5867	9.3123	4.49211	5.58882	1	1	1	0.121247	0.00985519
XLOC_019285	SH3TC1	9.6139	8.56413	12.895	17.875	6.00599	8.23648	7.11217	1.41454	1.05013	1.33417	0.122255	0.00225768
XLOC_010228	USP6	6.46494	11.2918	9.08587	14.0314	8.83519	4.16659	5.2898	1.18218	1.05947	1.0611	0.123041	0.00492177
XLOC_020943	CCNO	12.2532	6.05973	8.68907	5.31089	6.76523	8.65925	7.25918	1.3374	1	1	0.123598	0.0118127
XLOC_026136	EPPK1	32.3836	29.1084	31.8225	40.9371	24.0124	23.0084	19.6997	4.94528	3.44429	3.17085	0.123887	1.8929e-05
XLOC_022339	C6orf106	213.378	199.229	238.074	241.723	180.741	282.531	248.97	28.5713	27.6364	24.5438	0.124103	7.63768e-05
XLOC_006138	BIN2	9.74499	7.09909	7.47862	10.7868	4.38	9.18615	7.55138	1.02903	1	1	0.124535	0.001008
XLOC_017278	HMOX1	43.9899	42.157	63.6621	97.7367	39.9834	43.004	29.8623	5.97715	6.75155	5.95674	0.124728	0.00315971
XLOC_014694	LINC00152	34.1172	22.9924	40.353	34.9981	28.8838	44.4565	47.2236	1.95619	4.69608	5.50566	0.124745	0.00540189
XLOC_015552	TRIM43B	9.02788	7.79209	7.16174	4.24924	5.04234	8.94981	8.71524	1	1	1	0.125095	0.000217303
XLOC_012898	ZNF880	9.7862	14.4157	15.1198	11.1456	15.6749	13.3649	15.0215	1.43344	1.88001	1.6119	0.125258	0.00239933
XLOC_024317	STAG3	19.9913	14.7206	15.5431	14.0461	8.92972	23.7004	21.5158	2.18484	2.21382	1.92473	0.125826	0.000869229
XLOC_014523	CEBPZOS	18.4379	24.8216	19.122	16.9495	19.2741	25.3348	25.4677	2.51563	2.71878	2.63851	0.126206	0.000852811
XLOC_003352	UNC5B-AS1	20.8724	11.8735	15.3537	21.3595	6.80153	10.9722	9.68292	1.74292	2.80924	1.52366	0.126318	0.0061434
XLOC_022028	ULBP1	13.7358	10.6362	10.9506	7.48704	6.03679	16.5007	16.3094	1.40096	1.55228	1.51534	0.126508	0.000477353
XLOC_014799	PAX8-AS1	6.37438	9.08028	9.42651	6.85864	7.43599	6.21805	7.6843	1.08393	1	1.06584	0.126593	0.00168664
XLOC_009866	SEPHS2	241.791	200.989	267.614	224.855	269.204	219.639	205.946	31.6626	26.801	31.4966	0.126634	0.000443802
XLOC_003114	VENTX	30.9776	20.5595	32.7762	24.9885	36.3659	28.1134	23.3731	4.11433	3.04802	3.52608	0.12677	0.00301937
XLOC_012855	ATF5	86.5372	49.6186	78.3517	107.571	44.7585	42.4595	38.5262	9.68625	9.23714	8.33694	0.127083	0.00508278
XLOC_015173	INPP5D	24.5721	30.1712	33.724	37.1667	27.0563	22.468	18.9699	3.60577	4.22585	3.41114	0.127084	0.00065218
XLOC_008439	DNAJA4	11.4154	11.6513	13.097	10.6685	11.7297	12.6428	11.8771	2.41906	1.05634	1.1219	0.127125	0.000106544
XLOC_013378	PBX4	16.7462	15.0307	17.869	16.9497	14.3571	12.6479	11.3012	2.45157	1.90652	1.95451	0.127152	6.82062e-05
XLOC_027363	PHKA2-AS1	9.84158	6.32549	12.3396	17.2231	4.70771	5.47991	6.9071	1.21314	1.22173	1.19822	0.127447	0.00895107
XLOC_016785	ABCC13	11.9035	6.02496	6.51687	3.74178	5.02081	6.30197	5.78602	1.12564	1	1	0.127862	0.0195478
XLOC_020168	HPGD	12.0663	11.4315	11.5042	8.01734	10.3431	9.00265	11.557	1.02856	1.52892	1.92718	0.128126	6.4687e-06
XLOC_000392	PLK3	29.9327	18.6868	25.975	45.4616	11.5525	20.499	14.6981	3.22357	3.49385	2.85337	0.128304	0.00277647
XLOC_002360	PHLDA3	76.7472	56.9198	73.6513	89.5378	57.7849	58.1253	50.133	10.053	8.185	8.36749	0.128332	0.000623238
XLOC_025478	CA13	12.7539	9.93394	9.60243	5.07059	7.02418	14.2208	15.3457	1.44811	1.26869	1.42845	0.128374	0.000723173
XLOC_000593	AGL	57.5708	103.943	96.1987	93.6147	145.492	84.0106	94.511	9.16805	12.1278	11.9805	0.129122	0.00649573
XLOC_012176	LOC400655	6.76763	9.38032	7.85454	10.1235	7.65596	6.6506	6.78211	1.13275	1	1	0.130518	0.000786934
XLOC_010605	HOXB-AS1	9.1554	6.76094	7.06466	6.5894	7.3798	6.60549	4.92479	1	1	1	0.130543	0.000900448
XLOC_003997	SCGB1D2	9.13687	4.35212	9.39948	6.35038	9.98667	9.23557	7.93125	1	1	1	0.13107	0.0155873
XLOC_004688	LOC441601	4.27347	10.5256	8.47577	7.06077	6.2789	2.45446	1.95845	1.0841	1	1	0.132508	0.021637
XLOC_008030	MAFIP	3.9974	11.3809	7.73254	9.13238	13.3073	4.69614	3.91261	1.09153	1	1	0.13377	0.0351712
XLOC_016458	GPCPD1	29.0203	38.5432	33.3622	38.4909	27.8191	31.7773	32.2516	3.35098	5.08138	5.07697	0.133854	0.000489734
XLOC_006612	ATP12A	12.7824	12.1855	16.4453	4.18495	9.27008	17.569	18.5353	1.51874	2.02404	2.00566	0.133977	0.000877405
XLOC_006008	PLBD1	54.2892	56.7244	60.4636	52.7832	89.8017	58.555	58.9738	6.54555	8.93642	7.573	0.134449	1.35998e-05
XLOC_016721	BHLHE23	13.3537	7.98008	9.61539	4.20527	7.26321	7.86759	7.61241	2.02573	1	1.13575	0.134462	0.00531684
XLOC_022031	PLEKHG1	15.1984	16.1736	17.1184	14.3593	17.3243	17.877	20.2416	2.42876	2.07299	2.0194	0.134483	1.62366e-05
XLOC_021911	SLC16A10	29.3016	38.3659	38.3034	32.4396	56.3126	34.6526	29.591	3.62269	5.0311	5.61214	0.134621	0.000570318
XLOC_003434	MYOF	9.53849	15.1634	10.9261	24.8519	10.3946	8.05179	5.95911	1.51571	1.76941	1.51496	0.134728	0.00372901
XLOC_002475	LEFTY1	13.2484	7.98971	9.54886	5.39567	13.2879	6.93152	8.19903	1.21108	1.38393	1.58952	0.135918	0.00476463
XLOC_000177	CDA	62.1655	46.7681	60.5346	66.5867	44.9571	59.2217	54.2792	5.66952	8.56364	8.83761	0.136136	0.000611454
XLOC_024653	TWIST1	7.9563	7.53224	9.85998	10.4638	5.36595	8.19423	7.19286	1.47044	1	1	0.136909	0.000572482
XLOC_009973	EXOC3L1	9.46942	6.95885	9.47778	6.87461	6.65854	9.37605	6.7014	1.16912	1.25288	1.16551	0.138482	0.000892376
XLOC_000411	DMBX1	10.1246	7.01814	9.28085	4.08749	7.92514	10.916	12.916	1.56588	1.06922	1.02701	0.138593	0.00129765
XLOC_014712	TRIM43	7.36952	6.8504	7.42344	3.76712	5.59151	10.1261	8.24692	1	1	1	0.138611	4.45564e-06
XLOC_006236	DDIT3	52.6061	40.1294	45.6076	78.5292	21.4847	50.1408	46.4256	4.18941	7.13305	7.89607	0.138919	0.000465897
XLOC_017952	RTP3	7.28835	6.8494	7.31121	8.62268	10.6326	5.90811	5.75169	1	1	1	0.139867	2.13074e-06
XLOC_005044	EXPH5	14.6416	22.1744	16.8169	15.369	18.9127	17.5372	17.9187	2.38964	2.70665	2.41274	0.140008	0.00236196
XLOC_002088	S100A6	8.02654	7.90582	11.5015	24.2823	6.77478	6.06703	5.44032	1.41317	1	1.42781	0.140009	0.00269424
XLOC_024770	PKD1L1	6.80609	8.7566	6.87527	12.5896	5.94353	6.46022	6.11993	1.0364	1.07055	1.04086	0.14029	0.00054871
XLOC_006428	SLC8B1	24.3434	21.1657	25.0901	20.6059	24.8682	20.3145	18.3179	3.35672	3.57057	2.97843	0.140309	7.63425e-05
XLOC_013156	TINCR	9.46272	8.2371	10.5317	17.2231	7.88852	6.75319	6.20145	1.15318	1.4091	1.41503	0.140882	0.000268136
XLOC_026997	BARX1	17.7921	12.0722	13.1806	8.72937	10.3514	15.5195	12.0752	2.32569	1.94753	1.79183	0.1409	0.0021809
XLOC_000862	SLC25A44	88.798	96.6715	94.6892	124.507	109.124	93.8708	84.1629	13.4971	14.1835	11.9754	0.141548	5.22497e-06
XLOC_007821	GCH1	35.9721	34.7838	37.3859	33.0369	34.1963	46.561	37.5276	3.65144	5.72871	5.93076	0.141582	7.80547e-06
XLOC_008749	ANXA2	400.31	449.075	439.437	526.871	457.888	499.104	467.238	48.0202	71.6489	64.2384	0.142694	2.36328e-05
XLOC_013467	LOC284412	10.1545	16.5361	9.76264	19.8092	13.0609	5.97137	8.1763	1.81442	1.65184	1.73773	0.142758	0.00901394
XLOC_009837	SULT1A1	19.2843	15.2212	15.7942	20.9098	8.01276	11.7369	10.5912	2.01481	2.34796	2.84107	0.143218	0.000372482
XLOC_019419	REST	124.386	147.717	153.056	97.6505	191.315	169.599	175.789	18.4633	21.4495	21.0277	0.143336	0.000163734
XLOC_009420	SLC12A3	4.24944	11.4173	5.68859	12.3059	3.70159	2.88611	3.2887	1.06288	1	1.01879	0.144304	0.0497024
XLOC_011076	C17orf51	7.36697	6.41907	8.02786	7.06067	7.95106	6.55992	5.98045	1.02954	1	1.11891	0.144332	0.000185412
XLOC_017152	TBX1	8.49029	6.97071	8.47145	6.98575	3.77147	7.28018	4.50212	1.43816	1.0199	1.01498	0.145118	0.000199014
XLOC_005811	ORAI1	83.4233	60.0112	82.8755	101.464	52.7999	62.7229	47.3446	11.6574	10.8335	10.5829	0.146144	0.00112854
XLOC_003250	LOC441666	5.15487	10.8059	5.97536	4.29228	10.1004	4.96295	7.4537	1.17843	1	1.03734	0.146597	0.0240573
XLOC_022034	ARMT1	101.663	128.266	168.251	114.454	228.487	130.548	155.566	18.2223	19.4127	20.7781	0.1467	0.00426356
XLOC_000218	MAN1C1	26.153	28.6768	36.4248	41.2989	40.5688	20.9442	21.0217	4.33343	4.69371	4.37356	0.14685	0.00110337
XLOC_016251	MYBL2	269.011	226.012	310.439	285.356	279.208	227.515	191.144	46.6883	38.7552	33.5308	0.147709	0.000751575
XLOC_012427	ADGRE5	10.0055	10.5658	15.3499	19.9488	13.0891	9.09227	7.7049	1.66862	1.8062	1.84771	0.148172	0.00385535
XLOC_019340	SLC34A2	12.0175	9.72795	8.23524	5.6491	5.98179	12.2084	9.06	1.57705	1.51185	1.37685	0.148954	0.00151455
XLOC_002488	WNT9A	10.9446	9.25909	12.0901	15.1316	11.6749	8.26026	6.55031	1.72305	1.36608	1.72729	0.149144	0.000384922
XLOC_025868	NSMAF	43.4771	64.7379	72.187	59.9181	72.0572	42.7114	46.8973	8.28224	9.04975	9.57666	0.149159	0.00402167
XLOC_021992	TNFAIP3	16.2266	9.28212	13.7679	6.38702	13.5594	16.9257	16.2665	2.00512	1.74283	2.11365	0.149239	0.00543126
XLOC_016290	NCOA3	69.3766	89.2671	86.6903	105.633	94.5197	75.1074	72.1028	11.9629	12.7495	11.9723	0.14953	0.000371213
XLOC_010039	FA2H	13.1113	9.41262	8.04796	8.91758	5.78204	11.7969	10.0777	1.47923	1.57846	1.53675	0.150283	0.00461117
XLOC_013580	ZNF229	6.55666	7.62922	6.34558	8.80433	9.49737	6.767	5.72545	1.08383	1	1.01788	0.151071	0.00012837
XLOC_016187	CBFA2T2	40.783	62.8014	63.5414	77.6001	79.2434	34.7442	36.7006	8.04679	8.89442	8.35059	0.151334	0.00318977
XLOC_016327	TFAP2C	45.4609	38.0247	46.5055	34.9716	48.1025	46.7282	38.6271	4.81684	7.86237	7.0362	0.151667	0.000200067
XLOC_019334	GBA3	6.70803	6.31524	8.08085	4.21473	7.96945	7.79429	9.56205	1	1	1.21343	0.152266	0.000382036
XLOC_021439	FOXC1	7.15337	6.97586	9.42263	6.22154	4.47295	6.40167	6.08163	1.378	1.06772	1.14289	0.15237	0.00110454
XLOC_024300	ARPC1B	186.341	148.263	184.268	165.409	137.051	156.14	122.019	24.5769	25.2379	29.9698	0.153765	0.000302151
XLOC_014425	LPIN1	42.841	42.8948	45.0172	65.0781	42.8104	39.318	34.8313	6.40185	7.13147	6.58957	0.1539	1.01962e-06
XLOC_001543	SLC9A1	46.7614	44.241	50.8062	72.1468	45.1317	41.7481	36.6515	8.16554	7.36366	6.33116	0.154154	3.58237e-05
XLOC_001380	HES2	9.06717	6.5025	7.10818	6.04715	4.91406	6.30359	5.45641	1.34965	1.01395	1.13288	0.15418	0.00120765
XLOC_011379	DLX3	8.91637	7.49054	6.5033	9.32485	3.75369	9.862	7.10251	1.22599	1.10291	1.2187	0.154848	0.000775468
XLOC_016151	FRG1BP	7.82923	7.36554	6.60814	6.03551	5.58725	7.43445	7.02831	1	1	1.37932	0.154994	8.37029e-05
XLOC_020210	TRIML2	59.2712	50.903	50.9011	64.5052	48.1881	41.4842	46.8851	9.17144	7.58017	8.24225	0.155169	8.8301e-05
XLOC_027976	SLC35A2	44.2979	28.3611	44.4217	42.9053	34.2863	40.0368	32.1453	5.41546	5.90725	6.87342	0.155415	0.00352308
XLOC_024169	LOC100128885	3.42418	10.2	6.13124	6.6292	8.08808	3.25193	2.83198	1.07071	1	1	0.155437	0.0476255
XLOC_015916	TMBIM1	67.4887	60.8341	69.5152	87.8479	63.9637	74.7725	60.488	10.3625	10.9345	9.53965	0.155869	3.04951e-05
XLOC_009406	MT2A	96.4797	120.238	164.126	126.432	277.828	95.4363	86.4356	21.1317	17.7239	20.6314	0.156198	0.00569792
XLOC_015522	CAPG	138.108	75.8349	103.769	93.9766	96.6362	121.911	101.368	16.1121	19.9848	13.7528	0.156902	0.00785557
XLOC_022144	ADTRP	5.81497	9.29611	4.81686	3.91859	3.55448	10.374	15.3906	1	1	1.13334	0.157233	0.014598
XLOC_014412	GRHL1	10.4153	13.4503	11.301	10.9359	9.39053	14.3089	14.1149	1.985	1.91051	1.63483	0.157262	0.000404047
XLOC_024681	HOXA1	8.30371	6.9934	5.01965	4.30617	2.08271	13.1162	10.3376	1.05677	1	1.14839	0.15776	0.00395465
XLOC_008377	NOX5	7.42433	5.4563	6.47323	4.33683	4.9449	7.188	6.45133	1	1.03959	1.01734	0.15795	0.000669283
XLOC_022630	SGK1	27.1215	41.1674	50.6099	24.3576	81.3012	32.0599	30.8419	5.47974	6.60634	6.75106	0.15843	0.00816395
XLOC_024883	ERVW-1	8.33422	4.93672	8.27289	1.9761	5.93154	7.65954	5.1291	1.25687	1.09236	1.07755	0.159061	0.00579442
XLOC_003591	EBF3	5.2313	7.16015	8.76637	3.03349	13.4448	6.74837	8.15343	1.20749	1.07804	1.08046	0.15909	0.00439901
XLOC_013397	ZNF99	4.13034	9.94386	5.24468	5.86966	6.07747	5.34248	4.94324	1.07982	1	1	0.15942	0.0384666
XLOC_027178	IER5L	13.9419	12.3699	14.7596	15.6028	8.62485	10.7813	7.40872	2.50654	1.9747	2.11873	0.160695	8.96163e-05
XLOC_012909	FAM90A27P	6.44306	8.90535	5.10732	4.72718	4.62933	5.903	4.02604	1.16529	1.14112	1	0.161637	0.00682182
XLOC_025171	MNX1	9.56269	5.07945	6.21589	5.66758	1.88191	5.5807	5.24092	1.28824	1	1.08494	0.161721	0.0124218
XLOC_004860	CTSF	10.3736	6.61594	10.0356	6.25054	8.76892	11.7006	9.97325	1.60211	1.26695	1.5056	0.161874	0.00330359
XLOC_000268	PTPRU	107.412	89.3622	129.678	95.9679	92.666	105.784	93.2317	18.8179	18.2039	15.8872	0.162073	0.00145924
XLOC_015821	TFPI	13.8723	10.0128	10.373	12.6864	7.9879	15.5047	17.0966	1.56072	1.65298	2.3424	0.162184	0.00159125
XLOC_009348	ITGAM	5.1311	6.96385	12.3378	9.1442	14.9182	3.93195	3.8882	1.27902	1.33949	1.34547	0.162241	0.0343497
XLOC_021071	SLCO4C1	13.7984	20.8522	19.8066	16.3374	28.2304	14.4325	17.7227	3.21124	2.91406	2.7435	0.162858	0.00231242
XLOC_004765	AHNAK	27.9663	59.3654	29.0461	62.8286	23.713	35.0079	34.2162	7.22245	5.61037	6.1316	0.162956	0.034451
XLOC_009321	SLX1A	19.4216	15.8175	13.058	19.3061	11.0377	14.8687	15.7552	3.82511	2.57633	1.52834	0.164188	0.00235024
XLOC_019786	HMX1	7.90609	5.19845	9.42871	5.92201	3.11317	6.9478	5.27913	1.58329	1.02617	1.09489	0.164395	0.0073676
XLOC_002935	PLCE1	5.13865	8.3448	7.09272	17.3731	5.22569	4.08907	3.77986	1.09525	1.09255	1.20603	0.16494	0.00357909
XLOC_006479	CLIP1	27.6066	40.788	37.7829	52.9794	34.2501	33.0863	34.77	5.3748	6.24019	6.00572	0.165955	0.00179184
XLOC_011037	RASD1	27.3015	13.1768	15.1951	16.116	14.4848	29.8819	16.1298	3.03435	2.22113	3.98565	0.165988	0.0252142
XLOC_027360	SCML1	13.6293	11.511	11.0579	10.1907	5.64257	19.4266	17.8452	2.07014	1.80618	2.13998	0.166204	0.000228952
XLOC_022687	RMND1	55.5959	70.5654	71.7659	65.7108	80.8017	75.4401	69.2999	9.56346	12.8692	10.6138	0.166962	0.000485389
XLOC_015032	CASP8	10.5789	12.2855	9.78688	10.8785	10.8229	10.667	12.0089	1.64429	1.74457	2.06748	0.16711	0.000266242
XLOC_007223	MMP14	94.4453	57.2373	90.7511	96.467	73.3228	84.7437	62.8859	14.1471	13.7161	12.6883	0.167268	0.00473531
XLOC_012203	HCN2	16.6581	12.5342	17.6739	11.0183	13.0405	13.0877	9.05061	2.52431	2.51116	2.80988	0.167399	0.00117165
XLOC_003572	OAT	136.83	163.776	136.075	101.528	249.865	179.159	164.23	22.2455	27.1406	23.7822	0.167555	0.000193959
XLOC_004365	NRGN	13.3267	7.38601	8.70523	6.17492	5.27215	12.3576	10.2941	2.04758	1.29826	1.58379	0.167572	0.0108291
XLOC_002641	ECHDC3	9.71898	5.12916	6.88355	4.97566	3.89096	9.52904	7.74584	1.34498	1.11379	1.18888	0.167849	0.0108041
XLOC_005910	LOC101929549	7.56668	7.0696	7.19211	7.24181	8.23355	4.49903	6.54925	1.36315	1.12383	1.19177	0.16853	3.35209e-06
XLOC_015201	TWIST2	12.2638	10.799	11.124	11.3185	11.5734	12.5917	10.8667	1.81402	1.87626	2.07446	0.168625	3.03562e-05
XLOC_000217	LDLRAP1	29.9343	28.4116	34.2618	32.104	30.7054	27.9541	26.8706	4.95432	5.55839	5.15082	0.169139	0.000129346
XLOC_003612	SYCE1	6.82534	5.30945	7.44436	9.04983	4.69972	6.19755	5.28252	1.31863	1	1	0.169498	0.00108454
XLOC_008268	TMEM62	7.69594	10.1342	8.06624	11.7984	6.34068	6.21489	6.53792	1.57286	1.40075	1.41709	0.169549	0.000706461
XLOC_014557	BCYRN1	104.605	60.6745	100.577	109.418	48.1584	132.239	90.3284	5.5396	15.814	23.8916	0.170186	0.00801553
XLOC_002636	GATA3	9.19343	4.9597	4.62917	1.87171	1.72223	7.77253	4.48918	1.15443	1	1.04909	0.170561	0.0241811
XLOC_019157	MUC4	7.63352	12.2278	6.74231	14.0652	7.66767	4.75759	5.40698	1.61342	1.52501	1.41724	0.171242	0.012429
XLOC_003669	CD81	655.944	418.153	614.818	564.393	483.327	581.769	506.337	99.3288	101.621	88.3544	0.171296	0.00315423
XLOC_004553	TMEM41B	104.222	133.375	126.467	119.416	150.76	107.155	116.732	23.2717	20.8865	18.2487	0.171417	0.000351961
XLOC_006006	LINC01559	7.12035	4.18499	6.54129	3.38409	5.94004	5.0858	5.86384	1.04456	1	1.0238	0.17193	0.00537301
XLOC_016589	SAMHD1	91.0989	74.1912	101.308	74.1672	114.747	99.8391	103.249	13.3468	16.4108	16.1584	0.172229	0.000765095
XLOC_027689	DOCK11	25.0483	32.0001	35.4115	32.9604	31.4007	30.3165	30.4225	4.11833	5.88467	5.94459	0.172481	0.00120104
XLOC_006446	VSIG10	63.9856	71.3701	85.0647	98.2684	88.6881	58.2714	58.2231	13.0339	13.0871	11.9688	0.172805	0.000601744
XLOC_013636	TPRX1	6.78748	5.13416	6.0876	4.01007	3.61338	6.01552	4.89423	1.08805	1	1.02457	0.172835	0.00049223
XLOC_026630	PRRX2	20.0396	15.5062	18.7812	17.2203	15.2665	15.6224	11.5663	3.57688	3.51638	2.30744	0.173039	0.000448581
XLOC_000853	MSTO1	41.1612	32.2953	46.872	52.9935	61.6437	20.2743	27.3318	7.59542	6.83822	6.43222	0.173407	0.00146249
XLOC_002191	TAGLN2	232.483	224.592	267.271	386.809	224.701	257.202	242.57	42.1815	46.6077	37.0635	0.173747	0.000118452
XLOC_028125	BTK	4.77473	6.20812	8.86028	5.66034	8.26688	6.855	7.50256	1.05675	1.16593	1.25223	0.175119	0.0103864
XLOC_001593	RNF19B	42.0106	28.2208	39.6493	37.1928	30.5324	42.3519	29.107	7.02276	5.82693	6.39374	0.17513	0.00210929
XLOC_012730	BCL3	13.9971	9.13726	10.8474	11.8376	9.14116	10.4758	8.87422	2.31855	1.5919	2.04384	0.17522	0.00290238
XLOC_026059	MTSS1	12.3681	10.4907	11.2004	8.11231	12.5756	11.6409	10.1188	2.02681	2.06647	1.87753	0.175307	6.99911e-05
XLOC_002683	KIAA1217	36.567	43.2124	35.708	35.2315	36.479	32.2916	30.0671	7.11859	6.74962	6.5185	0.176528	0.000182994
XLOC_022414	AARS2	59.5131	53.7787	74.655	83.3426	51.7666	46.7685	45.2244	11.859	10.8744	10.5207	0.176933	0.00117011
XLOC_020639	SCGB3A2	24.3913	41.6516	40.5374	22.6283	47.2496	34.9832	36.2842	2.24996	9.26116	7.3913	0.177354	0.00801287
XLOC_021504	MRS2	146	140.651	183.726	124.625	227.985	150.543	148.118	19.409	31.7572	32.308	0.177462	0.000813531
XLOC_022745	DACT2	26.8125	14.3312	26.802	18.6939	26.0687	22.4398	18.9298	4.84332	3.67921	3.54414	0.177593	0.0111858
XLOC_006487	PITPNM2	11.3746	9.63023	11.8421	13.1305	10.973	9.07618	8.51006	2.29845	1.78781	1.75118	0.177716	0.000205824
XLOC_005620	MDM2	96.2587	108.373	84.5476	87.7603	77.9143	119.273	108.381	14.2763	18.493	18.7472	0.178147	0.000353161
XLOC_024808	SBDS	76.0733	69.8017	80.4063	66.9594	86.0029	100.176	80.5406	10.7814	13.2115	16.3922	0.178473	5.84949e-05
XLOC_005825	HIP1R	16.6675	14.1157	16.6783	18.0937	12.2047	13.0782	14.0198	3.55168	2.53794	2.38865	0.178635	0.000150519
XLOC_017957	PTH1R	15.2835	6.90724	9.63679	4.29019	7.46091	11.6052	11.8456	1.75643	1.6964	2.24016	0.17887	0.0243732
XLOC_005066	USP28	121.934	135.884	144.356	113.394	129.496	156.193	141.277	21.8514	26.0946	24.4906	0.180113	7.86028e-05
XLOC_002997	TMEM180	24.4015	21.1736	24.1275	34.7863	22.2607	15.6853	16.6931	4.6908	3.82351	4.09176	0.180855	5.75482e-05
XLOC_027001	FBP1	16.975	17.7663	18.1206	19.9222	17.8343	16.5908	16.3636	3.08421	3.31474	3.17742	0.181158	1.95807e-06
XLOC_008634	MEIS2	3.0305	8.61689	7.46439	9.18431	5.29313	4.63225	5.69582	1.18722	1.13884	1.13775	0.181239	0.0375509
XLOC_002421	LAMB3	6.92853	5.75475	6.88508	11.0605	5.4854	4.99277	3.86486	1.29061	1.16204	1.10432	0.181772	0.000162088
XLOC_000514	TYW3	5.93827	6.44894	5.94511	5.40297	8.32261	7.18049	6.14333	1.05405	1	1.28246	0.182002	1.23955e-05
XLOC_019158	TNK2	36.2429	32.8416	41.8697	57.5354	37.1661	23.9142	21.7608	8.58307	5.81978	5.81286	0.182199	0.000410428
XLOC_000127	KAZN	25.1075	27.0586	27.4235	26.8373	22.3128	25.3951	23.5356	5.15404	4.70874	4.66592	0.182545	7.88496e-06
XLOC_026444	SYK	9.82496	10.4753	11.4957	9.93586	12.048	9.54008	10.2506	1.77866	2.1471	1.88835	0.182857	6.43498e-05
XLOC_012688	CEACAM6	6.68303	4.11922	5.84546	5.07159	4.43397	6.87691	6.27125	1.04682	1	1	0.183017	0.00387011
XLOC_005362	GPRC5A	4.89352	8.78868	7.71262	12.2067	5.69637	4.04813	4.07251	1.33217	1.25775	1.32822	0.183135	0.00741103
XLOC_026607	SLC27A4	23.9215	22.6768	28.7408	34.7043	22.8627	20.5235	17.0776	5.48007	4.25716	4.06347	0.183181	0.000418806
XLOC_021513	TRIM38	7.39774	8.38654	9.20139	5.63129	12.1267	8.8432	8.34419	1.45914	1.57746	1.55383	0.183722	0.000201695
XLOC_001843	TGFBR3	11.7004	15.8698	13.5937	13.025	13.3814	16.0807	14.0055	2.29799	2.56462	2.70959	0.183952	0.000761335
XLOC_028119	SYTL4	4.70452	7.41431	6.13348	10.5467	7.27993	4.57185	4.73211	1.31289	1.04496	1	0.183969	0.00325428
XLOC_027182	PTGES	10.5552	17.9478	17.7523	76.4327	7.70945	6.1023	5.97175	3.38259	2.40803	2.72329	0.184063	0.00680708
XLOC_015544	FOXI3	76.5656	71.0704	82.8072	126.098	46.02	48.3896	34.2642	13.1763	15.2125	14.0776	0.184281	5.35029e-05
XLOC_000104	TNFRSF8	12.274	11.1655	17.688	15.728	19.2992	9.63969	8.23783	2.3511	2.68378	2.54733	0.184359	0.00518058
XLOC_022580	FRK	6.1789	9.19581	7.41598	8.76722	7.23419	6.74866	8.17661	1.34882	1.22408	1.63871	0.184795	0.00218699
XLOC_011353	HOXB3	6.76499	4.13317	5.67296	3.96898	4.14858	4.60645	3.89437	1.05634	1	1.01291	0.185217	0.00414413
XLOC_020919	CCL28	5.14049	5.71354	6.28807	8.15551	5.66893	5.79906	5.25473	1.19127	1	1	0.186166	0.000160514
XLOC_027245	AGPAT2	52.8576	43.5382	64.4583	103.399	37.8485	32.3869	28.6235	10.1364	9.26253	10.5583	0.186238	0.00197587
XLOC_004978	TRIM49	5.02411	5.92562	5.14802	3.06805	4.18053	7.49215	5.18548	1	1	1	0.186361	0.000101775
XLOC_017468	PRAME	8.29839	4.08042	7.31689	5.69361	6.06328	5.85025	6.1439	1.03535	1.2058	1.43656	0.186727	0.014001
XLOC_010851	FN3K	52.0726	40.0203	60.5995	64.847	49.9947	44.4808	36.6464	10.4297	9.89345	8.21974	0.186931	0.00232665
XLOC_004323	FOXR1	5.45298	4.71259	6.54437	4.57659	5.71193	6.11748	5.23867	1.05401	1	1.07224	0.187089	0.0010488
XLOC_015031	CASP10	6.78352	10.2384	7.67887	7.05345	7.1009	12.3219	9.27261	1.40089	1.45148	1.77436	0.187311	0.00302042
XLOC_012902	ZNF808	38.2159	61.2279	46.0458	31.9375	46.6354	45.9556	48.3239	7.59668	10.396	9.28551	0.187493	0.00441864
XLOC_010852	TBCD	162.2	135.621	187.751	136.521	154.353	146.569	147.002	31.4921	32.1453	27.9956	0.188711	0.000963813
XLOC_012899	ZNF528	4.53898	7.3127	5.86621	7.48033	8.99313	4.40911	5.04323	1.1926	1.04026	1.11091	0.188723	0.00394699
XLOC_003558	RGS10	42.416	22.5399	35.7744	27.4464	29.822	49.2611	46.0266	4.28457	8.03463	6.70129	0.188826	0.0101677
XLOC_026430	CTSL	96.3849	86.2595	88.3108	78.763	76.9496	88.8275	84.781	15.3077	18.3758	17.603	0.18928	2.22865e-05
XLOC_015715	NMI	12.553	12.1759	14.6304	13.7097	17.235	14.2114	13.6288	2.28832	2.7992	2.36364	0.189311	0.000167119
XLOC_003571	CHST15	18.9068	22.2826	21.1229	16.0045	19.637	21.1749	23.2846	4.5034	3.65177	3.64181	0.18932	8.21473e-05
XLOC_005909	AKAP3	4.9188	9.49838	8.02764	7.78999	7.87588	4.38819	5.40275	1.48826	1.24768	1.51844	0.189548	0.0109666
XLOC_006374	ALDH1L2	18.1147	16.851	14.3281	13.0938	10.8793	16.9536	18.5693	2.74301	3.33122	3.27598	0.189683	0.000295606
XLOC_014618	ANXA4	27.4954	37.967	34.5351	27.8201	34.9691	32.8244	32.691	5.19393	6.96952	6.82893	0.189929	0.000998023
XLOC_013762	ZNF528-AS1	5.05906	4.7242	6.25733	6.86844	5.40442	4.14209	3.02801	1	1	1.06131	0.190847	0.000747667
XLOC_013262	ACP5	26.589	26.2372	35.2718	72.0887	21.8874	22.6888	17.56	5.20445	6.16734	5.45616	0.191014	0.00132236
XLOC_017316	APOBEC3G	10.93	9.0487	7.66069	5.67681	8.22967	8.51	9.80375	1.44903	1.86726	1.97442	0.191419	0.00149096
XLOC_024554	ABCB8	17.7549	13.895	18.8192	18.6383	18.8348	13.1828	12.1789	4.14981	2.98066	2.53483	0.191509	0.000980389
XLOC_020554	JADE2	27.2243	34.5727	37.1205	61.8015	42.7905	20.4129	20.7126	6.74045	6.18047	6.10348	0.192326	0.000859823
XLOC_026926	KLF9	7.37343	8.90517	10.0533	11.2307	9.62992	8.43429	7.46877	1.6839	1.68843	1.7015	0.192688	0.000799088
XLOC_027329	HCCS	37.9774	31.2736	42.0607	31.1391	39.9351	45.016	44.3882	6.5734	7.36136	7.51959	0.192741	0.000689555
XLOC_005769	OAS1	5.46737	4.15505	5.91301	3.68443	5.26656	5.21572	5.07234	1	1	1	0.193107	0.00137596
XLOC_021912	KIAA1919	19.5614	33.4027	26.0392	33.2619	37.1762	20.6089	21.231	4.5703	4.86748	5.84293	0.193419	0.00613675
XLOC_010323	USP32P1	8.6337	13.8642	7.63432	11.6693	7.32979	7.18386	8.19325	1.65803	2.25045	1.9309	0.193792	0.0139685
XLOC_020416	BHMT	6.4795	6.02137	9.32986	8.60646	10.6493	6.77822	6.89028	1.30872	1.39448	1.52928	0.193877	0.00481202
XLOC_015457	GFPT1	141.435	147.805	136.268	117.315	113.207	180.28	182.789	21.8662	30.2316	30.46	0.194022	1.27269e-05
XLOC_011358	HOXB7	4.10986	6.70041	5.93933	3.94648	3.8005	5.66387	5.27667	1.25333	1	1	0.194233	0.00434757
XLOC_002019	NBPF9	8.73179	14.9952	12.1488	13.9149	15.9468	7.48079	8.26423	2.21912	2.43726	2.31371	0.194284	0.00601219
XLOC_002661	ST8SIA6-AS1	4.55075	4.79793	6.07113	7.69963	4.45203	4.70424	3.60803	1	1	1	0.194555	0.000924271
XLOC_008809	LARP6	42.4954	36.758	64.9748	96.9155	44.543	33.8772	31.9286	10.2029	9.98665	7.88358	0.194644	0.0109872
XLOC_017023	RUNX1	4.52986	8.32479	6.47519	8.71604	7.09751	3.38223	4.46992	1.41177	1.11436	1.25634	0.19568	0.00920077
XLOC_014846	PLEKHB2	112.723	121.43	138.007	140.164	143.75	126.497	114.25	24.9457	24.8875	23.0085	0.195727	0.000179126
XLOC_017852	ZNF385D-AS1	4.48657	4.75288	6.01928	6.4161	6.5987	5.37261	6.0043	1	1	1	0.196609	0.000985825
XLOC_012727	PVR	36.8972	28.2665	39.0384	57.744	30.2478	30.9573	29.2394	6.35322	7.21222	6.93513	0.196739	0.00107479
XLOC_018922	GATA2	9.38935	3.67681	5.66595	3.20626	1.98263	7.03452	3.42608	1.28407	1	1.40403	0.196886	0.0404334
XLOC_019863	TEC	13.4357	14.9153	12.9868	14.4046	12.0602	16.5619	15.4773	2.57368	2.49584	3.10249	0.197689	5.55689e-05
XLOC_015683	POTEI	5.63277	4.49732	5.04529	3.49073	5.0349	5.36762	7.01069	1	1	1	0.197689	0.00024474
XLOC_019877	PDCL2	5.13609	5.65996	5.5333	3.83079	7.93083	6.37226	5.15069	1.24352	1	1	0.198632	1.62582e-05
XLOC_010222	C17orf107	11.8792	7.06848	8.34191	10.8581	4.3197	8.97834	7.18808	2.88872	1.24723	1.29548	0.199029	0.00903045
XLOC_001687	PRDX1	1735.28	1729.68	1963.13	1595.35	2338.64	2197.54	2020.89	378.492	414.839	289.172	0.199426	7.11178e-05
XLOC_013266	ZNF878	11.814	20.0819	18.9666	14.7217	31.2533	12.403	12.4625	2.5883	4.15387	3.40523	0.199507	0.00669035
XLOC_012411	NFIX	6.48353	4.72258	5.75865	3.83755	5.35547	4.02523	4.6175	1.1801	1.07445	1.1359	0.199853	0.000904326
XLOC_002676	BMI1	26.2468	30.5586	43.1274	27.1306	51.3535	28.3341	28.7394	6.3226	6.16641	7.51778	0.200202	0.00632782
XLOC_013045	ZSCAN4	4.38071	5.27039	5.26665	3.55158	4.85111	5.39144	3.94489	1	1	1	0.201103	0.000178142
XLOC_017829	SLC6A6	163.255	144.128	177.115	173.669	131.818	152.23	127.887	37.359	32.6923	27.621	0.201595	0.000205995
XLOC_017961	KLHL18	25.8532	28.8156	33.0802	42.772	34.7558	27.8428	24.8507	6.09995	5.8229	5.7768	0.201708	0.000372208
XLOC_013596	EML2	48.9809	33.0805	33.5136	40.1829	11.9675	39.4934	32.6872	7.2625	8.84921	7.27339	0.202337	0.00426798
XLOC_010227	ZFP3	6.69381	13.803	13.9461	16.679	18.7873	4.10602	5.73274	1.87497	2.60064	2.52193	0.203163	0.0190379
XLOC_010091	SLC7A5	279.766	174.697	243.6	226.847	174.675	222.479	188.336	45.3528	51.2592	45.6268	0.203762	0.00388188
XLOC_011071	KRT16P3	5.30972	3.8289	6.14472	6.7517	4.82791	3.47562	4.40462	1.11699	1	1	0.203947	0.00393209
XLOC_015962	SLC19A3	11.1751	14.089	12.8686	14.6056	10.1076	14.524	13.3304	2.25103	2.86089	2.66606	0.203971	0.00030377
XLOC_014800	PAX8-AS1	4.30344	5.67597	5.64313	3.49918	3.86126	4.14245	4.92141	1.16598	1	1.03732	0.205043	0.000808771
XLOC_017508	RASL10A	8.13154	5.34496	7.53676	6.53761	4.78111	5.38852	4.35083	2.22794	1	1.0861	0.205301	0.00399776
XLOC_024586	PDGFA	29.3336	28.9399	41.4236	41.4235	27.4128	20.4516	16.5635	8.2385	7.0485	5.19121	0.205404	0.00324611
XLOC_004346	UBASH3B	10.2905	14.8679	16.4228	13.9038	15.0944	12.695	11.2613	2.75376	2.94025	2.85327	0.205556	0.00392989
XLOC_013585	ZNF296	65.5182	45.1707	59.209	59.5146	33.0925	56.1876	41.8353	12.2883	10.6806	11.9993	0.205819	0.00173046
XLOC_024769	TNS3	31.023	35.9387	35.7261	28.3494	38.741	30.9599	26.1532	6.65303	7.40389	7.10021	0.206034	7.38241e-05
XLOC_013203	CD320	100.604	99.5075	171.42	178.323	220.395	84.5376	61.631	29.0044	27.1674	20.4874	0.206333	0.0147642
XLOC_027112	STOM	133.635	86.9166	91.125	61.2274	84.248	147.338	123.288	21.2834	22.6198	20.576	0.206879	0.00526588
XLOC_017784	BHLHE40	64.9415	90.7745	56.2174	111.217	23.8159	53.3728	52.8896	18.0521	13.4734	12.5549	0.207992	0.00599855
XLOC_013093	ADAMTSL5	4.70264	6.35614	9.28851	9.82409	7.69895	3.93531	4.3406	1.40818	1.40729	1.42515	0.208412	0.0160768
XLOC_012249	GADD45B	15.5025	8.15141	11.8187	14.8952	7.03637	12.7494	11.1643	2.51446	2.71949	2.17738	0.208931	0.0117308
XLOC_011873	GATA6	2.65787	7.89417	6.64523	14.71	4.68874	1.98421	1.55043	1.14012	1.09512	1.3592	0.209012	0.0455691
XLOC_013629	BBC3	67.0205	31.5608	47.9248	64.0336	31.2334	47.41	32.7437	10.0218	9.09909	11.6453	0.209999	0.0198554
XLOC_016283	MMP9	11.1062	8.91937	8.85887	11.0028	6.23309	9.64826	7.52139	2.16772	1.92178	2.0103	0.21118	0.000515445
XLOC_011896	RNF125	38.5974	42.646	42.8935	41.597	56.687	46.0553	43.077	7.2132	9.80009	9.33174	0.212226	3.46117e-05
XLOC_006140	GALNT6	11.9372	14.8509	15.9281	17.1672	13.5888	8.9115	10.4001	3.23157	2.94105	2.89907	0.212371	0.000721996
XLOC_022481	MB21D1	5.2696	4.2906	5.57689	4.33758	5.21834	5.78633	4.16314	1.2156	1	1	0.212432	0.000546014
XLOC_010925	SLC52A1	6.68525	4.59991	4.80116	6.30322	3.67724	5.22025	3.44685	1.1565	1.14734	1.11534	0.212552	0.0031387
XLOC_001750	TACSTD2	7.25935	5.51535	5.04166	2.78885	4.3554	5.31653	3.54285	1.58831	1.11601	1.09815	0.213426	0.00252615
XLOC_000255	SESN2	45.6931	31.0491	41.5031	49.4059	31.7989	35.5302	34.05	8.17594	9.39237	7.66864	0.213429	0.00211036
XLOC_002999	TRIM8	59.8237	62.2192	81.1661	84.6474	73.3664	53.9959	42.0714	15.2226	12.8024	15.3506	0.213453	0.00143389
XLOC_016491	RBBP9	23.341	28.0268	25.957	21.8985	38.9656	26.6163	23.8186	5.16093	5.43354	5.91309	0.213483	0.000122631
XLOC_005303	RPL13P5	17.4446	15.9388	15.9517	24.2314	16.6258	13.9496	10.037	2.12449	5.47464	2.94167	0.213657	0.000327645
XLOC_022111	SERPINB6	49.959	54.5609	63.7945	55.8029	67.959	61.0712	65.3953	10.4054	13.7225	11.9078	0.214098	0.000456618
XLOC_007011	RCBTB1	38.0956	47.9179	57.7894	49.6806	55.1607	61.1046	58.6965	9.32889	11.0099	10.5151	0.214557	0.00273504
XLOC_007250	REC8	77.6918	41.6394	55.8159	43.8215	40.8257	61.1282	51.8557	14.3726	12.6093	10.6053	0.214604	0.0121633
XLOC_013849	ZNF552	18.0298	22.8682	26.2948	18.7214	29.0993	16.3546	17.9652	4.51273	5.25318	4.66297	0.214738	0.00186883
XLOC_017410	LOC102723780	4.2816	4.35996	5.30546	3.36563	3.44321	4.97086	4.41468	1	1	1	0.2151	0.000375912
XLOC_026090	ST3GAL1	9.14513	7.59728	9.79261	9.16809	7.19582	8.45871	8.63329	1.93392	1.94569	1.83086	0.215205	0.000441501
XLOC_000703	NBPF8	5.50898	8.93947	7.23912	8.91404	9.71922	4.07008	4.83186	1.5901	1.56843	1.52271	0.215849	0.00461344
XLOC_026610	CERCAM	17.7303	9.83846	11.3714	6.53508	8.26043	14.0816	11.6961	2.91761	2.50794	3.0061	0.216528	0.0136873
XLOC_026406	GCNT1	49.7387	44.8938	41.9992	28.7985	39.5019	59.9005	62.2323	8.96602	11.3035	9.44838	0.217504	0.000113495
XLOC_005304	DSTNP2	22.2513	28.1566	28.1374	33.243	23.6144	21.8979	18.4426	3.68967	6.64545	6.75772	0.217618	0.000749656
XLOC_018838	DPPA2	13.3603	9.79978	11.1595	6.28424	14.3259	15.1409	10.8501	1.52338	3.47501	2.49086	0.218221	0.00162749
XLOC_000860	LMNA	73.1195	63.6111	81.7148	92.5627	63.3481	78.5673	56.4644	14.4949	14.8167	18.4328	0.218564	0.000451771
XLOC_016451	SLC23A2	23.4624	28.3862	26.158	25.5887	34.2201	18.8636	20.9678	5.65502	6.03485	5.36685	0.218657	0.000145125
XLOC_021870	GJA10	2.35016	6.03492	5.52843	8.24895	8.43806	2.98692	2.40178	1	1	1.04524	0.218869	0.0348021
XLOC_012478	SLC5A5	12.0702	9.59851	11.2839	10.2251	9.30072	10.3207	7.91953	2.55223	2.43875	2.23292	0.219221	0.000308495
XLOC_002529	SIPA1L2	16.6149	14.8003	15.2926	16.1666	14.8317	15.4358	14.6691	4.61288	2.88433	2.76204	0.219647	0.000113235
XLOC_016810	LINC00189	3.47255	5.70542	4.8316	6.54416	8.01163	3.0345	2.36843	1.08494	1	1	0.220202	0.00499127
XLOC_027372	DDX53	4.6516	6.74381	4.26526	7.15116	2.58702	4.58164	4.86735	1.21943	1.03909	1.19012	0.22021	0.00619818
XLOC_019319	CPEB2	6.95977	7.60661	6.95715	7.44027	6.61354	6.93632	5.70422	1.5906	1.41066	1.74649	0.220584	1.90783e-05
XLOC_011893	DSG3	4.96232	4.50399	4.49739	7.8121	3.63544	3.58536	2.97522	1.06908	1.01423	1	0.220809	1.99392e-05
XLOC_014850	TUBA3D	7.32985	3.9854	4.31837	1.41005	2.12822	18.0711	17.8075	1.12448	1.13267	1.2087	0.221692	0.0189089
XLOC_026089	NDRG1	22.038	13.353	25.3533	35.0396	10.6792	16.7728	12.9333	3.99906	5.04354	4.42784	0.221756	0.0117964
XLOC_016124	RIN2	4.15572	6.99161	7.07901	7.85163	6.08153	3.6599	4.12923	1.48358	1.33391	1.22913	0.22202	0.00799776
XLOC_013007	RFPL4A	3.42998	5.81806	4.7057	3.58389	4.69829	4.31948	3.49597	1.10146	1	1	0.222267	0.00635329
XLOC_003008	NEURL1	7.12952	4.13088	5.12533	4.52329	4.60929	4.76945	2.77895	1.35298	1.21576	1.07673	0.222478	0.00867208
XLOC_013755	ZNF350	10.4133	13.4713	11.0247	9.78717	13.7399	11.2845	10.8722	2.23024	2.74403	2.79372	0.222519	0.000682852
XLOC_012824	TRPM4	21.4353	14.0606	18.1247	18.3181	16.5889	20.8326	14.8282	4.04602	3.99118	3.91279	0.222862	0.00286993
XLOC_025480	CA2	15.2595	12.5422	11.3551	3.4551	11.1784	18.9556	21.5201	2.16651	3.06414	3.5051	0.223097	0.00114754
XLOC_027810	ABCD1	11.1053	10.3847	16.2413	13.7783	6.70754	7.84329	7.16215	2.717	2.93447	2.7699	0.223193	0.00610668
XLOC_007766	NFKBIA	61.8064	35.7149	53.2823	47.6478	47.7606	53.9215	52.2461	13.0694	11.0458	9.57405	0.223398	0.0072893
XLOC_022506	TBX18	4.56047	4.41106	4.69961	3.63142	3.08587	5.04286	5.45099	1.05519	1	1	0.223477	2.02e-06
XLOC_017239	GAS2L1	14.4558	11.5312	17.5566	15.5771	14.6034	8.36404	8.48555	3.53611	2.86052	3.33545	0.223502	0.00299775
XLOC_016256	HNF4A	7.11785	6.17366	6.47716	6.91926	5.2221	6.6074	5.12217	1.18546	1	2.25939	0.224843	0.000445847
XLOC_001215	RNF187	73.4275	41.3472	65.1812	55.981	47.2806	64.4745	58.732	12.8832	12.9745	14.6536	0.225118	0.00849831
XLOC_013188	MBD3L3	4.45906	4.60598	4.25978	3.35001	2.03336	2.58666	3.74217	1	1	1	0.225144	4.30719e-06
XLOC_024040	IL6	2.89034	5.8859	5.38369	2.23495	4.46322	3.61692	3.66054	1	1.18937	1	0.225239	0.0169747
XLOC_012623	HKR1	41.8808	48.273	42.3648	54.7888	40.5412	41.0369	39.8771	10.5473	10.7881	8.51629	0.225264	9.57414e-05
XLOC_027812	SRPK3	6.31437	3.42326	5.36355	6.16323	2.09671	5.37461	5.46446	1.17497	1.15794	1.07091	0.225401	0.0101836
XLOC_009937	PLLP	15.1678	13.8991	13.5545	22.2337	11.6227	12.4621	11.014	3.1003	3.72291	2.80043	0.225794	3.98328e-05
XLOC_027811	PLXNB3	8.59796	4.82971	5.57413	7.08506	2.32943	6.02528	5.35725	1.55127	1.38257	1.3601	0.225975	0.0131677
XLOC_000239	SFN	12.0383	11.5258	10.8073	31.3942	5.79379	7.68581	5.22326	3.05328	2.36962	2.35163	0.226192	3.12605e-05
XLOC_015186	ACKR3	18.4907	14.7504	14.08	5.72015	11.7494	16.1094	15.02	3.69863	3.53358	3.47947	0.226362	0.000887411
XLOC_022064	MRPL18	106.159	87.1868	111.315	89.5862	103.35	125.87	105.07	22.9613	21.4018	24.6062	0.226381	0.000444199
XLOC_021582	HLA-F	14.4387	14.2916	19.4568	21.8008	22.3035	11.0817	7.94581	3.63448	3.98959	3.30975	0.226903	0.00190574
XLOC_004034	ESRRA	33.111	26.8136	38.2973	38.3523	32.3125	22.2486	23.1761	9.17874	6.50327	6.6337	0.227197	0.0018051
XLOC_027456	RBM3	68.264	69.0748	82.3811	73.5997	98.6063	76.3823	71.6996	18.2155	16.5197	15.371	0.228046	0.000262702
XLOC_001066	NR5A2	5.97043	10.8653	9.9665	5.94855	14.7613	7.08818	7.70212	2.28945	1.88131	1.94172	0.228059	0.0102757
XLOC_013482	MAP4K1	11.8011	8.85316	12.7226	5.61496	10.9217	13.1985	11.5072	2.79076	2.73173	2.09132	0.228116	0.0019444
XLOC_009118	SLC9A3R2	17.9629	16.3439	22.101	16.103	19.4132	15.5523	12.9905	5.35299	3.57789	3.94164	0.228205	0.001279
XLOC_015176	SCARNA6	129.562	217.05	203.159	292.06	176.723	130.965	117.456	68.9563	30.1861	26.4286	0.228406	0.00960621
XLOC_025600	DENND3	9.41637	7.8136	10.4676	8.29699	9.3623	9.04583	8.75029	2.32281	2.07799	1.92996	0.228568	0.000798523
XLOC_004237	KDM4E	4.25704	5.26254	3.70994	3.07206	4.4285	3.87287	2.86396	1.03012	1	1	0.229042	0.00171162
XLOC_012481	ARRDC2	20.1542	16.2502	23.3945	19.9733	16.4065	16.878	13.4907	5.29485	4.69182	3.74126	0.229568	0.00190806
XLOC_017472	ZDHHC8P1	7.34274	6.00892	5.45566	5.08996	6.86567	3.98042	4.5588	1.76668	1.23524	1.32092	0.229849	0.00116649
XLOC_009817	NDUFAB1	325.972	328.765	455.539	320.681	548.658	411.349	344.427	78.56	93.3999	83.8423	0.230395	0.00268295
XLOC_017442	TXNRD2	11.8658	11.0387	12.6045	13.788	9.27789	10.9622	9.33564	4.10458	1.80252	2.27718	0.230485	0.000400789
XLOC_024057	HOTAIRM1	3.73917	5.47909	3.7689	3.87548	1.49571	5.7951	4.46447	1	1	1	0.230997	0.00442564
XLOC_005320	NANOG	96.4848	101.367	105.942	87.0587	119.231	118.227	105.202	18.0002	25.0711	27.1338	0.231095	3.66319e-05
XLOC_001555	SNHG12	71.1719	71.7057	90.2728	83.3444	105.351	40.9179	55.8106	18.6288	18.8079	16.5575	0.231585	0.000700107
XLOC_008731	CCPG1	15.6846	22.959	25.0818	43.1399	28.4037	19.2059	17.3633	4.2607	5.40389	5.12169	0.232031	0.00470634
XLOC_017911	ZNF619	4.76318	5.61494	4.91373	5.9951	5.19309	6.07659	6.06516	1.09271	1.19036	1.26601	0.232089	0.00012634
XLOC_014466	CENPA	51.2559	47.1017	57.9454	42.988	61.1269	47.9926	47.7599	12.6952	11.7578	11.837	0.232177	0.000227806
XLOC_004123	TPCN2	16.5323	13.9932	19.6695	15.173	16.9487	11.6227	12.144	4.03945	3.86801	3.75792	0.232401	0.00144787
XLOC_008098	MKRN3	4.91324	4.18084	4.40348	4.85579	3.93797	5.50283	4.36982	1	1	1.1381	0.232494	9.90364e-05
XLOC_020747	MSX2	6.08675	3.86378	4.38638	3.65712	3.51604	7.34338	3.65318	1.17355	1.06046	1.1137	0.233503	0.00549882
XLOC_010916	CHRNE	6.73355	4.10895	4.84721	3.81922	3.36086	6.83169	5.1403	1.2048	1.18726	1.27726	0.233868	0.00686591
XLOC_022388	CCND3	33.6393	22.4507	33.2166	32.9131	32.4665	30.7758	24.9208	8.207	6.53006	6.20709	0.23452	0.00357397
XLOC_009148	KREMEN2	13.502	8.0035	12.2055	7.44057	7.47937	10.5115	8.11833	3.21479	2.29886	2.39898	0.23472	0.00696051
XLOC_027274	ENTPD8	6.56963	4.41178	6.14179	9.07072	3.59384	2.7259	3.51517	1.3616	1.3543	1.33026	0.236297	0.0027192
XLOC_004550	SCUBE2	5.45102	4.75324	5.64629	5.20061	5.13285	6.51347	7.35902	1.17474	1.31782	1.25367	0.236346	0.00012414
XLOC_016779	TPTE	2.91367	5.31586	4.58982	3.37735	4.31469	3.77434	3.90338	1.0313	1	1	0.236463	0.0101342
XLOC_013148	LRG1	7.4685	5.48138	7.16348	6.60051	5.90926	6.79569	5.42465	1.85114	1.42013	1.50945	0.237689	0.00126792
XLOC_013478	PPP1R14A	108.67	57.6628	82.8376	50.538	49.7218	98.246	71.1661	23.6093	19.0293	16.6299	0.237863	0.0130752
XLOC_004110	NDUFV1	223.411	152.063	188.101	144.956	146.294	204.55	172.599	40.7189	47.5874	46.0443	0.23839	0.00229935
XLOC_000102	MIIP	67.0404	49.6156	77.3143	83.8007	54.032	52.7427	45.3458	17.6887	15.513	13.128	0.238849	0.00386276
XLOC_001886	HENMT1	14.9478	14.2495	15.9057	12.5586	17.1954	15.9699	13.9477	3.12393	4.31684	3.35446	0.239346	4.56103e-05
XLOC_010062	SDR42E1	4.0905	4.07171	4.73667	4.2671	4.37094	4.05703	4.15025	1	1	1.08756	0.239367	0.000120376
XLOC_014814	TMEM37	27.2958	25.7058	34.6373	27.2788	25.4031	22.0172	26.2597	5.89403	7.07886	8.04	0.239767	0.00140503
XLOC_002420	PLXNA2	3.89534	6.19627	4.96973	12.506	3.44346	3.15301	2.97728	1.19805	1.16764	1.24764	0.239908	0.00457185
XLOC_002039	CTSS	3.76524	5.89013	3.63715	3.95598	4.0912	5.06552	5.06328	1.12114	1.02146	1.04947	0.240141	0.00999615
XLOC_012520	LINC00664	4.64522	4.85369	4.01603	5.04058	3.42575	4.56267	4.90832	1.08057	1.10172	1.06518	0.240287	0.000170145
XLOC_027719	UTP14A	25.2118	31.8372	36.5002	41.6329	37.003	24.569	26.0552	7.13792	7.92285	7.42204	0.240331	0.00195633
XLOC_010781	SPHK1	6.49661	4.79718	7.66401	8.43667	4.10817	4.26201	3.71809	1.44257	1.4993	1.62243	0.240761	0.00452761
XLOC_002791	NRBF2	46.3813	40.2708	55.2804	43.2295	56.1646	53.5342	54.021	9.34624	12.0383	12.8378	0.241117	0.0013194
XLOC_014422	PQLC3	41.7425	33.2353	34.8748	30.6404	25.3625	44.9225	47.3316	7.83454	8.99405	9.71852	0.241661	0.000477784
XLOC_013660	TULP2	5.29914	5.90245	7.54102	7.2944	5.09708	5.59755	4.75312	1.30375	1.59183	1.63589	0.241774	0.00220563
XLOC_019241	FGFR3	35.1479	35.8004	53.6148	49.5989	42.5788	28.5192	24.7802	10.6365	9.41964	10.0696	0.241851	0.00654054
XLOC_012610	LOC100134317	6.14126	10.7032	7.41784	14.9151	7.24615	2.13942	3.22001	2.18666	1.56945	2.11445	0.241962	0.0111084
XLOC_006447	TAOK3	7.19322	10.3495	9.09824	10.6513	9.08664	8.12136	9.74977	2.26735	1.949	2.2376	0.242257	0.00188352
XLOC_024721	TBX20	5.14163	4.00281	3.94966	2.86011	2.49614	4.40012	3.6052	1.0565	1.06376	1.05541	0.242527	0.00104871
XLOC_018984	PLSCR4	6.5206	5.39615	5.32018	6.24561	7.88741	3.5138	2.99878	1.49759	1.33067	1.35939	0.242946	0.000373367
XLOC_011034	PLD6	5.7345	4.94296	7.33838	6.29277	5.99568	4.38065	4.19535	1.46508	1.29684	1.61499	0.242948	0.00306467
XLOC_014457	EFR3B	20.9524	17.7039	19.5679	11.8818	23.4722	23.575	23.0832	5.66211	4.54413	3.95615	0.243239	0.000160743
XLOC_015860	FAM126B	10.0328	12.0813	9.81869	9.06231	12.184	12.5922	12.2947	2.51789	2.4688	2.79016	0.243538	0.000380116
XLOC_025356	ZNF703	6.91677	6.29642	7.34079	6.59597	6.24481	4.81119	4.00957	1.96017	1.2689	1.77719	0.243567	0.000146042
XLOC_009422	HERPUD1	28.0652	17.5342	22.2671	31.689	17.5593	27.5018	20.4322	6.0281	5.02094	5.52033	0.244147	0.00502576
XLOC_022038	MYCT1	3.48278	5.80385	6.52414	2.47873	4.5023	3.27404	3.18714	1.10638	1.47816	1.27614	0.24418	0.0125305
XLOC_012401	JUNB	19.9952	19.9744	20.5532	28.4067	13.4665	14.1744	13.0432	5.20869	3.99728	5.57821	0.244275	7.67545e-06
XLOC_011407	MRPS23	63.7902	65.015	72.5216	53.6732	83.949	93.2827	79.1871	15.3205	18.8864	14.9815	0.244321	7.19411e-05
XLOC_005456	TUBA1C	504.622	431.581	545.414	416.414	482.553	563.507	460.806	116.559	133.24	113.14	0.244961	0.000386927
XLOC_013264	ZNF823	10.4939	12.2769	11.6821	14.6934	10.8735	12.6446	11.4039	2.35279	3.05392	3.04414	0.245287	0.00011151
XLOC_018040	FLNB	146.576	141.905	166.411	172.292	137.138	152.043	123.754	34.108	40.7271	37.0079	0.245867	0.000122971
XLOC_006410	PPTC7	40.5372	37.4762	34.4907	22.9765	34.2808	44.344	40.1245	8.5196	9.02551	10.1888	0.246515	9.91944e-05
XLOC_008650	RHOV	10.8977	10.2968	9.76896	13.0484	6.32908	13.879	11.1215	2.60837	2.72213	2.31071	0.246782	2.38717e-05
XLOC_022135	TFAP2A	4.37149	3.62075	4.6895	2.17681	1.45604	6.65238	7.80864	1.11554	1.01606	1	0.246938	0.000565806
XLOC_006484	HCAR1	2.84669	4.83917	5.55483	7.0407	5.47003	2.43503	3.30358	1.27674	1	1	0.247475	0.0151858
XLOC_009460	FBXL8	8.43259	5.402	7.79311	8.47748	3.95662	5.71435	5.45755	2.05889	1.60514	1.69054	0.247579	0.00435184
XLOC_027828	ATP6AP1	104.92	70.846	94.0611	94.2564	67.5654	104.729	89.5508	24.0018	23.8118	19.052	0.247809	0.00266058
XLOC_016535	FRG1CP	4.51329	4.77323	3.47278	3.23451	4.03045	4.90416	3.5495	1	1	1.16599	0.248132	0.00134191
XLOC_026527	UGCG	57.9131	82.6807	76.6393	56.1745	89.7873	75.0031	67.7618	16.083	19.665	18.2577	0.248607	0.00194424
XLOC_015349	FEZ2	57.2108	57.3915	69.0509	40.5321	69.6298	74.3091	69.3151	14.0546	15.7578	15.881	0.248803	0.000314538
XLOC_016489	OVOL2	13.3365	13.9151	15.4916	14.2687	15.6978	9.93022	10.432	4.21087	3.60969	2.81515	0.248828	0.000147811
XLOC_000323	MANEAL	10.9239	9.17878	11.8061	11.5472	11.1212	10.7938	9.21245	2.79175	2.45766	2.69359	0.248928	0.000507997
XLOC_014507	YIPF4	41.8917	46.0601	48.0841	38.5076	66.2141	59.7893	51.0251	9.57929	10.2283	14.1031	0.249277	0.000122568
XLOC_021726	MDFI	53.0699	36.2302	60.252	57.666	48.0395	39.6403	35.7754	16.647	11.2628	9.5123	0.250228	0.00735015
XLOC_009238	TMC5	6.8333	7.77567	7.1248	5.5393	6.10546	5.95995	7.29252	1.92042	1.71632	1.80557	0.250408	4.45376e-05
XLOC_019884	IGFBP7	4.70387	4.48093	5.42021	4.80329	5.12705	4.07415	4.87501	1.35726	1.06975	1.23227	0.25055	0.000246638
XLOC_004459	CDKN1C	35.2133	26.7565	49.1379	33.3953	32.2661	31.3951	21.6695	11.7549	8.86962	7.24927	0.250872	0.0140541
XLOC_016155	REM1	4.31416	4.27325	3.95306	4.79784	3.65402	3.62587	3.32977	1.14686	1	1	0.250936	1.47044e-05
XLOC_020159	MFAP3L	7.96812	8.86058	8.9828	4.95585	10.0519	6.18616	9.34756	2.00508	2.15735	2.32413	0.251305	4.20039e-05
XLOC_011053	CCDC144B	3.96419	6.68937	3.39499	4.77623	3.34971	4.06261	4.24006	1.17464	1.17823	1.18134	0.251571	0.0261151
XLOC_012811	PPP1R15A	50.5108	32.097	41.6151	55.7762	32.404	40.3048	34.7057	9.48182	8.56587	13.2637	0.252058	0.00491786
XLOC_025362	ASH2L	86.6951	85.1544	100.434	88.1487	114.93	97.6929	95.2613	17.9632	26.9048	23.805	0.252211	0.000251205
XLOC_020318	NNT	33.7472	35.8505	56.3849	47.6327	55.1113	55.338	52.3551	9.37269	11.9814	10.4657	0.252573	0.012417
XLOC_008723	MYO5A	24.1682	35.2328	32.2721	29.1445	37.1558	28.0172	30.7316	6.73124	8.3395	8.09513	0.252701	0.00240682
XLOC_011042	SREBF1	57.7956	38.9496	56.0549	64.3526	39.8465	38.2022	34.5354	14.6679	12.4513	11.5264	0.252916	0.00333425
XLOC_024047	CCDC126	8.39552	11.3434	9.60206	8.78438	11.3864	11.096	10.589	1.81679	2.88372	2.72265	0.252996	0.00134927
XLOC_003889	TRIM49B	3.38516	3.99051	4.7085	3.16277	4.72272	3.69041	2.9829	1.06674	1	1	0.253782	0.00142569
XLOC_027140	HSPA5	297.26	260.343	296.661	381.224	257.405	316.287	283.133	67.9182	74.3519	74.6593	0.253937	6.81568e-05
XLOC_005761	ALDH2	91.6484	55.4234	80.0385	65.2488	63.1047	86.4438	73.9104	18.9287	19.8621	18.9132	0.254079	0.00614807
XLOC_007295	LRFN5	4.38023	4.31297	4.94916	2.95715	5.9355	5.39576	7.14824	1.29574	1.11528	1.05776	0.254266	9.29229e-05
XLOC_012531	ZNF726	3.07129	5.45612	3.78126	3.76446	4.02311	2.86015	2.76025	1.08126	1	1.05139	0.254508	0.0124083
XLOC_027260	SAPCD2	39.9216	27.5125	30.7261	27.6594	19.3605	31.9871	25.2298	9.75264	7.44363	7.85764	0.255235	0.00299612
XLOC_013831	NLRP9	3.25623	4.12733	4.78554	2.32873	4.89862	3.39383	2.89703	1.08704	1	1.02296	0.255565	0.00243476
XLOC_009266	DCTN5	31.2435	43.1936	45.8081	53.9042	62.4154	38.8028	36.6389	9.66655	10.9911	10.2039	0.256655	0.00269762
XLOC_007806	PYGL	69.8804	63.9428	70.2425	66.5323	55.8553	73.384	57.4271	15.1767	19.7953	17.4492	0.256884	3.20205e-05
XLOC_013764	ZNF611	13.1611	20.69	17.0466	14.988	20.3018	13.3187	16.1776	4.90925	4.04203	4.13726	0.257154	0.00452954
XLOC_012214	CFD	11.257	6.28939	13.6835	7.77311	8.94116	8.07429	7.1189	2.42915	2.61357	3.00856	0.257807	0.0240227
XLOC_005718	TXNRD1	105.055	115.572	123.739	167.872	135.324	106.881	110.764	27.3065	30.9852	30.5855	0.258089	0.000103882
XLOC_021239	ARSI	8.86361	9.53731	10.3406	12.5816	8.76915	10.1046	7.67621	2.43593	2.35716	2.62512	0.258101	8.15504e-05
XLOC_005508	PRR13	184.445	104.987	122.802	92.6055	94.7249	204.409	165.208	33.5864	36.9631	36.0911	0.258689	0.0133934
XLOC_015386	SIX2	4.3765	5.52714	7.00486	3.64568	5.18698	6.19776	5.79296	1.72845	1.36584	1.28221	0.258834	0.00567496
XLOC_027833	IKBKG	13.9879	10.8452	13.8699	15.7602	9.46815	11.6361	11.2567	3.73859	3.09639	3.18898	0.258997	0.000800752
XLOC_009447	CDH5	5.31644	3.89892	4.26089	4.4769	6.58188	3.66349	3.37082	1.34853	1.05995	1.08444	0.259191	0.00157068
XLOC_024388	TES	34.1132	42.4899	46.764	60.6373	37.5224	32.9694	37.3203	9.84226	10.3853	11.7998	0.25961	0.00126549
XLOC_025286	SH2D4A	10.4082	9.53654	9.87566	5.07554	11.8123	14.1445	13.0912	2.22567	2.56682	2.95513	0.25981	2.38954e-05
XLOC_027212	VAV2	46.4565	46.1202	57.6596	67.4766	51.9633	43.538	36.7633	13.1771	14.1219	11.7526	0.259935	0.000653563
XLOC_001794	CRYZ	5.06365	5.41075	4.31576	3.11125	4.79428	5.58673	6.47888	1.04927	1	1.80754	0.260768	0.00093196
XLOC_022243	TRIM26	41.5547	34.4329	40.6817	34.8631	39.9651	35.848	34.7292	9.66505	11.668	9.0936	0.260794	0.000267052
XLOC_027584	COX7B	166.909	172.036	188.919	140.895	167.219	191.835	186.104	42.7166	43.374	51.6243	0.260891	5.64718e-05
XLOC_000500	GADD45A	22.6636	20.1149	24.5547	28.7574	10.0069	19.156	16.31	4.85949	4.47657	8.26927	0.261466	0.000713025
XLOC_009328	FBRS	19.9876	14.24	24.7456	15.2348	31.4243	13.1984	9.95787	6.14944	4.65369	4.61853	0.261503	0.00920425
XLOC_009143	PRSS41	3.00149	3.9119	4.55859	13.7245	3.51155	2.1364	2.47303	1	1	1	0.261507	0.00333592
XLOC_007818	BMP4	8.68579	6.82686	10.8132	6.86455	9.11129	7.76997	7.71636	2.18791	3.07873	1.62133	0.261643	0.00617228
XLOC_010877	RTN4RL1	3.83658	4.98303	6.91366	4.80498	3.74001	4.01683	4.20588	1.51792	1.30721	1.29473	0.261857	0.0126691
XLOC_008662	PLA2G4F	3.02324	3.63488	5.01893	5.49636	6.06792	2.1358	2.86983	1.058	1	1	0.261881	0.00825349
XLOC_004981	TRIM53AP	3.38723	4.32588	3.73333	2.78143	2.92452	4.48344	4.32535	1	1	1	0.26209	0.000506267
XLOC_024660	SP8	38.3107	34.8396	35.0825	26.3126	29.7314	33.4414	26.5636	11.3056	8.02082	9.04429	0.262127	5.63075e-05
XLOC_017467	ZNF280A	4.20966	3.87601	5.59452	3.11839	4.07638	4.41468	4.51626	1.3223	1.19399	1.07226	0.262317	0.00317986
XLOC_019949	TMEM150C	8.00104	12.723	10.6942	6.55509	14.8708	9.55156	10.5673	2.46948	2.53158	3.27033	0.263267	0.00517532
XLOC_019830	RELL1	26.1454	26.3719	24.6355	20.7687	21.4634	35.0704	29.9268	7.2602	6.2176	6.87085	0.263745	7.03165e-06
XLOC_025853	TCEA1	191.042	224.799	223.06	183.88	200.259	244.269	233.307	42.0705	67.9681	58.792	0.264252	0.000300362
XLOC_015937	PTPRN	12.3837	7.73937	12.1802	16.032	10.0282	10.3449	10.337	2.86083	2.73968	2.93599	0.264261	0.00640839
XLOC_018325	RAP2B	41.1505	48.7446	50.3598	47.2155	53.1685	46.0271	42.7646	11.878	11.6414	13.5461	0.264272	0.000289983
XLOC_014528	GALM	19.6656	18.0058	22.3064	20.6516	20.8699	24.3214	19.8926	5.95324	4.45539	5.4537	0.26447	0.000377564
XLOC_027710	XIAP	26.8805	33.9639	30.3699	35.5988	22.7029	33.3296	36.527	7.74481	8.13241	8.25352	0.26455	0.00040156
XLOC_007425	JDP2	14.9418	12.2216	16.0729	14.1405	12.3178	16.5697	14.0636	3.07531	3.90287	4.4685	0.264747	0.000944183
XLOC_015978	NMUR1	5.21169	4.5872	5.58645	4.41737	3.42387	5.25914	4.75581	1.40933	1.37923	1.29848	0.265645	0.00021212
XLOC_002556	GREM2	3.22558	4.33166	4.38485	1.82028	4.83237	3.48378	3.7671	1.17346	1	1	0.265737	0.00157186
XLOC_019782	AFAP1	16.718	19.2456	19.7666	18.667	23.4437	18.1231	16.2545	4.81525	5.07587	4.93015	0.265947	0.00013377
XLOC_028226	ELF4	8.54699	5.48354	8.19809	9.88895	3.30499	6.98936	7.04679	1.83416	2.26761	1.8137	0.26612	0.00515168
XLOC_024342	AP1S1	67.8133	46.3032	73.3682	49.9817	64.5534	79.832	66.9745	18.7584	16.7877	14.3866	0.266329	0.00535791
XLOC_013405	ZNF675	61.3586	65.0941	66.3783	41.5006	98.3691	70.9189	73.1743	15.159	19.1437	17.102	0.266579	1.54907e-05
XLOC_006485	VPS37B	31.5066	29.8884	35.9491	22.567	34.3993	33.0716	27.0855	8.15197	8.46101	9.35499	0.266765	0.000209586
XLOC_005140	SIAE	11.1218	11.1466	10.1571	6.88159	6.51836	12.5319	12.4383	2.42452	2.83894	3.38708	0.266782	5.04162e-05
XLOC_010006	PDXDC2P	13.4878	12.5598	10.3225	11.6113	9.44769	9.17478	10.8282	3.37075	3.19331	3.18107	0.267943	0.000705895
XLOC_010900	SHPK	43.1939	36.2976	44.0971	37.5847	44.8235	48.9926	43.1156	11.5021	11.1396	10.5118	0.268257	0.000262902
XLOC_013627	TMEM160	116.72	58.2828	83.1034	60.8718	62.6163	86.9198	74.4888	25.5696	22.4563	21.2256	0.268306	0.0207099
XLOC_012119	SMAD7	11.4875	13.8662	12.0183	12.462	10.7326	12.5843	11.9487	4.21943	2.85703	2.98918	0.269336	0.000414149
XLOC_020656	PPARGC1B	10.7381	15.1474	12.4387	14.5978	11.5189	10.6727	10.3203	3.46261	3.55302	3.30997	0.269427	0.0019133
[truncated: 3,324 more rows]

## Sheet: Naive vs Re-priming significant
gene_id	gene_name	Naive_WT1	Naive_WT2	Naive_BRG_HET	Naive_BRG_KO1	Naive_BRG_KO2	Re-priming_WT	Re-priming_BRG1_HET	Re-priming_BRG1_KO1	Re-priming_BRG1_KO2	Re-priming_KO3	fold-change	P-value
[truncated: 1,072 more rows]

[truncated: 1 more sheets: Re-priming BRG1-KO significant]
