# Supplementary material for: OCT4 cooperates with distinct ATP-dependent chromatin remodelers in naïve and primed pluripotent states in human
Source: Nat Commun. 2021 Aug 26;12:5123. doi: 10.1038/s41467-021-25107-3 (PMC8390644; doi:10.1038/s41467-021-25107-3)
Supplement: Supplementary file 8 — Supplementary Data 6 [file 41467_2021_25107_MOESM8_ESM.xlsx]

## Sheet: Primers used in this study
Gene	Primer sequence (5’- 3’)
GAPDH-F	CGAGATCCCTCCAAAATCAA
GAPDH-R	ATCCACAGTCTTCTGGGTGG
BirA-F	CCTGTTAGCGAACGGTGAAT
BirA-R	ATAGGCTCAGGCAGGCTGTA
gRNA ID	Sequence	Validation efficiency in K562 cells (% indels)
XCA37c.h.SMARCA2.sp4	GAATCTTAGCCGATGAAATGNGG	0.86
XCA37e.h.SMARCA4.sp13	TGATGCGTTTGTGCTCCATGNGG	0.46

## Sheet: Data from Public resources
Sequencing data from Public resources used in this study
Name	Accession
ChIP-seq
H3K27ac (naïve hESC)	GSM1705251,2
H3K27me3 (naïve hESC)	GSM1436880
H3K4me3 (naïve hESC)	GSM1436882
OCT4 (naïve hESC)	GSM1705258,9
TFAP2C (naïve hESC)	GSM2698943-45
H3K27ac (primed hESC)	GSM1705260,1
H3K27me3 (primed hESC)	GSM1436879
H3K4me3 (primed hESC)	GSM1436881
OCT4 (primed hESC)	GSM1705267,8
TFAP2C (primed hESC)	GSM2901726-28
H3K27ac (hNPC)	GSM3476773
H3K27me3 (hNPC)	GSM3476772
H3K4me3 (hNPC)	GSM3476771
H3K4me1 (hNPC)	GSM3476770
BRM (hNPC)	GSM3476785,GSM3494643
BRG1 (hNPC)	GSM3494631,7
SOX2 (hNPC)	GSM1701825,GSM3732026
SOX3 (hNPC)	GSM3732029
ATAC-seq
Naïve hESCs	GSM2698919-22
Primed hESCs	GSM2698915-18
hNPCs	GSM3476793,4
8-Cell of human embryos	GSM2706225,6
ICM of human embryos	GSM2706229,30
hESCs (primed, with the study of human embryos)	GSM2706231,2
RNA-seq
Oocyte (MII)	GSM2706235,6
2-Cell of human embryos	GSM2706237,8
8-Cell of human embryos	GSM2706242,3
ICM of human embryo	GSM2706244,5
hESCs (primed, with the study of human embryos)	GSM3081010,1
hNPCs	GSM1701813
hESCs (primed, with the study of hNPCs)	GSM1701810

## Sheet: Data generated in this study
Sequencing data generated in this study
Name	Accession
ChIP-seq
hESC_Naive_SOX2_Input	GSM4443739
hESC_Primed_SOX2_Input	GSM4443740
hESC_Naive_SOX2_ChIP	GSM4443742
hESC_Primed_SOX2_ChIP	GSM4443744
hESC_Naive_BAF_Input	GSM4443745
hESC_Primed_BAF_Input	GSM4443746
hESC_Naive_BRG1_ChIP	GSM4443747
hESC_Naive_BAF155_ChIP	GSM4443748
hESC_Primed_BRG1_ChIP	GSM4443749
hESC_Primed_BAF155_ChIP	GSM4443750
hESC_Naive_BRM_ChIP	GSM4443751
hESC_Primed_BRM_ChIP	GSM5085768
hESC_Naive_SOX2_ChIP_rep2	GSM5085769
hESC_Primed_SOX2_ChIP_rep2	GSM5085770
CUT&Tag
KLF4_naive_rep1	GSM5121218
KLF4_naive_rep2	GSM5121219
KLF4_primed	GSM5121220
RNA-seq (BRG1/BRM-KD)
hESC_naive_untransfected	GSM4445350
hESC_naive_ntc	GSM4445351
hESC_naive_brm-1	GSM4445352
hESC_naive_brm-2	GSM4445353
hESC_naive_brm-3	GSM4445354
hESC_naive_brg-1	GSM4445355
hESC_naive_brg-2	GSM4445356
hESC_prime_untransfected	GSM4445357
hESC_prime_ntc	GSM4445358
hESC_prime_brg-1	GSM4445359
hESC_prime_brg-2	GSM4445360
RNA-seq (BRG1/BRM-KO)
Naive WT rep1	GSM5121451
Naive WT rep2	GSM5121452
Naive BRG1 HET	GSM5121453
Naive BRG1 KO rep1	GSM5121454
Naive BRG1 KO rep2	GSM5121455
Naive BRM KO rep1	GSM5121456
Naive BRM KO rep2	GSM5121457
Re-Priming BRG1 WT	GSM5121458
Re-Priming BRG1 HET	GSM5121459
Re-Priming BRG1 KO rep1	GSM5121460
Re-Priming BRG1 KO rep2	GSM5121461
Re-Priming BRG1 KO rep3	GSM5121462
Primed WT rep1	GSM5121463
Primed WT rep2	GSM5121464
Primed WT rep3	GSM5121465
ATAC-seq
Naive_BRG1_WT	GSM5121147
Naive_BRG1_HET	GSM5121148
Naive_BRG1_KO_rep1	GSM5121149
Naive_BRG1_KO_rep2	GSM5121150
Re-Priming_BRG1_WT	GSM5121151
Re-Priming_BRG1_HET	GSM5121152
Re-Priming_BRG1_KO_rep1	GSM5121153
Re-Priming_BRG1_KO_rep2	GSM5121154
Re-Priming_BRG1_KO_rep3	GSM5121155
Primed_BRG1_WT	GSM5121156
Primed_BRG1_HET	GSM5121157
