# Supplementary material for: OCT4 cooperates with distinct ATP-dependent chromatin remodelers in naïve and primed pluripotent states in human
Source: Nat Commun. 2021 Aug 26;12:5123. doi: 10.1038/s41467-021-25107-3 (PMC8390644; doi:10.1038/s41467-021-25107-3)
Supplement: Supplementary file 9 — Source Data ZIP file [file 41467_2021_25107_MOESM9_ESM.zip]

Archive with 3 entries (3 files):
- Source data-ChIP QC metrics.pdf
- Source data-Statistical data.xlsx
- Source data-Uncropped immunoblots.pdf
