# Supplementary material for: OCT4 cooperates with distinct ATP-dependent chromatin remodelers in naïve and primed pluripotent states in human
Source: Nat Commun. 2021 Aug 26;12:5123. doi: 10.1038/s41467-021-25107-3 (PMC8390644; doi:10.1038/s41467-021-25107-3)
Supplement: Supplementary file 9 — Source Data ZIP file [file 41467_2021_25107_MOESM9_ESM.zip › Source data-Statistical data.xlsx]

## Sheet: Fig 2c
Log2 mRNA ratio (naïve/primed) from Theunissen et al.
Gene	Name	WIBR3 hESM	WIBR2 hESM	WIBR2 6i/L/A (1)	WIBR2 6i/L/A (2)	WIBR3 6i/L/A	WIN1 5i/L/A	WIN1 6i/L/A	Log2_FC_NaivevshESM
ACTL6A	BAF53A	2006.2	1110.9	1856.4	1849.1	1922.7	2900	1731.5	0.452037
ARID1A	BAF250A	296.01	253.59	269.89	287.67	293.97	442.08	271.25	0.234949
ARID1B	BAF250B	430.79	294.21	268.25	284.7	308	439.67	332.06	-0.156853
SMARCA2	BRM	211.57	82.318	1980.8	2360.5	2512.8	3601.6	2084.7	4.15288
SMARCA4	BRG1	1187.1	794.03	1083.3	1140.2	1105.4	1604.9	1078.3	0.316376
SMARCB1	BAF47	160.96	111.15	183.97	186.38	167.48	298.32	167.14	0.619572
SMARCC1	BAF155	1185.1	1014.9	979.84	1114.3	1212.7	1715.7	1261	0.190914
SMARCC2	BAF170	173.27	132.98	160.11	183.12	173.17	292.08	172.81	0.400502
SMARCD1	BAF60A	88.203	64.75	83.678	79.338	79.444	129.65	94.567	0.282641
SMARCD2	BAF60B	357.6	161.35	395.81	418.44	437.38	782.55	471.98	0.97078
SMARCE1	BAF57	1381.5	741.83	767.47	674.37	711.61	1159.1	618.84	-0.358386

## Sheet: Fig 2d
Normalized Average FPKM from Stirparo et al.
Ensembl ID	Gene	H9-t2iLGo	HNES1-t2iLGoY	HNES1-t2iLGoY-laminin	HNES-t2iLGoY	cR-FiPS-t2iLGoY	cR-H9-t2iLGo	cR-H9-t2iLGoY	t2iLGoY-laminin	cR-S6-t2iLGoY	WIBR2-5iLA	Conventional H1	Conventional H9	Conventional H9-WTSI	Conventional S6EOS	Conventional WIBR
ENSG00000102038	SMARCA1	8.9507	4.5391	3.2477	8.68842	17.7177	5.59557	5.9127	3.34767	16.8605	20.0218	24.3302	55.2805	73.5417	25.7551	74.1571
ENSG00000080503	SMARCA2	21.2538	18.9535	15.0184	13.2789	10.7531	18.1062	19.8828	15.4725	18.8804	27.1421	1.1531	0.809133	2.04012	1.51477	1.05485
ENSG00000127616	SMARCA4	29.0737	13.7815	13.4708	21.2328	15.1438	13.4122	12.5832	13.5524	11.6641	22.4686	25.8947	22.8029	17.3067	16.8582	40.4777
ENSG00000153147	SMARCA5	27.4428	35.0449	32.7835	21.5298	42.567	29.4466	33.6423	34.9694	31.4933	42.4865	53.6661	50.0859	69.7968	48.3455	57.084

## Sheet: Fig 2e
Log2 protein ratio (naïve/primed)
Symbol	Name	Description	WIBR29.Normalized H/L ratio	WIBR38.Normalized H/L ratio	Symbol	Log2FC1(N/P)	Log2FC2(N/P)
ACTL6A	BAF53A	Actin-like protein 6A OS=Homo sapiens GN=ACTL6A PE=1 SV=1 - [ACL6A_HUMAN]	0.896601	0.479793	BAF53A	0.157462	1.05952
ARID1A	BAF250A	AT-rich interactive domain-containing protein 1A (Fragment) OS=Homo sapiens GN=ARID1A PE=1 SV=1 - [H0Y488_HUMAN]	2.1493	0.977262	BAF250A	-1.10387	0.0331829
ARID1B	BAF250B	AT-rich interactive domain-containing protein 1B OS=Homo sapiens GN=ARID1B - [ARI1B_HUMAN]	1.98079	0.906556	BAF250B	-0.986075	0.141533
SMARCA1	SNF2L	Probable global transcription activator SNF2L1	3.88238		SNF2L	-1.95694
SMARCA2	BRM	Probable global transcription activator SNF2L2 OS=Homo sapiens GN=SMARCA2 - [SMCA2_HUMAN]	0.050871	0.0277775	BRM	4.29701	5.16994
SMARCA4	BRG1	Transcription activator BRG1 OS=Homo sapiens GN=SMARCA4 - [SMCA4_HUMAN]	5.01715	1.75251	BRG1	-2.32687	-0.809419
SMARCA5	SNF2H	SWI/SNF-related matrix-associated actin-dependent regulator of chromatin subfamily A member 5 OS=Homo sapiens GN=SMARCA5 PE=1 SV=1 - [SMCA5_HUMAN]	1.37352	0.727265	SNF2H	-0.457874	0.459448
SMARCB1	BAF47	SWI/SNF-related matrix-associated actin-dependent regulator of chromatin subfamily B member 1 OS=Homo sapiens GN=SMARCB1 - [SNF5_HUMAN]	1.4371	0.78282	BAF47	-0.523165	0.353248
SMARCC1	BAF155	SWI/SNF complex subunit SMARCC1 OS=Homo sapiens GN=SMARCC1 PE=1 SV=3 - [SMRC1_HUMAN]	1.55633	0.515146	BAF155	-0.638151	0.956947
SMARCC2	BAF170	SWI/SNF complex subunit SMARCC2 OS=Homo sapiens GN=SMARCC2 - [SMRC2_HUMAN]	1.0667	0.941909	BAF170	-0.0931552	0.0863408
SMARCD1	BAF60A	SWI/SNF-related matrix-associated actin-dependent regulator of chromatin subfamily D member 1 OS=Homo sapiens GN=SMARCD1 PE=1 SV=2 - [SMRD1_HUMAN]	1.77254	0.724739	BAF60A	-0.825814	0.464466
SMARCD2	BAF60B	SWI/SNF-related matrix-associated actin-dependent regulator of chromatin subfamily D member 2 OS=Homo sapiens GN=SMARCD2 PE=1 SV=1 - [J3KMX2_HUMAN]	1.18116	0.537873	BAF60B	-0.240205	0.894663
SMARCE1	BAF57	SWI/SNF-related matrix-associated actin-dependent regulator of chromatin subfamily E member 1 (Fragment) OS=Homo sapiens GN=SMARCE1 PE=1 SV=1 - [J3QKS7_HUMAN]	1.61833	0.689386	BAF57	-0.694508	0.536615

## Sheet: Fig 5c
RNA exp values (RPKM) from RNA-seq analysis
NLRP7
Naïve	Primed
859.968	3.28855
886.113	2.67989
TEAD4
Naïve	Primed
179.998	25.1855
162.128	27.1307
TFAP2C
Naïve	Primed
48.6999	22.3919
50.9033	21.2771

## Sheet: Fig 5f
RNA exp values (RPKM) from RNA-seq analysis
SALL1
Naïve	Primed
0.33369	32.9269
0.294661	33.7734
PTPRZ1
Naïve	Primed
0.0547	38.1106
0.079086	30.7208
ZIC3
Naïve	Primed
0.981725	68.8104
0.965159	74.7243

## Sheet: Fig 6d
Genotypes upon CRISPR targeting
	WT	HET	KO	Total
BRM	14	19	19	52
BRG1	17	7	0	24

## Sheet: Fig 6h
Indel frequency upon BRG1 targeting in naïve hESC
	BRG1 WT	BRG1 Indel	Total
WT	4450	3416	7866
BRM KO1	8649	633	9282
BRM KO2	9429	883	10312

## Sheet: Suppl Fig 1c
Ct values
	WIBR2	WIBR2-BirA
Gapdh	20.7268	20.1411
	20.1339	19.9153
	20.2698	20.2273
BirA	31.7003	23.0834
	32.4807	23.005
	31.9026	22.1586

## Sheet: Suppl Fig 4e
RNA exp values (RPKM) from RNA-seq analysis
KLF4
Primed	Naïve
16.8878	66.4855
11.731	64.7488
SOX2
Primed	Naïve
176.309	37.5074
164.291	32.7512

## Sheet: Suppl Fig 6a
RNA exp values (RPKM) from RNA-seq analysis
BRG1
Ctrl	shBRM	shBRG1	Ctrl	shBRG1
61.8034	46.7681	19.8371	63.9117	23.8398
60.8548	55.3219	26.3034	58.5815	31.2969
	63.5959
BRM
Ctrl	shBRM	shBRG1	Ctrl	shBRG1
51.9124	24.1846	52.2543	3.05867	2.76022
52.3487	26.9095	50.2499	2.63822	2.27069
	24.0311

[truncated: 2 more sheets: Suppl Fig 6e, Suppl Fig 7e]
